# Supplementary material for: Spatiotemporal patterns of gene expression during development of a complex colony morphology
Source: PLoS One. 2024 Dec 5;19(12):e0311061. doi: 10.1371/journal.pone.0311061 (PMC11620645; doi:10.1371/journal.pone.0311061)
Supplement: S1 File — (TXT) [file pone.0311061.s001.txt]

>chrI
CCACACCACACCCACACACCCACACACCACACCACACACCACACCACACCCACACACACACATCCTAACACTACCCTAAC
ACAGCCCTAATCTAACCCTGGCCAACCTGTCTCTCAACTTACCCTCCATTACCCTGCCTCCACTCGTTACCCTGTCCCAT
TCAACCATACCACTCCGAACCACCATCCATCCCTCTACTTACTACCACTCACCCACCGTTACCCTCCAATTACCCATATC
CAACCCACTGCCACTTACCCTACCATTACCCTACCATCCACCATGACCTACTCACCATACTGTTCTTCTACCCACCATAT
TGAAACGCTAACAAATGATCGTAAATAACACACACGTGCTTACCCTACCACTTTATACCACCACCACATGCCATACTCAC
CCTCACTTGTATACTGATTTTACGTACGCACACGGATGCTACAGTATATACCATCTCAAACTTACCCTACTCTCAGATTC
CACTTCACTCCATGGCCCATCTCTCACTGAATCAGTACCAAATGCACTCACATCATTATGCACGGCACTTGCCTCAGCGG
TCTATACCCTGTGCCATTTACCCATAACGCCCATCATTATCCACATTTTGATATCTATATCTCATTCGGCGGTCCCAAAT
ATTGTATAACTGCCCTTAATACATACGTTATACCACTTTTGCACCATATACTTACCACTCCATTTATATACACTTATGTC
AATATTACAGAAAAATCCCCACAAAAATCACCTAAACATAAAAATATTCTACTTTTCAACAATAATACATAAACATATTG
GCTTGTGGTAGCAACACTATCATGGTATCACTAACGTAAAAGTTCCTCAATATTGCAATTTGCTTGAACGGATGCTATTT
CAGAATATTTCGTACTTACACAGGCCATACATTAGAATAATATGTCACATCACTGTCGTAACACTCTTTATTCACCGAGC
AATAATACGGTAGTGGCTCAAACTCATGCGGGTGCTATGATACAATTATATCTTATTTCCATTCCCATATGCTAACCGCA
ATATCCTAAAAGCATAACTGATGCATCTTTAATCTTGTATGTGACACTACTCATACGAAGGGACTATATCTAGTCAAGAC
GATACTGTGATAGGTACGTTATTTAATAGGATCTATAACGAAATGTCAAATAATTTTACGGTAATATAACTTATCAGCGG
CGTATACTAAAACGGACGTTACGATATTGTCTCACTTCATCTTACCACCCTCTATCTTATTGCTGATAGAACACTAACCC
CTCAGCTTTATTTCTAGTTACAGTTACACAAAAAACTATGCCAACCCAGAAATCTTGATATTTTACGTGTCAAAAAATGA
GGGTCTCTAAATGAGAGTTTGGTACCATGACTTGTAACTCGCACTGCCCTGATCTGCAATCTTGTTCTTAGAAGTGACGC
ATATTCTATACGGCCCGACGCGACGCGCCAAAAAATGAAAAACGAAGCAGCGACTCATTTTTATTTAAGGACAAAGGTTG
CGAAGCCGCACATTTCCAATTTCATTGTTGTTTATTGGACATACACTGTTAGCTTTATTACCGTCCACGTTTTTTCTACA
ATAGTGTAGAAGTTTCTTTCTTATGTTCATCGTATTCATAAAATGCTTCACGAACACCGTCATTGATCAAATAGGTCTAT
AATATTAATATACATTTATATAATCTACGGTATTTATATCATCAAAAAAAAGTAGTTTTTTTATTTTATTTTGTTCGTTA
ATTTTCAATTTCTATGGAAACCCGTTCGTAAAATTGGCGTTTGTCTCTAGTTTGCGATAGTGTAGATACCGTCCTTGGAT
AGAGCACTGGAGATGGCTGGCTTTAATCTGCTGGAGTACCATGGAACACCGGTGATCATTCTGGTCACTTGGTCTGGAGC
AATACCGGTCAACATGGTGGTGAAGTCACCGTAGTTGAAAACGGCTTCAGCAACTTCGACTGGGTAGGTTTCAGTTGGGT
GGGCGGCTTGGAACATGTAGTATTGGGCTAAGTGAGCTCTGATATCAGAGACGTAGACACCCAATTCCACCAAGTTGACT
CTTTCGTCAGATTGAGCTAGAGTGGTGGTTGCAGAAGCAGTAGCAGCGATGGCAGCGACACCAGCGGCGATTGAAGTTAA
TTTGACCATTGTATTTGTTTTGTTTGTTAGTGCTGATATAAGCTTAACAGGAAAGGAAAGAATAAAGACATATTCTCAAA
GGCATATAGTTGAAGCAGCTCTATTTATACCCATTCCCTCATGGGTTGTTGCTATTTAAACGATCGCTGACTGGCACCAG
TTCCTCATCAAATATTCTCTATATCTCATCTTTCACACAATCTCATTATCTCTATGGAGATGCTCTTGTTTCTGAACGAA
TCATAAATCTTTCATAGGTTTCGTATGTGGAGTACTGTTTTATGGCGCTTATGTGTATTCGTATGCGCAGAATGTGGGAA
TGCCAATTATAGGGGTGCCGAGGTGCCTTATAAAACCCTTTTCTGTGCCTGTGACATTTCCTTTTTCGGTCAAAAAGAAT
ATCCGAATTTTAGATTTGGACCCTCGTACAGAAGCTTATTGTCTAAGCCTGAATTCAGTCTGCTTTAAACGGCTTCCGCG
GAGGAAATATTTCCATCTCTTGAATTCGTACAACATTAAACGTGTGTTGGGAGTCGTATACTGTTAGGGTCTGTAAACTT
GTGAACTCTCGGCAAATGCCTTGGTGCAATTACGTAATTTTAGCCGCTGAGAAGCGGATGGTAATGAGACAAGTTGATAT
CAAACAGATACATATTTAAAAGAGGGTACCGCTAATTTAGCAGGGCAGTATTATTGTAGTTTGATATGTACGGCTAACTG
AACCTAAGTAGGGATATGAGAGTAAGAACGTTCGGCTACTCTTCTTTCTAAGTGGGATTTTTCTTAATCCTTGGATTCTT
AAAAGGTTATTAAAGTTCCGCACAAAGAACGCTTGGAAATCGCATTCATCAAAGAACAACTCTTCGTTTTCCAAACAATC
TTCCCGAAAAAGTAGCCGTTCATTTCCCTTCCGATTTCATTCCTAGACTGCCAAATTTTTCTTGCTCATTTATAATGATT
GATAAGAATTGTATTTGTGTCCCATTCTCGTAGATAAAATTCTTGGATGTTAAAAAATTATTATTTTCTTCATAAAGAAG
CTTTCAAGATATAAGATACGAAATAGGGGTTGATAATTGCATGACAGTAGCTTTAGATCAAAAAGGAAAGCATGGAGGGA
AACAGTAAACAGTGAAAATTCTCTTGAGAACCAAAGTAAACCTTCATTGAAGAGCTTCCTTAAAAAATTTAGAATCTCCC
ATGTCAACGGGTTTCCATACCTCCCCAGCATCATACATCTTTTTTCAAAGAAACTTCAAATGCCTCTTTTATGCAAGGGG
CAAAATCCTGAAATGACTTAAACTTAGCAGTTTCGTCTTTTTTCAAAGAGAATGGTTGAAGAAGAATTGTTTTGGACGCT
TATTGACAATCTGTTGCATTGATAAAGTACCTACTATCCCAGACTATATTTGTATACAAGTACAAAATTAGGTTTGTTGA
AACAACTTTCCGATCATTGGTGCCCGTATCTGATGTTTTTTTAGTAATTTCTTTGTAAATACAGGGAGTTGTTTCGAAAG
CTTATGAGAAAAATACATGAATGACAGGTAAAAATATTGGCTCGAAAAAGAGGACAAAAAGAGAAATCATAAATGAGTAA
ACCCACTTGCTGGACATTATCCAGTAAAGGCTTGGTAGTAACCATAATATTACCCAGGTACGAAACGCTAAGAACTTGAA
AGACTCATAAAACTTCCAGGTTAAGCTATTTTTGAAAATATTCTGAGGTAAAAGCCATTAAGGTCCAGATAACCAAGGGA
CAATAAACCTATGCTTTTCTTGTCTTCAATTTCAGTATCTTTCCATTTTGATAATGAGCTAGTGATCCGGAAAGCTACTT
TATGATGTTTCAAGGCCTGAAGTTTGAATATTTATGTAGTTCAACATCAAATGTGTCTATTTTGTGATGAGGCAACCGTC
GACAACCTTATTATCGAAAAAGAACAACAAGTTCACATGCTTGTTACTCTCTATAACTAGAGAGTACTTTTTTTGGAAGC
AAGTAAGAATAAGTCAATTTCTACTTACCTCATTAGGGAAAAATTTAATAGCAGTTGTTATAACGACAAATACAGGCCCT
AAAAAATTCACTGTATTCAATGGTCTACGAATCGTCAATCGCTTGCGGTTATGGCACGAAGAACAATGCAATAGCTCTTA
CAAGCCACTACATGACAAGCAACTCATAATTTAAGTGGATAGCTTGTGATAAATTGAATTTTCTCTGTTTAGTACTTGCC
GAATAGTTACTTGTTAGTTGCAGATGCTTTTTGATGACAAAGTTATCAATCTCAATATTAAACTTTTTAGGCTTTCAGGT
TTAATCTTTCTTTGAGGGTGTATTAATTTTCATACAAATATTTGATTCATTATTCGTTTTACTGTTACATTAGACCTGCT
CATTACATGGAGTAACTTAAGTTTTCTCAAACGCTTGATAGCATGATTTGATGTAGTAAAAAAAAAGGCAGAGTTTCCAA
AAAAAATTGTTAATCGACAAAGTTAATATTATGGTGGTAGTATCTCAAATATCTGGATAACCAGATCGTACATCTCTGAT
AAACAATCTTTGCCACTGCTTTATCCTTTTAAATTGTATTGAGTGCTTCAGTCATTGCAAAATTTTACGAGATTTAAAAT
TTGTGAACCCGACCTTACCGAGAAATGATGAGCTAATTTTTATAGGTCGACCCTTCTGTCGCTTACTGGGTTGATTATCT
TGTGCTTTCTTAGTATCTATCACAAAGGAGACAAAATCGTTGATAAAAAGTGCATCAACATTCCCAGCCAGAAAATGCAC
ATCATAAAGACATGTTATTCAAGAGCCACGACCGTCTTCAATTTATCTTTTATAAAAAACCCTTGTTCTACTGACAGGAT
GGAATAGATATTAAATATACATTTTGCATTTTTTTTTTTTTCTGTATTGAAGATTTGTATATGAAAGATGTTTATACATC
AAATGCTTTGAATAAAGCCATCTTAATTTCAATTTCATGCCCTCCTTCACCGTTTTCTGTTGGTCTAGAGGTAGCTTGTT
GTGGTCACTAATGAGAACTTAAATAGTTTTCAACTGCTGGTGATAAATCAATAATTTATGTTCTTAACCTAACATTTGAT
GACCTTTGATGCGTTGGTTATGTTGAAGACAAATTGCCTCTAATCAGTTCCATTAAGAAATCTTCTTAACTCCTCCAAAT
ATTCTGCCCATACGATACCTATTTGTTTACTTTGTCATTTTGCCATAAGATTGGTATCCACTTCTTGTCTGTAAAATAAT
TAGAAAGTAGCACAATTTTTACAGTAATGTAGCACGCGTAACTCCTAAACTTTGTCATAATGGTTGAAATGAATGTATGA
TATAAAAACTCGGACCCTGTTTTACTTCTTTTATAGAACCTTATTTTTGACGCAGGGAGGCGACATTTATCCAAATTAAG
TTTTGACATGGCGCATCAGGGAATAAAAAAAACTTTATTATGTGGCCGAATCAACATTAATCAAATGCACTAATATTGTA
ACGTTCTTACAAAGGGCAGACAACTTGAGAACTTTCATGCGTGCAACAGTATTAATATTTTACTGTCTTGATATCGTTAT
CCTCATCGTAACGTGAATTTTTTTGTCTCATACGTTAAGGTAAATTTTGATGACCCCCGTTGTCCTTGTTTGCCTTACTG
TATAAAGCACCCTTTTATTGTTTAGAATACTAGAATGATAACTGCATTCGGACTATGAAAGAAAAAATGGTAGTAGCAAA
GGATAGGCATCGCCGTATTTACTACTTTGTAAACCAGTGGATTTTTGCTCAACATATAAAAAACTAAAGACCTTTTTTTC
ATCAATATACTTCTGAGACGTGCAGATGTGATATTCGGGTTTGAGCTTGTAGTCAACGAAGCGGGTTCATGGGCAAATTT
TCTTTTTTTTCCCTTTTTTTTTGTCTAGATTATTTCGAATATGAGTTAATCATACGTTGATTAGTACTGTTGGTCTCTCA
TTGAAATTTTACGTGACACCATCATTTTACTTCCACATAAGTTCTAATGTTACGTAGTTCAATTTTAGTCGACCTAGCTT
CATATTTATTTTAGAAGCAATTCGTAATTATCATTTTGCTTTCGAAGAAAATTAAGACTTCATTTACTATTCTCGTGATA
TTTTAGTAGGCGCTTCTTTTGTATCGAACCATTTTATTGCAATGGCCCTTAAGTTACCGTTATTCATACCAATTTGACGT
TAATTTTAAATGCGTTCTGAAGTTTCTTAAATAACCCGGATTGGTTAGGTTCAGCCATGCCTGGCGCGTACATTGAGGCA
TTAGAAGATCCGCAGATAAATAATAAGCTTAGTAAATCCTAAAGATAACAACTAAAATTATATTTCCATCAGCTCAATAC
CGCAGTACTTTGAAACCTGATTTATATATTGCAGAACTTAATTAAAAGTACATTGTAGTTCAAAAAATAAATATCAAACT
TTTGGACCCTCTCTTATTGCCTCCCAATTAATTAAAACATCTTTTCTTCCAATCTACAGGTTTGAAAAGGTAATAAGTAA
TATAAACTTGAGAACCAAAAAAAAAAAAAAAAAAATACTGATCCTTACAGGTTTTAAGGTTGCAAAGGGAACATTTATTG
AAAGGAGCTAACAATAGTGGGTATGAGTAAAGATATATAGATCGATATTTTGAATTCTAAATGATGAACTAGGGAAGTAA
TTTAGGTGAAACATTGCAACCAATCATTTTACACTTTTGGTTGCACGTAATGTACCTTTTTATGATATTTTTTTTTTATA
GTAGTAGTGTGAAAATTTCTTCAGGACTTGCAAAAAGAATCTAACTGATCTTCGGATGAGCCTTTATCGATTATTTTTTT
CCTAAATATAATACTTTACAAGCGAATGTTTTGTTAGGAGAAAGATATAAAAATTATGCGGCATAGGCATATTATCCAAT
AAAAAGGAAATTTATATATAAACTTCATTTACGTCATAAGAAAATGTTAAGTTCTCTTAACGAAAACTGTGCGAATTTTG
TGTTAAAGCTGGATGATGAGAAATTATTCTCGTATTATTTTTCATCAGATACTGATAAGGTTTCAACGTCTTTTGACGTT
GGCTTTTCCACACCATGTTTAGAGTTATAAAGCACAATACCGTTCTTCTTGGCATTGTTCCTTTCATCACGTTTATAGAA
GTAGAGTACAACAAAAGTCCAAATGGAGAGACAAAAAGCAGAACATGCAGTGAAAGTAAACCCCTTTAAATACCTGGGAG
CTTCTTCTGTTTTCCAAACCAAAACACTTATCCATGCGGTAGATGATTGAGCCATAATATTCATTGTAACTAAAGTAATA
GCTCTAGTTTGAGCATCTCGGCGACAAATATCGTTTTGCCAAGAGTATAAAACAGGAGCCATAGCCCAACCAAAACATTG
CAGCATAAATGCAAACCATTTGGCTCCTTCTGCGACGTCCCAAGCGGCTAATATGGAGTTACCAATGATATTGAAAACCT
GAGTAAAAATAATCGCAAACCAACGAGAGTGTAATTTATCTGCAATAATACCAGTAAGCATCAAATAAACCATACCTAAA
CCCGGAGTAATCATGGATAACTGATTGAGCTTAGGAATAGAGTATCTTTTCAAAGATTTCAACCATAGTAGGTATGCCCC
AGATGAAACATTACTGTCATTCCAACAGAAAATATTCCATAAAGTTAAAATGTATATTTTCCAATCACTGAAAATTGTTT
TCCACAGTTTAATATCGAATACTTTTGTTTCAAAATCACTTTTACCTGTTTGGTTTTCTTTTAATCTTTTCCTCGCCAAC
CTAATTTCATCATCAGTTAAGAAAATAGAATAACAGTTGTATGGGTCACCTGGCAGGGAGTAAAATCCAATAAGGCCCAC
TACGACAGACACAATAGCGTCAATAATAAAGTTCCATCTCCATCCCTCTAAACCATTTACACCATTTAACGATGAATATA
CGGCTGACTGGATCCCACCAGCGGATAGAATACCGATATACTGGCCCAAATAGTAAAAAGCAGAACGACGCACCATTTCA
TCATGTTTGTAAAAGGAACCAAACAAATATTGGTATGCCAAATAACTTGGCGCTTCAAAAGCCCCAATGAAAAACCTAAT
TGCTTTCAAGTGTGGTACAGAATTGACATATGCAGCACCAACGGTTAAAAGCGACCAACATAAGTCGAGGCTTGGTAAAA
CATAGTTTAATGGGAGCTTGTTCAGGTAAATCAAAAATGGCAATTGAAATATAATATTACCAACTGTGTACATTACTTGA
GTATGCACCAAATCATTACCTTGAAAGCCTAAATCTTCCTTCATTCCCGAAACGTAAGCGTTGTTTATATTAACCGTATC
CAGATATTTCACCCAATAAGCAATACAAGAATAAAAGGCTAAAAGGACATCCAATTTAATTAATAATTTTTTTTCTTTGA
AAGAGGTACCCTGTTTGAACCAACTATACCATTTATTGTGAGATCTTTCCTTTTCATTGATCCGATACTCTTGTTCATCG
AAAAATCTCCACCATGGCCTATCGGCTTCATCTCTATATTCATAACTTCTAGTAACGTTCACATTGTCTTTATGTTCACT
ATAGCTACTAGTCTCAAAATGTAGTTGATCTTTTTCACTTGTAGTCGTGATGAAATTTTCAGCTGTTTCATGACTCTGGA
TACTGTTGGAGATAGTGACAATTTCTGTTGAATTTAAGTCATCTGGCAGGTCTTCCACCTGCCGCTTTACTGGAATAAAA
CCCCATTTTAGTCTTTTGTAAGGATCTACAATAATCTCTTTAACAATTGAATACATGTATGTTATTTATATATGCAGTAG
TTCTCTTTGTAATTTTTTTTAACAAATAGAGAGTAAGATATGTAGCGAATGTCCATTCATCATAACAGGTAAACTAGATG
CTCTTTTATATAGTCTGGTTGTATAAATAATTTATATCCTCATCTAAACGCATGTCTCCGCTTGGTTTCTTATCTATTTG
TGGAGGCACCCGTAGTACTGTGCTTTCGTATTTTTTTATTTATTTATTATTTGTAGCAGTTTTTTTCCAGTGACACAATC
TTTACCATTACACAGTTTTTACTATTTCTAATGATTACATTGGACCATCGGAAAACTGCGCTAACTTTGGATAACGCCAC
AGAACGTGATCTGACTATTGTAAAGGTGTCATTCGGTAAGGTAAACCTTCAAGGCGTCCACACCTTTAACCATATAACAG
CGTAAACTCTTGTTAAAATACAGGGGTAAGACATTGGTGGATATTCAACAAGATCCGATACCTCCAATTCCGATTTCTAC
AAATTGTGCTCTACATATTACTGCGATGCAATTATCCACACATAAAATCGATGCCTTTAGAAAAAGACATAAAGCAGACG
GCATTGTAGATATTTGACCAATTAGAATTGAATGAGATGAATATCTCACCAAGCTATTCGATATTATAGATAAAGTTTGT
ATCTTAGTTATGCATTGTGAGTTGGTTGCTCTACTCGCGGTTACCAGTCTCTTCTAAAAAATCTAAGGCCAATGGTATCC
ATGACATTTCTGCACTTTTTGTAATTGGTTTAGTTATGAAAGGAACGTCAAACCAAATGGTTTTTCAGATAAGAAATTGA
CAGTATCTGAGAATTTGCTATCAAAGCTCAGAGGATTTACATATTTTAACGTAATTAAAACATTTTTATGTTCGATATAT
TAGCAAATAGCGTATTAATATACAGCTGTTGCGCTCATGGTAAAATTTAGCGATATACTTTGCATCTTGGCTGCAAAGAA
GAATGAATCGGATATACTATTTTTGATCATAATGACGGACATCATGATATAATAACGTTATACGGATAACTTTATTTCAA
AAGCACCATCATGTTATCTCTTGTAAAAAGAAGTATTCTTCATTCAATACCAATTACTCGTCACATTCTTCCAATCCAAT
TAATATTGGTTAAAATGAACCATGTGCAAATCAGAAACATAAAATTATATCACTTTATTTCATATGGTTTCATGCTTACA
AAGCTTACTGTCTTTCTCTTTAACTTATTTTTCTACAGGCTACGAATTCTTTGCAGGCTTACTTTACTCATATTATCATT
ACCTGTACAAATATATATTAAAGAAATCCAAACAAAAATGCTTGAAAAGCATACAGCTTCCGATACATCATGTATATAGA
AAATCACAGTACAAAAATTTTGAATTTATGTATAACCGTTTCGCCTGATATATGTAAGAGCTCTTGATTGTCGGAATAGT
TCGGGAATTCTGGGTGGAACTAGTAGCTGGAGATGCGTTCTAAAGGATCTAAAATCAGACTCACCCCAAAAACCAAAATT
TTGATATTCAACTTTAGTATTAGCCAGTCTTAAAATGATTTTTTGCCAAGAAAGCCGAAGTTTAACGAGCGTTTTAAAAT
ATGCACAAGTCCATTAATTAAATTTGATCACAGTGATTACCAATTTTGTTGAAAGCAGTAATTTGTGACGTCCGTTTTTG
GCACAAGTAAAAAATATTTGTTTTGAAGTCTAGTTACAAGAAGCTACTGAAAACACAGGGCTGGATATAGATGTTTATAA
GCTCCTCCCATGGTCTAAGAGTTTCTCCAAACGCCTAATGTATGCAATTTGTTAAATAAAAATGAAGAATAGATGCATAA
ACAAGCGTCATTAAAGTTCTTATCATTATTCCATGTAGAAATGACCTGCAAGTACGAGCTGGTTATGCGAAACTGAGCTT
AACAACATAGTTTTCTTTTCCATTGGCTTGGATATAAATTTTTCGCTGAGAAACTTCTCTGCATTTTTTAAGCATTAAGC
GTACATAACATAAAGTCACTGAGATATTAGAGGTTATAAAAAAAGACTACGTGGGTGTTTACCTAAGATTTTCACAACTT
GTTTATTAATTGGATAAATAGTATTTTTCTTGGCATTTACAAACTTTATGTTTTTAGGTGTATTTGCAGTTCCATTAAGG
GAAATAAGTCATAAGCTTTTTTGGAAAACAGATTTTTTGCCCCGCTTAACCTGAAATTGATATTAAAAGAATGTGTGAAT
GGCCATTAACTAACAAGAGAATTAATAATGTTAAAACACAGATACCTCGAAACAAACTCTATGTAAACACTTATTTTATT
GTGGTAATATTTTTTGATAACAACACATCTGAAACAAAATAATGCAAAGCCGAATAGTTAGGCTAAAAATGTACTCTTAG
ACATTTAAAAAGGTTTATGAATCCTATGGTATTTAATATATTAAAGAACGAAGTAAATGGGAAAAAATGTGTAAACACTA
TAAGCGTGATGATAGAATTATTAATATAAGATGATGCCGTGCGTTTACCATACGATTGCCAGCAATACGGTGGAAATAAA
AACACTTATGCCATTATTGGTCAACAGACCATTGGCAATACCAACGTAGGTTGAGATTTCTAAAGAGGCAGTACTAGATC
CTATTATGCTACTTGCTGGTGTGCTACGAGGCTGTTGCGACATAGTACTTAACCCGGAAGTTATTAGACTCTTGGTGTTG
CCAGTTTCGGATACAGAAACAACACTACTGCTGTGACCAATCACATCGGTCGCGGAAGCCGTCTGTGTTTCAGCATGATT
GAATCTTGAAATTGAAGAGGTGACTACTGTTTTCGTCTCAGCAGCTCCAGTACTGGTAGTTGTCTCAGCAGCTCCAGTAT
TGGTTGTTGTCTCACTGGTAGCACTGTTCATTTTAGAGCTGACAGACTCTTCATTCGTAGTCTGTGGCCTCCATGTTGGA
TAGACCGTAACAACATCATTCACAGTAGCCGTGGCCGTCGAAACAATGGCAGGTGAAGCAGTTTCGGAACACACACCAGA
TTCGCAGGAAGTAACAGTAACTAGCGTAGTTTGTTGCCTCGATTCTGTGGTGGAAATAGGACACCATGTCGTGTATTCTG
TGGTAACGCCGTTAATAGTAGCAGTGCTTATAGATACAATGGCTGGAGAAGCAGTCTTAGAGCATACGTCAGATTCACAA
GAAGAAATTGTAACTACTGTGGTTTGCTCTGTTGTCCCCTTGGTTTGCTTTGTTGTCTCCGTAGTTTGCTTTGTTATCTC
TGTGGTAGAAATAGGGCACCATGTGGTATACTCTGTTGTGGCACCGCTAACAGTAACGGTGGCCGTGGAAACAATTGCAG
AGGAGATGGATTCAGTGCACACATGAGATTCGCAGGATGTCACGGTAACCAAAGTGGTTTGTTCGCTCGTTTTTGTAGTG
GTAGCAGGTGGTAATGAAGAAGCAGTTTCCTGGCTTGTTGTTGTACTGATAACAGGTGGTAATGATGAAGTAATTTCCTG
ACTTGCTGTCGCACTGGTAACAGGTGGTAATGAAGAAGTAATTTCCTGACTTGTTGTTGTACTGGTAACAGGTGGTAATG
ATGAAGTAATTTCCTGACTTGTTGTTGTACTGGTAACAGGTGGTAATGAAGAAGTAATTTCCTGACTTGTTGTTGCACTG
GTAACAGGTGGTAATGATGAAGTAATTTCCTGACTTGTTGTTGTACTGGTAACAGGTGGTAATGATGAAGCAGTTTCCTG
GCTTGTTGTTGCAGTGGTAATAGGTGGTAATGATGAAGACGAATATGTAGACTTTGGTGATTCAGAAGAGATAGAAGAGG
AAGAAGAGACAGAACTAGCTGAACTAGTTTCGCTCTCAGAAGAACCAGAGGTGGAACTACTGGTTGGAATGACGGATGAT
TTAAATGATTCAGAGAATATAGAAGTGGAGGTTGTTGTAGAAGAAATGACAGGGGAAGAAATGAATGAAGAAGAAATGAC
TGGAGAAGAAGTGACTAGAGAAGAAGTGACTGAGGAAGAAATGACTAGAGAAGAAGTGTCTGAGGAAGAAATTACTGAGG
AGGAAATCACAGAAGTTCCATTGCTAGGATAGAATGGGGTAATAATTGGATGCTAAGACGTGATAGAGCTGGTTATTTGT
TCTGAAGAAGATGATGACAAACTGGATGAGGTGGCAGTGGTTGGACTTTTAGCAACAATAACGGTTTCGTCAGTTGGTTG
ACCATTAGTGCCAGTGACAGTAGTCATCTCAGTAGAAGTCGAAGTGGTAGTTGCGATGGTGCTAGTAGTATGTTTTGAAG
GATCAGGGATAGTACAATTGGGCTGTTAGGTCATCGTCAAAAGAGTAAACGTGCCCTGCAAAATCATCGCTAACAGTAGT
AACATCAGGCAATTCCACGCTAACTGGCAGTGTATGCCAAGAAACAGCGTTTGAGTAGACAATCTTCATTGGACAGTAGA
ATCCAGCATACATATACACAGTCCCTGCAATGTTATCGGGCAATCTTCCTTGCCATGGCTTGATACCATTAATCGTAAAG
TTTGTGGATGTAATTGGAGGTTGCTCTTGTGCACAGCATCCGAATGCAACGTCGCCACCGACTGATAGAATTGCAGAGTC
ATCGACCTTAGCAAACCTGAACGTGTAAGAACTTGTTTGTGGTGGTAAAAAGTAACCTGTCATTTCTAGAGTAGCGTTTT
TTGGGATAGTATAGAAACCAAGTAAATCAGTACTCCAATAGGTCTTTCCTGGCTATTTTGAACATTCACTATGACCTCTG
CATCCCCAGTTTCCATAAGCATCTGATTGAGCACATTTAAAAGTTCCTGAAGAGATAACACAAGAAAGATCGTAGTCAAT
TGAGAAATCCGTCTGTCCGCCAACGGAACCTAATTCCAATTCGAGGCATATCCAGAAGTCATATATTGCGGGTAGGAATA
CGTTGTTGAATTCAGTAATGAGTACAAAAGTTGACATTCATCCCATTTTTCCTCGGGTCCGTTGGCAAGCATGCTTGTGT
ACTTCCTGAAACAACATTGGACGTGGCCAGGTAGGTGAAGAGTGCCAAAAATAAATAGTGATGAGGCATTTCTTGGTTCG
TCAATCAGGTATGGGTATATTAAACAATAACTTTAAGCCATGCTGTTAATGATGAAAATTCTGATGCTGGTCTCTTCATA
TGTCATTGTTTTGGGAACTGTCTTTTTTCGATCAGATGTATGCGCAACGATTTGTTTAGCGTAGTGATGTTCCCGCGTAG
TACTTAGGAAATTTTGGTATCGAAACGTCCCTACAACACTTTTTGTCGCTGATATCTGCACATGTGAGTAACGCAGATTC
CATTGCATTATTACCTTCCCCTTCCCAGAAACGATTTATTACGACTCAACAAGTTCAAGAAAAAAATTAAAAAGGTTACA
ACCGCATTTTGCGTTTAGGTGCAGCGAGACTTACCTTGATGCAGTCCTAAAGGGTCCTGCAGCGGTTGTAACGAATCCTA
TTTGCTTTTGTGCATTCCTAAACGGGCTGAAGTAAAAGTCTTGAGGAACTCCAGGAGAAGATACGATAAGCTCCGAAGTG
CCAAATTTTATTATCAAAAAAAAATATTTGTACGAGCGGAAAAGGATTATACTCTTCCTCTTTTGCTTCATCACAAGAGG
ATTATTTTGACGTCGTCTGTTGTACTACTTCTTTATCGGTGTGCGCAGGAAAAGAAAGAAAAAGGAAGGAAAAATAGATG
TCAAAAATCGATGTCAAAAAATCTCGTGAGACCTCCGGAATTTTGACGCTGCAAGTCAATCTACGGGAAAGAAGAAATTT
TTTAAACCTAATGCAAAATAAGCTTTTCTTGGAAAATAAGATTTTCGGCAATAAAAGGTAAATGCAGCCAAAAATCAAAA
TACTTCAGAAGAAGTCGTAGCGAGGACTGCTAAGGGGAAGCGGATTTGAAGATCCTTTCCAGAACAAGAAGGAGCCGAAA
GCTGTCAGGAACTGTTCCTGATTTTTTAGGAAAACAATTAATAGGTATCTCGTCTAGAGTAGTATCTCGAGCTTCCAGAA
GTTGCAGATAATCAAAATCATTGTTTTATCCCTTTTTTTAGATTACAGCTTAGAAGAGTAGAGAGCAAGTTTACTGAAAC
GGTTCCTTGTTTACAATAATATTCCTAACAAACTTTACGAATTAGGATGCAGCATGATTTTTTATATTGCTTCACTTCCT
AAAGTATGAATTTTTATCCGTAGTCGCAAACAAAACAGCTACTGGAAATCTGCAGCTTGTTAAAAACCGGTAGTTTCCGA
ATACTCCTCGTCCTTGAGTTGTATACCGTTAAACTTCCTAGGGTGTCATGTGTCTGGCCCAATTGGCCCACAAAATCTGG
TCCTATTGACGGTTTTCTTTTGATTTTCAGCATCTTCCTCTAAGAAGGACAGAAAATTATGTAATATATGGGAGAAACGG
CCTCCCAACTGCTAAGTGTCCCCGGCAGCACGAGTAAGCAAAATTCAGGCAAACTATTGCATTAAGAAGCCGTACATAAT
TCAGCGTGATATGATGAAATTTTGTTAATTGCAAATTTTAGTACGATTTGGTTGTTAGTGTGTGTTTATGCAAGTAATTA
TTGAACCCTAAGTAGTTACTGTCTTCTTTTGCTGTAATTCGTGGATTCACGGCCCTCCAGCAACATGGATTGAAAGGTTC
TTTAAAGTTTTCAATCCGTAAAGTTCTGAAATGTATTTTAATCATGTCAATAATTTTACTGGTGAGTAGCATTTATGACC
AAAAGCGTACTTAAATTAGCAGCAAAAAAATTTTTAATAACGAAACTATAAGGAAAATACGAGGTACTGATTATGAGAGT
CCCCGTTTCTCATTTTTGAGACATGATCTGAACAAGGCTGAAAACAGCAATCTTTTTCGATAACTTTTGCAAAAATTTCA
AACATTGTTGTTTGAATGCAGCCAATTTTTATAGGGTACAGAGCTTAATGCTTTACATGTGCTTTATTTTCGGTACTTTC
CTTAAAGTGTCTACATTATCTCTCAGGACTTGAATGTCTTCGGCTGAATTACTATAAAATCTTGAGTTTTCTCTGAAGTT
TAATCCTAAGACAATAGTGGTGAGTGATGTAGTTCACGTGTGTGCCACTGGTAATAATAGAGATAACTATCTCAGTTAAG
TTTGAAAAGGTAAAAAATAGTTTAAGTAGTCATTTTTTGCGACGGTCATTCTTCTCTGATGCACGTTCTTTAGACTACCT
ATAAACACCATTCTTACGGAATTATAATGGAAATAAAACATCAGTACGTGTTGCTGTCGGTGATAGAGGGGTAACAGAAC
CTTAATTGAAAAATTAGCACAGTGCATAATTTATTAACATGATTGTTTTCTGTGGAAAATAAGAAATTCAGCACCAGTAA
AAGACGAGAAATATAGGCACATAAATGCGCTCTTACTCGTATGTTCCAGGATGAAAATGTTTAGGGCATCAAGTATTGCC
GAAAGGGCAATATGCTTTAACACCAGAAAATCCACTGTATACTCGTTACGGGTAAACAAAGCAAAACGCAGTGCGTGATA
ATGTTTCTAAAATCTCTGCACACTGTTGAAATGCGGCTCTGATACTTTAGCCCTTAGTACCTGACGGTGCCTAAAATGAG
GATAAGTATATGAGTTTACAACGAATATAATGCTTTTTACCTCATCATATAAAGAATAATATTAATTTAAAAGTAAAAAT
TAGACCTAGGTGGTAATGAGGAATGTGTCCTAATGAATTTATGTAGTTGATGCTTTTGCAGCGTTTTTTTTTTTTTGTAT
TAATCAAAGTGCACTACGTGACAAAAATAAAAAGTGGATGAAAACAAAAAAATCACAGATTTTCATAAAAATAACATGGT
ATTCTTAATCGTATATCGTAATGGATTGTCAAAAATAAAGAGAATATAGTCGGTTCAAACCACTTTGTACGTCTACAGAG
TATAGTGTAGAAATTATAGTTAGGATTGTGACATCCCTTTTTCTTTAACATAATAAGTTTGCTTCAAATTAATTGATCAA
TTAGGATAATAACTCTCAACACCTTTATTATTTATGTTTAGAGAGTTTATGGTCAGATGGTGATTGGTATTGATACTTAT
ACTTTTTTTCTCATTAGTATAATACGCTATATTCCATGTTTGAATAGATCTTATTTTTTGGCTGTCTAGATAATAAACAT
ACCGTTTTTAACACACACACACCAATGAGTAGACGTTATTGCGACTGTATGCCCTTTAAGATATTCTGTTCAAAGAGATA
AGGTATTTATTCGTTTTCTTGCAATTTCTTCTCATCTATCATTATCATACCAGATTGAATCTTATTTTTTAATTTTTAGT
CTATTTGATGACGGCTACTGAATCTTTACATTACTTGAGCTGAGAAGTAAAATTGCATTATTCATATTAAACAAAAAAAT
CAATTTCCCATAAAGACAATAGCTCAACTTCATCACGTCCTTGGTTTTTACCGAGTACATATATTTGATGAATTCTGATT
TGAAAATATCAATTTGTTCCTCTAGAATATTTCCACTCGCACATTCAAAAGCAGGTATTGGAACGCACAAGAAGCGATCG
TCACCTTCCATTGGGGTTAGTAGCAGGATATATATTTCCATTCTATATTCCAGGTTCTCTTTCACAATTTTATTGAATGA
AATACCTGAGCTACCAAATCAGTCTTAATAACACCATCTTTTACACCGGTACTACAACAAACCATACTGAGTCTGAAATT
GGACTTCTGCAATGAAAAATTTAAGCCCTGATCTACGCATAATGCCCGCTATAAACCTTATTTTTTATATGGGGGTCTGG
CGCTTCGGGAAAAGAGAGGAAAACTTGTAACTCAATATATCTCGATACAACATTACGTTTTGTAAATTTATCACAAAAGC
CAAATGATGATATCTCTCTTGCAAGTTATCGAACATTGATTGGTAATTTGTTTGAAAATTGTTAATTTATTGAATATTTC
TTTTGCAAAAGAAATAGTCTCAGCGAAAGCTGGTTACAAAATTTACATCATGAGTTTACGGGATTTGTAAATACGCTTTT
TGCATAAAAATACTTTGCCGTTTCCCACCCTTGCATATTCACTTACTCCCCCCTTCATATACTCTATGTAATGATGATTA
AGCTTTGGCCGCTAAGTCTCTCAATTAGTGTTGATTTTGGTTTTATTCATATGATTCTTCTTTAGTGAAGTATTGATCAA
TTACGTGAGTCAGCTTTTTGAAAACCCCATTTGGAAGGAATTAGGAAATTATTTTGCTTACTACGACCACTAATTTACCG
CCATTTCTGGGCCTTTTTATTGACTATTTTGACCATGTGCTCGACTAGAAGAACGGCATCATAATCTGCTGGTAGAGTTA
GTCTATAATGATTGTTGAAAATAAAGGCATAAGAGATATTCCACCTAAAATTCAAGTTATTGACTTTATTATCAGGATCT
TAGTATCCTTTTTTGGTAAGTCATATTCAATGAACTAGGTCTCGCAAACTTTTTGTTCGAAAAGCGGTAGTGCATAGTTA
TGCTAACTCTGGATATATGGCATAAACCGTACAACACTAGCCCATTTTTTTGGAAGTAGTGAGGGCAGCTAGACTGTATG
ATGAATATTCGCCTGCATACTGAGTTTTTTGGTCCTTTTTTTTATGTGGCTGGCCTTACGATATGATGCACAATTCATAA
TTTGGAAGAAGGGCAGAACAATTGCATCTGTGCTTGGCTCTCAAGAACGGTGTTTGGTGCATCAAAAGTTTTCGACTGCT
TATTTGGTCGGAAATATAAAAACTCGATCCTCTTATCTAAGCAGTATACATTCTTCTTTTTGAAATGAATGTACTCCGTA
ATATCTTCTTATTTGGCATTTTCATCCTTAACTTTTGCATGGCTCTGAACTAGTCAGATAGTTGCCCTTTTCAGCAAACC
TCTTATTATTGAAAGCATGGTGTACATCCGTTATACTATTATATTATAAGAAATTGGGATGCCAATTTTTTTGCTTTTGT
TTTGCCTGTTTTCCTTCTTTTCGCAAAAGTAATTGCAGATTTAATAGCAGGATATTATACCGTTGGTAAAACTTAAGGAT
TTTATGAACAATAGCTTCAAGTACAGCATTCATAGAACCAACTACTAAGGATGAAACTAGTATGTTTTTGTCAAAATATT
TTCTTGACCTTGCTGTAACATCAAGATCTGTTTCTCTAAGATATTAAAGTTGAGTAAAAACAAAGCTGATATGAGAAAAA
TACGTAATTGCTCCACATAATACGTGGGTCAGACATAAAGGTAGAATACTTGATACAGAAGAGATTATTCGGTACTCTTG
ATGGCGTGCTTGAACTGGTGCCTCTTAACAACCGGTAATATAGTCAGATGAGTCACTACGAGTGTGTGTAGTAGCAAGTG
TTTTACCTACGTGGCAGTAAGAGTAGCTCTATGGTTGTGTAATAGTGGTGCTTATTCCTAATGCTCTGAAGTCTGAAGCG
GTACAGTTGGTCTGGTCTATATCATGGTCAAAGGAGCAAACATATCTTCTGAAGTGACCGCAAATAGTACTATGATGTGG
TTGGCAATATAACTTAAAAGGAAATAACCACAAGGAATTGCACCCATGTACACAGTTTTTCCCGGAAATTGGGAAACCAG
TACGAACATATATCAATTACTTTTACATTATCTTGATTGGAAAACTGGCACAATTGACTGTGACGTTAGTAGTATGTTGT
TCTTCTCTACATCAGTTAAATATACGTGTCAACATCAACTAATCAACTTTCCCCCGTTTACCACATTGAAGCTGGGTGTG
GAAGATTTATTTGAAGAAACTAAAACGTACCCTGTCATTTCCTGAGTCCCCTTTCAACTTAGTGTGAAAGCCGAACAATT
ATAATCCTCGGTAGACAACAGATTTATTGTACTAAAGTTACTCTTCCTGTTATCTTCCTTGATTTTACTGTTATAGCAAT
GACCCACCGCAATCAGGAGAGCCGCCGTATGGAATAGCATACCAAGTCATAAAATCGTCAACCTATTAACGGGGTTCAGG
TTCTTTTTCAGCGTAGTAGCCCTTTAACAAGCGCTGACAAAGTTGACACTCAGAGAAAATTCAGGATTTATTGTAATCCA
GCTACTCATCCTTAGATCCGCTTGCAGGCATGGTTTTTTTCACCTTGAGAGGCTATTTTGGGTAAGCCAGGAAGGCTGAA
AAATCCCAAAAGGACACAGTAATAAGAAATTGTTGTTGTTGTATGATGCATTTAGAACTCAAAAGACGAGTTTCTGAAAA
TGCTTACAATACTCCATAGGTAACATGATTTTTTTATTAAAAAAGTATACTGTTCCTTTGGGTAAAAATTATGCAACCCT
TGAGTGTCCGATGAAGATAAGACTACGAAACAATTTGCGGTAAATTTTTTCTGCTATTGACATTTACACATGCTCCAATC
CATTACCCTTTCCATTCTCGTAATAAAACCTCGAACTGTTATTTCATATTTACATCTAGACGGGTATCGGCCTCAACAAC
TCCAAACAAAAGTAAATAGAAAAGAGCCAGACCTATCGCACCGGGTAGAGCCAGAAAATATTTTAAACTATAGTTGACGT
ATTCTACGGCTGTTGTTTAGGACAATACTTTTTCCTTCACAGGCTTCGAATTACGCACATGCAGAACTCCTGTAGAAACC
ACGAAGAAAAGTTTAATTAACTTTCAAATGCCAGAACTAAAGATTGATGAAACAGTTATACGAATTTAAGGGGAACTTGC
TTTTTCCTTTTGCTTCATCATAAGCGCAATATTCGCAGCGGTGGCGTCGCGTCTTACCATTTATCGGCACATTTTTCCGA
AAAGGAAGGAAAATGGCGGTGTCAAACGGTCTGGTGTGACATCTAGAAGTTCGGCATTGCAAGTTAATCTACGGGAAAAA
GAAAATTTTCTTATAACCCTAATGTATAATAAGGTTTTCGGAGAAAGCAACTCACGGGGAACAATTGGTTAGAAGAGACC
GTAGAAGCGCCCCACTAACCTGGAGTTGATTATCGAGGATCTTTCTCAGAAAAGCAGCTAATAAATGAGCACAGTACTCA
AAAATTACTCATAGTATTATAATTACTTACTTAGTCAATATGGCTGCGCTTTTAAAATGAGTATCTTTTATTTTTTGACA
AGGAAGAAAAAGATGCAAGCAAAGAGAAATTTACTAAGTACAAGCTCATTTCCAAAAATTCAGTTTGCCTGTAACAATGG
GTAGCGATCTTCAACATATGGGATTATGCCTTGAATGAGATTTTTGAACGTAGAGGAAAAAATCGCAGACAGGCTTTATT
GTGCTGTTTGACATAGTATACTCAGCCGTTGTGGTGTTAATGAATACTATCGATGTGTATACAAACGTACTTCAAATAAG
CAATGCGAATATACTGCAACTTTTCGGCCTTTGCAACGATTTGTAATGAATCCTTTTGCATCGCTAGAAGGACAAGATAA
TATTTCTTCTGTTTTTTTTTTACATATGCAACAATTTGAAAGTCAGGTCAAAGACAGATTCCGGTTCCCCATATTCAGAT
TGGAGAGAAAAACTTTTGGCAACTCATGTTACCAAGTCGAGACGCTTAAAGTTAAGTGTCGGCCAAGACACGCAAAATCT
TGTAATCTTTTAACGCTGCTCTTCAAATCACGGACGCAATCAGTACTTGTACCTAATTTTGGTTTTCTAATATTGAATAG
CGAACCATAGGTCGAAAATTTAAGGCCACATAAATCCAGAGCCCGCAACTTGGATAGGTATTTACTTGATTTTTAGTTTG
CTTTCAATAGTGTCGTGAAATTATAAAGTACGCCGCATATATATCTTGATTAGTTAAAAATAGCAGTGTTCAATGATGAT
TTGATAGGGTTCATAACTGGTACCAGCGTAGTACAATTACGATTATCCATGAACATAAAAGTGGTTTAAGTACTATATAT
CAGTGAAGCTTCAAAGTAAGCAAACGAGATACCAAGATCTTGTAGGACCACGATATATAAGAAGCCTAGTTCCGTTGTAG
CATCACATAGAAGAGAGCGACAATGCCTCAGAAATTCTACAGCAACAGAAAGCACAGTGAGTCATTAACTGTTGGAATAA
GACTCAACTGCGAGCTATCGACTAGTACTTATATTACTAGTATATTATATACGGTGTGAAAAGACGACATGAAGATTGAG
GAAATGGTCCCAAGATCTAATGGACACTGAAATGCAAAAGTTGATAATGTAACATGAAAATTAAGGACAGCATATTAAAC
AGAAGAGGAAATAATGGTATTTTTACATAGAGATATGAATTTCCCTTTTTCTTTGTTCCTATATCTCTGATAATAAGTTA
TAATATACTTTGTGCATCTTATATCATGCCTTTTCAACAATGAAATATCAGCAGTTATCAAAGCATTCGCCAAATTTTTA
TTAATAAAACAAATGTCAGAAATATGGCCGGAATCTAATCTGAAAGTTAAAATAATTCTTACGATATTCTTATCATAAAA
CCAATGATTAATGTTTATGATGAGCAAAACTGTGCGAGGGCACATACATACAGTGGGACCTCATGAGATCCAGAAAAAAA
GCAAAGGAAAGTTCGATCGAAACATTAGCTCTTAGATATTACAGACGTGAGGTATCTCTTCCTTGAAGAGAATCTGGCCC
TGATCAAAAACTTTATTTTGATACTGTTCGAAAAGAGAAATAAGGACAACGTTCTAATTTATACAAATATAACCAGTAGG
CTTTATCGTAAAATCCTCGAACTTGCTTCTCATCACAGAAGTATAAAAAGTAAAGAGGTCAAGCAAGAAACGAATAACCA
CCAAATTTTTTTCAATTGAAAAGCGAAACGTAATGGAAATTCACCTGCTTTGAATCGTTGTTGAATTCTTATCATCAGTC
ATTATTTTCCTCTTTTAAAGCTTAAGTCAACCGCATCTAAGTTTAACACTTCGTTCCCGTTTTGAAGTTTATCAAAATTC
CAAAATACAGTAGTTAGGTGCTCGTGACAAACCTTTTTCCAAAGTGTCATTAGACTTCATGGAACTACTACACTTCTGGG
GAACGAAAAGCTACCATTTGCTCATCATTGGATAATTTCTTTTTTTTTTTTTGATGCATCCAAACTTGGACCCCTTTTGA
ATGTCGAGTATGAAGTATCAATTTTAGGGCAAGTAGTTTTACAATAATTTTGGTGCACTTTTACGTCTCTGCTGATATTT
TTAATACTAGTGCAAAAGAATTCGAAATAAATATAAAAGAACAAGGAGGATTAACATACTTTAAATAACTAATTATCACC
ATTATTTCAAGTTTCAAGTACTGCGTATGGCATGCACAGCAGATTTCTACTCAAAAACATCCTAAGCGAACCACACTAGA
TCTTACGTTAGTACTGCTGAAAATGGCAATAATTGTTAAAGCAAAAATTGGCGATGGTTCATTAATTGCTAAACAAAATA
GGGCATTTTTCCTCGTTAATGATAAGTACTCATACTTCTGTTTCTATAAGTGTTAGTTGTAACTTATGAAATATCGATTT
AAATTCGAAGTGTTGTTTGCAGGATATAAATCAAAAAAAAAAAAAAAAAAAAAAAATTAAATAAATAAATAAAATAAATA
CAATGATATCGATAACGGTGAAATTCTTTTCATGGATTTTTGTTGCCCAAGAAAATAACAATAACGTTTTCTTTATGATA
CATATATCTACTTTTTCAAAAAAGGAAGCGCAAGAATTATCATTTAGTTCAATTTGAATATTTGAAAGTTTGGAGGAGAA
ACAGTTAAAAAATAATTCATGTCAGCGTATATTTAGCAAAGAAAAGATACACAGATACGTAAAAAGAACGCGAATTTTAT
TAAATAATTGCCAGCAATAAGGACGCAATGAAGACACTTAAACCACTACCGGCCAGTAAGCTGTTGGCACTGCCAGCATA
CGTTGAAATTTCTAAAGAAGCTGTACTAGATCCTACCATGCTACTTGCTGGTGTGCTACGAGGCTGTTGCGACATAGTAC
TCAACCCGGAACTTGTTAGACTCTTGGTGTTGCCAGTTTCGGATACAGAAACAACACTACTGCTGTGACCAATCACATCG
GTCGCGGAAGCCGTCTGTGTTTCAGCATGATTGAATCTTGAAATTGAAGAGGTGACTACTGTTTTCGTCTCAGCAGCTCC
AGTACTGGTAGTTGTCTCAGCAGCTCCAGTATTGGTTGTTGTCTCACTGGTAGCACTGTTCATTTTAGAGCTGACAGACT
GTTCATTCGTAGTCTGTGGCCTCCATGTAGAATAGACCGTAACAACATCATTCACAGTAGCCGTGGCCGTCGAAACAATG
GCAGGTGAAGTAGTTTCGGAACACACACCAGATCCGCAGGAAGTAACAGTAACTAGCGTAGTTTGTTGCTTCGATTCTGT
GGTGGAAATAGGACACCATGTTGTGTATTCTGTGGTAACGCCATTAATAGTAGCAGTGCTTGTAGATACAATGGCTGGAG
AAGCAGTCTTAGAGCATACGTCAGATTCACAAGAAGAAATTGTAACTACTGTGGTTTGTTTTGTTGTTTCTGTGGTTTGC
TCTGTTGTCCCCTTGGTTTGCTTTGTTGTCTCCGTAGTTTGCTTTGTTATCTCTGTGGTAGAAATAGGGCACCATGTGGT
ATACTCTGTTGTGGCACCGCTAACAGTAACGGTGGCCGTGGAAACAATCGCAGAGGAGATAGATTCAGTGCACACATGAG
ATTCGCAGGATGTCACGGTAACCAAAGTGGTTTGTTCGCTCGTTTTTGTAGTGGTAACAGGTGGTAATGAAGAAGTAATT
TCCTGACTTGTTGTTGCACTGGTAACAGGTGGTAATGATGAAGACGAATATGTAGACTTTGGTGATTCAGAAGAGATAGA
AGAGGAAGAAGAGGCAGAACTAGCTGAACCCGTTTCGCTCTCAGAAGAACCAGAGGTGGAACTACTGGTTGGAATGACGG
ATGATTTAGATGATTCAGAGAGTATAGAAGCGGAGGTTGTTGTAGAAGAAATGACAGGGGAAGAAATGAATGAAGAAGAA
ATGACTGGAGAAGAAGTGACTAGAGAAGAAGTGACTGAGGAAGAAATGACTAGAGAAGAAGTGTCTGAGGAAGAAATTAC
TGAGGAGGAAATCACAGAAGTTCCATTGCTAGGATAGAATGGGGTAATAATTGGACGCGCAGACGTGATAAAGCTGGTGA
TTTGTCCTGAAGAAGATGACAAACTGGATGAGATGGCAGTAGTTGGAGTTTTGACAATAATGACAGTTTCATCAGTTGGT
TGACCGTTGGTTCCAGTGATGGTGGTCATCTCAGTAGATGTAGAGGTGAAAGTACCGGTCCATGGCTCGGTTGTAGTTGT
AACCAAACCTTCACTGGTTGGAGTTCTGATAACAATCACGGTTTCGTCAGTTGGTTGACCGTTAGTACCGGTGACGGTGG
TCATCTCAGTGGATGTAGAGGTGAAAGTACCAGTCCATGGTTCAGTGGTGGTGCTGATTAGACCTTCACTAGTTGGAGTT
CTGATGACAATGACGGTTTCGTCAGTTGGAACGCCGTTGGTACCGGTGACGGTGGTCATTTCAGTGGATGTAGAGGTAAA
AGTGTCGTTCCATGGCTGAGTTGTAGTCATGGCAGTAGTGGCTGTTGTTGGTGTTCTGATGACAATGATGGTCTCATCAG
TTGGCAAACCGTTGGTACCGGTGACGGTGGTGATTTCAGTGGATGTAGAGGTAAAAGTGTCGTTCCATGGCTGAGTTGTA
GTCATGGCAGTAGTGGCTGTTGTTGGTGTTCTGATGACAATGATGGTTTCATCAGTTGGCAAACCGTTGGTACCGGTGAC
GGTGGTCATTTCAGTGGATGTAGAGGTAAAAGTGTCGTTCCATGGCTGAGTTGTAGTTATGGCAGTAGTGGCTGTTGTTG
GTGTTCTGATGACAATGATGGTTTCATCAGTTGGCAAACCGTTGGTACCGGTGACGGTGGTCATTTCAGTGGATGTAGAG
GTAAAAGTGCTGTTCCATGGCTCAGTTGTAGTTATGGCAGTAGTGGCTGTTGTTGGTGTTCTGATGACAATGATGGTTTC
ATCAGTTGGCAAACCGTTGGTACCGGTGACGGTGGTCATTTCAGTGGATGTAGAGGTAAAAGTGTCGTTCCATGGCTGAG
TTGTAGTCATGGCAGTAGTGGCTGTTGTTGGTGTTCTGATGACAATGATGGTCTCATCAGTTGGCAAACCATTGGTACCG
GTGACGGTGGTGATTTCAGTGGATGTAGAGGTAAAAGTGTCGTTCCATGGCTGAGTTGTAGTCATGGCAGTAGTGGCTGT
TGTTGGTGTTCTGATGACAATGATGGTCTCATCAGTTGGCAAACCATTGGTACCGGTGACTGTGGTCAATTCGGTAGAAG
TAGAGGTAAAAGTGTCGTTCCATGGCTGAGTTGTAGTCATGGCAGTAGTGGCTGTTGTTGGTGTTCTGATGACAATGATG
GTCTCATCAGTTGGCAAACCATTGGTACCGGTGACTGTGGTCAATTCGGTAGAAGTAGAGGTAAAAGTGTCGTTCCATGG
CTGAGTTGTAGTCATGGCAGTAGTGGCTGTTGTTGGTGTTCTGATGACAATGATGGTCTCATCAGTTGGCAAACCATTGG
TACCGGTGACTGTGGTCAATTCGGTAGAAGTAGAGGTAAAAGTGCTGTTCCATGGCTCAGTTGTAGTTATGGCAGTAGTG
GCTGTTGTTGGTGTTCTGATTACAATGATGGTTTCGTCAGTTCGTACACCATTGGTGCCAGTGACTGTGGTCAATTCGGT
AGAAGTAGAGGTAAAAGTGCTGTTCCATGGCTCAGTTGTAGTTATGATGGTGCTAGCAGTTGTTGGAGTTCTGATGACAA
TGACGGTTTCGTCAGTTGGAACGCCGTTGGTACCGGTGACGGTGGTCATTTCAGTAGATGTAGAAGTGAAAGTACCGGTC
CATGGTTCCGTTGTAGTTATGGTAGTACTGACAGTATAATTTGAAGGGTCTGGAATGGTACAGTTTGGCTGGCTTAGATT
GTTGTCAAAAGTATATACGTACCCTTCAAAGTCATCACTAACGGTAGTGCCATCTGGTAGTGTCACACTAATTGGAAGTG
TACCCCAGGCAACGGCATTTGAGTAAACAATCTTCATTGGATAATAGAAACCAGCATACATGTAGACAGTCCCTGTAATA
TTATCAGGGGGACTTCCATTCCATGGCTTGATACCATTGATGGTGAAGTTAGTCGACGTGATGGGAGGTTGTTCTTGTGC
ACAACATTCGAACGCAATGCTACCACCGACTGATAGAATTGCAGAGTCGTCAACTGTAGCAAACTTGAATGTGTAAGAAC
CCGTCTGTGGTGGTAAAAAATAACCTGTCATTTCTAGGGTTACGTTTGTTGGGGTAGTATAGAAACCAAATAAATCAGTA
CTCCAGTATGCAATTATTGGATTATTAGAACAAGCACCAATTCCTTTGCATCCCCAATTACCATATAAATCTTCTTGAGG
ACAAGGAAATGTGCCTGATGAACTAACACAAGGAATATTATAATCAATCGAGATATCAGTTTGTCCTCCGACAGAACCCA
GTTTAGTTTTTGAGGCATATCCATAAGCCATATATGCTGCATTCGAATATGTGGAGGAATCTCTCAATGAATACTGGTAA
AAGTTTACATTCATACCATTCTTCCTTGAGTTTGCTGGCAGGCATGCCGCTGTAGTCGCAGAGACAACATTAGTTAATCC
CAGCAATGTGACGATGGCTAGTAGTAAACAATAATGTGCCAGAGACATTTTTGGGGCTTTTATTGTACAATTGTTCTTTT
TAAATTGCAATTTAAAGAGCGTACCTGTAAATAAGAAGGAAGAACGTTATGTTATTAATGGACTTTTAGTGTCATCGAAT
TTTATGTAATATATAAGAAGGTAGAATAATTTGGCAGGATAATGTGTTAGCAAAGGAGGAAATCGAATACCTTTAAAAGA
GAAAAAATTTTTTAGCTGCTTAAATTTCTGTGTTATACCACCCGATAGATTTTGAGTTATGCTTTCTAATTGATCTGACT
GCGAACGTTTTCTTTATGCCATCTGAATTGTCAGGAACAAAGAAGAAAAAGAAAAGTTTTTAAAAAATCTGTGGTCGTGT
GTGATGTACCTTTCCTTTACATGCATTAATGCGCTCTGAAATGTGGTACGATATCCTTACAGAGAATATATTTTCTGTAT
ATCGTGCAATGTTGAATAACCTATGAAGGAAAGTACCCATCGCTCAAGGTAAGCATTCCAGGAGGGTCGCCAGAAACTTA
AACTAGTTTTAGCGACAGATCCGAAAATTGATAGAGACATTGAAAAAATCACTACTCCGTCCTTTTTAGTGCTTTCTCAA
TGCATAATTTTGGTGCACGACTAAAAAATTCTAGAACACTATAGTTGCATTTTTTGGGCCGGAAGAAGAAAAACGCATGT
AACTTTAATGTCAAATAAAGTTTTCACCTAGTAAGCGCGATACAAAAAAAACACAGAAATAGCCATAGGAAAGTGAATTT
TGTCAGCCGACTAAAATTAAGGTTAGCTTACAAAGCAGCAAAAAATTTGACATCGCACGGTATTCCCTGAAAAAGGAGCA
GGCAGGTGCTGTATATTTTTTTCGGTTCCTGCCTCTTACATGGCGTCGGTGTATCTTAAATACTAAAGTGAGCTGACTAC
CCTTTTGAGTGCCCTATGTGACCTCTGATCTCGAAAGTAAACAAGAGATACCTAATTTCACAGCCACTTTTTGTTGCGGA
CACTGACGGGATGTGTTGTGAATATTTTAAACCTTAAAAGTATTTATTGGTTAGTTATACTTAATTCTTATACGTCCTTT
AAAACCAGTGTGCAGTAAGTCTGTCACACAAAAATATGATTGATGCATTTTCAAAAAATAATGGCTTTGAGGTAATTCGT
TCCACTTTTGAGACTTATTCACATGTCCCAGCTGGGTGCAATCAAAATATACCGGCATTTCAGCAAGGTAACTATATACG
CTTTTTTTCTCATGGTTTTTGAAATCATACCTGCCAAGCTTGCTGCACTTGGAAGGCAACTCCGTTTTTCAGAGATTAGA
TCCTTTTTTTTTTGAAGAAAAGGCAGCCAAGTTACGTCATAGAGAAAACTCCCTAGAGCGCTGCAAACACTTGTTAGTTT
GCAGCTTACTTCACGTGTGGCTGGAAAATTGAAAAGTTACAATACGGTAAAAATACTTTGAAGACACTACACTATAACTG
CTTGACCAAATTTTTACTCGTGAAAAATTTGTTCCAGCCGGTCTGTTACTGATATTAAGTTAAGGAATAGTAAACCGTAT
ATTTTTCATCCACGTTTTTGTAGTTTATTTTCGGTTTACTAGCTATGCATTGATTGTCTATCAGAGCATATCAAGGTGGT
TATGGAGGTGCTGATATTTAATCAATAAAATTATAGAAATTTTGAGAAAACAATAATGATTGTTTCTACAATGAAAATCA
GTTCATGGAATAGTTGCCTTCGCACTACTTTTTCACCAGATTAATGGTGCATCAGAGCTTTCCCTTTTTGTCTTTTTCTT
GTTTCCTTTTTCGATTGGTTTATCACGTAAGTTTCTTATGACATAAGAAGAGGCAAGAAACGAAAAGGGAAATATTGCCT
ACTTTTTTCTTTTCGAACGTAAATAATGACGGGATTTTGGTGTCATTTTTTTTCGTCTGGATTTTCTCAGAGAAGTACGT
TTCGTCGCACAAGCTAAAATCATTGACAGGGCATGAGTTACGTCAATCTCTGGTCAATCCATGTCCAAAAAAATTTCTTG
ATTTGTTCAAAGTTTTTGCATAGGCACATTAATTGGTTTAGCGAAGTATACATTCTGAAGAACATTTTTGGGTGTATTTT
CCACATAGAAAATTCGATTTTTTTTTTTCAATGCACCACTTGTCGAGTATACGTTAACTTTAATGTATTGAAGATGCAAA
AATGAAAAGCCTACTTGGCATATGGAATTACAATAAATGGTCAATTCCTGTTTAAGCTAGCAGCGGCACTGTCGGTGTAA
ATTTGGGTTTAAACTATTGTTTACTTACTTTGAGAAATTTATGTATCGCCTATATTTTTCAATAAGTGCGATATCTTTAG
CTTTCCACAGAACCCCCCCTCAGGCTATGGACGTGCGGTTATATGATCTTCTAATAAAAATCTCTTAGACTACGGTTCAT
GGAATACTTCTTGACTTCTTGGCGAAGGAAAGGCGCATAAATGTTGTGATCGAATGACCAGTAATACGTCGTTTGTTCTC
TTGCTGAACAGCGAGGAAGAGATATTCATCCAAATGCATGAACGCAGAATCCTGTAAAAGTCGTAAAAATGTTAATCGCA
ATGTTGTAAAAACCGTCAAGGCATTTATCGTTCAAAATGGCGATCATTGTTACTACTAAACACTTACTGTTAAATTAAAA
AGCTGATGTTGCGTAATCCATTGACCAATTCATAGGCAATGTATTTCAATGACGCACAAGATTCATAACAAATTTTTTAT
TTACGATGTACCTGTACATTGTGCAGAAGGTCTTCAGAGTGAGTTTAAGCTAGGCTGTAAATATTTTAATGTTAAGATGA
AATTTAAGTGAGCTGGTAATATCAAGTGAGGCATAATTTGTTATATGTAGCTGAACTTCAACTTTAAATAGAAAAATTAC
AACTAACAAGCACCGGATTGTTTCAGAATTCAAAGTGTAGAAGCTATTATTCTTGCAAAATAAAACGCTTTCAAAGTTTT
CTTCTATAAACATACTTGTGGCAGCTTGTTTTTTTTGTTTTATTTTTAAGTTTTGTTGGGTCTCTGAGAACTTTCAAAAA
AAGAAAAAGTAAAGTATGATAAAACGGAGCACTTGCCAAAGTAATTAACGCCCATTAAAAAGAAGGCATAGGAGGCATAT
ACATATATATATATATATATATATATGGCTGCTGACAGATATTCTGCACTTAAAAACTAAAAATATTATACCAACTTTTC
TTTTTCTTCCCGTTCAGTTTGCTTGATTGGCCCAGCTCTTTGAAGAAAGGAAAAAATGCGGAGAGGGAGCCAATGAGATT
TTAAAGGGTATATTACTTATCTTATCGATAAGCAGTATTGATATTAAAGGGACAGTTTTATCGTTGGTTAATATGGAAAA
AGTGATGACCATGATGCCTTTCTTAAAAAGAGTATTTCTTTTTATTTCACTTTCACATAAACAGTTAATGACTTCTGACT
TTGAGCCGTTCGAACTCAGTTATATAAAGGTACATACATAGGCCACACACACACACACACACACATATATATATATATAT
AGGGAAGTAGCAACAGTCACCGAAAAGAAAAGGTAAAAAGTAAAAAATGACAAGCGAACCAGAGTTTCAGCAGGCTTACG
ATGAGATCGTTTCTTCTGTGGAGGATTCCAAAATTTTTGAAAAATTCCCACAGTATAAAAAAGTGTTACCTATTGTTTCT
GTCCCGGAGAGGATCATTCAATTCAGGGTCACGTGGGAAAATGATAATGGCGAGCAAGAAGTGGCTCAAGGATACAGGGT
GCAGTTCAATTCAGCCAAGGGCCCTTACAAGGGTGGCCTACGCTTCCACCCATCAGTGAACCTGTCTATCCTAAAATTTT
TGGGTTTTGAACAGATCTTCAAGAATGCGCTCACTGGGCTAGATATGGGCGGTGGTAAGGGTGGCCTGTGTGTGGACTTG
AAAGGCAAGTCTGACAACGAGATCAGAAGGATTTGTTATGCGTTCATGAGAGAACTGAGCAGGCATATTGGTAAGGACAC
AGACGTGCCCGCAGGAGATATTGGTGTCGGTGGCCGTGAAATTGGCTACCTATTCGGCGCTTACAGATCATACAAGAACT
CCTGGGAAGGTGTGTTGACTGGTAAGGGTTTAAACTGGGGTGGCTCACTTATCAGGCCGGAGGCCACCGGGTTCGGCTTA
GTTTACTATACGCAAGCAATGATCGATTATGCAACAAACGGCAAGGAGTCGTTTGAGGGCAAACGTGTGACAATCTCCGG
AAGTGGCAATGTTGCGCAATATGCAGCTTTGAAAGTGATCGAGCTGGGTGGTATTGTGGTGTCTTTATCCGATTCGAAGG
GGTGCATCATCTCTGAGACGGGCATTACTTCTGAGCAAATTCACGATATCGCTTCCGCCAAGATCCGTTTCAAGTCGTTA
GAGGAAATCGTTGATGAATACTCTACTTTCAGCGAAAGTAAGATGAAGTACGTTGCAGGAGCACGCCCATGGACGCATGT
GAGCAACGTCGACATTGCCTTGCCCTGTGCCACCCAAAACGAGGTCAGTGGTGACGAAGCCAAGGCCCTAGTGGCATCTG
GCGTTAAGTTCGTTGCCGAAGGTGCTAACATGGGTTCTACACCCGAGGCTATTTCTGTTTTCGAAACAGCGCGTAGCACT
GCAACCAATGCAAAGGATGCAGTTTGGTTTGGGCCACCAAAGGCAGCTAACCTGGGCGGCGTGGCAGTATCCGGTCTGGA
AATGGCTCAGAATTCTCAAAAAGTAACTTGGACTGCCGAGCGGGTCGATCAAGAACTAAAGAAGATAATGATCAACTGCT
TCAACGACTGCATACAGGCCGCACAAGAGTACTCTACGGAAAAAAATACAAACACCTTGCCATCATTGGTCAAGGGGGCC
AACATTGCCAGCTTCGTCATGGTGGCTGACGCAATGCTTGACCAGGGAGACGTTTTTTAGCCGTAAGCGCTATTTTCTTT
TTGTTCGTAACTATCTGTGTATGTAGTAGTGTAATCTACTTTTAATTTACTATGCAAATAGGGTTCAGCATTACGGAAGA
AACTGAAATCCCTTCCGCGGAAGTTTCTTAGTAGTGGCCGTGCGGGGTGAGGAGATTACATGTCGGTAATTAGATGATTA
ACCTAGGCAATTTGAAGGGGGATAGTGGCATTGGTTAGCTCAGATATGATAAGGAGAACTAAGCAAGGGGGTTAACCACC
ACGGCTGTAGCACAAGACCGGCAGATGCGATTATTAGCAACACATTAGTTAATGCTTTTGATAAAATGTATATAAAGGCT
GTCGTAATGTGCAGTAGTAAGGACCTGACTGTGTTTGTGGTTCTCTTCATTCTTGAACCTTGTCATTGGTAAAAGACCAT
CGTCAAGATATTTGAAAGTTAATAGACAGTTAACAATAATAACAACAGCAATAAGAATAACAATAAATTCATTGAACATA
TTTCAGAATGAGAGCCTTAGCGTATTTCGGTAAAGGTAACATCAGATTCACCAACCATTTAAAGGAGCCACATATTGTGG
CGCCCGATGAGCTTGTGATTGATATCGAATGGTGTGGTATTTGCGGTACGGACCTGCATGAGTACACAGATGGTCCTATC
TTTTTCCCAGAAGATGGACACACACATGAGATTAGTCATAACCCATTGCCACAGGCGATGGGCCACGAAATGGCTGGTAC
CGTTTTGGAGGTGGGCCCTGGTGTGAAAAACTTGAAAGTGGGAGACAAGGTAGTTGTCGAGCCCACAGGTACATGCAGAG
ACCGGTATCGTTGGCCCCTGTCGCCAAACGTTGACAAGGAATGGTGCGCTGCTTGCAAAAAGGGCTACTATAACATTTGT
TCATATTTGGGGCTTTGTGGTGCGGGTGTGCAGAGCGGTGGATTTGCAGAACGTGTTGTGATGAACGAATCTCACTGCTA
CAAAGTACCGGACTTCGTGCCCTTAGACGTTGCAGCTTTGATTCAACCGTTGGCTGTGTGCTGGCATGCAATTAGAGTCT
GCGAGTTCAAAGCAGGCTCTACGGCTTTGATCATTGGTGCTGGCCCCATCGGACTGGGCACGATACTGGCGTTGAACGCT
GCAGGTTGCAAGGACATCGTCGTTTCAGAGCCTGCCAAGGTAAGAAGAGAACTGGCTGAAAAAATGGGTGCCAGGGTTTA
CGACCCAACTGCGCACGCTGCCAAGGAGAGCATTGATTATCTGAGGTCGATTGCTGATGGTGGAGACGGCTTCGATTACA
CATTTGATTGCTCCGGGTTGGAAGTCACATTGAATGCTGCTATTCAGTGTCTCACTTTCAGAGGCACCGCAGTGAACTTG
GCCATGTGGGGCCATCACAAGATACAGTTTTCTCCGATGGACATCACATTGCATGAAAGAAAGTACACAGGGTCCATGTG
CTACACACACCACGATTTTGAGGCAGTAATAGAAGCTTTGGAAGAAGGCAGGATTGACATTGATAGAGCAAGACATATGA
TAACGGGCAGAGTCAACATTGAGGACGGCCTTGATGGCGCCATCATGAAGCTGATAAACGAGAAGGAGTCTACAATCAAG
ATTATTCTGACTCCAAACAATCACGGAGAGTTGAACAGGGAAGCCGATAATGAGAAGAAAGAAATTTCCGAGCTGAGCAG
TCGGAAAGATCAAGAAAGACTACGAGAATCAATAAACGAGGCTAAACTGCGTCACACATGATTGTGATTGAGTACTCACG
TTCTCGTGTTAATCCCGCGGTCTTCTTGTTTTACTAACTTTTCTTTCTCTCATAGCATTCTCTTGACAGTGTTTTATATA
CATCATATGTACATTTATCGAGCCAATCGAGGGCAGCAGTTTAACATCAAGCCGGATTTGCTCACGCTACTTTGACCCCT
TTTCGTTTCGACGGAGAGAAGAAACCGGTGTTTTCCTATCCTTGCCTATTCTTTCCTCCTTACGGGGTCCTAGCCTGTTT
CTCTTGATATGATAATAGGTGGAAACGTAGAAAAAAAAATCGACATATAAAAGTGGGGCAGATACTTCGTGTGACAATGG
CCAATTCAAGCCCTTTGGGCAGATGTTGCCCTTCTTCTTTCTTAAAAAGTCTTAGTACGATTGACCAAGTCAGAAAAAAA
AAAAAAAAGGAACTAAAAAAAGTTTTAATTAATTATGAGAGCTTTGGCATATTTCAAGAAGGGTGATATTCACTTCACTA
ATGATATCCCTAGGCCAGAAATCCAAACCGACGATGAGGTTATTATCGACGTCTCTTGGTGTGGGATTTGTGGCTCGGAT
CTTCACGAGTACTTGGATGGTCCAATCTTCATGCCTAAAGATGGAGAGTGCCATAAATTATCCAACGCTGCTTTACCTCT
GGCAATGGGCCATGAGATGTCAGGAATTGTTTCCAAGGTTGGTCCTAAAGTGACAAAGGTGAAGGTTGGCGACCACGTGG
TCGTTGATGCTGCCAGCAGTTGTGCGGACCTGCATTGCTGGCCACACTCCAAATTTTACAATTCCAAACCATGTGATGCT
TGTCAGAGGGGCAGTGAAAATCTATGTACCCACGCCGGTTTTGTAGGACTAGGTGTGATCAGTGGTGGCTTTGCTGAACA
AGTCGTAGTCTCTCAACATCACATTATCCCGGTTCCAAAGGAAATTCCTCTAGATGTGGCTGCTTTAGTTGAGCCTCTTT
CTGTCACCTGGCATGCTGTTAAGATTTCTGGTTTCAAAAAAGGCAGTTCAGCCTTGGTTCTTGGTGCAGGTCCCATTGGG
TTGTGTACCATTTTGGTACTTAAGGGAATGGGGGCTAGTAAAATTGTAGTGTCTGAAATTGCAGAGAGAAGAATAGAAAT
GGCCAAGAAACTGGGCGTTGAGGTGTTCAATCCCTCCAAGCACGGTCATAAATCTATAGAGATACTACGTGGTTTGACCA
AGAGCCATGATGGGTTTGATTACAGTTATGATTGTTCTGGTATTCAAGTTACTTTCGAAACCTCTTTGAAGGCATTAACA
TTCAAGGGGACAGCCACCAACATTGCAGTTTGGGGTCCAAAACCTGTCCCATTCCAACCAATGGATGTGACTCTCCAAGA
GAAAGTTATGACTGGTTCGATCGGCTATGTTGTCGAAGACTTCGAAGAAGTTGTTCGTGCCATCCACAACGGAGACATCG
CCATGGAAGATTGTAAGCAACTAATCACTGGTAAGCAAAGGATTGAGGACGGTTGGGAAAAGGGATTCCAAGAGTTGATG
GATCACAAGGAATCCAACGTTAAGATTCTATTGACGCCTAACAATCACGGTGAAATGAAGTAATGACAAAATAATATTTG
GGGCCCCTCGCGGCTCATTTGTAGTATCTAAGATTATGTATTTTCTTTTATAATATTTGTTGTTATGAAACAGACAGAAG
TAAGTTTCTGCGACTATATTATTTTTTTTTTTCTTCTTTTTTTTTCCTTTATTCAACTTGGCGATGAGCTGAAAATTTTT
TTGGTTAAGGACCCTTTAGAAGTATTGAATGTGGGAACAAAGACGACAAAAGGTAGTTTTTTCCTTGACTATACTGGTAA
GATATCGTCTAAAACAAAGCATGGCCAAGAAAATATCAAAGAATTCAAGAGCTGCTAGACAATCGGATGCTCTTGAACCA
GAGGTAAAGGATTTAAGTGAACTACCTAGAGCTGAAAAAACCGATTTGACTAATATTTTGATTAGAACAGCAGCCAAGAA
TGAGGCATTGCTGGAAGCAAAGATATCTAAGAAAGCCAATAAAAGTAAGAGGGGCAAGAAGTTAAATAAAAAGGCTCTGG
AAGACAAACTGGCCAACTCTATTTCATCCATGGACAGGGATCGTTTAGTGAAGGCCTTGAATTTTACCAATCGTCTGGAC
GGTAAAATTGCCAAGTCCATTTCTCGTGCCAAGTACATTCAAAATACAAGAAAGGCTGGCTGGGATAGCACCAATGAGAC
TATAAAAAAAGAGCTGGCTTTTTTGAACGGAGGGTTGTCTGTGCAGGCAAAAAGTGCTAGTGAAGGTAATGCTGAAAAGG
AAGATGAGGAGATCCCAGAAGTTTTTGACTCTTTAGCAGAGGATAACACAGTGCAGAAGACTCCTACAAATAGATTCGGT
GTCCTGCCAGACGATGTTGAAGAATAGAAAATTTTCATATGAAAGGTCCTAGGAATACACGATTCTTGTACGCATTCTTC
TTTTTTCTATCTTCTTTCATTCTTTGTACATTAGATAACATGGTTTTAGCTTAGTTTTATTTTATTTTTTATATATCTGG
ATGTATACTATTATTGAAAAACTTCATTAATAGTTACAACTTTTTCAATATCAAGTTGATTAAGAAAAAGAAAATTATTA
TGGGTTAGCTGAAAACCGTGTGATGCATGTCGTTTAAGGATTGTGTAAAAAAGTGAACGGCAACGCATTTCTAATATAGA
TAACGGCCACACAAAGTAGTACTATGAAATTTTCTGCGTATTTATGGTGGCTGTTTTTGAATCTAGCGTTGGTGAAAGGC
ACTTCATTGCTATCCAACGTTACATTAGCGGAAGATTCTTTCTGGGAGCATTTTCAGGCTTACACTAATACAAAGCATTT
AAACCAAGAGTGGATCACAAGTGAAGCCGTCAACAATGAAGGCTCTAAAATATATGGTGCACAATGGCGACTATCACAGG
GTCGATTGCAAGGATCCGCATGGGATAAAGGAATCGCAGTTCGAACAGGCAATGCCGCAGCTATGATAGGACATCTCTTG
GAGACACCTATTAATGTTTCAGAAACGGATACCTTGGTTGTCCAGTACGAAATTAAGTTGGACAATTCTTTGACGTGCGG
CGGTGCGTTTATTAAGTTAATGTCTGGTTTCATGAATGTTGAAGCATTAAAACACTATGCACCCGATACAGAGGGTGTCG
AGTTAGTTTTTGGTCCGGATTATTGTGCTCCTGAAATAAATGGCGTGCAATTTGCCATCAATAAGGTTGACAAGATCACA
CATGAATCTAAACTAAGATATTTGCAAGAGATGCCCCTGTCAAAATTAACTGATACCTCGCAATCTCATCTGTATACGCT
CATAATAGATGAATCAGCGCAGTCTTTTCAAATTCTTATAGACGGTAAGACGGTTATGGTAAGAGAACATATCGAAGACA
AGAAAAAGGTCAATTTTGAGCCACCCATTACACCGCCTTTAATGATTCCTGATGTTTCAGTAGCGAAACCGCATGATTGG
GATGATCGCATCCGAATCCCAGATCCTGAGGCGGTGAAGCTCAGTGATCGGGATGAACGAGACCCATTGATGATTCCACA
TCCAGATGGCACTGAACCACCAGAATGGAACAGCTCCATCCCCGAATACATTCTTGACCCAAATGCTCAAAAGCCCTCGT
GGTGGAAGGAACTTGAGCACGGGGAATGGATACCGCCCATGATTAAAAATCCTCTTTGCACTGCAGAACGTGGTTGTGGC
CAGCAGATACCAGGGCTGATAAATAATGCCAAGTACAAAGGTCCAGGCGAACTCAATGAAATCATAAATCCCAATTACAT
GGGGGAATGGCATCCACCGGAAATTGAAAACCCGCTATACTACGAAGAGCAGCACCCATTGCGCATCGAAAACGTTATCA
GTGGTGTGATCCTCGAGTTTTGGAGTGGATCTCCAAACATGTTGATAAGCAACATTTATGTTGGTAAAAATGTAACAGAG
GCGCAAATTATTGGGAATAAGACTTGGCTGATGAGAGACCGCGCGTTTAGAGGCTCCGATGGCCCCACAGAACGCAAATT
CATGAATAGCAGACTAGGAAATCTACAAACAACTTTCCATAACGAAAGAGAATCCCCTAATCCATTTGACCGCATTATAG
ATCGCATATTAGAGCAACCTCTGAAATTTGTGCTTACTGCGGCCGTCGTGCTCTTGACGACGTCGGTTCTTTGTTGTGTA
GTATTTACATAGTGGACAAGTGTTAGTTTATAACATGGTCTCAATAATTGCACCACAACGGCTTCTCTTTTATAGATGGT
TAACATTATAGTATCAATATTATCATCATGATTAAATGATGATGTATAATACTTACCCGATGTTAAATCTTATTTTTTCA
TGCAGTAAGTAATCATGCAACAAGAAAAACCCGTAATTAAGCGAACATAGAACAACTAGCATCCCCGATAAGACGGAATA
GAATAGTAAAGATTGTGATTCATTGGCAGGTCCATTGTCGCATTACTAAATCATAGGCATGGAAATTTCCAGTTCACCAT
GGAACGACGGTGGATACAGCCCCTATGAGAGAAACAGAGTCGCTGTATCACCATTTTCATCAGCGTTGGAAGGCGAAGAA
CGAATAGAAACCTCTCGATCTTTGGGTGATCATTGCTTTGAACCTTTGCCATACGTGACGAATTATCTTTCTATTTTCGC
GCTTTTTGGTAAAGAGATATTTGGTGACAAGGGAAATGTGAGCTCAAGAAATGAATATTTGCTAAAAAAATACTACTCTT
TGAAAAAGCCATTTGTATTGCGACATAATGGGCATGCGTTGAAGAATCCCGACATGCCACTCCAGAGGAATGACATATTG
CAAACCAATTTCATGGTTGACAAATTTCTGAATCGTACTGTGCGGTCAGTGAATTTTAATAATTTCAAGATAATATCAGA
TATGCAAAGTAAAAGCGGTCGAGGAACAAAGTCAGGCACAAATCAGAATCAAAGTGCCGACGCTATTCAAAATATTTGTC
TACCATCTATACCGTCGGCGTTGCCTTATTTCCAGTATTATAGGAAGCTATTGACAGTTAATACCAAAGAATGGGATATT
TTAAAACTGCACAGTTTATGGGTACCAAAGCTAAGGAAGGATTTTAAAGATTTTTCGTTGTATGGTGATAAAAACTCTTT
AAAGCCGATCGATAGTCACTATGATGAGGATAATACCATGAAGAAAAATTTATTTTTTGAAAGATCTCCAAGTCGACAGA
CTCTAGATGGTAAAGGGTGTGCCTCTAAGGGGTATGACATTTCTTCCGGTAATATGATTATCCCATCCCTATTTTCTGAA
GATAAGCTGCCGGCTTTAACTTATCATTGTTCCGTAGAATTAAATGGAAACATTTACATATTTGGGGGATTGATGCCATG
CTACAGCTATGAGGAGGATGCGCCGATGCTGAACGATTTTTTTGTAGACGGAATAAAGAACTTACCTCCGCCTTTACTAC
CTCAAGTGATTAATAATCCATCAATGGTCAATAATCCTCATCTTTATGTCGCTTCTATACCATCATGCCGGTTTAGCAAA
CCTAAAATGGGGGGTTATATACCGCCTCCATTGCTATGTGTTCAAGGATCCAAATTAACGGACCGACATATTTTCTTTTA
TGGCGGATTTGAAATCAGGACAGAAACCCGTGGTGATGAAAATGGGAAGTATCATCTCAAGAAAAGATTATATGTGAATA
ACACTGGTTACATACTCGATATTATGTCGTTCAAGTTCACTAAAATAGATATCATAGTACAACCTTCCAAATATAATGCA
TATCCGACAATGTCATCGAGGTTTGGTCACTTACAAATTTCTATTGATAATCCAAATAGGAGAGCTAGCGTTCATTCTTC
AAGCATGAACGAAATTCATAAAATGGGGAGTGCTTCCATGAAACAAGGTAGCAGCATCACTTCCGGGCGGCTTGAAAAAG
CAGCAGTACTTTCATCATTACCTCATAATACTGTGCACACGGTTATAATATTTGGTGGTTACAGACAAACCGGTGATGAT
CGTTACGAAGCAATGAATGATTTGTGGAAGATAGAGATACCCGTGATACGTCGCGGTAAAAAAGGTTATTGTAAGTTTTC
AGAGACAGCTAACGCGATACTACTGACGCCAAGCGAAAAGGACAAATCGGATTGGCCCGAAGAAAGAGCCTTTTCTGCCT
TTTCTGTTCATGGGACTTCGTTAATGGATAGGAGTTCTCTTGACATGAGACTATTGAACAACTTAAAAAACCATTTTGTT
TTAAAACCGTCATATATATCACAGGATCGCGTTGTTAGTCCTAAACCGGTTTTCCCCATGATGGTTCATGGCACGCATCA
AGATCTTTTCAATAGTGGCTCTGCGGCACAAGAATCGCCCAAAGCTGGTGCCTCGGCCAGCAGCGCAAGTGCTGCGAGCT
TTGATCCCGATATGGACGATAATTTGGAAAATTATATAGTCAATCCAGGGAGAAAATCGTCATCTATTCCAATGACTGCG
ATAGGGAGACAGAGATTAATTTTAAGCCAAGAGAAGCCAGTAGGTAAAACTGTTGTATTGCATGGTGGGTCTAACGGTCT
CAACGTTCTTGATGATATGTGGTTGATGGACTTAGAGTGTGAGACATGGACTCCAATAGAGACATTTGCAAAGGCAGATT
CGAGCGAAGACGGTGATGAAAAATTGGATAGTGTGAACGTAGGTCTCGTTGGCCACAGAATGGAAAGTATTGGACGAATA
TGTGTATGTATAGGTGGTATGGTACAAGAGGATGTTGACCAATTTTACTCGGAGAATGATGATGAGCCTCCTCGAAAACG
CAAGGTCGATACATTACCGTTGGGTGGTAATTTTTTGAACACAATTGATTTAAGCACGCAGTGTTGGGAAGAACATAAAA
TTACTCTGTCCAAGAAGGAAGACGATGAGGACAGACAAGATAGCGAAAATGAAGATACAAATTCAAATATAGTAGTTGGT
GTCGGTGGCACTTCTTTGCAATGTGACAAAAGTATTATTTTGATTGGCGGATTGATATCTAGACGGAGCAATGTAAAAGA
AATATATTTACATGGTACCATAACGAAAAGTATTTTTCCTAGCGTAAATCCTAGTGCATAAAAAGGCAGTTTTCAATGCT
TTCACTTTGTAAACTTTGTTTAGTAGTAGAATATAATATATTCAGTTTTGTTTTATAGTCACATAACACTTTGTCTTTCA
AAGAATAATCTCCTTCGCAATACCAGCGAAATATTTTGGCAAAAAATTAACAATTAGGTTCATAGTCCCCTAATTCAATT
AATCGAAAAAAAAAAAATAAAATATAAGGGAAGATTGTGCTGATGAAATAGACAATGAAACAATAATGAAGAATAAAGAA
GAAGAAGATATAAAACATGCCACCACCATCAAGAAGTAGAATAAACAAAACAAGAACATTAGGAATAGTGGGTACAGCTA
TAGCAGTGTTGGTCACGTCCTACTATATATATCAAAAGGTGACAAGTGCAAAGGAAGATAATGGGGCACGACCTCCAGAG
GGTGATTCAGTAAAAGAGAACAAAAAGGCAAGGAAGAGCAAATGTATTATAATGAGCAAGTCGATACAAGGACTGCCCAT
AAAGTGGGAGGAGTACGCCGCTGATGAAGTGGTTTTGCTGGTACCTACGAGCCACACTGATGGATCAATGAAACAAGCCA
TTGGGGATGCCTTTCGCAAGACGAAAAACGAACACAAAATCATATATTGCGATAGCATGGATGGATTATGGTCATGTGTA
AGACGGCTAGGTAAATTTCAGTGCATATTGAACTCCAGGGACTTCACAAGTAGTGGTGGTAGCGATGCAGCAGTCGTTCC
TGAAGATATAGGCAGGTTTGTCAAATTTGTTGTTGATAGCGATGTAGAGGATGTGCTGATTGACACTTTATGCAATTAAT
GTAGAAAAGAGTTTCTTGTAACAGTATGTAAAGAATAAATAATTATAAGTATAAATAAAAAGAGAAGGTGAAATAATAAT
AAGTAAGCAGCTCGGTTATAAGAGAACAAAAACACACGAAAAAAAAAAAGTCGTCAATATAAAAAGGAAAGAAATCATCA
TTACAACTTGACCGAATCAATTAGATGTCTAACAATGCCAGGGTTTGACAATGTAGAAACGTCGCCTAGTTGGTCACTTT
CTCCTGCTAGGATTTTTCTTAAAATACGTCTCATAATTTTGCCGGATCTTGTCTTGGGCAAGTCATCCACTAAAATGATC
AATTTTGGTGCGGCAAATGGCCCGATGTCTTTTCTAACAGTAAAGACCAAATGCTTCTTGATATCTTGTAATTCATCATC
TGTTGCGGTGGACCAACTAGATTTGTTTTTCAACACCACAAATGCAGCAACTGCTTGACCAGTCAAGTCATCGTTGAATC
CGACAACAGCACACTCGGCCACAATTGGATCTTCGATAATAGCAGCCTCAATTTCAGCGGTAGACAGACGGTGACCAGAG
ACGTTCACCACATCGTCTACACGACCCAAAATCCAGATATAACCATCCTTATCCTTTGCAGCACCATCACCAGTGAAATA
GTAGCCAGGGTAAGGGTTCAAATAAGTGTCTAGATACCTATCATGATTTTTCCAAATAGTTCTTGCAAATGATGGCCATG
CAGCTTTGACGGCAAGGACACCCTCTGCGTGGCTGGTGTTAAGTTCTTCACCAGTGTTAGGGTCAAGAACAACTGCATCA
ATACCGAAGAAGGGGAATGAGGCAGAACCCGGTTTCATTGGTGTAACACCACCAGCCAGCGGGGTGACCAGATGCGAACC
AGATTCTGTTTGCCAGTAGGTGTCTACAATGGGGATTTCATTTTTACCTATTTTTTCAGAGTACCACTCCCAAACTTCAG
CAGCAATTGGCTCACCGACCGAACCCAAGCAACGCAAAGATTTTAAGGAATGATTTTCGATGTAGGAATCACCAGCTCTT
TTCAACAAACGCAAAGCAGTTGGCGCAACATAAAATTGGGTGACTTTGTGTTCATCAATAATATCCCAATAACGGGAGTA
ATTTGGGTACGCAGGAGTCCCTTCAAAGACCAAAGTGGCACAACCATATAGTAAGGGACCATAAACCACATAAGTGTGGC
CTGTAATCCAGCCAATGTCTCCAGCTGTGAAGAAAACGTCTTCTTGGTGAGTGTCAAAAGTGTAGCGCATGGTCAACAAA
GCTCCCAGCAAGTAACCTGCGGTAGAATGTTGAACACCCTTGGGGGCACCAGTAGAACCAGACGTATACAACAAGAATAA
TGGATCCTCAGAATCAACGGGTGTGCATGGATAGTAGGTCTTGTATTTCTTCTTTTCTGTTGCCCAATCCAAATCTCTGG
GGGCATGGAAAGCAACAGATGGATTGTTGGTCTTTCTATAAACCAAGACGTGTCTCACGCCTGGGGTCTCTCTTAGCGCG
TCATCAACAATTCTTTTAGTCTCAATGACTTTACCACCTCTGTTGGATTCATCTGTAGTGATGACAACTTTAGAGTCCCC
ATCGTTGATACGATCTCTCAAGGAGTTGGAAGAAAACCCGGCAAAGACTACGGAGTGAATGGCACCGATACGGGAAATGG
CCAACAAGGTTATGATTGCTTCTGGGACCATAGGCATGTACACGGCAACAGTATCGCCCTTGCGAACGCCCATAGAGTAA
GTCAGCACTTGTGCCACTTGACAAACTTCTTCAAGTAGTTCCTTGTAGGTAATGGAATAGCCTTGGCCAGGCTCGTCACC
TTCGAAAATAATGGCTTTCTTGTTAGGAGTCTTCAAGGCATGTCTGTCAACACAGTTGTAACAGGCGTTTAATTGGCCGT
TGAGGAACCATGCATTGTTCTGGAAGGAGGGCCTGCCCGTTTTAGGGTCTGGGATGAACACCTTATCGAATGGCTTAGAC
CAGTTTAAAAATTGGGTAGCTTTAGAACCGAAGAACTTAGCAGGGTCTTCAATAGACTCCTTGTGCAAGCGCTGATAGTC
CTGCAACCCGTCCAAGTGTGGAGAATAGTGGGTAGCAATTGCGGGCTGCAGTCTATCTGAGATGGGCCGTTGTGGCACGA
TCTTGACCGAAGTCAAATGTTCATACTCATGTTCCTTCTTCTGCTGCGCAGTGGCGGCAGACTGGGACATTTTTGCTTTC
AACTTGTCAATTTCACTTGACTGTTCTTCTAGTTTTGATGATTGTACGGCAGAGGGCGACATAGCACAGTGGGCAATGTC
TTTCTAGTAGTTTTGATATGTTTGGTTTTGCTTATAGATAGAAAATATAAGAACAAGATATAACGTACTACCAGATAACC
TAAGGGAGAAATATGCTTAGAATAGCCGCCCAGTTTATATACAAAATGAAGGGAGAACTATTTGCCACCGAGGAACTGTA
CCCCAACTGCAATACCCATTGAATAATGGCATCGGAGGCTCGGCGGCAATTCGTACCCCAACCTTTTTTTTTTACTTTTC
TTTGGATCTTAGAGATAACAGAAAAAAAGGATGACCCCAATCATTTGCCACGGCATGTCAACAGGTGAGTGCCTTTTGAG
GGGGGGGGGTCATCTCGACATCCGGCGAAATGGAGCAGTCACACGTGAACATTTTTAGGGGATGGAGAGTGCTACGCCGT
TCGTCCGAGATGATTATCATATTTACACAGCCGTACATACACGTGCCATTTATCTTGATATCATTCTGGACGTATGTGCA
CATGTGATTTGCTTTTGTTTTTTTAAGAATGTCGGGTAATAAACAGATTGTTTTTCTGGGAGGATAATCTTTTCTTTTTT
CCTGTTGGTATTCTAAAATTAACCTTGCTGTTTCTTTTTTTTTTTTTTTTCGCGCGACTACTCAGCCATCTTGCATTTTT
AAAGAAAAAGATAATCATTAATGCCTTCACGGGAATACGTATAGAACATTATTAAAAGTATATGAATGGCATATATATAT
AGAACACCACCCTTGGAAAACATTTATACCCCTTAAACTAAAACAATTTGCTGCGCTATACCGTGTTTCAGTGTATTATA
ATACATTCATTTCTGTTTCATTACGATTATATTGACGTGATAAAAAGATTATATAGCCATGATCTTCCTAAACACCTTCG
CAAGGTGCCTTTTAACGTGTTTCGTACTGTGCAGCGGTACAGCACGTTCCTCTGACACAAACGACACTACTCCGGCGTCT
GCAAAGCATTTGCAGACCACTTCTTTATTGACGTGTATGGACAATTCGCAATTAACGGCATCATTCTTTGATGTGAAATT
TTACCCCGATAATAATACTGTTATCTTTGATATTGACGCTACGACGACGCTTAATGGGAACGTCACTGTGAAGGCTGAGC
TGCTTACTTACGGACTGAAAGTCCTGGATAAGACTTTTGATTTATGTTCCTTGGGCCAAGTATCGCTTTGCCCCCTAAGT
GCTGGGCGTATTGATGTCATGTCCACACAGGTGATCGAATCATCCATTACCAAGCAATTTCCCGGCATTGCTTACACCAT
TCCAGATTTGGACGCACAAGTACGTGTGGTGGCATACGCTCAGAATGACACGGAATTCGAAACTCCGCTGGCTTGTGTCC
AGGCTATCTTGAGTAACGGGAAGACAGTGCAAACAAAGTATGCGGCCTGGCCCATTGCCGCTATCTCAGGTGTCGGTGTA
CTTACCTCAGGGTTTGTGTCTGTGATCGGTTACTCAGCCACTGCTGCTCACATTGCGTCCAACTCCATCTCATTGTTCAT
ATACTTCCAAAATCTAGCTATCACTGCAATGATGGGTGTCTCAAGGGTTCCACCCATTGCTGCCGCGTGGACGCAGAATT
TCCAATGGTCCATGGGTATCATCAATACAAACTTCATGCAAAAGATTTTTGATTGGTACGTACAGGCCACTAATGGTGTC
TCAAATGTTGTGGTAGCTAACAAGGACGTCTTGTCCATTAGTGTGCAAAAACGTGCTATCTCTATGGCATCGTCTAGTGA
TTACAATTTTGACACCATTTTAGACGATTCGAATCTGTACACCACTTCTGAGAAGGATCCAAGCAATTACTCAGCCAAGA
TTCTCGTGTTAAGAGGTATAGAAAGAGTTGCTTATTTGGCTAATATTGAGCTATCTAATTTCTTTTTGACCGGTATTGTG
TTTTTTCTATTCTTCCTATTTGTAGTTGTCGTCTCTTTGATTTTCTTTAAGGCGCTATTGGAAGTTCTTACAAGAGCAAG
AATATTGAAAGAGACTTCCAATTTCTTCCAATATAGGAAGAACTGGGGGAGTATTATCAAAGGCACCCTTTTCAGATTAT
CTATCATCGCCTTCCCTCAAGTTTCTCTTCTGGCGATTTGGGAATTTACTCAGGTCAACTCTCCAGCGATTGTTGTTGAT
GCGGTAGTAATATTACTGATCATCACGGGACTTCTGGTTTATGGAACTATAAGGGTTTTCATCAAGGGAAGAGAGTCTCT
CAGATTATACAAGAATCCTGCGTACCTACTTTACAGTGATACCTACTTCTTGAACAAGTTTGGGTTCTTATACGTTCAAT
TCAAAGCAGATAAGTTTTGGTGGCTTTTACCCTTATTAAGTTATGCGTTCTTAAGATCCCTGTTTGTTGCCGTTTTACAA
AACCAAGGTAAGGCTCAAGCAATGATCATCTTTGTCATTGAACTAGCTTACTTCGTTTGTCTCTGTTGGATAAGACCATA
TTTGGACAAGAGAACTAATGTTTTCAATATTGCTATTCATTTGGTGAATTTGATCAATGCATTTTTCTTTTTGTTTTTCA
GTAATTTGTTCAAGCAACCAGCAGTGGTTTCGTCAGTGATGGCGGTTATTCTGTTCGTTTTGAACGCGGTGTTTGCTCTA
TTCCTATTATTGTTCACTATTGTCACCTGTACACTGGCATTACTACACAGAAACCCAGATGTCCGTTACCAACCAATGAA
AGATGACCGTGTGTCATTCATTCCTAAGATTCAAAATGATTTCGATGGCAAAAACAAAAATGATTCTGAACTGTTTGAAT
TGAGAAAAGCTGTTATGGACACCAATGAAAATGAGGAAGAAAAAATGTTCCGTGACGACACTTTCGGCAAGAACCTGAAT
GCAAACACAAATACAGCAAGACTCTTTGATGATGAGACTAGTTCATCCTCTTTTAAGCAAAATTCCTCTCCCTTCGATGC
CTCGGAAGTAACGGAGCAACCTGTGCAACCAACCTCCGCTGTCATGGGTACGGGTGGCAGCTTCTTGTCTCCACAGTACC
AACGTGCGTCATCTGCTTCTCGTACTAATCTAGCGCCGAATAATACAAGCACCTCCAGTTTAATGAAGCCTGAATCAAGT
CTCTACCTGGGGAATTCCAATAAATCATATTCGCATTTTAACAACAACGGCAGCAACGAAAACGCCCGCAACAACAACCC
ATATTTGTAATCCAATATATACTCACATGTAACAACTTATTATATAAATATTTAAGGGCAAGGATATCCTACATTATATT
TCATAGAAAACCGCTCAAAAAGGTGTATTATCTCCATTACATCCCAACACCACACATATTTCAGCGATAAAAACCTTAAA
TGTGAAATTCGCTTTGGCTCTGCTTCCTTAAATGTACGCAATTGCCGCTTTTTTCTGACATCTTTTTTGACGTGTAGAGA
AGGAAACAGATCCTCCAGAAGGGATTTACTGTTGGCTATTTTGTGTTAGAAGCAGGTTAATAATAGATTAGGTTGCGTAA
GTCATGGTCGAAAATAGTACGCAGAAGGCCCCACATGCCGGAAATGATGATAATAGCTCTACCAAGCCATATTCGGAGGC
GTTTTTCTTAGGGTTCAATAACCCAACGCCTGGATTAGAAGCTGAGCACTCAAGCACATCGCCTGCCCCCGAGAACTCCG
AAACACATAATAGGAAAAGAAATAGAATATTGTTTGTCTGCCAGGCTTGTAGGAAGTCAAAAACAAAGTGTGATAGAGAA
AAACCTGAATGTGGTCGATGCGTCAAGCATGGGTTAAAATGTGTTTATGACGTATCAAAACAGCCAGCACCACGAATTCC
GAGTAAAGACGCCATTATATCAAGGTTGGAAAAAGATATGTTTTATTGGAAAGATAAAGCTATGAAGCTACTAACAGAGA
GAGAGGTGAATGAATCAGGCAAGAGATCAGCAAGTCCGATCAATACAAACAATGCTAGCGGGGACAGTCCTGATACCAAG
AAGCAGCATAAAATGGAACCTATATATGAACAAAGTGGTAACGGGGATATAAACAATGGTACCAGAAATGATATTGAAAT
CAACTTGTATAGAAGTCATCCAACCATGATCATGAGTAAAGTCATGAAAAGAGAAGTTAAGCCGTTATCTGAAAATTATA
TTATAATTCAGGACTGTTTTCTAAAAATCCTGGTCACTTCAGTGTTCCTTGACACTTCAAAGAACACGATGATACCGGCA
TTGACGGCAAACGCGAATATTACAAGAGCCCAGCCTAGCGTAGCAAATAACCTTTTGAAATTGAAGGAAATGCTAATCAG
ACAGTGTCAAACCGAAGATGAAAAAAATCGTGTAAACGAATTCACTGATAGAATACTACAAAATACAAATTCAAATAGAA
ACTTGAAAATCGGTATGCTATTATCAATGCTTTACAATTCTGTCGGTTACCAATATCTGGAGGATCATTGCCCTCAAGGT
GGCGAATATTCGGATTTATTGAGAAATTTGATCAATGAATGTGAAGCTATTTTGCCATCTTACGAAATTATTGAACGCTA
CAAGAACCACTTTTATGAGTACGTTTATCCAAGTCTACCTTTCATCGAATTAGAAATTTTTGAAGAATCATTAAGTCAAA
CAATTTTTCCGGACCCAAACAACCCCTCCAAGGTGCAAATACGTATGGGTAGCACACATTTGAGAGCTAAGGTGGAAAAC
TTGAGTCTTCTATTGGTTATCTTGAAACTCTCATACATGTCAATAAGGTTTTTAGATCATAGTACAGCAGACTCGAGTTT
TTATCTTTCAAAGGAAATAATTGATAAATACCCAATACCGAACGATTTTATTTTATTGAGTCAAAGATGTCTAGCATCGG
AAAATTGGTGTGCATGCGCTAATGAAAACATCATATCATGTTTACTATATATCTGGTCTTTTTTTGCTTTTTCTCCTGAA
GAGGGTGATTTCTTTCTCGAGCACCCCACCGATGTTATCAGTAGTTTGATAATGATGCTTTCCACCTCGATTGGTCTCCA
CAGAGATCCTTCAGATTTCCCTCAATTGATTTCCCCGTCCACCTCAGATAAAAGAACCTTGAATCACAGAAGAATACTCT
GGTTGAGTATCGTTACCGTTTGTTCGTTTGAAGCAAGTCTCAAAGGTAGACATTCTGTCTCACCGATATCTTTAATGGCC
TTATTCCTAAATATTAAGGATCCTGATTCTCTGACGGTATATATGAACCGAGTTAGGGGCGATCTAAGCGATATCAATAA
TCACAAACTTTTGAGAATTCATAAATTTACATTCAAGAGAGCCCAGCTTGCGTTACTCCTGTCGGACTTAGATAACTTGA
CGATGACATACTATGGTAGTTTCCATTTGCATTCAATTGAATTCATAAGAGAAAAGATTGAGATTTTTGTGGAGGAAAAC
TTTCCCATAGTACCATTAAAAAGTGTCGCACAGGATAAGTCAGACCTTGATGACATGAATGTGATTTCAGAAATGAATAT
ATTATCTTCAGAAAATTCTTCTTCATTTCACAATCGAATAATGAATAAACTATTGATGTTGAGAACTTCAATGGCCGTAT
TCTTGCATTTTGAAACACTTATCACTAAGGATAAAAGTATCTTCCCATTCTACAAGAAATACTTTATGGTTAGCTGTATG
GATGCGTTGTCACTAATAAATTATTTCAATAAGTTTTTCAACGGAGAATATCGACACGCAATATCTTCTTTAACCAGTTT
TAATGTTACAAAATTTATTCAGTTAGCACTATCCAGCACAATCTTCAGCCTATTAGGGATTATACTAAGAATAGGTTTAG
CCATCCATATGTTATCTTCTGAAGTACAAAAGTTATCGGGAACGACAGATCCAAGAATAAAGGAGTTAAATACCAAAGTC
GAAAAATTTAGTACCCTGCAAAGAGATCTCGAGTCTGCTTTAGAAGGTATATATTGCTCTGCTTCGGAACATTTAAGATT
CACATACTTCCCCGTTTTTAAGATGTTGGCTTTATTCGATGTCATTGTACAAAGGATGAGAAAGGGTGAATTATGGCACG
GCATATTTACGATGATTCAAATGGAACAAATGCATTCTAGGATAATCAAGACATTAAGCATTACCTTAGGAGTCAAACTG
GACAAAAAGGATAGGCTATTAGAGGAATTGATGGCATGCAATCACGTTGCGAATTTTAGCGTTGAAGATATAGATGAGCT
GAACCGTAATATCAAAAAAGAGATTCAAATTTCTTCAGGATTGAAGCCGCCTGTAAACACAATTGACTTAACCAACGGCG
AACCATTCGGAAATGCTGTTCCTACCTTCACAAAGACATGGAGTTCATCCTTAGATAATTTAGAAAAACTATCATCGGCC
GCTGCAGTTGGTCAGAGCTTGGACTACAACAGTGGTTTACGTCAGGGTCCTTTGGCGGGTGGTGGTTCAAAAGAGCAAAC
GCCAATAGCCGGGATGAATAACTTGAACAATTCAATCAATGCTACACCAATTGTCGATAACTCATCTGGATCACAACTTC
CTAATGGTTTCGATAGAGGCCAAGCGAATAATACTCCTTTTCCAGGTTATTTTGGAGGTTTGGATTTATTTGATTATGAC
TTTTTGTTTGGCAATGACTTTGCTTAAAAATTTTCTTTCCAAACTCCTACCTATTCATTTCATCAATTAATTAATATTAT
ATAGCCACGAATTTATGAAACTGACCGATAATATAAAGTGCTCAATATATATATATATGTATATAACGGTTAACGTAAGA
AGAGCTCTTCCCTCTTAAACATTCGAAAAATGATTGAACCAGTATATTTGGTCGAGCAAGACTTTCTCCTTCGCATATTT
TACGGCAGGTATGGATATATCGCCTCTTGCTGCAAACCCGTGAGCCACACCACTGAAGAGGTCTAACTGGTAAGTAGCGT
GATTATCCTTTAATTTTTCCTCCGTTAAGTGTCTTAAGTTTGCCGGAAAGATGTGATCCTCTTCCGCTGCTGAAATCAAT
ATTGGTTTCTTGCTATCAATTGCTTCAATTTCCTCGATGCTGACGAAAGATGGATGTGCAATGGCTGCAGCATTGGCAAG
ACCCCCGTCGCCACTAATGTGTTGGACGGCAAACTTTGCACCAAAACAGTAACCCACAACGCCAATAAACTTTGGGTCAT
ATTCAAGTTTTAACAACTTCATGAATCCATCAACAATTTTCTTGGTGACTTCAGGAGAATGTCTTTGAAACCAGGCATCA
CGATCAATTGGTTTGTCCGATGAGATAGCATCGCCGAATAAAATATCGGGAACAAAGACCATGTACCCAGCACTAGCAAA
TTTGTCGGCCGTTAATAAAACATTGTTGAATTTATTGCCATACACATCTGTCAAGATAACTATAACTTTTTCCTTGGGAG
ATGTAGAGCCTGCTGCATAAGTATCTAAACCGAAGATTTCTTCACGACGACCCTTGGGTGTTCCATCGTGACAAACTCCT
TCAAAGCAACACTTGCCAGGTTGATTAGATGCCATTTGATTGAAATAATTTTGTTCTGCTGTAGTTAGACGTAGTGGAAA
ACTTTAAGTCTACTGAGTCTTGAGACCTTATCACCCTTTGAAGGTTTCTTGCAAATGAGCGTGGTTTGGCATTTTTTATC
GGAAAGAAAAAAAGGGCTCCGCCTTAGGCCAGATATCATAGAAATGCAACACTTCCCTAATATAGAAATTTGGGCATTAA
TTATTTTGAGAATTTTGATGATTTGAATAATTTCATTAACGTAAAGGAACATAGTGCTACGAATCCAACAGTGGACCCAA
AAATGAGAGCCGTTTGTCTGTAGTCGACATCTTTTGCTGCTGTTTCTTCTGGCAATCCCGGAGTGTTTTTGCCAGGATCA
AGAGCAGCTTCTGTGATTTTAATAAACAATTCATTAAGGGAACTTAGCCATCTGGATGATATGTGCAGTGGGTGGTTCAC
AAATAGCTCGTCTGCCAGTTCATCTGGTTGGATTTGACACCTTTGTTGCTGCTTATCCAAATCTGCCTTAGAAGCTACAA
ATACCAACGGTAGATCTTGTAAATGTGTGAATTTGTCTAGAAGCGAAACTAAGTAGGAGAATGATTCTGGGTCGCTGGAA
TCGTATGTTAGACAGATTACGTCACATTCTTTTAACTTATCCTTATTCTCTAGTATGGCGTATTCCTGTTCTCCAAGTTC
TTGCAAAATCAAATAGTACTGTTTCCCACCTTTGAGTTCTAAACTATTGACTGCAATTCTTGGTTTGATTGTCGGAGAAT
ACTCCTCCGAGAAAGATCTGCCCAAGAAGGCCTCTAGCAAAGAGCTTTTGCCGCAACATGGCTTTCCAATGACAAAGCAA
TTGAACACTTTTCTGTCATTGATATTGGATCTGTAAAGTTTCCCGGAACGGCGTCTCATTTTCCTTGGCTTGGTTACTTG
TAGGGCTAGTCTTGCATCTTCCTGAAAGCCAAAATACACCAAGTAAGCGGTAGTTGTGCTATAGTTCAAGAAAGTCGTCA
TACTCCATTGTGCTAGCCAGCCTTGTAAGGTGATGCAACCCTTGTTGTTTACGACAGTGGAGAAGGGGAAATTCGTTGAG
GTCCATAGTTTAGGCAGCCCTGGTGTGCACTTAAATAGACGATGTAATTCTTGATTATTCAAACCACCATCATTGTCGAT
ATCAAACTTCAAAAAAATATCTACAAGAAATCTGTAGCCCTTGGGGCTCAATTCCACACTGGAAGTGTCAGGGACAACCA
ACCTCGGATGGAGAATTTTGTCATTAATACACAAGGAATCTGTGTAATGGAAAGTTCTTAGGATAGCCCATGTAGTTTCG
TGTCTCCCCCTTTCAGCGTATATTTTGTTCAGTACAAGGAAACCATCTTTGGTGATGCCTTTTCCCGGTACGTATAGCTT
GCGGTTAATGTACTCTTGATCGTGCTTGGAAATATCCAAAAGCAAATCTTTAATAAAATTCAGTTCGTTTACATCGATAC
TCTTATTGAAGCACTTTTTTTGTAAGCCCAAGATTTCGTTGTCATCTAAATATGAGTCCTGGTTTAAATCGCTTAAAAGA
AAAATTCTTTTTAAAGCCATGACAGCCAATGGCTTTAGTTCACCTACCATGGCATCAAATAAAGGTGATATTGGGTGTGT
TATAGCCCTTTGGCAAAGATAAAACGCTTGGTTAAGATCAAACTGTGTCTTGGCACTTGTCTTAATGCAAGTGTCGATTT
CTTTAAACTCCATTAATATTGGGATAAATTCTTCATCCTCCACTTTGGTATCGATATCATCATCACTGTTCTCTGACACG
ACCATTGCATTGGCATTAACATTCGATATGGAATCACATTTATTTTTGCAGAGAATGACAGGAATATTCAACCCCAGGGA
TCTGAAATGAGGCAACCAAAAGAGAGAAACATGGTCATACGATTCGTGATCGCAATACACAAGCCAAATTACGTCGGCGG
ACTTCAACTCATGGTCTAAAGCTATGAGGTCCGAATCTGAAGTGTCTATAAGTACTGTATTCTTAGGAGAATATGTAGGT
GATGATGAGAAATCTCTTGGGATACTGATGGGTGGCAGCACGTCCTGTATGGTCGGTATGAATTCAGCTTTTGTTAATGA
TACAATCAGACTGGATTTACCAACCCCTTCATCACCGCAAATAACTACCCGAATCGTTTCTTTAGTCATTGTGTTGTTCA
ACACATTAGTATTTAGAAGTCCGCTATTTTTGTTTTCAATTTTTATTTGTTTAATATACAAATTTCATTCTTGTTTTGAG
GGTAAACCACTATACCAAATGTTGAAGATCTAAAGGTATCGATCAAATATGTTGCTAGAGAGTGACTGAGTGTTACATTA
AATATATTTATATATAAACGTATGATATTTAGGGATTGTTGATTGATAGGTTGAAAAGTTTCGATCTCAATGACTCATTT
TCCTGTTCTAAAGCCTTGATTCGAGCTTCTGAAGCGTTAGCATCGAGCTTCCGTCTTTCTCTTTCGGATATCCATCTTCT
TTGTAACTCCTCTATTCGTAAGGTCAGTTCTTTATTTGGAGTTGCCGTTAATTCATTGCCCTGTTGATGTGGCTGCTCTG
GGGTTTCCATGGAAATCAGTGAAGAGATATATGAGTTTATTATGGACTCTAATGCAGTCTCTATAAAAGTGTAGAGCGAT
TCTAGTTTGGGCTGAATCAAATTCAAGTTTTTCAACGCATTTGGTACAGATTTTATGGATTTCATTTTCCTGTCAAATTG
GGCAATAGAACTTTCTTGTAAGATTTTCTGCAGAATATTGAAAATACTGTCAAGGTGTAGTAAAAGGTTCTGATTAAATT
TGATAAAATTGCTTTCATATTGGGATAGTATTAACTTTTGGTTGTCCAAAGTATTTAACTGATTTTTTAATTGGTAATTC
TCCAAGTCTAATTTGTCTAACTGATTTTGTATTACGTGGAATTCCTCTGATTTATCGATTTGAAGGTCATTGATTTGTTT
TTCCAAGTCATTGATGTAGCTGTCCCAATTATTTTCCTTTAGTTTATTGATTTTGGTCTGAGTTTCCAGTTCTTTGGTTA
AAACTTTTTCATTTTGTTTCATTTTAATGATGTCTTCCTTCAATTTTTCCAAATTGTTTATCAAGACAGATTGCGATTCG
ATCTTTTCCTTCAGTTGGGAAATCAAATGATCTTGTTTTTCTATAACGGAACTAGAATTTTCTTCCAATTCTAAGGAATC
TAGTAGATGAGACTGCTCATTTAGTTTGGACGCTATTATTTTTTCTAATTTTTGCGATTTCTCGAATTTCAATCTAATGG
AATTTATAAATTGATCATATTCTTTGTGCAAATTTTCTATGACAATCTCTAATTGAGTGTCTAAGGTTTTCTCAAAACGA
GACTCGACGGCTGAAATTGGTAAGGAAGTACTGTTTGCCATTACATTTTCTGTATCAATGTGGTTGTTACTGTCATGAAT
TTCGTCATTCTGGTATCCACCATCAGTATTCTCCTCTTTACTTGATGGTGAGTCCCTACTTTCTAACTGTGATCCTGCTG
GTGAGGACTGGGCCAGTGAAAGAAATTCTTCCTTATCCTGCTTTGATTCCGCTCGACTTTTGGAATGCAAAAAGTCCTGC
AAGAATTGGATGATGAACTTGGACAAAGTATCCATTTTTTCAAGAACATAATCCGAGCTCAGCTCTAAAGTTTCCTCCAG
GGTCTCCCTCTCTTCTTTATCAAGAAGATGGGCATTTTCATCTTGCTCATTAAAATGCGTCAATATAAAGGACAATAGGT
GATTGATCGTATTCACGATACTTTCCGAATTTTCTAAATTCTCTTGAACGAATTGTAGCGTATCTTGGTACTCGACTTCC
TTCGCCTTTAAATCCTGTTTCAATTTGTTTATTTCAAGATTTAGACCCTCGATAATCGAATTTCTAAAATCAGTGTCATT
GCCCAGCGATGGTGCATTGCCGTCTTTATTAGGGATTCTGCGAATGTATTCATAGAGTACTTGAATCTTGATTTTGGCAT
TAGTCAACTCCTTCTCCAAATTTTTGACTTTGTTGGAATCGTTCATCAGAGCAGGCTTGATGGGATCGTTATGAGATGAC
CTCGTGGTCATGGAGTCCCTGAGTGATGGTATGGACATCCCAGAATCCATCGAGTTTGTGAACTCGCTGTCGTCATCATC
ACCAGTGTTGTCATTATTGCGAAGATGCCTGCCACTAGGAATCCATCGACGTACCATGGCTATAACTTTCCTTATGTTGT
TTGCTTAGTTTTTTGATATTAGTGTTGCTTATGTGAAATTTCGCGATTTCAATTAAAATAATAAATACATATATAAAGAA
TATACACAGAGGGAAGCAAAAGTAAACTAAAAGTGATACTTACACGAGCTTTTTTGGTTCCAAACTGTTCATGATGATGC
CGGACCCTTCCCAGTTGACTTCTTAGTGGTCAATTGTAGGCCATGCCATCTGGAAATATCGTCCCTCAAAATTCTGTTCA
CCAGCTGGTGCTGCTTGATGAGACTCAGTCCGTTGAACTTCTTGCTTGTTATGTTGATAGCAAACATGGATCCGCAGCCA
CCGGAAACGTCTTGCACTTTACACACTTCAGGTTCCAGTTCCTGTTGTAGTTTATCGGTGATCATCTTCTCCTCCGGAGT
CATTGCCATCTGCGTTGAGTACCAAAGCTTTGAGCCCGTCAGAATCCTTGGCCACCGGACATGCTTCACAGATATAGAAC
GTAGCATGGTCTGTGGGAGCTTCATTTCTATGTTTTACCTTCTCTTTTCGCTTTTATGGTTCTCAGTGACCAAATAAAGA
AACTTATATATGTTCCGGAATGACGAATCAAAAAGAGAATAGCATCGTTAGCAGCAAACGAAAGTGGAAAGAGAATAATG
TTCAAGAGAGCAATGAGCACAGATGGTCCCGTGGCACGTACCATCCTGAAGAGACTGGAATGCGGCTTTCCAGATTACAA
GAACTTTGCGTTTGGCCTCTACAACGATTCTCACAAGCATAAGGGCCATGCTGGTGTACAGGGAAATGTCTCTGCTGAGA
CACATTTCCGGATTGAGATGGTCAGTAAAAAGTTCGAAGGCCTGAAACTTCCACAACGCCATCGTATGGTTTATTCCCTC
TTGCAAGACGAGATGGCTCAGGCGAACGGTATCCATGCTTTACAATTGTCACTAAAGACCCCACAGGAGTATGAATCCAA
AGCGAAATAGAATGCATAAGCATAAGTGTACACGTTGAGTTTATTGTTTTATTTCCCCTACATATATATACATATATATG
AAATTACTTTACGTACGTATAAGCTTTGTTCAGTCATCATGAACCAGTGTCTTTTCGTACTGTTCTAAGGACATTAGACC
CTCGACCTGTTCCACATTAACGCCCTCACCAAGCTTCATTTTGACTAGCCAGCCGTCACCCATAGGATCTTCGTTCACCA
CACCTGGATTTTCCTCAAGATTAGTGTTAATTTCCTCTACGGTACCATCGGCAGGCTGGTAGATCTCGGAGGCTGACTTG
ACGGACTCAATGGACCCTAGCGACTCACCTTGGGCAATCTCAGTGCCCACTTCTGGCAACTCAACATAGGTAGCGTCCCC
TAAGGCATCAGTGGCGTATTTTGTAATTCCGACAAAGGCAGTCTTGTCCTGATGCACAGCTATCCACTCATGTTGGGAAG
TGTACCTCACGGCTTGAGGTCCTTGGGATGAGTACAAAAATGGTAGTTTATTCTTGTTTAGGGCATTGCCGGAGCTGTTT
CTCAAAAACAATTTGCTCACAGTGGGCATGCGGGTGGTCCATAGTCTAGTAGTGCGTAACATTGTCGATGTGGTATGCTT
CATGTGGAGATTCCCTTTCCCATTAGATACTTGTTTGTTGGTCTGTATATATAGAAGAAAGAGTTAGCGAAAGTGACTCC
GCCGCTGAATGACTCCTTACGGAAGTGTCAAAATTGCGAGGTCCCTATAGCACAGAATGATAGATAAAACATTGATTTGC
AAGTTGAAGGAAGACCCTACACATGCGTATATATGATGTATGTAATGGTTGTGATCATTTTAGCCTGTCAAGCAGTGAAT
CGCACTGCTTGTGTAAGCCTTCATCTTCTTGCTTTAGCTGATGCAGCAGGTCGCGAACAGTGTCCTGCACTGGGGGTCTA
AACATAATGAGAAACTTTAGCGTTTGGAAACCAAGGGAACTTCTTGCCGGATCCAGGCAGATAGGCTTCAGTGCCTCAAG
ATGATCGCTTTGAAGACTGGGCAGTTCGCTCATAAGTCTGATGAAGAATCGTCTGTGTTTGTTTTCAAGGAATGGACCCA
GAGACTCGAGAACTCTTAAGGACCATTTTTTGTAGTTAGAGGGATCTTGATGCAGCGAGGTTTGGAAGAACCATTCTTCA
TTGAGCCATTCAATGATCAGACTGACACGTTGCTCGAAATCCTGGATGAAGAAGCCAAGCAGTTCTTCACGAATCAGGTC
ACTGGCCTCTTGTGCTTCGATTCCTCTCGTAACCAATCTGATTAAGACGTGTAACCATGACGAGGAGTCGTCATCGTCCA
GTAATATGGAGGAGGAAGACGAAGATTTGGCCCGGGTAGTATCCTGGCGACCGGATAATTCAAACAGTTTCTTGGTCAGC
TTTGAGAGGTACTTTAGTTTTTCATCCTGCGTCAATGAGTCAGGTTCAAAGGGGGGTGCGATCTCCTTAATGGCAGAAGT
TGATTTGTTGGCATCTCCTGAGATTTCTTGGGCGCTTTCCTCTTCTTGAAGCATCTTCTGCATTCGGTCATCGTCTTCGG
GCTCCTCTGGTTCCTCCGCTAGTGGTTCTGTTTCCATTTTGATTTTCTTGCTATTAGCCGTTGGGCCATCGTTTCCAACT
TCTTCATTGTCGTTGCCGTCGTCATCATCGTCGGATTTCCTCTTTGATGATGACGAGGACGGTACAGAATTGATGTACGT
ATTCATTAAATCCGTGTACCTCGAAGCAACGATAGACAATCCGGTGATCAGTTTCGTGCTGTCCATTTGCAAGATGGCCT
CTGTGGACAGCTTGATAAGTATGTCATTGGGTAGCTGGGTCACATCCTGGTTGGAGTTCGAACTGTTCATCAATGAGTAC
ACAGATGAGTAGGTGTTGCTGATTGGTTTGGGTGAGTTGTTGAAAAAAGTATTGCCCTGGTGTGAAGCCTTGTTGAGGGT
GTATTTTTGCAATATCTTCAGTTGATCAAGCATGTTTTCGGTTGAAGAGCCCGTTGCAGGTGCGGACACAGGCGTGGGGG
TCTTTGTGGACACCCCTAGAGTAGACAATAACGCGGATAATTGCCTTTTCCATAGTGAGATGTATTTTAGTTTGTCCTGC
CTGGACAACGTTTTCTTGCTATTGCCCTTGGAAGGGTCGAAGTTCAAAATTCCCTTGCTCTTGGTCTCTTCGCCAATAAC
GTGTAAAGTTTGAGAAATCTTGGTCAGCTTGGAGTAGATCGATGACCCTGATCCGGATGAGAGGGATTTTGTAATGATTT
GATTTTTTAGCCCAAATTGCACAAAGTTCTTGTACGCCCTTTCAACAAATCTCTTGGATAGTTTGTAGTTCAAGTCAGAC
TTGCCCTCTAGGGGAAACTTGGCGTCGACGTTGAAACGCAACAGCCCGGAAAGAATTCTTATTGTTGTCTGCGGCCTTCT
TTTGATGACGAAGGATAAAGAATTGATGATACCAATGAAAACGGACGAGACCATGTACTGTTCCTCAATTAGGTAGTTTA
GCAACATATCAAGAAGCCTCTTAGCCTCGCTCTCCAAAGCCGGTTTGTTCAACACAGGGTGGTTATCCGGGATGGTAGAT
GAATTAATCTCGTTGCCGCTGGGTGATTTAGTTTGCGACAGCACGACCTCAGATATGAACTTGATGGTCGCTAATTTCAC
GCCGATATTTTGGTCAATCTGCGCCAGCCATTGTTCGACATCCGTTTCATCGTCAACGGTGGCACGCAAAGGATATGCAG
TTCTCCAGTGCGAGAGCACGAACTTCTTCAGCATACACAACTGATCAAACATTTCCTGGTTTGATGTCTTAGCAACCAGA
TCCAACACCAGCGGGTATGAAGCGCACATAATAAGCACGATATTCTTGTACACTAGTACGTCCGCGGTGGATTGCGCCAT
AGCAAGAAGTAGTGGCAGATATTGAGCAGCAATAAACGGTCTCTCAGTATTCGCAATTGGAGAGTCCATCGACACCACGT
CTAGAACTAACTGTGTAAAAAACTTGGCCAAAGGCAACTTCAGCTTGCTGAGATTACCGTTGTGGTACATGGATGCCGTA
GTTTCGAGCACCTTGGGCAGCATCTCCGTTGGATTGTTGTGCATGGCCAGTGTCTTGGCCTGTAACAATTGTTCCATCTC
TGCAGATGACATTGCGCTGCTTAGTGGTAGTTATATGCTTCTTGCCACGATTTAACCATTTGTTCAGTCAAGTACTAACG
GTTAAAAGGTATCGAAATATGGCAACTTTTCACTTTTAGATCAAGTCACTATATACGACTTGAACATCAGAACGGCGATT
TTCCATCAAGATGGAGTGGAAACCACGCCATTATAAAGGAAAGCTAGTTTTATGTCTCGTATACATGCGGAGTAGGACAG
TGATATAACACACATAGCTAGACACAATAGACATCATGAAAAGGTCCACGTTGCTGTCGCTGGACGCATTCGCTAAGACC
GAAGAGGACGTACGAGTCCGCACCAGGGCCGGCGGGCTGATCACTTTATCGTGCATCTTGACCACGTTATTTCTGCTGGT
GAACGAGTGGGGACAGTTCAATTCTGTGGTAACAAGGCCACAATTGGTGGTGGACCGTGACCGACACGCAAAGCTGGAGC
TTAATATGGATGTGACATTTCCATCGATGCCATGTGACCTGGTGAATCTCGATATTATGGACGACTCTGGAGAGATGCAA
CTAGACATTCTTGACGCAGGGTTCACGATGTCTAGGTTGAATAGCGAGGGTCGCCCCGTGGGAGATGCTACTGAGTTGCA
TGTGGGTGGGAACGGCGACGGAACCGCGCCGGTTAATAACGATCCTAACTATTGTGGGCCATGTTACGGTGCCAAAGATC
AGTCGCAGAATGAGAATCTAGCACAGGAAGAGAAGGTTTGCTGCCAAGACTGTGATGCAGTGAGATCAGCATACTTGGAG
GCAGGCTGGGCTTTTTTCGACGGGAAGAATATCGAGCAGTGTGAAAGAGAGGGCTATGTCAGCAAGATTAACGAGCACTT
GAATGAAGGCTGCAGGATCAAAGGTTCTGCACAAATTAACAGAATTCAGGGGAATCTTCACTTTGCCCCTGGAAAACCCT
ACCAGAATGCATATGGACATTTTCATGATACTTCTTTGTACGACAAGACTTCGAATTTGAACTTCAACCACATCATCAAT
CATTTGAGCTTTGGGAAGCCGATCCAGTCCCACAGTAAGTTGTTAGGAAACGATAAGCGCCACGGCGGCGCCGTAGTTGC
CACTTCTCCCTTGGACGGACGCCAGGTGTTCCCGGACAGGAACACACACTTTCACCAGTTCTCGTATTTTGCCAAGATTG
TCCCCACCAGATATGAGTACTTGGATAATGTTGTCATTGAGACCGCGCAGTTCAGCGCCACTTTTCATTCCCGACCTCTT
GCCGGTGGAAGGGACAAGGATCATCCAAACACACTTCACGTTAGGGGTGGTATCCCTGGTATGTTCGTCTTTTTCGAAAT
GTCTCCATTGAAAGTCATCAATAAGGAACAGCACGGGCAGACTTGGTCGGGCTTCATCTTGAATTGTATCACCAGCATTG
GTGGTGTCCTAGCTGTGGGCACTGTCATGGACAAGCTATTCTACAAAGCACAGAGATCGATCTGGGGCAAGAAGAGCCAG
TAGAGGAAGAGACTGTCATAGGGAAGAGCCCTTTCTACATACTACTACATAATATATATATATAGTATAGAAATTGGTAT
ATCACTACTTGTACAAATATCATATTGTACGATAATCGCGAAGAACGACGCACTGGTGGGAAGAAGTGGAAAACAGAAGC
TTTAAGGTAGAAACAGAACAAGAATGTGGCTATGGTAGGATAGCAGAAGAGTACCATTGCTGTTATCATTTGTTGCCTAG
CCCTATCAAGACCTGTCTGCTAATCCAACCCGAGAGATCATGGCGATCCAAACCCGTTTTGCCTCGGGCACATCTTTATC
CGATTTGAAACCAAAACCAAGTGCAACTTCCATCTCCATACCCATGCAAAATGTCATGAACAAGCCTGTCACGGAACAGG
ACTCACTGTTCCATATATGCGCAAACATCCGGAAAAGACTGGAGGTGTTACCTCAACTCAAACCTTTTTTACAATTGGCC
TACCAATCGAGCGAGGTTTTGAGTGAAAGGCAATCTCTTTTGCTATCCCAAAAGCAGCATCAGGAACTGCTCAAGTCCAA
TGGCGCTAACCGGGACAGTAGCGACTTGGCACCAACTTTAAGGTCTAGCTCTATCTCCACAGCTACCAGTCTCATGTCGA
TGGAAGGTATATCATACACGAATTCGAATCCCTCGGCCACCCCAAATATGGAGGACACTTTACTGACTTTTAGTATGGGT
ATTTTGCCCATTACCATGGATTGCGACCCTGTGACACAACTATCACAGCTGTTTCAACAAGGTGCGCCCCTCTGTATACT
TTTCAACTCTGTGAAGCCGCAATTTAAATTACCGGTAATAGCATCTGACGATTTGAAAGTCTGTAAAAAATCCATTTATG
ACTTTATATTGGGCTGCAAGAAACACTTTGCATTTAACGATGAGGAGCTTTTCACTATATCCGACGTTTTTGCCAACTCT
ACTTCCCAGCTGGTCAAAGTGCTAGAAGTAGTAGAAACGCTAATGAATTCCAGCCCTACTATTTTCCCCTCTAAGAGTAA
GACACAGCAAATCATGAACGCAGAAAACCAACACCGACATCAGCCTCAGCAGTCTTCGAAGAAGCATAACGAGTATGTTA
AAATTATCAAGGAATTCGTTGCAACGGAAAGAAAATATGTTCACGATTTGGAAATTTTGGATAAATATAGACAGCAGTTA
TTAGACAGCAATCTAATAACGTCTGAAGAGTTGTACATGTTGTTCCCTAATTTGGGTGATGCTATAGATTTTCAAAGAAG
ATTTCTAATATCCTTGGAAATAAATGCTTTAGTAGAACCTTCCAAGCAAAGAATCGGGGCTCTTTTCATGCATTCCAAAC
ATTTTTTTAAGTTGTATGAGCCTTGGTCTATTGGCCAAAATGCAGCCATCGAATTTCTCTCTTCAACTTTGCACAAGATG
AGGGTTGATGAATCGCAGCGGTTCATAATTAACAATAAACTGGAATTGCAATCCTTCCTTTATAAACCCGTGCAAAGGCT
TTGTAGATATCCCCTGTTGGTCAAAGAATTGCTTGCTGAATCGAGTGACGATAATAATACGAAAGAACTTGAAGCTGCTT
TAGATATTTCTAAAAATATTGCGAGAAGTATCAACGAAAATCAAAGAAGAACAGAAAATCATCAAGTGGTGAAGAAACTT
TATGGTAGAGTGGTCAACTGGAAGGGTTATAGAATTTCCAAGTTCGGTGAGTTATTATATTTCGATAAAGTGTTCATTTC
AACAACAAATAGCTCCTCGGAACCTGAAAGAGAATTTGAGGTTTATCTTTTTGAAAAAATCATCATCCTTTTTTCAGAGG
TAGTGACTAAGAAATCTGCATCATCACTAATCCTTAAGAAGAAATCCTCAACCTCAGCATCAATCTCCGCCTCGAACATA
ACGGACAACAATGGCAGCCCTCACCACAGTTACCATAAGAGGCATAGCAATAGTAGTAGCAGTAATAATATCCATTTATC
TTCGTCTTCAGCAGCGGCGATAATACATTCCAGTACCAATAGTAGTGACAACAATTCCAACAATTCATCATCATCCTCAT
TATTCAAGCTGTCCGCTAACGAACCTAAGCTGGATCTAAGAGGTCGAATTATGATAATGAATCTGAATCAAATCATACCG
CAAAACAACCGGTCATTAAATATAACATGGGAATCCATAAAAGAGCAAGGTAATTTCCTTTTGAAATTCAAAAATGAGGA
AACAAGAGATAATTGGTCATCGTGTTTACAACAGTTGATTCATGATCTGAAAAATGAGCAGTTTAAGGCAAGACATCACT
CTTCAACATCGACGACTTCATCGACAGCCAAATCATCTTCAATGATGTCACCCACCACAACTATGAATACACCGAATCAT
CACAACAGCCGCCAGACACACGATAGTATGGCTTCTTTCTCAAGTTCTCATATGAAAAGGGTTTCGGATGTCCTGCCTAA
ACGGAGGACCACTTCATCAAGTTTCGAAAGTGAAATTAAATCCATTTCAGAAAATTTCAAGAACTCTATTCCAGAATCTT
CCATACTCTTCAGGATATCATATAATAACAACTCTAATAATACCTCTAGTAGCGAGATCTTCACACTTTTGGTAGAAAAA
GTTTGGAATTTTGACGACTTGATAATGGCGATCAATTCTAAAATTTCGAATACACATAATAACAACATTTCACCAATCAC
CAAGATCAAATATCAGGACGAAGATGGGGATTTTGTTGTGTTAGGTAGCGATGAAGATTGGAATGTTGCTAAAGAAATGT
TGGCGGAAAACAATGAGAAATTCTTGAACATTCGTCTGTATTGATAAATAAAACTAGTATACAGCAAATACTAAATAATT
CAAGAAAAAAACATTAGATAGAGAGGGGCAGATGTTCAAGCTATACCCATTATATTGATCCACACTTAGTATTAAGATAC
GTCTGTGAAGGATGAAAAAAAATGTATAATGTGACTAGAGGAAGTAAGGAGAAAAAACGATAGTAATCGTATTTTAGGTT
GTGCGTTTTTATAATTTTTTTTTTTTTGTAATTCTATGCAAATGTAATATAAGTATATTTAAAGAAATAATGAGTCCTGT
GAAAACAAAAAGAAAAAAAGATCATTAATGTATGTTAACGTATTTGCTTTGCAAATTTTAATTTATTTGTTGTTAAATGC
ATTTTTTTTTTGTCGTTTCAGCGAGTTTTCTTGAGGTTGCTACTATCATTAAAATCACAATCCACAGAGGAAGTTGATCT
CTTTTTCAGTTGGGTGGGGGCAGAGCATGGGTGAGCAGTGGCCATGGGTCTAACAGGAAATAATCTTTTTGAACGCACAG
ATAAATTTTGTAATAATTTTCTATTTGACATTAGAGATGGGGTGGTGGGAGTTAGTGGGCTTGGCCAAAAGATGCTTGAA
TTTTGTGGGATGCTCAGTGACCTTTTAAAAGAATTTTGGGTAGAAGAGAACGAACCTGAATGTGAATGGTGTGATGCAGA
GTCTGGGGTCGTCATTGAACTTGAAGTCTTGTAAGGGGAATTGAATGGAGATGGAGAGGATGAAGATGAGGTTGGAGTGA
AGGCAAATGGTGGAGAAATGCTATCTTTGGTCAACCTTCTTAAATGAGTGTGATCCGAGAAATAGTCTGTGGCCGCAGAT
GAAACCGTAGCGCTCTTTGGAGTAGTAGCATTTGAGTAAACACAAGTCAATGAATCGCTGTCAAAGGACTGAGCAAAGAT
AGTATTGTACATGGTTTCCAATTCTTGTGAACGGTAGAATTCTTCCAGTTTCAATTGAATACAATAGTTTTGTAATGCGT
CTAAGAGAGATTTTGCTAAAGATGTCTTATTGCTATTCAAATATTTTGATTTGAAACTGGAGGGGAAAGAATTTTGGTCC
ATTGCTATATCCAATAAAGTATTAGAGATTTCTGACAATTTAATATCTAGGTCTTGGCAGTTTTCCTCCAAAGCCAGATT
GATATTTTCCCAAAGGTTTGAATTATAGTAGTTCAAAGATAATTTGATGAGGTTAATTGCACCCAGCGCAATTAGTGAAC
GATCATATTTAAATGATAATTCGAGATTGAAGGAAGCTAACTCGCACAACATAATGGCACCCAATTTGATCTCGTTGATG
TTCAAAGAGGGGCCTTGAGAAGAGGACGATTTATTAATAGCAGTACCAGCAGCGTTATTTAATAAGGCCAGTTTCTGTTG
AATGAAAGCTTCCAAAGGGGCAGAAAGGACAACGCCAGGCGATAACGGGGACGTAGATTGGAACAAGAAGATGTCGATGT
AGGAGTCGAATGTTGCCGACTGACAGATGGACCAATCGAGTGATTTGAAAAGATGCATTTCCATAGTCGTGAATTGCTTT
ATAGAATATTGATTGCAACACAAGTTTTGCAAGACTTTCAAAGTGGCCATTCTATTCTTGGAGTCCCAAAATTTGGACGA
AATCCAAAGCGCGGTCAAGGACAAGAGCTGGTAGTTGTAACTCTTGATAATGAACCGCGAGGAATACTTGTCCAAGATAG
TGAAAGTAAGGAACAAAGTCGAGGTCGATAGATTGAGTCTTGTGTGACAGTACATGATGAAGTCAAAGATCAAGAAACGC
ATCTTCGGATTAACTTGTGGCTGAGAGTTGAAGTTAGTCAGGTTGTACAGCGGCCTTTCTGTGTGGGAAAGACGGAAATA
GTGGTCCAATTGATCATTATTGTATTCGCTGATCGCTGAGTGATGTGCTTGCAATTCTCTTTTAACGAGATTAGGGTTTT
TAGACTTTGCACTAGCAATGGCCCGCCTCTTTTGCAAGAGCAAGGGCAAATTAGGACATGAGGCAGCGCTGACAGAGGCG
GCAGTGGCGGTGGAAGTGCCACTAGCGGTAGCATACCTTGCATTAGCGTATCTAATTATGGTATCCTTCAATATGGCCAT
CGTACAGAAAGCGTATCAAATCAGTGTCTTGAACGAGAGTAAAAGGGAGATGCAATGGAATGTAAGAAATGCTATGGGTC
AGAAAAGAAATGCAGAGGAGTTAAACCGAATGAGGAAATGCAATGGATACGTTAAATTGGAGATGTGAGATTGCGACTGG
GACTCGGATGGATGCTTGCTTTTGGATGCTAGTACAGAGAAAAAAGAGGGAGAAAAGAAAAGAGAAATAGAAAAAGGTTG
GTTTAAGTCGGCAGAGGAGACTACTCGGGCAATTCGTTTCCTAATGGGTATAGTCCTCTTTCCTCAGAAATCCATTTGAC
TGGCAGACTCAGTAGTAGAAGAAAAAATCAAGAAAGAAATTGTGTGAAAGTATACTACACAAGAAAATGTTTAAGAAGAA
GATTAAAAGCTCGAGGAAAGTACAGATATACAAATTATAAATAGGTAGGAGGAAGAAAAAAAAAAGATGAGGGCAAAAAC
CCAAGGCCAAATATGGAAATGTGGCAGAGGGACACACTAATCCGATAGTAAATTTATGTAACTTGATCATTACAGTGAGA
GCAGGCTTGGTAATTTCTTTTTCTTGCCTGATAATTTTTCACTTTTTCTTTTTTTTTTTCTTGAAAGTTCACAATTTAGG
GTTTGAGCACAGCGTTTGGTTGCGACACTTCCCCAGAAGGAAAACCGGCCTCTTTGGCTGGGGAGGGAAGAAGGGGGAGG
AGAGCTCAGAAAGCCCTATCGCGATATGAGGGACCGATCTGTATCAGCATACTTTCGGTATCATCACGGTCGCAGGATAG
AGATAGTGAATGAGTTAGCTGTTTTACAGGCCAAGCGTTCAAACGAGACGAATGGCGACATTTGCCCGTCAAGAAAACCC
GCCGAGTTTTTTCCTAAACGGGTAAAACAGCCATGCACCGCAGCACGTCGACGAGGTGATATTTCCAATTTGGGAAATTT
CCCAAATCAGTAATGTAGCCTCTACGGGTGTCTCTGTCAGCCCCGTGGTCGCCAGCACAGAATGTATCGTACCCCTGAAG
GTAGTTTTTTACCGCCGTGGCACACGATAAAGGTGCACCTTGTGATAATAAGGTGGAAAAATATATATGAAAAAGTGAAA
TTGATTGTGGCTGCACTAGGACATCATTATTTCTTACTTGGCTATTTACACGTACTTACGCTGGCTGTATATCATTTAAG
GGGCGGAGGACGAAGAGGACGGACCCGAGATCATCCGGTCCAAGAAACGGGTCATCCGGTCCTTAGCATTGTCTAGACTA
TCTAGGGCAGGACGGACATCCACGTGGAAAGTAGGCATTCCGTTTTCGTCGTCGGGCCCTCCGTAGAAATCCAAGACGTA
TCTAACTTCCTTGAAGGTTGGAGGTTGTTGTTCCGCTTTGCGCTCGCCTCGGAGTACAATCCAGTCGTGCCTGTCGAATG
GTAGTTCTTGGCTAAAATGGGACGGAAACAGTAGGCCGCACAGGTGCATCCAGCGAGCACGAGGGCTCAATACGCCCGGT
TTCCCCATGAATTTCAGCAACTTAGGCTGCACGTGGCTTTCATCTGTGTGCGGTTTTTCCCATTCGAGCACTTCCTGCCA
GCACCCTTCATTTAGAAAGTTGTGGACCTGCACCATGGACTCCACTGCATCTTCGGCGACTTCGCCGCTACCGCCAATCT
TGCCCTTTCTAACCATAGCATTGTACATCTGTTGTGGAGAAGGATACTCCCAGAACTCGTTACTGTCTGGACTCTTGGGG
ATGCTGGAGATGGTCCGATCAACGGGCAAGTCCATCTTTTGGCCAGGCTGTTTGGATGCTGCCAACTCCGGCATATTGTT
CAGCGGGTTTATTCTATCGTTATCTCCCTGCATAACGGGGCACTCAGAGGATGGTGGCGACGACGACGACGACTCGTGCA
TGACTGGGCACCCTGACATGGATGATACTGCTGCCCCACCAATATCTTTGCCCGTAGTTTTTTGATCTGCCCAAAACCAA
CCCATTTTTTGTAGTTTCTGTTGTATTTGCTCTGCTTTATTCGTGCTACTCGTATGTGTATGCTATCTTATTAGCTGCCT
ATTTCATTTCTCTTAGTATTCGCATTTAAAGCTGAGAAATTTTTTGATAATCATTTCCCGATGAAAAGAAAAAAGGGAAA
AAGTCGATAAAAAGAGGTAAGCGAAAAGAAAAAGAAAAAATAGAAAATTTGGGTGGGGGGGGCGGAAGATCCCACGCCGC
GCAAGAGATATTTCAATATTACTACTACATAGTATATGCGGCGCTACCATACGTACAACTTTTTTTTCTTTTTTTTTTTT
TTTGCCTTCTAAATTTGTAATTCGGTCACACTTTTGTCGCAGTGTTGCAAACGTCTTGAAAGAATTGTAGGTGTTGTAAA
CCACAACTTGCTCCCTTGAAAGCGTTGCTGATTATTTCCTTTGAACCTGTTGCATTGTTGTATTGTTGTATTGCTGCTGA
TGTTTTAGGCACTTAGTATTAGATATTCCTAAGCCTCCCTCACCATAAATTACCTTTATTACTTGCATGACTATTATTAG
CAGAGCATGTAGTATGGGACTCAAGACCGATATGATACACACCAAAGACGTAGGCACCGGCGATTAAATCAAAGGCTCCG
ATAGCCGAAAAGTGAGAAGAAAAAAAAAGGAAAAAAAGGAATTGTCCTAATGAGCGGTGTGGCCGACTTGCCATAATATC
AGTTAGGGCTACTATCAATGTTTTATCTACGTTGGAGTAAGATCGTTTATCACTTCCATATTTGGACCAAATGAAAAGTT
CAATCGGCCAAGTATTTCATGGATGGAATGACGTTTGGTAAGGAAGTGCTTTTTCTTTTTCCACATATTTTCCCTTTCTC
TCGGGGAAATTTTGTTTCTAAACATAAAAAATAAAGCAACAGCAAAAAAGAGGGTCTGTCCAGCGAATAAGAAGAAAACC
TCCTTTTCGGCTTTTGAAGATAGGTTGCAGTTGTCTGCGGGCACAAAATGGGCAATTTTTTTAATACTTTTTACGTATGA
GACAAGATTTTTTTCGCCAATTATATCGCATGAAGAATAACCAGAGTTTTTCTCCGAACGTTAAGGGAGTTGAAGTAAAA
ATAAAGAAAGGACCAAATGAGAATGGGTATGCTTGGTCTTAGTCTTCGAATCAAATTCTGCTTCCCTGTTCATGGCAACG
TCACCTCAATTATTTGGAAAGGGGGGGTTTTCCGACTTTATTTGAGATGACTTGAGATGTGTGTCAATGCTAGTATTTTG
GAGATTAATCTCAGTACAAAACAATATTAAAAAGAGGTGAATTATTTTTCCCCCCTTATTTTTTTTTTGTTAGAATTGAT
CCAAATGTAAATAAACAATCACAAGGAAAAAAAAAAAAAAAAAAAAAATAGCCGCCATGACCCCGGATCGTCGGTTGTGA
TACGGTCAGGGTAGCGCCCTGGTCAAACTTCAGAACTAAAAAAATAATAAGGAAGAAAAAAATAGCTAATTTTTCCGGCA
GAAAGATTTTCGCTACCCGAAAGTTTTTCCGGCAAGCTAAATGGAAAAAGGAAAGATTATTGAAAGAGAAAGAAAGAAAA
AAAAAAAATGTACACCCAGACATCGGGCTTCCACAATTTCGGCTCTATTGTTTTCCATCTCTCGCAACGGCGGGATTCCT
CTATGGCGTGTGATGTCTGTATCTGTTACTTAATCCAGAAACTGGCACTTGACCCAACTCTGCCACGTGGGTCGTTTTGC
CATCGACAGATTGGGAGATTTTCATAGTAGAATTCAGCATGATAGCTACGTAAATGTGTTCCGCACCGTCACAAAGTGTT
TTCTACTGTTCTTTCTTCTTTCGTTCATTCAGTTGAGTTGAGTGAGTGCTTTGTTCAATGGATCTTAGCTAAAATGCATA
TTTTTTCTCTTGGTAAATGAATGCTTGTGATGTCTTCCAAGTGATTTCCTTTCCTTCCCATATGATGCTAGGTACCTTTA
GTGTCTTCCTAAAAAAAAAAAAAGGCTCGCCATCAAAACGATATTCGTTGGCTTTTTTTTCTGAATTATAAATACTCTTT
GGTAACTTTTCATTTCCAAGAACCTCTTTTTTCCAGTTATATCATGGTCCCCTTTCAAAGTTATTCTCTACTCTTTTTCA
TATTCATTCTTTTTCATCCTTTGGTTTTTTATTCTTAACTTGTTTATTATTCTCTCTTGTTTCTATTTACAAGACACCAA
TCAAAACAAATAAAACATCATCACAATGTCTAGATTAGAAAGATTGACCTCATTAAACGTTGTTGCTGGTTCTGACTTGA
GAAGAACCTCCATCATTGGTACCATCGGTCCAAAGACCAACAACCCAGAAACCTTGGTTGCTTTGAGAAAGGCTGGTTTG
AACATTGTCCGTATGAACTTCTCTCACGGTTCTTACGAATACCACAAGTCTGTCATTGACAACGCCAGAAAGTCCGAAGA
ATTGTACCCAGGTAGACCATTGGCCATTGCTTTGGACACCAAGGGTCCAGAAATCAGAACTGGTACCACCACCAACGATG
TTGACTACCCAATCCCACCAAACCACGAAATGATCTTCACCACCGATGACAAGTACGCTAAGGCTTGTGACGACAAGATC
ATGTACGTTGACTACAAGAACATCACCAAGGTCATCTCCGCTGGTAGAATCATCTACGTTGATGATGGTGTTTTGTCTTT
CCAAGTTTTGGAAGTCGTTGACGACAAGACTTTGAAGGTCAAGGCTTTGAACGCCGGTAAGATCTGTTCCCACAAGGGTG
TCAACTTACCAGGTACCGATGTCGATTTGCCAGCTTTGTCTGAAAAGGACAAGGAAGATTTGAGATTCGGTGTCAAGAAC
GGTGTCCACATGGTCTTCGCTTCTTTCATCAGAACCGCCAACGATGTTTTGACCATCAGAGAAGTCTTGGGTGAACAAGG
TAAGGACGTCAAGATCATTGTCAAGATTGAAAACCAACAAGGTGTTAACAACTTCGACGAAATCTTGAAGGTCACTGACG
GTGTTATGGTTGCCAGAGGTGACTTGGGTATTGAAATCCCAGCCCCAGAAGTCTTGGCTGTCCAAAAGAAATTGATTGCT
AAGTCTAACTTGGCTGGTAAGCCAGTTATCTGTGCTACCCAAATGTTGGAATCCATGACTTACAACCCAAGACCAACCAG
AGCTGAAGTTTCCGATGTCGGTAACGCTATCTTGGATGGTGCTGACTGTGTTATGTTGTCTGGTGAAACCGCCAAGGGTA
ACTACCCAATCAACGCCGTTACCACTATGGCTGAAACCGCTGTCATTGCTGAACAAGCTATCGCTTACTTGCCAAACTAC
GATGACATGAGAAACTGTACTCCAAAGCCAACCTCCACCACCGAAACCGTCGCTGCCTCCGCTGTCGCTGCTGTTTTCGA
ACAAAAGGCCAAGGCTATCATTGTCTTGTCCACTTCCGGTACCACCCCAAGATTGGTTTCCAAGTACAGACCAAACTGTC
CAATCATCTTGGTTACCAGATGCCCAAGAGCTGCTAGATTCTCTCACTTGTACAGAGGTGTCTTCCCATTCGTTTTCGAA
AAGGAACCTGTCTCTGACTGGACTGATGATGTTGAAGCCCGTATCAACTTCGGTATTGAAAAGGCTAAGGAATTCGGTAT
CTTGAAGAAGGGTGACACTTACGTTTCCATCCAAGGTTTCAAGGCCGGTGCTGGTCACTCCAACACTTTGCAAGTCTCTA
CCGTTTAAAAAAAGAATCATGATTGAATGAAGATATTATTTTTTTGAATTATATTTTTTAAATTTTATATAAAGACATGG
TTTTTCTTTTCAACTCAAATAAAGATTTATAAGTTACTTAAATAACATACATTTTATAAGGTATTCTATAAAAAGAGTAT
TATGTTATTGTTAACCTTTTTGTCTCCAATTGTCGTCATAACGATGAGGTGTTGCATTTTTGGAAACGAGATTGACATAG
AGTCAAAATTTGCTAAATTTGATCCCTCCCATCGCAAGATAATCTTCCCTCAAGGTTATCATGATTATCAGGATGGCGAA
AGGATACGCTAAAAATTCAATAAAAAATTCAATATAATTTTCGTTTCCCAAGAACTAACTTGGAAGGTTATACATGGGTA
CATAAATGCAGATGCCAGTGAACTATGTTCAGCTTCTGGCCTTCGTTTGGTGGTTTAATCTATTTTTTATAAAAAATGAC
GCGGGCAGATTCAATTAGTGTCCTAAATTTATTCGCGTTTCAAGATTTCAAAGGATTGATCCTCTTATCAGAAACGATAA
GTGCTACTCCGTCCTATTCTTCTAGCCATCTAGTACGTATTCTTTTCATAACATAATCCCTTATTTACAGAATGTGTTTC
GAAGAAAAATTAATTAGATGGGAAGAAAACTGAAGTGGCTTATATAATCAGTGACATAGTGCCAATAATTACGCAAAAAG
CAAAGGAAATAACACTGCTATGGATATGGAAATCGAAGATTCAAGCCCCATAGATGACCTGAAGTTACAAAAACTGGATA
CCAATGTTTATTTTGGACCCTGTGAGATATTGACACAACCTATTCTTTTGCAATATGAAAATATTAAGTTCATCATTGGT
GTCAATCTAAGTACTGAAAAGATAGCGTCGTTTTATACCCAGTATTTCAGGAACTCTAATTCGGTAGTCGTGAATCTTTG
CTCACCAACTACAGCAGCAGTAGCAACAAAGAAGGCCGCAATTGATTTGTATATACGAAACAATACAATACTACTACAGA
AATTCGTTGGACAGTACTTGCAGATGGGCAAAAAGATAAAAACATCTTTAACACAGGCACAAACCGATACAATCCAATCA
CTGCCCCAGTTTTGTAATTCGAATGTCCTCAGTGGTGAGCCCTTGGTACAGTACCAGGCATTCAACGATCTGTTGGCACT
CTTTAAGTCATTTAGTCATTTTGGAAATATCTTGGTTATATCATCACATTCCTATGATTGCGCACTTCTCAAATTTCTTA
TTTCCAGGGTGATGACCTACTATCCACTAGTGACCATCCAGGATTCTTTGCAATATATGAAAGCAACCCTGAACATATCC
ATCAGTACATCCGATGAGTTCGATATTCTGAATGATAAAGAACTGTGGGAGTTTGGCCAAACCCAGGAAATTCTAAAACG
TAGGCAGACGAGCTCAGTCAAGAGGAGATGTGTCAATTTACCAGAAAACTCTACGATCGATAACAGAATGCTTATGGGTA
CCACAAAGCGAGGTCGCTTTTGAAGAGCCCTCGGTAGCATAACATTTTTAATTATTACGACTGTTTTTTTTATTCATTAT
GTAGAGATAATTAAATGTTATAGATGCTCTATACTCAAACGGTGGAAGAAAAACAGCGAAAAAAAATAACCGATACCCCC
TTTTCGAATACAAATGCTTGTATATTCAATTATGAATTATTTTTTTTTTTTTTCATTTCTTATATTATTTTTTGTTCGAG
AATCACTTTTTCAAGATGGTAACAACATCTTCGTCTTCCAAAATGTGACTCAACCCCACGTATTGAGGTTGATGTTTGAC
ACTGCTACCGTAAACCAGAGCATTTCTAAAGTCGTCCACTAAAGATTTATGAATTTGGTTACAAAAATCCTTGACACTGC
AACGGTCTGATCTTAGCACCACAGGGTCGGTAAAATCTGGTATTTGGCCCTTTGGTTTAGTGTAAATACGGACTAGATTT
AGTCTATCCCACATGACTTGCAACAGCTCGTCCAAGTTCCAATCTTGACCAGACGAAATAGGCACGGCATTAGGAATTCG
GTAAAGTAATTCCAATTCCTCTATTGACAGAGAATCAATCTTGTTTAACACATAGATGGCAGGCATGTATCTTCTTGACG
AAGCTTCCAAAACATCAATCAAATCATCCACAGTGGCATCACACCTGAAGGCAATCTCAGCGCTATTTATTCTGTACTCG
CTCATAACGGCTCTGATTTCGTCATTCCCCAGATGGGTCAATGGGACTGTGTTTGTGATGGAAATACCACCTTTCTCTTT
TTTTTTGATCAAGATATCTGGCGGAGTTTTATTCAGACGAATCCCCACACCTTCCAGTTCCTTCTCAATGATTTGCTTAT
GATGCAAGGGTTTGTTCACATCTAGGATGATAAATAACAGGTTACAGGTTCTTGCCACGGCAATAACTTGCTTACCTCTA
CCTCTACCATCCTTAGCACCATCGATAATACCAGGTAAATCCAACATTTGGATCTTGGCACCTTTATAACGAATGACACC
GGGGACGGTAACCAGGGTGGTAAACTCGTACTCAGCTGCTTCAGACTCAGTACCAGTCAACTTGGACAGTAATGTAGATT
TCCCCACCGACGGGAACCCGACAAACCCCACACTGGCCACACCAGTTCTAGCCACATCAAAACCAATACCAGCACCACCA
CCGCTGCCGGATGAAGCACTGGTCAACAATTCTCTTCTCAGTTTGGCCAGCTTGGCCTTCAGTTGACCCAAATGGAAAGA
TGTGGCCTTGTTCTTTTGGGTACGGGCCATTTCATCTTCGATAGCTTTGATTTTTTCAACTGTAGTAGACATTTTGCTCA
ATCAACAACTCTACGCTTGCACCTACTGCATCTAGCTTCAAACACTTCCTATCATTGCGCCCTCATCACACCGTAATATC
CCATCTTAAAAGTGGAAAACTCTTATAGCTCATCGATGAAAAAAACGGGCCCTCGTCGCTTGTGATGTGAAAAAATTTTT
CAAGCTTTAAGCCCATTGAAAGCAAGAGATCTTGCACTAGAATAAGTGGCAAAGGTGAACTTTGAGGGGATAAGAAGGGC
AATCAGGAACATCAGATAAGTGAAAGATGGCGAAAAAGAGTAAAAAGAACCAACAGAACTACTGGGATGAGGAATTCGAA
GAAGACGCCGCCCAGAACGAAGAAATCAGTGCCACGCCAACTCCAAATCCAGAAAGCAGCGCAGGTGCAGATGACACTTC
CAGAGAAGCAAGTGCAAGTGCTGAAGGTGCTGAGGCCATTGAAGGCGACTTCATGTCTACTTTGAAGCAATCGAAGAAGA
AGCAAGAAAAGAAGGTTATTGAAGAGAAGAAGGATGGTAAGCCTATACTAAAGTCCAAGAAGGAAAAGGAGAAGGAAAAA
AAGGAAAAGGAGAAGCAGAAGAAGAAAGAACAAGCTGCCAGGAAGAAGGCCCAACAGCAAGCTCAAAAGGAGAAGAACAA
GGAGTTGAACAAGCAAAATGTTGAAAAAGCTGCTGCTGAGAAGGCTGCTGCTGAGAAATCCCAAAAATCTAAAGGTGAAA
GTGATAAACCAAGTGCTAGTGCTAAGAAGCCAGCCAAGAAAGTACCTGCCGGTTTGGCTGCTTTGAGACGTCAATTAGAA
TTGAAGAAACAACTTGAAGAACAAGAAAAGTTGGAAAGAGAGGAAGAAGAAAGATTGGAGAAAGAAGAGGAGGAAAGATT
GGCCAACGAAGAAAAAATGAAGGAAGAAGCTAAAGCAGCTAAAAAGGAAAAGGAGAAGGCAAAGCGTGAAAAACGAAAGG
CTGAAGGTAAGCTATTGACCAGAAAGCAAAAAGAAGAAAAGAAATTATTGGAAAGAAGACGTGCCGCTTTATTGTCTTCC
GGTAACGTCAAAGTTGCCGGTCTGGCCAAGAAGGATGGAGAAGAAAACAAACCAAAGAAGGTTGTTTACAGCAAGAAGAA
GAAGAGAACAACCCAGGAAAACGCCTCCGAAGCCATTAAATCTGACTCTAAGAAAGACTCGGAAGTTGTACCTGATGACG
AACTCAAAGAATCCGAAGATGTTTTGATTGATGATTGGGAAAATTTGGCTCTTGGTGATGATGACGAGGAGGGAACCAAC
GAAGAAACGCAAGAATCCACCGCAAGCCATGAAAATGAAGACCAAAATCAAGGCGAAGAAGAAGAAGAAGGAGAAGAAGA
AGAAGAAGAAGAAGAAGAAAGAGCACATGTGCATGAAGTTGCCAAAAGCACACCAGCAGCTACACCAGCAGCTACTCCAA
CTCCATCCAGCGCTTCTCCAAACAAAAAAGATCTTCGTTCCCCAATTTGTTGTATTTTGGGTCATGTCGATACCGGTAAG
ACTAAATTGTTAGACAAAATCAGACAAACCAACGTTCAAGGTGGTGAAGCTGGTGGCATCACCCAACAGATTGGTGCCAC
TTATTTCCCCATCGACGCTATTAAGGCAAAAACTAAAGTTATGGCTGAATATGAAAAACAAACTTTTGATGTCCCAGGTC
TTTTGGTTATTGATACCCCAGGTCACGAATCCTTCTCTAACTTACGTTCAAGAGGTTCTTCATTGTGTAACATCGCAATT
TTGGTTATTGACATTATGCATGGTTTGGAACAACAGACTATTGAATCTATCAAACTGTTAAGAGATAGAAAGGCTCCATT
TGTCGTTGCCCTAAACAAAATTGATAGATTATATGACTGGAAAGCCATTCCAAACAATTCATTCAGAGACTCCTTTGCAA
AGCAATCAAGAGCTGTTCAAGAGGAATTTCAATCTAGGTATTCTAAGATTCAATTGGAATTAGCTGAACAAGGTTTGAAT
TCGGAATTGTATTTCCAAAACAAAAATATGTCTAAGTATGTCTCCATTGTCCCAACATCTGCCGTCACCGGTGAGGGTGT
TCCAGATTTATTGTGGTTGCTATTAGAATTGACCCAAAAGAGGATGTCCAAACAATTGATGTACTTGTCTCACGTGGAAG
CAACCATTTTGGAAGTGAAAGTCGTAGAAGGTTTTGGTACCACAATTGATGTTATCTTGTCCAACGGTTACTTGAGAGAA
GGTGACCGTATTGTACTGTGTGGTATGAATGGTCCAATTGTAACGAATATCAGAGCATTACTAACACCACAACCATTACG
TGAACTACGTTTGAAATCTGAATATGTCCACCACAAAGAAGTCAAGGCTGCTTTAGGTGTCAAGATTGCCGCTAATGATT
TAGAAAAAGCCGTTTCTGGTTCTAGGCTGCTAGTTGTCGGTCCTGAAGATGACGAAGATGAATTGATGGACGACGTTATG
GATGATTTGACTGGTTTGTTGGACTCCGTTGACACAACTGGTAAAGGTGTTGTGGTCCAAGCATCCACCTTGGGTTCTTT
GGAAGCTTTGTTGGATTTCTTGAAAGACATGAAAATCCCTGTGATGTCTATCGGGTTAGGTCCAGTGTACAAGCGTGATG
TTATGAAAGCCTCCACTATGTTGGAAAAGGCTCCAGAGTATGCCGTGATGTTATGTTTTGATGTTAAAGTGGATAAGGAA
GCTGAACAATACGCTGAACAAGAAGGAATTAAGATCTTTAATGCAGACGTCATCTATCATTTATTTGATTCATTTACAGC
ATACCAAGAAAAGTTATTGGAAGAACGTCGTAAAGATTTCCTAGATTACGCTATTTTCCCATGTGTCTTACAAACCTTAC
AAATTATTAACAAACGTGGTCCAATGATTATTGGTGTAGACGTTCTGGAAGGTACTCTACGTGTGGGAACTCCTATTTGC
GCTGTGAAAACCGACCCTACTACAAAGGAAAGACAAACTTTGATATTAGGTAAAGTCATCTCTTTAGAAATCAACCATCA
ACCTGTCCAAGAAGTAAAGAAGGGCCAAACCGCTGCTGGTGTTGCCGTCCGTCTAGAAGATCCCTCCGGTCAACAACCTA
TCTGGGGTCGTCATGTTGACGAGAATGATACATTATACTCCTTGGTTTCAAGAAGATCTATTGACACTTTGAAGGATAAA
GCTTTTAGGGACCAAGTTGCTAGATCCGATTGGCTGCTATTGAAGAAGCTGAAGGTCGTTTTCGGCATCGAATGAGCATG
GCATACGCTGACTTGTCAACCCAATCACATTCTACAAAATTTAATGAATTAAATAGGTAATTGTATATAAAAATGTGAAC
CTTTGTGTATTAGTTTCAATTCTATCTTACTTTTCATTGCCATTTTACTTCTTTCACCTTGCTGTCTTTCAACCTTGGAA
ATTTTTATAGTACGCGTAAACAAAAAAGGTAAATAAGAGGCATTGAATATAAGTTGGCATTTATTAGGAAGTTGAGTAAT
AACACGTTGAAACTGGGTTAAGACGATCAAAACAACCATGTCTGCTCCCACTATGAGATCCACCTCAATATTGACAGAGC
ATTTGGGATATCCGCCCATCTCGCTTGTTGATGATATCATTAATGCTGTAAATGAAATTATGTACAAGTGCACTGCTGCC
ATGGAAAAATATCTGCTATCCAAGAGCAAAATCGGCGAGGAAGATTATGGAGAAGAGATCAAAAGTGGAGTTGCTAAGTT
GGAATCACTTTTGGAAAACTCCGTGGATAAGAATTTTGACAAACTAGAACTATATGTTTTGAGGAACGTCCTTCGAATCC
CTGAAGAGTATTTGGACGCCAATGTTTTTAGATTGGAGAACCAAAAGGATCTGGTCATTGTAGATGAGAATGAGTTGAAG
AAAAGTGAGGAGAAACTTCGAGAGAAAGTGAACGACGTGGAGTTAGCGTTCAAAAAGAATGAAATGCTATTGAAAAGAGT
TACAAAAGTGAAAAGACTGTTGTTTACGATAAGAGGATTCAAACAAAAGCTAAACGAGTTACTGAAATGCAAAGACGATG
TACAATTGCAGAAAATTTTGGAGTCGTTAAAACCTATAGATGACACAATGACTCTACTGACTGATTCATTACGTAAACTA
TATGTTGATAGTGAAAGTACCAGTTCAACAGAGGAGGTAGAGGCACTACTGCAGAGATTGAAGACCAACGGGAAGCAAAA
TAATAAGGATTTCAGAACACGATATATCGATATAAGGACGAATAATGTCCTACGAAAATTGGGGCTACTAGGTGATAAAG
AGGACGAAAAACAGTCTGCCAAGCCGGATGCGAGGACGCAAGCAGGGGATATAGTTAGTATAGATATTGAAGAGCCTCAA
TTGGATTTACTTGATGATGTGTTATAATATAAAGTGGGAAAAAGTATGTGCTATGATATGATGTATGTATTCACGAATGT
ATTATGTAGAAAAATGCTAAAAAATTGGATAAAAGAAAACCATGTTTAAAATGCATACCACCATGTGTATTATAAGTACT
TCGTAAAATTCGAATCCTGTAGCCAGCCAACCTTCTCGAAAGCTTGGAATAGTCTTGATGCTTTATTAACGTCGATCCTA
CAGGCTTTTTGGGCGTCGGTCCTTCTAAACGGCAACCCTTTCTTTAGTCTATAAACTTTTTCCAAAAATAACCTTCTCTT
AGAATCCAGATACAAATCACAAGGTAACCTTAGAGTTTGAGCGAGAACTAGTTCAGCAGGGTGTAGCTCGTTCCTCAGCG
GGTCTGTGGACAGGTCCATTGGAGACCCCTTCCACTCGATCTTGAGTGACTTGTTACTGTCTGTAGGAAGCGTAGATAAG
GGCGGAGAGTAATCTGGTAATTTTTTCCATGAGACGTTTGGTATATATTGAGGAGCATCATGAATCGCCTCAATGGATGC
AATGTTAGTGTGAGGAGTGGATGCAGAGGGTGAGAACTTCTTGGCGCGATGTGGACTGGTAGTCATCGTTCTTCTTTGTG
GTGAGTATACCTTGCGTTTCCGTGGTATCCATTCAGTGTCGGATTCAAACTTTCCTAGATTGTTATTGTAGAGAGCCTGT
TTCCTCATATTATATCTTGCTTGTCTATTCAAATTCGGAGATGCTAACGGGGAAGGTAATCTAGAAGAAGAGGAAGGCAG
AGGAGGAGGAGTCATATCATCATTGTATTTGGAATATTTATGTCTAGCATTATAGGCCAGATTGTTGTACCGGTTGATAA
TGTTCTTAGAATATGGTTGGGCCAAATTGCTGAAAATTTTGTATTGAGACAGAAACCCGTAGGTGGCGTAGCGGTACCTT
TTTCTTGATAACCCATTGGGCCATACAGGCTTCACGAACAGCACATTCTCTACAGCGCCTTTAGGCGTAGATCCCACTAG
CACTGAAGAGGCCATGCGGGGTGAGCCATTGTGGCTAATTTTCGACTCCAGCTTGGGCGACAAAGGTGGCGATGGTATTA
TATGTTCATCAACCAAGGAGTCAATGCTGCCAGAAAAGCATCCATTGCCATTATTTTGTGAGTTCTGGTTAATTCTTACG
TCGTACGAGCGCCCATAGGGTGAATTATTGCTATAATCACTCATGTTTAAACCGTTTTTATTACTATCGTTATTGTTGTT
ACTTGCTTTCAAATTCTGATTCAGACGTCTGAAAATGGACTGCGAATCATCCTTACCAATGTAATTCATATTTAATTGAG
ACTTTTCAGATTCAGGAGAATATAATCCCATGTTTCCCCTATAAATGTTACGATGCGCGAATATCCTGTTTATCGATGCC
CAGTGTATGAGCCATAACGGGGATGTTATGAACCATGTGGCTACTTTTATAAGCGGTTCTCTTAGGAAGAAGGGGGTTCT
TGATAGACCCCTGCACCTCATCTAGCGGAGGTGCACGGATGTACCAACAGTTTTAGTGAACATTATTCACTAAAGAAGCA
TTGGGCATACTCAGAGCCAATGGCAAGCTCGTTTACCAGTTCAAATATGTCGTTTCATTATCTGTATGACTGTCGTAACT
TTGAATCGATCTAATGTGTTGACCCTGTCTCAGGCTCACCCATGGCGGCGCCTGCACCTGTGGGTGAAGGAAGAAAGACG
ATGTTTGTGAGGGAACTGAATTGGGTTGAAGTTCATATCCTAAACAAACACTTCACCAGCCATGGATGCATGCCTTGTCT
TTTCGCAGTTGGTGGCATGAAAATATATATCACCCACCAAACCCTCTTACTCTTTTCTTACCAAGTAACTCCAGTAAGTG
CTCGTTTTTTTCTTCTTCCATTCAAACCTGCTTAAAAACCTCGACAAACGAGCCCCCAACGTACTACCACAGCAACCACT
CTGGTTTTTCTATCTTGTTGTCTTTAATTGCCTCCTGACTTTGTTTTGTTTTGTTCTTGCTTAGCGCTCTTGAAAAATAT
TTTACTTTTCACTATCAGATTAATGTGATAGCAATAGTTAGTGCAACAAAGAAACAAGTCGATAAATGGTACGTTTAAAA
AGTAGATATATCCTTTTTGAAATTATATTCCCACCTACAGACACCAACGTTGAGGAATCTGTGTCGAAAGCAGACATCTT
GCTTTCGCATCACAGAGCATCGCCTGCGGATGTGTCCATAAAGTCGATACTCCAAGAGATACGACGCTCGCTGTCGTTGA
ATCTGGGCGACTATGGGTCTGCAAAATGTAACTCTCTCTTGCAGTTGAAATACTTTTCAAATAAGACGTCTACGGGGATA
ATCCGATGCCATCGAGAGGATTGCGACCTTGTTATCATGGCATTGATGTTGATGTCGAAAATTGGCGACGTCGATGGACT
GATCGTGAACCCCGTCAAGGTAAGTGGGACCATCAAGAAAATAGAGCAGTTTGCTATGAGAAGGAATTCTAAAATTCTGA
ACATAATCAAGTGTAGTCAATCATCACACCTCAGCGATAATGACTTTATTATCAATGATTTCAAGAAAATTGGAAGGGAA
AACGAAAACGAAAACGAGGACGATTAGAATATATTAATATATAGATGTACACGTATATGCAGTAGTTTTATTTTTTTATC
TATAATACAACTCAAGCACAAGAATGCTTTGTTTTCCTAGTGCTCATCCTGGGCCTAGGCGCCATAGTTATCCGATTTAT
CATCGGATTCAGCTTTAGTAAACTGAATGGGGCCGTGAGAACCACTGGCACCTTCACTCTTAACATTGACCGCTTCGTCC
AGCTTTTCGTAGTTGGTCTTGTATATGCTTTCAATATCTTGTTGGACGAACAGTGGGTTGTCATAAACCTGGTCTTCATG
CCTTTTGGCGGAGGCATTTGCCCCTCTTGTGAAAAATCTTGAATCGTACTGCAGATCCGGTTGTTCTGAACGCTTTGCTG
CGCCCAGAATTATCTTTTCGGATACGTCTCTTCCTTGAGAGTACGCCAGCTCTTTTAGTCTGGCCACTGTGCTCGTTTGC
TTTTTGGGCTTAACTATTGCTCCCGTCTGCGGAGTCCCGTTGTGGTATCTGGCTCGTTGGCTCAATTCTTTCAATTTAGA
TTCTTTAGCAAGCATTTCCTGTTCCATAGCAAGCCGCTTCAATTCCATTTTGGACCTGATCTCTTGTCTTGCCTTCTTGT
CAGCGTTTTCTAACGCTTCGGAGAGCTTCATAAACCCATCGTTGATGGTATTATTTTCGTTGTCAAGAGCTTTACCTACA
CGTCTTTCCAAGGCCACGGTATAACCATTTGGATTTTTCCAGTTTGACACAGCTGCAGGTATCTTCCACTCATTTGGATC
AGCTTCTCCCCTATCATTGCTGCCATCCATATGGAGAACAGGCACGACTTCGTCGTTTTCTGTGGGTGCTACAACCTTTC
TCGCCTTCTTCCCAACGAACCTTGGCAACAATGGATCCATTTGCTTGGACACTACCTCAATATGGTGGCTGTTGTTCAAT
AATAGATTCGCGGGTGCCTGATGTGTTTCGGTGACGTACCTTGATGATGCCCTGTTATTTGAGTTGGCTAGTTTCGCATT
CACAAGCCGCTGAATGTATGACTTGGTTCTTGCTGTACATTCTTGGATTTCTGCTTTCGTTGGCAAAGGAACCGATAGTT
CGAAATTAGACTGTCTCTTTGGAATAAAATCATCGAGCTTAACGTTTTTAGCGATTTGGTCAGTCAATATTGCCGGCTCA
ACGCGATCTGAGCTCAAAGCCGTCGAAACTCGTCCTTGAGAATGTTTTGGAGGTGGTAGTCTGTTACTAAACATATTTGG
TTGAGGTTGCTGATACGTCCTCTCGGCTCAGAGCTGCCATGTGTCAATAACCCCATAATTTGAACTTCTTTCATCAACTT
TTTAGCTGGGGAAAAATCAAATTCGTGAAGAATTACAATAATACGTTAAGGTAAAAGATTAAATATTAAAAAATAGTATG
AGTACTTTTGAATCATCAGACAAGAACAATGAAGGATATGAATAGTATTAGATATGTATTCTTTTTTTTTTCCAGGGACA
TAAAGAGTTGTTTTTATAAGGTGCGGAGTTATCTCAATTTGCTTCTGATTTTAGAAGCTATTCTATGCCCGGTCGACTCT
TTGATTTCGATCCCAAACGGCATCATGGTAGTTTCGGAGCCAGATTCGCCATTTTCCCACTCTAATCCATCTCGAAGACT
TTTTCGAAAGGTAAACCCTTCTTCTTGTCTCAGCGTGTTATATTTGGACTTATGCTGTAGCGGCTTGATCATTGCCGAAG
CAGGTATTGGCGGATAATGTAGCACAGCCGGCTTCTTGTACCAACCCACCTTTGTTGGTTTAGGATTTTCTGCCTCTGTC
ATTGGCGGTACACCAGCAAATCTCACCCTTTTGATGGACAATTCACTGGAGTTTGACTCCGGATCTAGAGTTAATGTCTC
TATAGCCAAAGTATCACTACTATTGGCAATCAGGGTACTTGATGATTTTCCTGAGGAGGTGTTGTTTATACTGGATACTT
TTGGTGAAGGCGCTAACGATGAAGATGCAGAAGGATTGGGTGTAGATGCACTTTTGTTCATCAAATGCCGCACTGTATCT
TGGACGATTTTTTGATTTAACGTCATGGTTGAGGACTGCAAAGAATTGGACCTTTGATTGTTGAGCTTTGAAGGTGGAGC
TATTGACGGATGTCTTGTAGAATTCAAATATGAGGTTTGTTGTTTGTTTGTATAGGATTGCAAAGATGAGGATCTAGGCC
TTCTGCCGTTGATCAGTTTTCTTTTCTCCGGAGACACCACGCTTTTCTTCGTTTCTGCGTTTTTATTGTTGAAAGTGGTC
CTTACAGGCGATACTGAGGGAGACCTAGAAGAATTTGAGGCTAAATGCGCCCTTGCCCTTGTTCTTATGCTCTCTAAAGA
GGCCTGTCTTGATGGGCTTGCTGAAGATGTGGGTGAGGGGGATGGAGAAGAAGAGGCTGGCAGCTTTGTTATTGACGGCT
TCTTCTTTAGCTTACTTTTCGCGTTTTTAACCTCTAAATACAGAGCCTTATCTCTTTCTAGCTTTTCTTTCAAATTCTCC
CGCAAGTCATTGGTTTCATCGAAGGTTTTATAATTTTTCTCAATATATTTCCAGCAATCCATCCAATTGGATAATAATCC
CATAATGGACCTCAATTTCGGTATAATCTTGCAGATATGATTATTAAACAATTCCACAACTAAACCAGGTTGAAGGTGGA
AAATGGGAGTTCTTGAGGAATTGTTATCGGTACGCGCCGTTTGAGTCCAAAATTTTAAATTCTCCTGCAGTTCGAATAAA
GCTGTGACATCATCACATTCTGGAGAGAGCAAAGCCATCAGCTCACAAATTATCAAATCGTAATGGTACACGTTTTCGCT
GGATAATCTTGTCTTGATGTCCAAGAAATGTTGTTTATTCGGTAGGAAAATTTGCCTAGAGAAACTGATAATAACACACA
AGACAGAAAAAACCCGCAAGTGGAAAGTGTATATCCTGTGTAGAGTCCATTCCCAATGTGGTAGATCCTTCTGTAAATTT
GACAGTGAAGTAGGTCTTGTTTCCGAAAATTTCTGCAATTGGTTGTAATATGTCCTTAGAATGGGGAAGATTTTCGAATG
AACACAGGAGTTCAGTTTCTCCATCACTTGCCATTGCAATTTGTAAAAGGAATGGGTGGACTTATCCCTTACTGGATCAT
TAATCAAAACGGCTAAATCTAGAATCAATGTCATTTCAACTGGATTTAACAAGTCTTCAATTATTGAAGTGTCAAATGGA
AGTGACCGAGCTTTGTACGCATCCCTTTCCAATAAAATCTGTCTCAACTTGGCATTATAAATTTTTATAGCATTTTGAGC
AATGCAAGACAGCGAATTTAAAATCTTCCATTGTAGAGAATTATTGTATATGCACGATTTATAGTGATCTAGGGGTACCT
CCTCGGGAAACATCCAGCCCTCTACATCAATAAAATTAGTTGATAATCTCTGCTGCACTTCGCTTAGCTTTATCAGCTGG
AATCGACAGAGCAAATGGTACCTCTTAGCCAATACGGGGCTTACATTAAATATAGGACCCTCACAAAGTGATAAGATGAA
ATTAACGAGGGGAATAATTTTGTAGGACTCGTCATTGTCTCTTTTCTTCTTCAAATGCGGTACCAGAACGTTTAGTAGCC
TATTCAGTTCATTCAGCTTGTAAAGAGCGTTCTTATATTGAATGATTTTTATATCATACGAGTCCAACGGAACAGAACCT
TTGATTGCCGGAATAGAAGCGCTGGCAGCAGCTTTGGCTAGCAACTTTTTTCTCTTTTGCACATCTACCATGTTGTAATA
TAAAACTAGTCTAAATCCTCAACCTTCAGCTTCCAATCACTCCTTTTATCATTGTTCATTCGCTAACAAACTTCAAACAT
ATGCCTTTATTATGCGTCTTCCTGCTGTTTCAACCATTGATTGCAGGGTAACAGACATTTTTAAGGGTCTTTCCCACAGC
ATCTATAAGAAAGATCGTCAAAAGTATTAGTTAAACATTGAAAATTTGCGCCAAAGACATAGCAAGCGCAACGTATTCAT
TGTCCATGTCGTCATCTACTCCCTTTGACCCTTATGCTCTATCCGAGCACGATGAAGAACGACCCCAGAATGTACAGTCT
AAGTCAAGGACTGCGGAACTACAAGCTGTAAGTACAGAAAGCCACAGAGTACCATCTAGGAAATTAACATTATACTAACT
TTCTACATCGTTGATACTTATGCGTATACATTCATATACGTTCTTCGTGTTTATTTTTAGGAAATTGATGATACCGTGGG
AATAATGAGAGATAACATAAATAAAGTAGCAGAAAGAGGTGAAAGATTAACGTCCATTGAAGATAAAGCCGATAACCTAG
CGGTCTCAGCCCAAGGCTTTAAGAGGGGTGCCAATAGGGTCAGAAAAGCCATGTGGTACAAGGATCTAAAAATGAAGATG
TGTCTGGCTTTAGTAATCATCATATTGCTTGTTGTAATCATCGTCCCCATTGCTGTTCACTTTAGTCGATAGAAGTTCAC
TCGCAATGCTATATATATAGGGAGCTTCCATATGTAGTGTAGGATATATGTATATATACATATATACATATATGGGCGTA
TATTTACTTTGTTCTTATTTTCTGTCTAATTTTATAATTTTACTGACAGTAGCTAAGCCCTCTGTATTGCTGTTCTGTGT
TATTGCACTAGTGTCATAACGCAGATGGTTTTTAGCAGAGTCAAATTGGGCAGAAAGCATAATTTCCATCTTCCCTGGCA
AAGACAGATTTTCTCTTTTGATCACGTTAGCTAAATAATTCAAGATTTCGTTCGGTACTCCAGCTTCGCCCTTGTTAGCA
GGCTTGTATTTCAACAGAATTGCTTGTATTTGGGCTGGATTCAAGGCATACCAGAAATCGAATAGTAACTTGAACTCGTT
CAAGTTGCTTATCTTCAACTGTAATATCTTGACAGCCTGAATTATTTGAATCAAATTGGGACGAACGTCTTCAATTCTTG
GTTCAAACCAGCTCACCAACCGCTCGATATTTCTATCCACTTCGTACCCATACTTCCAATTTAACGCGGGACATTTGGTT
ATTAGGTCATTAAATAGCATTACGTTCAGATACTTCAGGGTGTCGTTAAAAATTTTTGTATGCATTGAGTCAACAACTTG
AAATTTACACAAGACAGCATCAAATTCATTTAAGAATGTGAATAATTTAGCGAACTTCTCATCACCAGAATTTTTAAATA
GCTTCTCGTTTAAAACCATATCGAAGATCTCGATGTGGGCTGAAGCATGCTTCATGAATTTCACTAACCAAGTGGAATAA
ATCTTGTCGAATACTTTTAAAGTTTCATTCTCCAAATCATTCAAATATATCAGTGTTAACTTATCTTTTTCATCACCACC
ATTCGCTTCATATAATGTTTTTTGATTTGCAGCAAATGCGGGAAGTCTGGAAAGATTACTTAACCAAAAGATACCACCAA
GCATTGTTTCGTCCTTTGGTAGACTCATAACAATGCTTTCTACAGTCAATAGGACTTTCGAGATGAATTTGCTACTTTGA
ATCAATAACCCATTTCTCACTAAGCTACTTACCACTGTAGTAATGACGTGTATAGGACCCAGAACATTGTCTCCATTCAC
CTCAGTAACATTTACTTTTTTCAAGTAACCTTCTGTGACTTCTAATGTGTAACAATTCAGGTCCATTAGTAATTCTAGAA
GATCAGGATTTCCTGATTCTCTACGAATTACATTGACTAGCTTCGGTTTTACTTGTTGTCCTGCGATTCCCAAACCTTTC
ACTTTATCATTCTTATTAGCAGAATATGTGGTGGTGAAATCTTGTGCTATTACGTTTTCAATAAACGCTAGTTCTTGCTT
CATTGATTTGACTTCATCACTTAATCTTGAAGGTTTGTTACCTTTTATAGCAGCCAAACTTTGCATATGTGACTGTATTA
AAGAAGATTGCTTCTTTTTTCTCTCCTTCAAGGCATTCTTCTTGTTTAAAGTATTCATGATTTCAACTTGTAACGTCTTC
AGCTTGGAAATCTTATCATTATAACCATTTACTATCGTTTCGTACTCTTGCCTTTGCTTAGATGGAATATTTGACAAATC
TCCCTGCAACAACTGTGTTAATCTTGTATATGAGTCATTTAACATCTCTAGATTCAAAATGAAAGAGTTCTTAAATTCGA
TAGCTTCCTCCAGTAATCCAATCCCGTAACTAGCCCTAATATTCCGTTCTTCAACTTCTTTTTGCAGAACTATATACCTT
CGTCTAGCTAACTGCATTCTCATGGCGCTTTGTACAAGAATGGAGCTCCTTTTCAATGTTCTGTAATCTGTTTTGTGACC
ATATGATCTGATGTAGCTTTGGATAATTACTGCCGCCATGAGCATGAATTTCCTGTTAACACTATCTAAAATCAATTTTC
TTTTACAGGTACATTGTAGTTTTATTATTTGCCCAATGGCAGCTCTATAGTATTCCCGTTTCCATAATGCTCTAATGTTC
GTTTGTAGTAATATGGCAGCTCTTGTCTTGAGCTCATGATCGACCCTTGTACGAACCAACAAACTTCTAATTTGGCTTTG
GCACTTCTTTATTGATTCCATGGTCTGCAAATACTGAAGCCTATAGTATCTTGCCCTTATCTTTTTCTGTATTATGATGC
ATATTTCATTCATTTTATTAGTCCTTAGCTTTTCCAAAAATGCAAGCATTCCTGCTTTAAAGAAAATTTTGGTATTACCA
ATTTGGTATTTTGCTGAATCAGAGATAGTAGCATCTAGAATAGATTGACAGAAGTTGACGATTGCCTCTTTTGGGAGGTC
TGGATTATAAAGAATTCCACTCCATAAGCTGTAGTCCGTCAGGAGGAAATATCTTTGAACGAATTCGTCAAAAGTCCATC
TTGATGGAAAGCCTGCACATGAAATCCTGATTGTTTCCAGCACACCACAAGCTCTTAATTGCGATAAGACCATCAAATTA
TCGAACTCCCATGGCTTTTTTTCAGAATTTGGTTTTATGCAACGAATATAATGAACATTAGTAGAATTTATGATGGCCAT
CAATTCCCCGAGCGATTTTTTGAACATAGATCCCAGGGTTGGTTTCTTTTGACTTAATCTTGCTGGGATCATTATCTTTT
TTTCAGTATTTTGCTCTTCAGGAGCATCGTCACTCCTAAGTTCTCTGTTGTCTAAAATTTGTTTGAAAATTGGATTTGTC
GTTGCTTTGAAAACATCCAGATGACCTAGGGAAACGCTGTCTCTATTCTTTTCAATAAACCCTTCAACTTCATATTCTAC
ATCAACAGCATAATGGCTTACTATAAACTTCGTTTGTCCGAATCTTGGCTTCGAAAAAACTTCATTTGAGGGCGGTTTAT
TAAAGGCAGAATATAGTTTTGAGGCCCATGATTCATCTGAGCCTGATGGTAATCTACTTTCTTCATCTAATAGAGAAAGT
ATTCCAAGTTTATTCTCAATCAAGTCTATGCAAGGTTGGTTGTCGCTGAACTCAATGAAAGACCACTCAATTTCCTCCTT
TACATATTCTTCTTGCTCCAATTTGAAAACGTGCTGGTTGAACTCTTGTTGTAATTTTTCATTCGCATAGTTTATACAGA
ATTGTTCGAATGAGTTTTTCTCAAAATGCTCAAACCCGTAGATATCTAAAATACCAATAAAGGAAAAGACATGATCTTGT
TGATCCAGCTCAGGATCGTATAATGTCTTGTTAATGTTGTCTACTAGCCAATCAAAAAGCGTGGAATAAATAAATTTCGC
CACAGAGTCCCTAGCAATTAGCGCTTGATTGTAATTCAAATTAGTGACAATTTTTTCAGACCTTGTGACGATTTGTTTCT
TGACAATCCATTTTGCAAAATTGAAGGGATCAATACCCAATAATTCACATGCGATTTGCAGGTTTTGCTCTTCCGATGAT
AGTGATGCGTCGTTTCTAGTCATTTTCATCTCGATATTACCTATATGTAGCAAGCCTGCAAGAATTTTGAAAATTCCAAG
CTGAGTCTCGTGGTTTATACCTACTAATGACAGGGCATCAGTGGTTATCTTGTATTCTCGAGCTTCATCTATACCAGCTA
TGTTCGGCTGTCCACCTTGGTTAGTATAATGGTAGTCCTTGGGAGATGACAAATGCAGTTCTTGTTTTACCGGTTCTGGC
AATCCTTCCAAAATTTGGTAAAAAATATGGTAATTTCTTTCTGTCTCTGGCTGATAAACTAACCTGGATTTTTCCAAGAG
ATAGGTTCTAATTTTGGACCCCCTGATGGTAGTATTCTCATCAAATAAAATTTGCAGATATTTGCCGAAACGAGAGGAAT
TATCATTTCTGGTAGTTTTGGCGTTACCAAAGGCTTCCATGATCGGGTTAGTAGCTAAAATTTGGCTCTCGATTTGAGAC
ATTTCCACTTCCCCTTCACGATTGTTGCTTTCTTGGACTGAGGCAAAGTATCTCATAATGTATTTAGCAGAGACGGTCTT
ACCAGCACCGGATTCACCACTGACTACAACAGTCTGGTTAGCCTTTTCATGGACCATGAACCTGTACGCCTCCTCTGCTA
TGGCAAAAAGGTGCGGCTCCAGCTCATCTTTACGCTTACTAGAATAATTCTGTATCATCTCGCGAGAGTACAAATGGTCG
ACTTTATCAAAGGGATTAGCGGCAATAAGGACAATACCAGAGTAAGTATATATCTGTCCATTCATGTATCTTTTTTTTAT
GGCATGCAGCACTGCCGGTTCGTTCAGATATGATAGGGTGGTTAAGTCATCAGTAGACTCTAAAATAGGTGGGTTTCGTA
GTACAGGTAGCGTGGGATGATCATCATCATTTTCGAAGCTATTTGTTTCAATGGATACAGTTTCTCCATCCTCCAATTTC
AACTCTAAGTGGAACGTTCCTTCAAAGAAGTCATTCTTGGTGACTTCGCCGCCTATCCAGCCTTGTTCTTTGTGAGGGTA
CCAACACTTAGTTCCTACTTCAAATGACATGCGGGAGAACTGGTTATAGGATTTTTTTTGTTTTTTTGTGTTTTAGAATT
AGATTGAATTATAAAAAGAAGAACAAAAGGGTATCGTATTGAAAATAAATTGTCTCGCCAAACTGGTAACAATGTTTTCA
GCTAGAACAATAAGAAAAGAAGAGAAGGTAAAAAAAAAGGTGATAACTCCGTAGGAATTGAGGAATTGAGTATGCAGAAT
CAGAATAAAGGCTGACTTTCAAAAAAAGGTTGTATTACAATTGCAGGTTTTCGATAAAAGAGACCCTATTCTCATCTACT
ACTGCTAAACTTCGAGATATTTTCGAATTTTTCAGTCTTTTCTTTTTTTTTTTTCGCATTAGTTCAGAACCCTAAAGAAT
GGTAAACATTCTATGGATAACCCGGAGAGTGAGTTTCTTAAAGACCTAGTTTTATTTTAAGGGTTTTAACTCAATCTTGA
TGTTTTCATTGTGTACCCTAAAGAAAGTTTAAGAATAGCCCTAACTGTTACCTTTTGAAATAAAATAAGGGGAAGGTCAA
AAAGCTATTGTTCTATTGTTATGAAACATTGTCTCAAAGAGTAAGAATAACACAAATTGATGGCAGTTTTTTACGTAGTC
CAGTAGTTGTCCAGGTACAATGCAAAATGCTCAAATAAAGAGCTCTTCTAAAGGCAGCGGAATAGATGGTACAGATCGCA
ATAGCAAAGATGGTGTAGAAAAGAGACCCCTGGAAGATGTAAAGCAAATGATTGACGCTGGAACACCAGATGTTGGCCAC
AAATCTACTGTTGAAACTAAGCCAAACGTTGGATGGCAAGCCTCTCACAGTAATTTGGCTGCATTACACGAAAAAGAGCA
GAAATATGAAATGGAGCACCATCATGCTCGTCATAAACTGCATCGTCAAGTTATTCCGGATTACACGTCTGCCTCGACCG
CAATGTTCAGCGATTGTATGTTCAACGCAGCACCAGATAAAGTACGAAGTCTCAGTACGATGAAGTCTTCTGGACTCTCG
CCAAAACACCCATTTAACGTAGTCGCCACCTTTAAAGGACCATTCCCGCAGCATAGTGTAGAATCAAAGCCTCTCGATGG
TGGATACTCTGCCAAAGACCATTTTCCCTCATTTAAGATGTTGCAAGCCCAGCAGCACCCAGCCCATCGCCATTACAAAG
ACAACGACAAGTACGGTCTTAAATCACCTTCCCGGTCCTTCGTGAAGGACAAGAAAAGGTTGGTTCACCGGTTTTTGAAA
TCCATGGAGCCTTCTTCGTCTGGGCAATCTAAGGATTCGTCTGCACTGGCGCCGGCTTTCGATCCAATATTGCCCAATGT
TATATCTAAGCCTTCCAAGCGACCCACACATCATTCGCATTCATCAGACGGGAGTTCTAGCACGCAGACAGATATATCGT
TACAGAGCTTGCTTTACCATGATCTTGAAAGCTCACCAAAGAAACATGTTTCGCCCTCAAGACCGCCCTCTGTAGCTTCC
GAATCCTCTCCTGCCGTTGCTAATCCCATTGGGCTTTCGCCAAAAGACGCCTGCAATGCATCGTTTTCGCAGTCGTCCTC
ATCTTCGTTGTCTTCTTCTTCATCGTCTTCATCATCGACGTCATTCTCACAGTCAGTGGCTGTTGATCCTCTTGAACCTC
CTGGAAATATCACATATAGTAGTTCGAATCTTTCGCTAAATTCAGATGAATTAGACTACTATCAGCGTCATATCGGATTG
CAGTTACAGCAGACAGAAGCTTTACTAAAGCACAGTTTGAAAGATGAGGTTCTGAAAGATGAAAATGACCTTGTTAAAAA
CATTGCAAATTTTGACAAGATCGTTAAAGAGCTAAGGGACTTAAGATCCAGGACCATTGGATGGAAAGAGCTTGTTGAAG
AGGATTATTTAATGAATTTGAAACAGGATTTTGACAAGGAAAACCCCGAATCATTTGAGGCACGTTTGAGTGATACAATA
AATACAAACGTGGCAAAATTACAAGATTTAGAGAAAAGAATGGCTTCTTGCAAAGACAGGTTGGCCTCTAGGAAGGAAGT
AATGAGGAAAATGGAAAGTTTATTGTCTTTGGAGAATTCCTTAATGATATCCAAAAAAAATGTAACATTCGCATCTAAAT
ACCGCAACGAGGCCCTTGATATTGTCTTTTTAATTATCATCATCGTCATATGCTATACCTTCAAGCATCTAGTATCGCAT
AAATAAAAAATAGTATTTGTATATCAAAAAATGATCCTGTGATTTTTTCATATGTAACGTATAAATGTAAAAATGTGCTT
CTTCTGGTATTTTTAATCAAGTGGAAAGATGAGTGGAAAAAAGGGCAATGAAATAGAAAAGGACAGGCCTGAAAGGGAAG
AATACAAGAAGATTGAGTATATTGGACTTCACAGTAACCGTGAAAAATGGCACCAAGTATAGCAACGGTAAAGATAGCCA
GGGACATGGTTTTGCCATTACGTATATTTGTCAATAGAAAGCAGATCCTTCAAACCAATGATAAGACTAGCAATAAGTCG
AATGCCACTATATTTGAAGCACCATTATTATCAAATAACTCCATAATCTGCTTAAAATCACCAAATACAAGAATATATTT
ATCGCAACAAGATAAGAAGAATCTTTGTGACGAGATCAAGGAGGACCTGTTATTGATTGTTTACGAACTAGCGTCCCCGG
AAATCATCAGTTCCGTACTCAGCAAAATAAGAGTTGGTCATTCTACTGATTTCCAAATCAACGTTCTGCCCAAACTTTTT
GCAGGTGCCGATACGGATAATGCGGTAACTTCTCACATCCAGTCTGTGACAAGGCTGGCTAAATTCAAATACAAGTTGCA
CTACAAACATAAGTGGGAGCTCGACATATTCATCAACAGCATTAAGAAGATCGCCAATTTAAGGCACTATTTGATGTTTC
AAACATTAACATTAAACGGTTTCTCATTAAATGCAGGACCCAAAACGTTATTAGCTAGGAAAATAGAAAAACAGCCCCAG
GTACCTAATTTGTTAATAGAAAATGGGGACGCTGATGCCCTGGATACACCGGTGGAAGAGGATATAAAACCTGTAATAGA
ATTTATGTACAAGCCTGTTATTAATTTAGGTGAAATTATTGATGTACATGTGTTGCATAGGCCTAGAAGACATAAGGTAC
GTACCCAGTCGAAGCAACCCCAGGAGGAATGAAAAACCGATAACAAAGTGATGGCTTAATATTATAACTTCTATATAACG
GATATATTTTATGGTAAATGTACATATTTCAGTAATGGTAATAATGACTTTTCTTTTTATCTTATTTTTATTTTTGTATT
TTTTGTCTTCTGCTCTTTGTTTCTGTGCCTCATATATCAAATGAAATATCATCTCTCGAAGAACTGAATCTATTTGAATT
TTGATTACCATCAGCAAATGGATTTTCAATGAACGGTTCTGCACTTTCAAAGTCGTTACTTCCCAGTCCATTATTGTCAT
TAAAGGGGTTCGCCGAAGCATCTTGTAATTCACCGTACTTACCTCTCTTTTGAGTAGTATCATACATTCTGACAATTTTT
TCTTGCCCACCCTCTTCAGCCTGTGAAAAGGCAAATCCTCTTTGTTTTTTCATTCTTTGCACTTGCCTCACCTTCCTGAT
GGCATTTTGAAATTGCTGAACGTGCGGCCTAGAGTCGCTGATATTGTATTTCTGCATTTCTTGAATAACATGATACGTTT
CTGGTTCATACATTCTTTTATAGTACTTCCATAGAAAATCTCTTACCAGTGCAAAAATTGGTAAAACGATCAAAGTTAAC
CAAAATACACCGGATCCATACGTGTGTTTAACCACACCATAATACTCTCTTGAGATGTTAGCATGAGGAAATATAGAAGC
ATAAATTGGGAAGAATATTAACCAAAATAAGAGGGAACCAGGAATGGCAATTAAGGTGAATTTCGTCCATTGATTAGTTA
CCAAAGCAGCCTTTCCCAAAACAATAATGACACTTGTAGTGTAGACAGTTACACCCCAAGACCAATGATCAGCTAGTTCG
CCGTGCATATTTAAGGCAAACCCATATCTGTAAATCAATATGGTGCCAATAAATACTATTGCAGAATGGAAAAAGCCATT
AATAATCCATCCCCAGAAGATGTAAACAGAGAAAAATTGACCCTTCTGTCCTAATTTGTACAATTGTGGGTACCGCTCAA
GTAATCTACTACTAACAAATTGATCAAATACACCAATGACAAAAGGGGGCCAAACAGTGAAGAATAAGTTGTAGAAACTC
ATTGTCCATGATTCCATAATGGATTGACCTGAAAAGGCATTGGCAAAAACGTACCAAAACTGCGTCATGTATAATGCTGT
ATTCTTGTAAAAAGAGTACAAAATTGCGACAGAAATTCTTTGATAAGACCAGGAGCCATGGACAAGTAATAGTTTTTTTA
AAAATTTAAATTGGCCAACAGCTATATCAGCTGAACGAGCCGCTTGCATACCTTCCATACCACTAATACCGACACCAACA
TGAGCTGCCTGTATCATACTAACATCGTTGGCACCATCGCCAATGGCTAGCAGTAGTGAAGACGACTTTCTTTTTACCAT
TTTAACAACCAAGGCTTTCTGTAGTGGAGATACACGGCAACATATAACCGCTTTACAAAGCTTCGCCACAGTTAGCAAAT
AATCTTCTAATTCTGGTTCCAAGGCAAAGCCTAATGACTTCCCATCAATGACGAGCGCTAAGGTATTCATATCATGTGTT
GACAATTGATGCTCGTTTAGAGCGTTAATCTTCTCTAACAAATTTCTCTCAGTATCATCTCTGGTTTCCTCGTTGATGAT
CAACAAATTCATGTCTTCACTCAATAAACGGCAACTCATACCAATGTTAATAGCAGTTTCCTGTCTGTCACCAGTTAAAA
CCCAAATTTTAATACCCGCTTCTTGTAATGTGTGGATAGTTTCTGGAACACCGTCCTGTAACTTATCTTCAATAGCAGTT
GCACCAATTAATATTAGATTTTTCTCGATTAGATTTGCGGCTTCGTCTAGCTTCTCGGCTCTGTTATCTAATGTTGTGGC
AGCCTCATTATAAATGCTATTCCATTCTTCATATTCTCCTTCAGAGATATCTCTCATCGCCAAACACAACGTCCGCAAAC
CCTCAGATGCATAATCTTCTAAATGTCTCATTGTAGCTTCTACATATTGATTAGCTTCATCATCCAATCTTTCCAGAATG
ACAGTATCAGCACCTTTACAGAATAACTTTATCGAACCATCCGGAAATCTAAATATAGCGCTCATTCTCTTCCTGGTGGA
ATTAAATTCACAAATGTTAAGTAGTTGATACTCTTTTTCCTCGCCAGTTTCCTCCAATAAAACAGTTACAGAGTTTGGTT
TACGGATGATAAACTTATACCCTAAATCTGCACCACCTTGAACGAGGGCACCTTCATCTGGAGAGGCTGCTTGATATTTA
ATAGATCCATCGCTTTGAAATTCTGGAATGACAGTATGACAGGTAGCCAGTAATGTTAAGAAGTCATTGATAATAGGTGA
ATCCTCATCAGAGGGATCATTTAACTTTTTCTTCAAATCGTCAAATTTTCTATAACCAACTTCAATCCCATCTTCAACAG
TGGCCGTTTTATCTTCAGGTATTTTATCAATATAGCAATGGCCTGCAATAGAGCAGGATTTAAATTCCATAATATTTCTT
GTTAAAGTTCCTGTCTTGTCACTGAATATATATTCTATTTGACCAAGTTCTTCAACCAAAGAGGATGTACGAACCACAGT
TGGGGTATCAGTTTTTTCGTAGTACAAATCTAGATCTGAACCTATCATAAAAGCCTGATAATATTTGATTAATTCAACGG
TGACAAATAGAGAAATAGGAACTAGATTCGAAAATAGAATCCAAAATGTTAAAAAGTCTTTGAAGAATAAGCCAGCCTTG
TTGGTACCCTCCAGGTAAAGGTACGATAAATGTTTGGCATCTGCAGTAGACATAATAACATTACCAATTGAAGAAATTAA
AATTAGCACGATTAAAACTGTGAACAATGCAATAATCTGTCTGTTGATAATTTTCTCAACCGCGGTTCTTTTAATTGGGG
TTGCAGTAGCATTACGCAATAACTTAGTTTCATGACCAGTGAAGATAACTAAACCAAATATCCATGCAGTATTTCTTAAA
GTTGCACCTCTTAAAATCATTTGGTCAGGAGATAACGGTATTTGACGATCATTTAAAGTCATTGTACCTTCATAAGTATA
CAAGCTAGAGTTCGGCTGTTCGGAAACAACTTTTCCGTTCATGTTCTTCAAAGTTTTAACGTCTATAAATTTGGCAGTTT
CTACTCTCGACTGTTTGATTTTCAAATTTGTTTCACCATCCAAGTTGGCAGTTTCAATGTAGCAAAGACCCTCCGGTTCC
GAAGATGACAAAATTATGGTATCAGCAGGAATAGGTTCCTCTGATTTTACTCTAATTATGTCACCTACACGAATATCAAT
CCATCGTTTCTCAACAAAGTCATCATGTGCTTCTGAAAATATTTCTGCTGTCGAATTATTTAATTCTTTATCAGAATTAG
CTCTCTTGATATCTTCGATACATTCCTTCATGGCAGAAACAATCAAAACCACTAATAAAGTACCAATTGTGGTGTATCTA
TTAGTTGGCGAGACGTGAGGCACCTGTTGAATGGCAGATGTACATAAAAAAAACAGATTAGCGTATTTGGAAAATTCTTG
GAACAAAAATTTAGGCAGAAAGGTCGCAAAATTATACTTGGTGGTAGATATATGGTTGTCACTATAACCGAAGGAGGAAT
TAGCGAGAGAATCGTTGATGTGGATGACTCTTGGTTCACCATTGCCCTCTGCGTCGCCAACGTTCTTTCTTAAAATGTAC
CGGTTGAAAAGAATTTTAATGTTGAACTTATTCCTCGAGTCTAGATAATTATCGTCTAATTCGTTATTAGTCACCGCATT
GTAATGATTCATTTCGAAACTTTCGGGCCCTTTCTTCCGTTTGAACGTAAAGGCATTTTTGAGACCATTACCAAACCTAG
CAAATAAACCGGGAGGCTTGACTGCTCGTAGGGATTGTGGTTGATATGCATCTGAGTCGAATCTATTGGCATTCCAAGAC
GTTTGGTCGTCATGGTTATTGCTCATAAATAGATTTTCATGGACATCATTTTCAATGTTATCATCATCAGCGTCTAAGTC
GATAGTCTCTTCGGGAAGTACATGACTTGGTGGTATATAATTCGCGTTCGCATGTGAGTTGGTGACCTTTGAACGGGATC
CAGAATGAGAAGTCGTGTCGTCTAAGAAGTCAATATCGAAAAGCGTGTCGTCCTCCCCAGGTTTCCTCTTTGGGGGGGTT
TCTCTGTCGTCATTCATGGTAAAATCAGGGAATGAAAGAACCTACCAGTAAATTATTGCTTGGCGCTAACCTCTATTTGG
CGTTACTGGCTTCTTGTTGCACTATTCCCCTTAGAATTGCCAACAATTGTTGATTATATGTTTCTTCAACTTAGTGGCAT
TAAACAGATTTGGGTTTTCTGGCAAAAAAAGCCAATCACGTGATCAGGAAGATTTCAGTGATTTACGCTTCAAATAACCT
TTACCTCAATAATCCCGTAATAGTAAGCTTCTAATAGTAAGCTTCTAATTTGCAATGTTATTAGCCCAACAGCTACTAAA
GGTATTATTTTTTTTTTTTTTGATAAGAAATTTAAGTGTTACAGAATGGGCCATCTTACAAAAATAATAGTCTTTATGTA
TTTTTATATATGTAAAAGAATTGAAATATTTTATAACTGGTTGTTATTATGGTACAGTGCGCTGCCCAATCCACGTGGAA
AAATCCTGTTCATTCAATAATAGAAACTGAAATCATGTAATGTTGCGTAGTATAGTGCGTGAGCTTATTGTGCCACTTCT
TGCTCAGCATTTTGAACTTCGTGTTCCTCCTCGTATTCGATTTCGACTTTAGGACGTTTAGTTTTGGCACTAGTTCCCTT
CTTACGTCTCTTGGCTGAATTCTTATTTTCTTCATCACTATCGCTGTCGCTCTCGCTTTCACTGTCGCTTTCGCTTTCAC
TGGCGCTGGAAGCTTCTCTGTCAGAGTCAGCTAACCACTTTTCTAAGTCATCCACGTCAACGTATTCACCTTCGCCATCA
TCTGCAACGTATTCAACTTCCCCATCATCACTTTCCTCTTCTTCATCCCAGTCTTCTTCCTCGTCCTGAGAATTCTCCTC
TTCCATTTGACCCATTATCTTCTTCCAGACCTTTTCGTCAACATTTAATGGTTTATCACCGTAAGCACCACTCTTTAATC
TGTCCATCAATTCTTTTTCGATGGCTTTTTCAATCTTGGCAGCTACCAATGCCTTTCTCTCCCTGTTTTGTTCTCTTCTT
TTGACCTTTGGTGCTACACCAACGTAGTGTCTCTCCTCCTCCCTTAATGCTAAACGTCTCTCTGTTATCATGACCTGCGT
CAATTTTGTAAATCTCTGTTTACACTTATGACGGAAAAACTTGCTCCAATGTAGTAGGTGTTCGTCGATCTGTTGTAAAG
CCTTCGTGTAATTTTTGGATAGTTTGATTCTTTCCCATAACTTGGCAGGAGTGTGCGCTCTTTCAGGCGTCTTCATATAC
AAGTACAGTTTCCCATTGTCACACTTCACTGTTGCATACTTGGAGTTGGCAAGTGGGCATGATTGCCTTGTACACAACCC
AGTGACGTTATACTCATTTCTGCAAAAATTTTGACCATTAGGTGCCTTAATTCTATGAGAGCAGAAACTTTGATTAATCA
CTTGCCAAACAATTTCGTCGGACATATCCTCGTTGTATTCTAACCGTTGTAGTTATGTACTGAAGAGAACACTGTCAAAA
GAAAGAACTAAGCAATGCAATATCTGCCTCTATACCAATCACTTTTTCATTTTTTTTCAAAAGCTCATCGGAAAATTTTT
CAAAAAAAAAAAAAAAAAAAAAAAAGGTTTATTACCCTACTGCATTTTGATAATCTGAACATAATGAGCTAATGAAAGCA
ATTCTCATTTAAAAACAAGTATTCTCTCTTATTGAAGTATGCATTATCTATCATTATAAATTCTTTTATTCTGTTCGAGT
CCATGTTTTTAAAAAAAAAAAAACATGTATGTATGCTCCATCTATATATGCTCCATCTGTATATTTTATATGCAAAGTTT
TTTACAAGAGGAATTTGGGAACTGGAGGAAAGTGGCACAATACCTCATGTGGATAGTTCATTAATCTCTTCTTGTGTTAA
TGTGCTAATATAAACACACTTACTCAGCAATTCGTGGTTAACTTTGAAAGTGTAAAACTTGGACCATTGAACCCTTTGAA
TGAAATTCTTGACTATTTGAACGTTCGTATCGAATTTATTGTAATTCACTACTTTATCTTCTAAGATCCAGTCTTTCTTC
TCTGCGTTTGCTGATAGGTCCGAAAGATATACGACGATGAAAGGGACGCAACCCACCAGTGGATTCACAGAGTTAAGTAG
ATTTCTTATTGTAGAATAATTCCTGTCTAGCGAGGGAATCTTCTTTAGCTCTTCCCAAGTCAGTAAGTCGCCTGGTTCAA
TCAGACGCCATGCATCAGTGAATTTTTGAACAACTGAAGAACTTAAGGCTAGAATGATTTCCATCAATGTGTTAAAGTTC
TGAAATGTCCTGCAGTGGTCTGCAACGTGTATAAACCTTTGAATGACATTTCTTTTCATTTTGCTGCTCTTGGTAAGAAG
TATTTCTGATATAATCCAATCCACAGTTAAGTTAAATCTGGATATAGCTAAATCAATGCCAGATAAGGTCTCGTTCCTTA
CTAGTAGTTGCAACCAACTTATAACTTGTGGGCCTTCATGCTTCATCTTTAAATCTAATAAATCTTTCCAGTCTATTTCT
CCTAAAATTTCCTTCTCTATCAAGGTCATTTGTTGCGCTACAGACAGGGAATCGTACATTAGTATAAATGGAACGTGACT
TTCATTATTAGAAATCATTAATCTCGAATCGTGAATCCTGTATTGACCGATTAATTCCTGGATTTGCGCCGCTTGCACAG
CAACATCAACATTAGCTGACACGTCTATTTTTTCAGGAGAGGAGGAAGTAAAGCCTTCCTTCTCGGATTGATCTGGAGTA
AAGGGGATATTCATTATAGTTTGTCTCCTTCTTTCTATTAATAACGATTTTCTTTTTTCTGCGGGGCTATTTTGGAATGA
CGGCAAGTTGTTAAGGTTTAGCATTTCCACTTCATCTGCTAACTTGCTCGTTTTAATTCCAATAGCGTCACTACTCTTGG
TGTTCTCTGGTTTTTCGGGAATTTTCTCGTATGTACCTTCCAGTTTCATTAATGCCACGGTTATTGGATCGTCATTAATT
GAATCATCGAGCATATTAGCAATTTCATTTAAATTTTTCTTATTCAAGGAGCCTGTAAAAGCCGACTCAGAGTTTGCTCT
CCGTGTGTTCCGGGCACTAGATGTGTCATTAATGTCGATATCGTCCATTGTCAATACACTTCCTGATATGTTACTATTAG
TTTCACTCTCGTTCTTCAGAAATTTACTTTTCAGCTCTTCAACGTTTTTCATTGGAGAAGCAACGTCAATGCTACCGTCA
TCTGGTGAAAAAAAATACTTGTTGTTTTTCGCATGGGTACTTGGACTTTCTAGGTCATTATTGGAATCGCTTAAATCAAT
TGTTTTTAACTCATGCAATGAAGAAGTATTTGAGATTATATCTTGATTACCCCTTTGATATTCTTCTCTCAAATTTATTA
TCCTTTGGTGTGGCACTGGTAAATCTCTGGACGTTTCGAAAGTTTCAACTGTGCTACCAGTGGTAATCGAATTCAAATCA
CTTACAACAGATTCTATTGTGGGTGCTATGGATAATCTGATTCTATTGGTTTCACTCACGCTGGTCCCGTTGGGAAATTC
TCTCTGTGGATTTTGAGTTTGTTTTAGAGGACTATTCTGAGCAGATTCAAAAAGCTTGCTCGTTGAGATACTGATAACGG
TGGACGATGTATCAGAGTACAACGCGCTTTTTTTATTATATTCCAGGTTGAGAGGTTCTATTTCACTTATTTCCTCTATA
ACTGAGTTTGACTTGTTTTGCTCAGGATCTACTATGGATAACTCTTTGGTTGGTGTTATGGCAATGCTTTGAACTCTTGA
AATGCTGATCCTTCCACTAGCCGGTCTTACAACTGCTTGTTTGATCTTGTGATTGCAAGATGAATGTTTTTTTCTTGTAG
TTATATCATAATTATTGGCTTCTGATGATGCATCGAGTGAGTTGTCCAGCTTTTTTGTGCTCTCATATTCTGATTCCTGA
TTTTCTTTGTTATCATAATTCTTTTCAAGGCCATCTATAGTACTCTTTTTCTCATCTAAAGACTTGGTATCTTCAAATGT
AAACTCTCTTAGATTTAAAAATCCAGTTTTTGTTTTTAGAGTTGGACTATCTGTATTATTCACGATGTTTCTGACTTTTC
TTGACTTTTTCGTTACAGTATCTCTGGGTGGAGAGCTGGATGACAACTCGGAATCGTATGAGTATGTTATTGATTCTGTG
TCTTCCCTACTATCGTTTAAGGGAGACGATTCTTTAAGATCAGGTAGAACATTTTTCAGAGGCGAAGAAGTCATGCTTTT
TTGGGATTGGGAATGATTTTTCCTCCTTGGTGTCATATTTGTAATCGCTTCTGAGTTGGTTTTATCAGTTTCATGGAATA
ACAATCTTTGAGGTCCATTCTCGTCTGTACGTGAAGAACTATTATCTTTATCAAAGAGCCTCATACTTTCTGCTGAGTAG
CTACCGTGCATTTTATTGTAATATGCTGTCGTGAGACTTTTTACTTTCCTTCGTTGCAGTGCATCATACGAGGGTGATGG
CTGCATATTCGATTCATTGTTCTGCAGTTGCTTGTTTAAAGTATTAGTTAAAGAGATGACTGACTGAGCAATTGAACTTA
CGGTTTGATACAGATCCAAATTGTCCATAGCGCTAAAATTATCATTACTCGGTTTAAAGCTATTTTGTTGTAAAATCTTT
ATATCATGTATGTGTTCCCGACGTTCACAATCAACATTAACTGTAGGACCTCGGTTGTTATTCGAATGTGTTTGAACTTT
TTCTATCAGCTGGTTTTGTAAATGCAGTAGGGACTCCACTTCATCTATGGTTCTTGCACTTAGGATGTCAAATTTAGAAG
AATCAGAGTTAAGAAACTCTTCCTCTTCTTCCTTGGAAGATTTTCTATTGAGAGATGATATTGATACAACGTATTTGACA
AACGCATCCATTTCAGGTTTCTGGTTTGCTGGTTTAATAGCACTCATAAATTTTTTATCATTACTGCTATCATGGCGATT
ATGGTTTTTCATCCACTTAGCTAAAAGACCAATAGCGCTGCGATGTAACACAGACATTGAAGATGTATTAGATCTACTAT
TACTGTTGCTATTGTTATCTAGAGATGATGTCGTCGATGTACCTTGAAGCGTTCCGCTTTGTTCATTTAAATCTTCAGGA
ATATATAAGGAATTCAGAATAAATTCAACTTTTTTAGCCGGTGTTGGAGGCATTATTTTATCGACTGCATATGATGACGG
GTAGTCTACGCCTTTCATTAGTGTGGATACTAGAGTGACTTTTGACAAGTGGCTGATCTTTTGTTTACTATCTGACATGT
CCTCGCTTTCATTATCAACTGAAGGTTCTTTCGCTATTCGGTGCTTCGAGTAAACATTTGATGTATTATCGGGAAATAAA
AGCATAGAAGGGCTTCTCTGGTTTTTGGAAGAATTTGAAGACTGTAGCTTCTCCGGCAGTCTAAATACATCAGAAGTTTT
ATATAATGATAAAACGCTTTGGTTACGAAAATCAGGACTGGCAAAACTTTGCCTGGCGTAAATGCTCAGTCGGCTTCCTC
TTTTGTGTAGGCTTTCTAGTTGCGTGAAATCCTTTAACGAATAATGCAGCCATGCATCAAAGTCTAATTTATCAGGTTCA
TTTAGTTCAATATTCTCCCAAACCAACTTAGAACAATGCACCCAGTTTTTTTTCAGATTGATTATACAGCTGGAAATTAT
TTTTGGGTACTGTTCAATGTGTTTGTCGTTTAGAAACTCGATCAACCGAAGTCTTAATGTTATGTTCGGTAAAAAATCTT
GCACAAAATAATTCAGTATGGAATGCCTCAACAACACAAACGTCCTCACGAGGGCAACTTCACCAATTCGCCTTCTCTTA
GCTTTTGCAGCATTTGTTGTGATCTCCCTAATACACCATCGAAATCTATAGATGAGTAAGTCGTGTAAGTCTTGAGGCGT
TATAAAATTCCTATAAATAAGGAAAAAATCTGCAGATGCGTTGTAGTCTACACCTTCCAAAGGGGAAGAAAGGTGTACAA
TTAACGCGGGCAGGTCTGCACTATTCACTGGTTTGGATACACAATCGCTTTCATAGCTAATAACATTTGAGGATGGAGTC
GGGTAGTAATCTTTCTGGCTAAATATTTCCATGGTTCAGGGTAGCGAATCTTTGAATGGCTAGAGGCTATGTAAAGCAAA
CAAAAAGGTTCGCGTAAATCAACGAGCGAATAACACGAGTACGGTTGGGGTGGGCTAAAGGGTTCAAGAAATTATCAGTT
TCTGTTTACAGTTTTTTTTTCATTGTTGATAAAAAGATCAAGAATTTCATTATTCGCGAAAATCAAAATGCAGAAAGGAA
AAAATAGAAGGGTAATAAAACAGCATCGGATCGCAAAGATGAGTAAGGAGAACAGCCTGGTTAACAATTAAAGAGTGTTT
ATCGAAATTCATTATATAGTGGTTTATATAGACCACTTCTTCTGCTGGTTGATATAGAAATTTTATTTAATTCTTGTTTT
TTACTTATGTACTTACTACGATGATCTTAATTCATGCTTCTTGCTTGTCGGCAATGTCCCAAGTGGAAAACCAGTTTAAG
TAGCGGAAGTTACTACTTGGTCCCTCCATACCAAATGATATTGGGGAGAAGTACCAGAAGCAACCAATTACAAGTGCCAT
GAATCCGGCGTATAGGACGAACCGCATGATACGGCCGCACTTAGATCTGGACCATTTTTGCAAACCGGCGTCGAAACAGT
ACGCCAAAATGATCAGTGCAAAATACAAGGCAGGCAAGTAATGATGAACGTAGGTGACTCTAGACATGATAACGAATGGC
ATGTAGTGTAGGCCCCAAGCTAGTAGTGGGTAGAACCCGCCCATTAAGAAAACGTTCCAGTTAGATGGATTTCTTAGGTC
CACATATTGTCTTTGCCATCTGATCAGTAAGATAACGACCGTGGCCATGAATGCGAGGACGGCAACACTAGAAGCCCACG
TGGAAGCTGGGGTACCCAATAGGAAGTATTTTGGATTATCATCACCCCAGCCACATAGTCTCAAACCCACATTCAAAGTT
GGCCATTGCCATGCTGAGGAAGCTAAGTAATCAAATTTGTCTGGATCTGGCACCAAAGCGTTATTAGTGGCCATCATGGC
TAGATTTAAATGAATGAAGTCTTTTAAGAAGTTGGTCTTTGGGTATTGAAAATCTTCGGGTCTTGGTGGCAACCTTTCAT
TTTCGTGGGTCTCGATGTTCCACCAGGTCCTCTTGTCCCTCTTGAATGGGTTTTTCATGCAGACAACCTCTTGTTGTCTG
AAACCCCATTCGGGCAAACTGTTACCGGTTTGAGCCAAGTAACAGCCCATCTCCAAGTTCTTGATACGGAAAGAGGTGGT
CAATGTGTGCAACTTCTCAGGGTCTTCATCTCCTCTTTGGTCCATGATCTCAATAACCCAATTGTCTTTGTTGTCACCAA
CAACATTGTCACCGTAACCAGAAACCTCCCATTGTGTCTTTGACACTGGTGCAGCAACTGGGTGGGTGTGCAAGTTTCTG
CCCGTGCTTTTGTGTACCAATCTATAGGAGGTACCTGGCTTCAAATACTCGATGTCAGTTTCGTTTTCTGACCATGATGG
TAAGCCTCTTTCTCTGTTGAAAAACCATTCGTTGTTAGCATCTTTGTAACCATAACAGGTTACTTGTTGTTGGTTGGACC
CATCTGGATAAGTTTGTATATGTGAGTGCAATAGAGATCCTCCAAGAGCTTGGTTTTTGATGGAAACAACGGAGGAACCT
AGAGCAATGTCACGGGGGCCTTGTCCGACGTCAGAACCCACTAATCTTGCTTGGAAAAGAGATGGCATGTTAGCATCACC
TGTACCAGAATGCGATAATAGGTCAAAATGTATTTTGAAGCACAATAGGAAAATGCAGAAGGGGACGATAATAAGACCAA
ATATTCTTGCCAACCAGTGGTTAATATAGGTTTTCCATGACATGGATTTATCTGCCAAAAAGGTCCATAAGTCAATCACA
GTATAGATACCGACCATAGTGATGATAAATAGACCCACCATTTTGACGGAAATAGTGCAACCCAAAGAAATACCAGTGAT
CAACAGCCATTTCCACCACTTTCTAGAGAACGGCTTGGACCTCTGGTTGTGGAACATAACAAAACTAAAGAACGATGCGA
CAGTGAAGAAAAGTAGCATGGAGTCCAAAAGAATGAACCTGCCCAAAGTACTATACGAGTTTTCAAACAAAACCAACACG
GTCATCAGCCAAACTGTTGGTAAAGAAAATCCAATAGCTTTGGCAGTGAAGTAGGCCAATGGCACACAGAGCGCGGAAAA
TGACGCGTTGAACAGTCTCATTTTAACATAATCCAAATAGTCTGGGTAAATTTCCCCAGAAGGGAAGTCCCAAGAACCGT
TGTAGCCTGCCAAATAACCAGACAACCCGACCAGCATTTTTCCTAGGGGAGGATGGACATCGTGGTAAAATTCGTGTCTC
AAGTAATAAGAACCAAATTTACCAAAGTGCGCCTCATCCCAAACAACATGGTTGTTGATGCCGATTTTGTACATCCTGGT
AAACAACGCCAATGCAGTAAAGATCACCGGCATTACAACGGATTCCAGGCGTAACAGTGAGCTTTGTGCAGCGGGCTTTT
CCTTCGAGAAATCTTCCGCGTCTCTCTCATCAGCGCTCGAAAGTTCCTCACTGACGCTGATGGAAGACGATTCTCTTTGT
CTCAGTGTATTCTCTTGCTTAATGTGGGCGGCATTGTTTTTGCTGTACCCGGTAGACGAAGACGAGGACATGATTGCTGG
ACCACGGTTCGAAACAGAATGACAGTAGCGATGTGGACTAAGCCGGTTCTCCTTGGTAATGTTGTTAGTCTCGAGAAATG
ACCTTTTTTTTACCCTCAAAAAGAATGCAACACTATTAATAAACAGTACACGAAACGGATCTTTCCGTAAGTTCTTTCGT
TCTTTTTTTTCGTATTCTTTTCTTATGTTTTTTTTTTTCAGGGCGACGTGTCCAATAATATGTATGTTTGTCGCTATGTA
CGAGATATTATTGCTAAGTGACAGTAAATCGTATCACGACTGTAAATGATGGCGTTTCGGTATGTACAGTATCTATCTAC
CTGATAATAAAGTCAATTATGAAGACGAATACGTAGCTTATGATGCTGCCCAGAGCTAGTCCTGTAGAAACGAAAATATT
AGTGAATCCACCGGCCGCTTCCTTCTCGTCGTCGTTGTCCAGTTGCTCTGGCACCTTCATGAAACTCATAGAGATGACGT
GCCCGTTGGTTACGCCGAAAAGGAACTGCAGTAGCATGTAACACAAGTCAACGATTACGGAGCCATTGTGCTCTTCATCG
CCGCTTGAAGAGGAGGTGATGGCTGTGAACATCAAGAACAGTGGTATTGCGGCCACCCGCAACAATGAGTAGATGAAGGT
TTTGCGTGGCGTAAATTTCTGGTCACGGAACATGGGCCAGTCGGCAATGACTCTTCCGTAAAGGTCGCCTAGGTTCCACA
GCGTGAATATGAGAGGTATGTACTGTGCGTTGCTTAAAGGAAGCCCTGTCACGTAGGTGGCAGACGCAAATACAGGAAAA
ACAAGAGTTACGACAAACGTGGTGAATATGGAAAGAACCAGGTACTTTAGTTTGGCAAATAAGACCTCGAAAGGCACTTT
TAGTTGGAGTTCCTCACCTTCGTCGTTGTCGTCGCGAGTGCCGTTGGTGCGGCGGTGGTCTTCATCCTCCATTTGGTCAA
TGCGGCCAACAATACGGATTTCCTCCTCATTGGAGCGCAGAGACCCTAACAACACATCAGTGATATGTCCGTCTTCCACA
TTCCAATTCTCGTTCACTTTCCGACTGATTTTGCTCACGCTGAACATGACCACACAAATGGTGACCACGAGTGTTGTGGT
AAAAAAGTATAGAAGAATCCCGCCCGTAGTAGACACAGAAGAGTTCTCGATGAAAGCTAGGGCAAAAAGCACTAGGGAGG
GCAGGACACCAGCAACGGCTTGCCCCACCATGACACCTTGACTGTACTCGGAACCGAAGACGTTGGCTATGGCCATGATA
CCATTCTGTGTCATGGCTGTCCCCATGGAACTGATCACTACAAGCATCATTATAAACATGAAATTGAACCATTTAGGTAA
AAGGAAATGCAAAATTGTAAAGAAGCACATGACAGTAAAGACAATAATCTCCCACACAAGCCCGTTTATGACCCTTCTCG
AGTATTTGTACTGTCTTTTGGCCAAGTAGATGTTGAACAGCATTGACGATATGGTAGAAAAGGACATCATAGAGCTTGTG
AAGATCTTTGCCCAAATGGAGGTGTCTTTGAAAATATCGTGCTTAAAATATTGCGAGGCACTGAGGATACAGTTCCACGG
CCATAAAAGACCTATTCCTATGGCGAAAAATGTAATATATGAAAGATTTTTCAACTTTTTTCTTAACGGCAATGTATCCA
GTGGTTCGGTTGACACAGATTGCTCTCTTTCAGAATAATTATCGCCTTCTTCATCTGAGTGCTCGTTGTTCTCTGATTCA
TGTTCTTCTCCAGAGCGTGATATCTCCTCTGAATGCGTATCGGCCAGTGCAGGCTCTGGCACCGCAAGGATTGGCTTCTT
GATGGTATCAGTGTCCGCACTAGTACTCATTTTTGCAATCTGGTATGCTTTCTTGCGTTTGATGATAAGCTGTCGCCGTA
ACGTAAATCATTCATCCTTTCCTATGATTTTTTAAGTCAATTTTTTTTTCTTTTTCGGGAAATTAATTCTGTTTTTGGCA
TTAATAACAACAAGAAGAATTAAGGATTCGTTATAGAATACAAGATTCTTGGTTTGGTTAAATAATTTTGGCTCTCTTAA
ATATTATAAAAAGATACTTAAGTAAGAAAGAAACAGGACGAAAAAGATACGCAAAAGAGAGAGAGAGAGAGAGAGAAAAA
AAAGATGAGAAAAAAAAGTATAACGTGAAGGCTTTATGGGAAGTGCGGTGAGATTGGGATCGTTTCAATTTTATAATGAG
GTAGTGTACAGAGAGGAGGGAGGGAGTGGGATGAAAGTGTGCGGTTTATACTTTCTTACTGCCTGTGTTTGTCTTCATAA
ATTCAAATCTTGCTAACAATGGTATATGGTCACTGGGGAATTTGTCGTTGGGGAACCCGATAAACTTACTCACGTATTCA
GGGTCCACTTCACCCAATAGCCCACGCACCCTTAGAGCATGTGTAGAAAACCATATATAGTCGATAACATCTGTGAATGA
CGGTGTGAAATTGGTGAATGGTAGTTCTCCGATACAATTATAACTTGATTTGAGAGCCAAGTTATGTGAGAAATTTTTCT
CCGACATGTAACCGAAATCTCTACCATTTCCCTCTTGATGTATTTGGACACGGCCTGTATTTATCAATTCGTATACGGCG
GAGTTGATGTATGAATTGAAGTCACCACAAATGAGCACAGGAAATTTCTTAATGTCCTGTCTAAAATTGTGCGATGTCTC
CTCCTTTAGCAGCGTTTCCAGATGATCTAACAGGACACCTACTTGGAATGTCTTGACATCATTAAATTTTGGATCCCAGT
GCAAATGCGTGGTGACCGCCCATATGGTGTCGCCACTAGGAATGTGTTGTAGCTTTAAGAACAGTGCAACGTTGTCTTTG
TTCATTGCACGGTTTAAATAATCTTCAGTTCTTTGGAACTTCTTGTGTTTCATCCAAGCACCGCTGAAATCCATGGCGTC
TTTGGTGATCAACTTGAATTGGTCCCTTTTGAAAAAAATGCAACACCCGTCCACTTTCTTGGAGTCCTTGGAATGCATGG
TCTTGGCTCTTGCCTTTGCATGGAAGATGCCTGTATAACCGTGCTTGTCCAATAGGGGCACCCAATACTCTTCAAAAGTC
TTAGACTCCACTTCTTGTAAACACAACAGATCACTGTCGTACGAGAGAATCTGCTCCTTTAATTTATTGCGCCTGTAATC
CCAACTTAACGCCCACGACGGTGTGTAACGGTACATTTTTGGGGTGGCATAGTGTTGACATAAGGTGTTGTAGGATAAGA
CGGTGAACGTCCTCTTGGCTAAATCGGTGGCCAGATGCTCAGTGGATTGCTGCAAAGAATCGTACTCCCTCTGTGGTTCC
CCATCGGTATTGATTTCGATGAACCTACGTTCATGCGGTAAGGGAATCTCTGGTCTGTTGTCCCTTAGGTAGAAAATCAA
TCCCGTGACAGATTTTTCTGTAAGGATCTTTAAAAACTGTTTTTCTAAGGGGTTTCCTTCTACACCAAGAAACTGAAGGT
TACACAGGTTCCCAAACTCCCATGGTAATGTGGTGACCATGTTATCAAAAAAGTAGAAGTATTTCAATTGGAAACATGAG
CCTAGTTCCGCTGGTAGAGATGTTAACCTATTATGCGACAGGTCCAAAACGCGTAGGTTGCTTAGGTTCTTGATCTCCGC
TGGCAGTTCCGTGAGGCTATTGCCATTCAAATATAGTCTCGTTAGAAAATCGTACTTGAAGATGTTGGCGCTGATATTGA
AGATTTGCAAGTTGGACAAATCTAGCGCGTGCCATAATTGGTCGTCGTATTTCGAGTCCTTGGGCATGACCATTCTGTTT
TCAATGTCGTCATCTTCGTCGATGCTGTACTGAGACAGTTTCTTGTGTTGTAAGAGCGCCTGGTTGGCTTCGTCCTTGCC
ATTAGCAAACAGCTCTATCTTGGGAGTCAATGGTGTAGAAACTGCACTGTTAGTTGCCGTGCCTGAGGGAGTGCTATCTC
CCGTAGGTTGTTGTTTCTTTGCTGTCTTGCTGTCGGTGAGAGTGTCGGCCATTTCCATCAAGGCTTGCTTTGTGCAGTCT
ACCAGTGATTTGGAGGCTTCTGCAATGTGAGATTGCTGGAAATCGGTGGGCTGCAAAGCTGGTGGTGCAGCCTGAGGTCC
GGGGCCAAATGGGCCCGGGACCTGCTGCTGTGCCTGTTGCTGCGCTTGTTGCTGAGCTTGCTGAGCCTGTTGTGTAGCCA
AATACTTCTTCATAGCGTTTTGTCTAGCATAAATGTTGGGTTGCCCCAGAGATTGTGCGGACACTGCAGCCAGATGCAAT
TGAAGCTTCCAGATCGGATTGTTTAGTAAAGAAGGGTCATCCAAGTGCGGGTGTAATAAAGGGTTACTGGCGTTCACATT
GATGTTCACAGGCGTACCAACGGTAGGAACCATCCCTATAGAATTTACTGCGGCTGTGGAGGCATTCATCATCACCCCGC
TTCCACCGCCGTTGTTGTTGTTGTTGTTGTTGTTGTTATTGTTGTTATTGTTGTTATCCATGTTCATATTGAGCATGTTC
GCGTTCCCATTAGCCAATTGGTCGAGCAACTGGCGCGAGTTGTTGTTGCTGGAAGTGTGTACATCGCTGTTGTTCATGAG
TCCCGGTGGAGGTATCCCGGTGAGCTGGTTCATGTGTAGCTGCTGCTGTAGAGCGTTTGGTGTACCCTTTCCTAGTAGCC
CGGCATGCTGCTGTTGCTGCTGTTGCTGTTGCTGCTGCGGGCCCACATTAGGGTAGCCTAGTAAAGAAGGGTCGTTCATT
AGCGGTAGTTTGCAGGGATAACGTCAGTCGGAGTTCCCTTGCTGGTGTCCCTTATGCTGTGCCCTTGTGCTTGAGAACCT
TCTCTAAGGTGGAAACTTTTTCAAATTTTTTCGTTGTTGGCCCGTTTTTCGCAAGTACGGGCGATAACAAAAGGCCTAAA
CGGCTACTTTACCTTTGAGATCTACCACGATGAGAATTAATGCTGAATGGACATCTATGTATATGATAGTGGGTATATAG
TTACTTATCAGTGCTAGAGCACGATCCACGTGGTGGCACATCCGCCAAACACGCGAGGTTTTCCAGAGTATTGGCCCACG
AGCTGCAGTCCAGGCTGGGAGCCCTTTTGCGGGCCGCAGTTGCCATGCTCTCCCCAGCCCCAGCAGTATACATTGTAACA
GTGAGACTTGCCTTCTTGATTAGCAGTAGTTAGAATACCGTGCTCACTCCCGGTTGCAACACCGACAATAGGGAAGTCTA
GGCGCTCTTGCGGGAAGAGTTGGGAATGTGTGCCCCTACCAAACGACTCTACCGTATTGAGGCGCGCATTCCACAGGTGG
ATCGAGGTCCACATGCACAGTACCACTAGATTGTGTCTTTTTTGCTGTTGTTTGAGCTCGAACCCAGTGGGCAGGCGACC
GGATGCGTGCACTATGCGGCCGCCCTCGTCCACTATGACCATGAAGTCCTTGCCCATGGCCACGTAGTCTACGGCCACAG
ACCCGGTATCGTACACCAATACGGGCTCTTTCAGTGATCGGGATTTGGGCTCTTGCAATTGACACTTTGTGTTGCTGCCC
CAGCCGTATACTCGGGTGCCTTGCACCACCACAAAGTTCTGGAAACATCCGTATACTGCGATGCGCTCATCGTTGGAATT
CAATGGCACATGTTGCTGAGTGAACTCGTAGCAACCGCCTCCTCTCTGCCATACACGGCCATCAGCATCCACAATAACTG
TCGTGTCCCAGCCGCACGCCACATCCACCACGGGTGCCGGTACTTCCACGGGCCTCCAGTCATGCACCTGCCGCAGTGCT
TGCGCACTATCCAGTTCTCCCCGTCTGTTATCTCCACATCCTACCAGATTCCCGTCATTTGTCAGCATCACGCTGTGGTT
CCCACCGCACGCTATCTTCCTGACTATTGCTCCATCATCTCCTGGCACAGACCTCTGTGGGGTATCCATATCCTCATCGT
GCCCCAGTCCCAGTTGCCTTTGCCCATTAGACCCAAACGCATACACACAACTCATCGATACAAGCCTGTTATAGCCTTTA
ATGATCACATTCCATCACTTGCGCTTTGGATCTGCCTGCATTATCAAGGCTCAAACGGCTGCGTTACCCCCGTCGCCGCG
AAATTTTTCATAATTTTTCACTTTGTAGGATTAAAAGAGATCATGAGCCCATCTCGCAATGCAACACGTAACTTAAATCA
GTACTGGCGTGTGCTATAGTGCTCTATATTCGAGTTTGTTGCTACTGGTGGACACCCGACTATCTACAGTAAGGAACGTA
AACAAGAAAAAGAGAGAAAATACGCTATAGTTGAAAACATGAGTGGTTCGCATTCAAATGATGAGGATGACGTAGTGCAA
GTGCCCGAGACGTCCTCTCCCACCAAGGTAGCATCGTCGTCTCCCTTAAAGCCTACTTCGCCAACAGTTCCGGATGCAAG
TGTGGCGTCTTTGAGAAGCAGGTTTACTTTCAAGCCTTCAGATCCCAGCGAAGGAGCTCATACTTCGAAGCCGCTCCCAT
CTGGGAGTCCTGAGGTAGCACTGGTTAACCTTGCGAGAGAGTTCCCCGATTTCTCTCAAACTCTGGTGCAGGCTGTTTTC
AAATCTAACTCTTTTAACTTACAGTCTGCCAGGGAACGTCTTACAAGATTGAGGCAGCAAAGACAAAATTGGACATGGAA
CAAGAACGCATCTCCCAAGAAGTCAGAAACCCCGCCACCTGTCAAGAAGTCATTACCACTGGCAAACACAGGCCGTTTAT
CATCTATCCATGGCAATATCAACAACAAATCCTCCAAGATTACCGTGGCCAAACAGAAAACGTCCATTTTTGACCGTTAC
TCAAACGTCATCAACCAGAAACAATACACTTTTGAGCTGCCAACTAACTTGAATATAGACTCGGAGGCACTGAGCAAGTT
GCCCGTGAACTACAACAAAAAGAGAAGGCTGGTAAGGGCAGATCAGCATCCAATTGGCAAGTCTTATGAGTCATCCGCTA
CACAATTAGGTTCTGCAAGAGAGAAACTACTGGCGAACCGCAAATACGGTCGTCATGCAAACGACAACGATGAAGAGGAG
GAAGAGAGTATGATGACGGACGATGACGATGCAAGTGGCGACGACTACACAGAATCCACGCCGCAGATAAATCTGGATGA
ACAAGTTTTACAGTTTATTAATGACTCTGATATTGTCGATCTCTCGGACCTCTCAGATACCACGATGCATAAGGCTCAAC
TCATAGCCTCACATAGGCCATATTCTTCTTTAAATGCCTTTGTAAACACAAATTTCAATGATAAGGACACTGAGGAGAAC
GCATCGAACAAGAGAAAAAGACGTGCGGCTGCATCCGCCAATGAGAGTGAGAGGCTGCTCGATAAAATCACCCAAAGTAT
AAGAGGTTACAATGCAATTGAGTCTGTGATCAAGAAATGTTCTTCCTACGGTGATTTGGTCACTTCGCAAATGAAGAAAT
GGGGTGTGCAAGTGGAAGGCGATAACTCTGAGTTGGACCTGATGAACCTTGGGGAAGACGATGACGACGACAATGATGAT
GGCAATAACGATAATAATAATAGCAACAATAACAATACCGCTGGCGCAGACGCCACTAGCAAGGAAAAAGAAGATACAAA
GGCCGTAGTGGAAGGTTTTGATGAAACTAGCGCAGAACCTACTCCAGCACCAGCACCAGCACCAGTGGAAAGAGAAACAA
AACGAATTAGAAACACAACTAAGCCAAAAGTGGTCGAAGATGAAGATGACGATGTAGATTTGGAGGCAATCGATGACGAA
TTGCCGCAGTCTGAGCATGAAGATGATGACTATGAAGAGGAGGACGAAGACTATAACGATGAGGAAGAAGATGTGGAATA
TGATGATGGTGACGATGATGACGATGATGACGATGAATTTGTCGCTACCAGAAAAAACACACACGTGATCTCCACCACGA
GCAGAAATGGCCGTAAACCTATTGTCAAGTTCTTCAAGGGCAAACCCAGACTGTTAAGCCCGGAAATTTCACTAAAAGAC
TACCAACAAACGGGTATAAACTGGTTGAATCTGCTATACCAAAACAAGATGTCATGTATCCTTGCAGACGACATGGGTCT
AGGTAAAACATGTCAAGTCATTTCATTTTTCGCATATTTGAAACAAATAAACGAACCGGGTCCTCACTTGGTTGTTGTGC
CATCATCGACGCTAGAAAATTGGTTAAGGGAGTTCCAGAAATTCGCACCTGCTTTGAAGATTGAACCCTACTATGGCTCT
TTACAAGAAAGGGAAGAATTGCGTGATATCCTGGAAAGGAACGCTGGGAAATATGATGTTATCGTGACCACGTATAACTT
GGCTGCAGGTAATAAATACGACGTTTCGTTTTTGAAAAATAGAAACTTCAATGTTGTGGTTTATGATGAAGGTCATATGT
TGAAAAATTCCACTTCAGAGAGATTTGCCAAACTGATGAAAATTCGTGCCAATTTCCGCCTTTTATTAACTGGTACGCCA
TTACAAAATAACTTGAAGGAACTAATGTCGCTGTTGGAATTTATCATGCCAAATCTTTTCATTTCCAAAAAGGAATCATT
TGACGCAATCTTCAAACAACGTGCCAAGACCACAGACGATAACAAAAATCACAACCCGCTATTAGCGCAAGAAGCCATTA
CAAGAGCTAAAACGATGATGAAGCCATTTATTTTGAGAAGACGTAAGGATCAAGTGTTGAAACATTTGCCACCAAAGCAC
ACGCATATTCAGTATTGTGAATTGAACGCAATACAAAAAAAAATATATGATAAGGAAATACAAATCGTGTTAGAACATAA
GAGAATGATTAAAGATGGCGAATTGCCAAAAGATGCAAAAGAAAAGTCTAAATTACAATCTTCAAGTTCCAAAAATTTAA
TAATGGCATTGCGAAAGGCCTCTCTGCATCCACTTTTGTTCAGAAATATCTATAATGATAAAATCATCACTAAAATGAGT
GATGCCATATTGGATGAACCTGCTTATGCTGAAAACGGTAACAAAGAGTATATTAAGGAAGATATGAGCTATATGACGGA
TTTTGAGTTGCACAAACTATGCTGCAATTTCCCGAACACGTTATCCAAATACCAACTTCATAATGACGAGTGGATGCAAT
CTGGGAAGATAGACGCTTTGAAAAAATTGCTGAAAACAATCATTGTTGACAAACAGGAAAAGGTGCTGATATTTTCCTTA
TTCACTCAAGTCCTGGATATTCTAGAGATGGTTTTGTCCACCTTAGATTATAAATTTTTAAGATTAGATGGTTCCACGCA
AGTGAATGATAGACAACTACTAATAGATAAGTTTTATGAAGATAAGGATATTCCCATTTTCATCTTATCAACAAAGGCAG
GTGGATTCGGTATTAATTTGGTGTGCGCAAATAATGTTATTATATTCGATCAAAGTTTTAACCCACATGATGACAGACAA
GCTGCTGATAGGGCACATCGTGTGGGACAAACAAAGGAAGTTAATATAACCACTTTAATTACTAAGGATTCCATAGAGGA
AAAGATTCATCAACTGGCCAAAAATAAACTAGCTTTAGATTCGTATATCAGTGAAGATAAAAAATCTCAAGATGTGTTGG
AAAGTAAAGTTAGTGATATGTTGGAGGATATAATTTATGATGAAAACTCGAAACCGAAGGGAACCAAAGAATAAATAAAT
AAAAATATAGTAAAAAAGTAAATAGATAAGCAGAAAATAAACCAAAAAAATAACATATTTATTTTCTTCTGCGTGAACGC
ACCATGTGGAAAAAGAGAGTTGATAGAACAAAGGACAAAGAAATTTAGAACGGTAAAAATATTTTCTAGAGTATAATATA
CATATATGTGTATATATACATAGGTTAGTATGTATAGCTAGGTAATTTTAATCTGGGGAGAGAAATGGTGAACTTTTTTC
AATTTATTGATTCGGTTGTTGATTGATATCTTGTGGTGCTGCTTCAATTTCAGCTTGAGTTTCTACTAAATTTTCAGGGA
CCATTGGATGATCAAGGTTAAATAAAACGCTACCAATAGTATTTGTAGAAATGGCAAAGCCCGCTAAAATGGGCACGGAC
TCAATCAAACCGGCCAAGAAACCAAATGAGGCATATTGGCCAGCGTGGAGATAAATATTTTCACGTCTTTGTATGTTGTC
GAAATTTTGTAAACGTAAAACTTTCGTGAAGTAAATTTGAGTGATGAAAGGAGAAATTAAAATATGAAAAAGGATTGGTC
CAATAAGTGGGAAAAAAGATATAACCAACAGCACAAAAAGAACCGACAGGCCTAACATGTACTTGACCAACTTGAATGGG
AAATAGTAAGCCCAGAAATATATCGAGTTAATAGGTGCATAGTACTTGATTGGTTTGACTTCACTCAAATTCTCCTCTAA
ACCATTCTTCTCTAAGCACACCTCCACTAAATGATTATTAAAATGACTGAGTCTCATAAACAATAAAGTGAAAACATTTG
CTTGCAAAAAGGAATGAAAAATGGCAATGAAAAGCCCAATAGGGCCCAGCACAATCAAAAAAGCTGTGTACATTGGCGTA
ATTGTAGCCCAATACACAAAGCTTACCAGGGCAAACATTATCAAGTAACTCGATAATATACCTAACATAGTCGTTGAGTA
ACTGCTCTTATTGGTGTTGAACTCTAAAAACCCTTTGAACGGGTACATGAATGCACCTCCTGTGAATGCATCTTTGAAAA
AGTTCATTAGCACGTATCTGGTACGGCTCATAACTTTGCTGAAGTGCTTCTTGTAAACTTTATCCAAGTACTGATTGAAG
GGGATGTTGACATATGGCAGTTTTTCATACGATTGGCCTCCGCCAAACTTGTACACCAAACCACCAATACCTGCCAGCGC
TAATGAACCTGTAAAACTCATTTCCTGTTGTTGTTATTGTTTGTATAATGTACCTTTGTTCCCTACACTATAACAACACT
TATTCGTGGCAAGAACGAAAATAAAAAATGATTTGAAACTTCCTTTTCCACATCTATATCTATATATATATGTATATGTA
TAATACTTATTACTATGATATTATTCCATGTGTCACAAAACCAGAAAGATCCCGTCGTATTATTGAGTCACGTGCTTTAT
TCCATGGCGGGTAATAAATATTAAAACAAGGGTTTTTTAAGTAAATGATTACATGCTAAGGAAGTGGTGAATAAGATTTG
GCAAGGGGCAGGTCGCTAACCACAACATAGCATTCGTTGAAAAGGAAATCAACGTTACAAAGTGCAGTTTTTTGTATTAT
TTTCCTATTATCCTCTTCTTTTCCTTTGTTTCAGGCGTCGTTGCACCTTTTTGCTATACAAAAGCTCATAAAAGATTAGA
AACCCCGGATATCGTCACAACAGCGGTATATTATAGTTATTTTGCATCTTTTTGGTAAGTCAGAAATTAGAAACAGTAGC
TTACCAATTGAGTGAAAGTTTCCGTTCGTCATCTCCCTCTTTTGTTTTTTTTCACCTTTGTTTTTCTGTTTCTTCTATTT
TTGTTTTGTTTTGTTTTGTTTTGTTCTCTCCCTAATTTGCATATAGGTAAACATCAAAGAAGTAATGCCCTACATCGGTG
CTTCCAACCTCTCAGAACATTCATTTGTTAATTTGAAGGAAAAACATGCGATTACACATAAAGGTACGAGCAGTTCTGTA
GCATCTTTGCAGACACCACCGAGCCCCGATCAAGAGAACCATATTGACAATGAATTAGAAAATTACGATACGTCTTTAAG
TGACGTTTCAACCCCGAATAAAAAGGAAGGTGATGAGTTCGAGCAAAGTTTAAGAGATACATTTGCGAGCTTTCGGAAGA
CTAAACCCCCACCTCCTTTAGATTTTGAACAACCAAGACTTCCTTCGACAGCTTCTTCATCCGTTGATTCAACCGTATCA
TCGCCCTTAACGGATGAAGACATAAAGGAGTTAGAGTTTCTTCCGAATGAATCAACTCATTCTTATTCGTACAATCCACT
TTCGCCAAATTCCCTGGCAGTCAGATTGAGGATTTTGAAGAGATCATTGGAAATCATAATACAAAACCCAAGTATGCTAC
TGGAGCCTACTCCAGATGATTTGCCTCCTTTGAAAGAGTTTGCGGGCCGTAGGAGCAGTTTACCAAGGACATCGGCTTCT
GCAAACCATTTAATGAACAGAAATAAGAGCCAGATTTGGAACACTACTTCCGCTACTTTAAATGCATTTGTAAATAATAC
CTCTTCCTCCTCAGCAGCATCTTCTGCTTTATCTAACAAAAAACCGGGCACCCCAGTTTTCCCTAATTTGGATCCAACAC
ATTCTCAAACATTCCATAGAGCCAACTCGTTGGCTTATTTACCTTCCATCTTACCTGAGCAAGATCCGCTGCTCAAACAT
AATAATTCTTTATTTCGTGGCGACTATGGAAACAACATAAGTCCTGAAAGGCCAAGTTTTAGACAACCCTTCAAGGATCA
AACTAGCAATCTCCGCAATAGCAGTTTACTCAATGAGAGGGCATATCAGGAAGATGAAACTTTTTTACCGCACCATGGAC
CCTCTATGGATCTATTGAATGAACAAAGAGCGAACTTGAAAAGTCTTCTGAATTTATTAAACGAAACACTGGAGAAAAAT
ACTTCCGAGAGAGCTTCGGATCTTCATATGATATCGTTGTTCAATTTGAATAAACTAATGCTTGGAGATCCCAAGAAAAA
TAATTCAGAACGCGATAAAAGAACTGAAAAGCTTAAAAAGATTTTGCTGGATAGTCTTGCAGAACCATTCTTTGAGCACT
ATAATTTTATTGGAGATAATCCGATCGCAGATACAGATGAACTAAAGGAGGAAATTGATGAATTTACAGGTTCTGGAGAT
ACGACAGCGATAACAGATATACGGCCCCAACAGGACTATGGCCGCATATTGAGGACATTCACTTCTACCAAAAATTCCGC
CCCACAGGCAATTTTTACATGTAGTCAGGAAGACCCTTGGCAATTCAGAGCTGCGAATGATCTAGCGTGCTTAGTATTCG
GTATCTCACAGAATGCCATTCGCGCTTTAACCTTGATGGATTTAATTCACACCGATAGCAGAAATTTTGTTTTACACAAA
TTACTTTCTACGGAGGGTCAAGAAATGGTTTTCACAGGCGAAATCATTGGTATAGTTCAACCAGAAACACTCAGCTCATC
CAAAGTAGTATGGGCATCGTTTTGGGCAAAAAGGAAAAACGGCTTATTAGTTTGTGTTTTCGAAAAGGTTCCTTGCGATT
ATGTTGATGTACTTTTGAACCTGGATGATTTTGGGGCCGAGAATATTGTAGACAAATGTGAGTTATTATCAGATGGACCC
ACATTGTCTTCCTCTTCTACATTATCGCTACCTAAGATGGCTTCTTCACCAACTGGTAGTAAATTAGAGTATTCGTTGGA
GAGGAAAATCCTGGAAAAGAGTTATACTAAGCCTACTTCAACAGAGAATCGCAACGGCGATGAAAACCAACTTGATGGAG
ATAGTCATTCTGAACCATCGCTGTCATCATCGCCAGTAAGGTCGAAGAAAAGTGTAAAGTTCGCAAATGATATTAAAGAC
GTCAAGAGTATAAGCCAATCGTTAGCCAAATTAATGGATGATGTGAGGAATGGGGTTGTATTTGATCCCGATGACGACCT
TTTGCCTATGCCCATCAAAGTTTGCAACCACATTAATGAAACAAGATATTTTACTCTAAATCATCTATCTTATAATATCC
CATGCGCGGTTTCCTCCACTGTGTTGGAGGATGAGCTGAAATTAAAGATTCACAGTTTACCTTACCAGGCGGGTTTGTTT
ATTGTGGATTCGCATACTTTAGATATTGTAAGTTCCAATAAATCTATTTTAAAAAACATGTTTGGTTATCATTTTGCTGA
GCTGGTGGGAAAATCCATTACTGAAATAATTCCTTCTTTCCCAAAATTCCTCCAATTTATAAATGACAAATATCCTGCGT
TGGATATCACACTCCATAAAAATAAAGGTTTGGTATTAACAGAACATTTTTTTAGGAAAATTCAGGCAGAGATTATGGGT
GATCGTAAAAGCTTTTATACGTCGGTGGGTATTGATGGCCTTCATAGGGATGGCTGTGAAATCAAAATTGATTTCCAGCT
GCGTGTCATGAATTCTAAAGTGATTTTGCTTTGGGTTACACATTCGAGAGACGTGGTATTTGAAGAATATAATACAAATC
CATCTCAATTGAAGATGCTGAAGGAGAGTGAATTAAGTTTAATGAGCAGTGCAAGTAGTTCTGCCAGCTCTTCCAAAAAA
TCTTCGTCTAGGATATCCACCGGGACATTAAAGGACATGAGTAATCTGTCAACATATGAGGATTTGGCCCACCGAACGAA
TAAGCTTAAGTATGAAATCGGAGATGATTCTAGAGCACATTCTCAATCTACTTTGTCCGAGCAGGAACAAGTTCCCCTGG
AAAACGATAAGGACAGTGGCGAGATGATGCTTGCAGACCCCGAAATGAAGCACAAGTTAGAATTGGCCAGAATTTACTCA
AGAGATAAATCTCAATTTGTGAAAGAAGGAAATTTTAAAGTTGACGAAAATTTGATTATTAGCAAAATTTCACTTTCCCC
AAGCACTGAATCCTTAGCAGATTCTAAAAGTTCTGGGAAAGGGCTTTCTCCACTTGAAGAGGAAAAGCTAATTGACGAAA
ACGCTACAGAAAACGGATTAGCGGGATCACCTAAAGACGAAGACGGAATCATAATGACTAACAAGCGAGGAAACCAACCT
GTTAGTACTTTCCTACGCACCCCCGAAAAGAACATCGGTGCTCAAAAGCATGTTAAGAAGTTTTCGGACTTCGTAAGTCT
GCAAAAAATGGGTGAAGGTGCATATGGTAAGGTCAACCTATGTATTCATAAGAAGAATAGGTATATTGTGGTGATTAAGA
TGATTTTTAAAGAAAGAATCCTTGTAGATACATGGGTTAGAGATAGGAAATTAGGCACTATACCTTCTGAGATCCAAATT
ATGGCCACGTTGAACAAAAAACCACATGAGAATATTTTACGGTTACTGGATTTTTTTGAAGACGACGATTACTATTATAT
CGAAACTCCCGTACATGGTGAAACAGGATGTATAGATCTTTTCGATCTAATTGAATTTAAAACCAACATGACCGAATTTG
AAGCAAAATTGATATTCAAGCAGGTTGTAGCGGGAATAAAACATCTACACGACCAGGGTATTGTTCACAGAGATATCAAG
GATGAGAATGTTATCGTAGATTCTAAAGGCTTTGTTAAGATTATTGATTTTGGATCTGCTGCGTATGTCAAAAGCGGACC
ATTTGATGTTTTTGTTGGGACAATAGATTATGCTGCCCCTGAAGTCTTAGGAGGAAACCCTTATGAGGGCCAACCACAGG
ATATTTGGGCTATTGGTATTCTATTGTATACGGTGGTCTTCAAAGAAAACCCCTTCTACAATATAGATGAAATATTAGAA
GGCGACCTGAAATTCAATAATGCAGAGGAAGTTAGTGAAGATTGCATTGAGTTAATCAAGAGTATTTTGAACCGTTGCGT
ACCGAAGAGACCCACCATTGACGACATAAATAACGACAAATGGTTGGTTATTTGAAGGATTAATGATCATTCTAGGACAT
TAGTAATTGGAAAAGAAAATGCAAAAAAATATCCAGTAGAAACAATGCTTGGTATGTCGTTCTTCTTACTTTCTTCAGTA
ATGAGTTGGTAGTTTTCTCTATTTAAATATGAATAAATCAATATGTACTTTCTTTCTTTAATCAAAATGTTAATATGATA
AAAATACAGCATCCAAAGCAGTTAATCAAGACTTAAATATAAAAAATTTACATATTTAGAAAACAAAGATAGGGTAAATA
TTGAAATTACATAGTAAACCATACCTTAAAAGCAGAAATACTGATACCACATGAACTATTGATCAATACTACTGCTATTC
TCTTCCTAATGCAAAGAGCTTATTACCATTATTAAATCACTACAGACGATAATACCCGGAATGCCCTTTTTGCAGGGAAA
GCGAAAAAGGTGAAAGAGTTAACAGGAGAAAGTGTTAGGGAACTAAGTTACGAAGGAAGGCAGATAGCAACAATACTAAC
GTGGAACTTATTTCGACGACTATAACAACTGGTATCTGATTATCGAAGAATAATTGAGTGGTCAGAAAGGAGCGAAATAT
GTCTGGAGCAAGATCAACAACGGCAGGTGCCGTGCCCTCGGCAGCAACAACATCAACAACATCAACAACGTCAAACTCTA
AGGACTCAGACTCTAACGAGTCATTATATCCCTTGGCTCTGCTTATGGATGAGTTAAAACATGATGATATTGCTAATAGG
GTAGAAGCCATGAAAAAACTAGATACCATCGCGTTGGCACTCGGTCCCGAAAGAACAAGAAACGAGTTGATTCCCTTTTT
AACGGAAGTTGCACAAGATGATGAAGATGAGGTGTTTGCCGTTTTAGCCGAACAGTTAGGAAAATTTGTCCCCTACATTG
GCGGTCCTCAATACGCCACAATCCTATTACCAGTTTTGGAAATTTTGGCATCTGCAGAAGAAACTTTGGTTAGAGAAAAG
GCCGTAGATTCTCTGAATAACGTGGCCCAAGAACTTTCTCAAGAACAATTATTTAGTGACTTCGTCCCTTTAATTGAACA
TTTAGCTACTGCAGATTGGTTTTCTTCAAAAGTTTCTGCTTGTGGTCTTTTCAAGTCTGTTATTGTTAGAATCAAAGATG
ATTCATTGAGAAAGAATATCCTGGCTTTATACTTACAACTCGCTCAAGATGATACTCCAATGGTGAAAAGGGCCGTCGGT
AAAAACCTGCCCATCTTGATCGATCTGTTGACTCAAAATTTGGGATTATCTACAGACGAAGATTGGGATTACATTTCTAA
CATTTTCCAGAAAATCATTAACGATAATCAAGATTCTGTCAAGTTTCTGGCAGTTGATTGTTTAATTTCCATCTTGAAAT
TTTTTAACGCTAAAGGTGATGAGTCTCACACTCAAGATTTATTGAACTCTGCTGTCAAATTAATTGGTGACGAAGCGTGG
AGGGTACGTTACATGGCTGCCGATAGATTTTCAGATTTAGCCTCGCAATTCAGTTCCAACCAAGCATATATCGATGAATT
AGTACAACCATTTTTGAACCTTTGTGAGGACAACGAGGGAGATGTTAGGGAAGCTGTGGCTAAACAAGTTTCTGGGTTTG
CCAAGTTCCTAAATGATCCTTCAATTATATTGAATAAGATCTTACCTGCTGTGCAGAATTTGAGTATGGACGAAAGTGAA
ACAGTGAGATCTGCTTTGGCTTCTAAGATTACAAATATTGTATTACTGTTGAATAAAGATCAAGTCATTAACAATTTTCT
TCCGATTTTACTGAATATGCTAAGAGATGAGTTCCCTGACGTTCGTTTAAATATCATTGCCAGCTTGAAGGTTGTCAATG
ACGTAATAGGAATTGAGCTGCTATCAGACTCTTTGTTACCTGCCATAACAGAATTAGCCAAGGACGTGAATTGGAGAGTT
AGAATGGCTATAATTGAGTACATACCTATCTTGGCAGAACAATTAGGTATGCAATTTTTTGACCAACAGTTAAGCGATTT
ATGTCTTTCATGGTTGTGGGATACTGTTTATTCTATCAGAGAAGCCGCAGTGAATAATTTAAAAAGGTTAACGGAAATAT
TTGGCTCTGATTGGTGTCGTGATGAAATTATTTCAAGACTGCTCAAATTTGATCTACAATTACTGGAAAATTTTGTCTCG
AGGTTCACAATACTCTCTGCTCTAACCACTTTGGTGCCCGTGGTATCGTTAGATGTCGTTACTGAGCAACTATTACCATT
CATTTCTCACTTGGCTGATGACGGTGTTCCAAATATTAGGTTTAATGTGGCCAAATCCTACGCTGTGATAGTGAAGGTTT
TAATTAAGGACGAGGCCAAATATGATGCATTAATTAAGAACACAATTTTACCCTCATTGCAAACGCTGTGTCAAGACGAA
GATGTTGATGTAAAATACTTCGCTAAGAAAAGTTTGGCAGAATGTCAAGAACTTTTAAAAAATTGATACTAGTTCAAATA
TATACATACATACACATATGTACACTTGAATGAATAAAAAGTATACATATTAACAACTAGGCCTGCTTTCTTTTCTTTTC
TTTTTTTTTTTTTTTACCACACTTAGTCCTCTACTTTAACAGAAATATCATTTTCCAGTTTGACCATAGTTTCTTCAACT
GTTTTCTCCTCGTGTTTAACATTGATTTCCGCCTCCACGTTCAGTTCACGTTTTCCTTCCAGGTATTTCACCCACTTTGG
ATAACTCATGATATTTTGCTGGATTTCCTTGTACAATTGAGACTGCAAATCCCAATCTAAGGAGCTTCTGGGATCATCCG
GTGGCAAGAATTGTAACATGTCACCAAGGTTCCTCGATTTAGTGATTATTTGTCCAAATCCAACCAGCAACCCATTTATT
TCTGTCCAAAGCCCCTTAGGCAGCCAATTTTGTAATTGAGTTCTTGTCTGATCTGGAGTCTTGCATTTCTGCGCATCTAC
CCATTTCCAAAGCTTGGTCAATCTATCCACGTGAACGTCAACGCAGATACCTTCAATCTTGCCCCATGCCTTTTGTAATG
TTAGATAAGCCATTTTGGGCCCTACACCGGGCAGGCCCAATAGCTCATTAATCGTAGCTGGAACATCACTCGAAAACTGA
TCTTGAAGGATTTTGCAGGTTGACAAAATATACTTGGCCTTCCTTGTGTGGAACCCAACTGAATGAATCAATTCGTCTAA
TTTGGTCTCATTGATTTGTAAAACGGCCTCTAATGTCATACCTTCTTCGCTGTGCAGTTCGTCTATACAATACCGCATTA
TGTTAAGCATTGCCATTGCGGTAACTTCATCTTTTGTTTGCGATGATAGCATCACCCCAAGAAGGACCTGTAATCTGTAG
TCCCTCGGTGATATCTGCTCTTTCGAGATACCACACTTAGAGGCAACCGTTACAGGAATGGATGATCCACCAATTATATC
GACGGGGGCTAGAATCTTAGATCTCAGTACTCGCATTCTAGCGTATGTTTCTTGAAACTTGTAAGGGACTTTCGTCGAGG
CCGGAGTGACAAGGATCGAGGGGTCCAATGGTGTGGCCCACCTGTTGGGCACATTGCCGTTTCTAACCACAATCCATTCG
AAGTACTGCTTATTTGGCAGCGATTTAACCCAGTCGATATCCACGGGTTGAGGGACAACCTCTTCTTGTTTGATTTTGGT
CCTTTTCTCCGGTAGGAGTTCTGATTCTGGCCCAGTTTCAGTCTTTACCAGCGGTCTTTTCCTCAGAATTGCCATAGATG
AGTATTTACTGATCTTTTGCATATTTTTTTTTTTTTTGGGCTATAAAGTATATATAGATACAAATATATGATGAATCATT
AAAGAGGAGGTTATTACTAAGTGAAAGAAAAAGAAAAAAAAAAAGATCAAAACCAAACTTCGTATTCGAGCCTAAAAAAC
AGAATATAATGTTATAATACTAATAGAAGCAACAGGAGCACCACTATCAGCACAAGAATAATCACGCAGTTGCCGTTATC
CTTGAACCTAGAATTGTTAAAGCCATGCATGGACCGAGAGGCCCTGTTCAAATTCCTACCATTATTATCAATCAGGTTTT
CTAAATCAACCAGCAGCGAGTCGTTCTGAGAAACGATCTCATTATTAAGGTCCAGCGAAATGTCATGAGTCCTCCCAATA
GACTGAGACAGTGCGCCCAAGTGGGAATCTTGCTCTAACAACTGCTGTTGCTGGTTAATAAATAGTTCTTGGTTGGAAAC
CATGGGTTGTGGTGGCTGTGGCTGTGACTGTGACTGTAACTGCGATTGCAATGGTTCATCCTTGTATGGAGTATGCGTCG
AAGGCAGCGGCGACTCCTCGTCTTGTTCATCGTCATCCTTATACATGACCGTAAGCTCGTCATCATTCTTGAACCGCACT
TTTTTCAAAGACTCTTTGGACACCTCATCAGTATTTCTTGCCACCTGCTGTTGGAACCTATACAACTCCTTGTCAACCGC
CGTATCAGGAATTTTGTCCAGTATGGTATTGTATCGGGATATTAGTTCATCATTGGGCGCACACTTCTGCAATAACTCCA
ATATTGAGCCCAATTGCCGTTTCAAAGTAACGTTATCGTTTGAGGTCGGGGCGAGCTTCAACACCGACACTAGCCTTGTT
CTTTCTTCGACCAGATCAGAGAGCTGGTCCAGTTCATAACCCAGCTTCAACACATCCATACCGTGTGTGCTTACGCATCT
ATTTGCTGTCGTGAGATCTGTCTCTATGCTTTATTCGTTTTCCATTGTAAAGTCTCAGCATTTATTTCTTGTTCTTTACT
TGTTTTTGCCCTTTCGGGTGATCAAAGTCGTGCTGGGAAATTTTATTCTTATAAAATGATTTTTAGAAATAATAAACTCA
TAACAGTGCAACGGCAAAGTACAAGGGAAGGAAGCACAGAAGCAAGAGGAGGCGCATCGATCGTGGCAGATGAGTCAGCA
AACACCACAGGAAAGTGAACAGACCACAGCGAAAGAACAGGACCTTGATCAAGAGAGCGTGTTGAGCAACATTGACTTCA
ATACGGATTTGAATCACAATTTGAATTTATCGGAATACTGTATATCCAGTGACGCAGGAACAGAGAAGATGGATAGCGAC
GAGGAGAAGTCGTTGGCCAATCTGCCGGAGTTGAAATACGCTCCCAAGCTATCCAGCCTGGTGAAGCAAGAGACGCTCAC
CGAGAGCTTGAAAAGACCACACGAAGATGAGAAAGAGGCGATAGATGAGGCCAAGAAGATGAAAGTGCCGGGAGAGAACG
AGGACGAAAGCAAGGAAGAGGAAAAGAGTCAAGAACTGGAAGAGGCAATTGACAGCAAGGAGAAGAGCACCGACGCCAGG
GACGAGCAAGGGGACGAAGGTGATAATGAGGAGGAAAACAACGAGGAGGATAATGAAAACGAAAACGAGCATACAGCACC
GCCTGCGCTGGTGATGCCCTCCCCCATCGAAATGGAGGAACAGAGGATGACTGCGCTGAAGGAAATCACCGACATCGAGT
ACAAGTTCGCGCAATTGCGCCAAAAACTATATGACAATCAATTGGTGCGGTTGCAAACGGAGCTGCAGATGTGTCTGGAA
GGGTCACACCCGGAATTGCAGGTCTACTACTCGAAGATTGCCGCGATCCGTGACTACAAGCTACACCGAGCGTACCAGCG
ACAGAAGTACGAGCTTTCATGCATCAACACAGAAACAATCGCTACCAGGACATTCATTCACCAGGACTTCCACAAGAAGG
TCACCGACCTGCGAGCCAGGCTGCTGAACAGAACCACGCAGACCTGGTACGATATCAACAAGGAGCGCCGCGATATGGAT
ATAGTCATCCCAGATGTCAATTACCACGTCCCCATCAAACTTGATAACAAGACGCTGAGCTGTATCACGGGCTACGCCAG
CGCAGCACAGCTGTGCTATCCCGGCGAGCCCGTGGCAGAGGACCTCGCTTGCGAAAGCATCGAGTACCGCTACAGAGCCA
ACCCGGTGGACAAACTCGAAGTCATTGTGGACCGAATGAGGCTCAATAACGAGATTAGCGACCTCGAAGGCCTGCGCAAA
TATTTCCACTCCTTCCCGGGTGCTCCTGAGTTGAACCCGCTTAGAGACTCCGAAATCAACGACGACTTCCACCAGTGGGC
CCAGTGACCGCCACACTGGACCCCATACCACTTCTTTTTGTTATTCTTAAATATGTTGTAACGCTATGTAATTCCACCCT
TCATTACTAATAATTAGCCATTCACGTGATCTCAGCCAGTTGTGGCGCCACACTTTTTTTTCCATAAAAATCCTCGAGGA
AAAGAAAAGAAAAAAATATTTCAGTTATTTAAAGCATAAGATGCCAGGTAGATGGAACTTGTGCCGTGCCAGATTGAATT
TTGAAAGTACAATTGAGGCCTATACACATAGACATTTGCACCTTATACATATACACACAAGACAAAACCAAAAAAAATAT
GACTCTACAAGAATCTGATAAATTTGCTACCAAGGCCATTCATGCCGGTGAACATGTGGACGTTCACGGTTCCGTGATCG
AACCCATTTCTTTGTCCACCACTTTCAAACAATCTTCTCCAGCTAACCCTATCGGTACTTACGAATACTCCAGATCTCAA
AATCCTAACAGAGAGAACTTGGAAAGAGCAGTTGCCGCTTTAGAGAACGCTCAATACGGGTTGGCTTTCTCCTCTGGTTC
TGCCACCACCGCCACAATCTTGCAATCGCTTCCTCAGGGCTCCCATGCGGTCTCTATCGGTGATGTGTACGGTGGTACCC
ACAGATACTTCACCAAAGTCGCCAACGCTCACGGTGTGGAAACCTCCTTCACTAACGATTTGTTGAACGATCTACCTCAA
TTGATAAAGGAAAACACCAAATTGGTCTGGATCGAAACCCCAACCAACCCAACTTTGAAGGTCACCGACATCCAAAAGGT
GGCAGACCTTATCAAGAAGCACGCTGCCGGCCAAGACGTGATCTTGGTTGTCGACAACACCTTCTTGTCCCCATATATCT
CCAATCCATTGAACTTCGGTGCAGACATCGTTGTCCACTCCGCTACAAAGTACATCAACGGTCACTCAGACGTTGTGCTC
GGTGTCCTGGCCACTAATAACAAGCCATTGTACGAGCGTCTGCAGTTCTTACAAAACGCCATTGGTGCTATCCCATCTCC
TTTCGATGCTTGGTTGACCCACAGAGGTTTGAAGACTTTGCATCTACGTGTCAGACAAGCTGCCCTCAGCGCCAACAAAA
TCGCTGAATTCTTGGCAGCAGACAAGGAAAACGTTGTCGCAGTCAACTACCCAGGTTTGAAGACACACCCTAACTACGAC
GTAGTGTTAAAGCAACACCGTGATGCCCTTGGTGGTGGTATGATCTCCTTCAGAATCAAGGGTGGTGCTGAAGCTGCTTC
CAAGTTCGCCTCCTCCACAAGACTGTTCACATTGGCCGAATCCCTTGGTGGTATCGAATCTCTATTGGAAGTGCCCGCTG
TGATGACCCACGGTGGTATCCCAAAGGAGGCCAGAGAGGCCTCTGGTGTTTTTGACGACTTGGTTAGAATCTCTGTCGGT
ATTGAAGACACTGACGATCTTTTGGAAGACATCAAGCAAGCCTTGAAACAAGCCACCAACTAATCGCCAGTGCCACGTCT
CTGCCTTCGACCGGACCTTTTTAAGTACGATAAATATCCTTTTATAAATATATAGTCTAAAATATCCATTAATACTGTGC
TCAATCAATCGTGTTAGATGATTTAGTTTTTTCCAAATCGTTATTATAGTGCAGAAGTAGTATACATAAAGGCATATGCA
TGCGATTTGGAAGTAACGCTCGCCGTAGACAAGTAAGAATGCCTGCTGTCTTGAGAACCAGGTCCAAAGAATCCTCTATA
GAGCAGAAGCCTGCTTCCAGAACTAGAACGAGATCAAGAAGGGGCAAGCGTGGTCGTGACGATGATGATGATGACGACGA
TGAGGAAAGCGATGATGCATACGATGAAGTAGGTAATGACTATGACGAGTATGCTTCAAGAGCGAAGCTGGCCACCAATA
GGCCCTTCGAAATAGTCGCGGGACTGCCTGCTAGTGTGGAGCTGCCCAACTATAACTCTTCGCTTACTCATCCGCAATCA
ATTAAAAATTCTGGGGTGCTTTACGACTCTCTGGTCAGTTCCAGAAGAACCTGGGTTCAGGGTGAGATGTTTGAACTGTA
TTGGCGAAGACCTAAGAAAATTGTTAGTGAATCTACCCCAGCAGCGACGGAGAGTCCAACATCTGGAACGATTCCTTTGA
TTCGAGATAAGATGCAGAAAATGTGCGATTGTGTAATGAGTGGAGGTCCTCACACGTTCAAAGTTAGACTTTTCATACTG
AAGAATGACAAAATCGAACAGAAATGGCAAGATGAGCAAGAGTTGAAGAAAAAGGAAAAGGAACTGAAACGAAAGAACGA
TGCAGAGGCCAAAAGATTGAGGATGGAGGAAAGGAAAAGGCAGCAGATGCAAAAGAAAATAGCCAAGGAACAAAAACTTC
AATTGCAGAAGGAAAATAAAGCCAAGCAGAAGTTGGAACAGGAGGCGCTGAAGCTAAAAAGAAAGGAAGAAATGAAAAAA
CTAAAGGAACAAAATAAAAATAAACAGGGTTCACCTTCTTCCTCCATGCATGACCCAAGAATGATAATGAATTTGAATTT
GATGGCACAAGAAGATCCAAAACTAAACACTTTAATGGAAACCGTCGCAAAGGGTCTTGCCAATAATAGTCAACTGGAGG
AATTTAAAAAGTTCATTGAAATTGCCAAAAAAAGGTCACTAGAGGAGAACCCAGTTAATAAGCGTCCATCTGTCACAACA
ACGCGACCTGCACCTCCCTCTAAAGCTAAAGACGTAGCCGAAGATCACCGGTTAAACTCGATAACCTTGGTGAAAAGTTC
CAAAACCGCTGCCACGGAACCTGAACCAAAAAAAGCTGATGACGAGAATGCAGAGAAGCAACAGTCCAAAGAGGCAAAGA
CAACTGCCGAATCGACTCAAGTAGATGTCAAGAAAGAAGAAGAAGATGTGAAGGAAAAGGGTGTGAAATCAGAGGATACA
CAAAAGAAAGAAGATAATCAAGTGGTACCGAAAAGGAAAAGAAGAAAGAACGCAATAAAGGAAGATAAAGATATGCAATT
GACCGCGTTCCAACAGAAATACGTTCAAGGTGCGGAGATCATCCTGGAGTATTTAGAATTCACCCATTCGAGGTATTACC
TGCCTAAGAAATCAGTAGTAGAATTTTTGGAGGATACGGATGAGATTATAATATCTTGGATTGTTATACACAATTCTAAA
GAAATTGAGAAGTTCAAAACCAAGAAAATAAAAGCTAAACTGAAAGCCGACCAAAAACTAAACAAGGAGGATGCCAAGCC
AGGCTCTGATGTGGAGAAGGAAGTCAGCTTTAATCCTCTTTTTGAAGCCGATTGCCCTACCCCTCTCTACACCCCAATGA
CAATGAAGTTATCGGGGATTCACAAAAGATTTAACCAAATCATCCGAAATAGCGTTTCTCCAATGGAAGAAGTTGTTAAA
GAAATGGAAAAAATTCTGCAAATTGGTACTAGATTGTCTGGCTATAATCTGTGGTACCAATTGGATGGATACGATGATGA
AGCTTTGAGCGAAAGTTTGCGGTTCGAACTAAATGAGTGGGAGCACGCCATGAGAAGCAGAAGACACAAAAGATAAGGTG
TTCGGTTACTTTATTCTGCTTTAACGCCATTATGATTATACACATTGTATTACTTATTTTTTAACCTGTATATTAAAACC
TTTATTTTATTTCACATTACTCATCATGTGGAGTACTGGAATTGTATGCCAAACTTTGCCGGGAAAACTGGTATATTGCC
GTTTTCTGTATCAGTTGCTGATATAGATATTGCATTATCATTCTTTTCATCATCGGATAAACTTTCTTGAAAGCCTCTAG
TGAATACCAGCTCTGTCCCGGCAGATATTAAAAATCCCCTCCATTTGCCTTCCCATAATAGTTTTAAAGTCTTGTCACGT
AATGACGTGCTTAATTTCCAAACACTGGTAAAAATGGAACTATTTATTTTGTTATCAAATTTTTCGATGGTAGATCTTTC
TTCATCGATTTTTCTTAATGACGACGAGAATGCATAAGTTAAATCATTTAATAGCTTTTGTTTGTGAACAGGTATATCTA
GTGTAGAAGGAATATCGTTAACAGCTGAATTCAGATCCGGTACATTTTCGTGCAGTAGTTTAGTCGCTCTGCTGTTTGGA
TTTATATCAACCAATTCGTCGGAGATTGGTTCTAATTTATCATTATTGTTTTTATTGGTTTCAAGCAAATGATGCTTTTT
TTGCCAAAATTCGCACCCAAATGAAAGATTTGATTCAATCGAATAAAGATTAAAATCATACTTCGCGCAAAAAGTAGAAT
TTGTCCCTGTCTTGGCCGAATATGTGGAGGATATATGGCCGAATAATGGATTCCAAGATAATGTCAAAGTTAGTGGTCGT
CCTGTGTTTGTAGAATGTGTGTAATATCTTAAAGTTGTCGAACAACCGGGGCTTAAACTTACTAACCCTAACCAAAATTC
AGCACCAAGCGACAACGAAGAATTATTGTACAGTGAGGTGTTAAACTTGGAAGGCGTGGTAAGGAAATTGTGTAATACTC
TATAACCACATAATAGATCACTGGTGGAAAATATCCACTCCTGTAAATTGCGGTGAGAATCTCTTTGAAAATAGCACGTT
AAAACGTTTAAGCTTTCTTTGAAACTACTGACACCCTTAAGCATAAATTGGGTTTGTGGACTTAGTCGTTTTATTATCAT
TGCTTCTAAATCAGAGCTGGGGTAGTACATTCTACCATAATAAAGGGATTTTTTAACAAATTTCGAGTCATGTAGTAATT
TCTTGTCATTGTCGACTGTGGTGTTGTCACTACTCAACGTATTCGCACTACTAACACTGAAATTGAGGTTTGGTTGCAAT
TGTCTGTATGTTTCGGTGGCATCTTGTAATGGGATATCAGTAGAGTTGCGCATGAATTTCTCCAATTGCTGTGCATCGGA
GTATAAATAACTCAGAGAACCATTTATCCTGGACCTCGTAGAAAAATCTAAAGAATTGAATGTATTGGGAGTAGATTTGT
TGGAAATTTGCAGGTGTATTGCTGAGGGAATTCGGAAATCTAATAATGTTCTCGATGTGGCCGTTATATCCTCGTAGCTA
TTTTGCGTACTCCAATGGGTGCTCTGATAAAATGCCCTTAGTACTTGGTCCATATAGGGTAGCATCAAGATCGGTCTTCT
CTGTTCGTGTCTTTTTCCTAACGTATATTTGCTTTGTTTCTTCACTCAACAATAAAGTCAAAGTAAAATTAAATACTAAT
TATTCTTAAAAGGGAAGATGCGAAATTTAGCGAAAATCTATTGATTATACACACAAAGGAAGAAAGGTAGTGGAAAGCTA
AATAAAGGAGGTCATGGAGCCAGAGAGCATAGGCGATGTGGGGAACCATGCCCAGGATGATAGTGCCAGTATAGTGTCCG
GGCCTCGCAGGCGTTCTACTAGCAAGACATCCAGTGCGAAGAATATACGGAACTCCAGTAATATCTCTCCAGCATCGATG
ATTTTCAGGAATTTGTTGATACTGGAGGATGATTTAAGACGCCAAGCTCACGAACAAAAGATACTGAAGTGGCAATTCAC
TTTGTTCTTAGCGTCTATGGCCGGTGTAGGCGCATTTACCTTCTACGAACTTTATTTCACTTCAGATTATGTCAAGGGCC
TCCATAGGGTTATTTTGCAATTCACTCTTTCTTTCATTTCCATTACTGTAGTTCTTTTTCATATCAGTGGACAATATAGA
AGAACTATCGTCATTCCAAGAAGATTTTTTACCTCTACTAATAAAGGGATTAGGCAGTTTAATGTGAAGCTAGTTAAAGT
ACAGTCTACGTGGGACGAGAAATACACAGATTCAGTAAGATTTGTGAGTCGAACAATTGCTTATTGTAATATTTATTGTT
TGAAAAAATTTCTGTGGCTTAAAGACGATAATGCCATTGTGAAATTTTGGAAAAGTGTCACGATACAATCCCAACCGAGG
ATCGGAGCTGTGGATGTGAAATTAGTCCTCAACCCCAGAGCATTTAGTGCAGAGATTAGAGAAGGATGGGAGATTTATAG
AGACGAGTTTTGGGCCAGGGAAGGTGCTAGAAGACGCAAACAAGCGCACGAACTCCGACCTAAATCAGAATGAAAGAGTT
GGAGGGCTTCTTCCTTCGAATAAGAGGTCATATTTACCTATGTAAAATTGTAACCATCTATGTTCACACATAAATTATAT
TTTATACATTATTAGAAGTGAAGCTGTTGTGTCGTGAAAATTTTACAAATCCGTCATTTCATATTTAAGTTTTCCAACAA
GTGCTAGAAAACCTAGGGGTTGTTGAAATTGGTTAAACAAGGCATCTTATTATACATACAACAGCATAACGCTAGAGGGG
CAAGAAGGAAGAACTTAAAATAATAGGTGTAAAATGACTTTGGCTTTTAATATGCAACGGTTGGTGTTTCGTAATTTGAA
TGTTGGGAAGCGCATGTTCAAGAACGTCCCCTTATGGAGGTTTAATGTCGCCAATAAATTAGGAAAGCCCTTAACTCGCT
CTGTAGGGTTAGGCGGTGCTGGCATAGTTGCTGGTGGCTTTTACTTGATGAATCGCCAGCCTTCTAAGTTGATATTCAAT
GATTCTTTAGGGGCAGCTGTCAAACAACAGGGTCCCTTGGAACCAACTGTGGGCAACAGTACGGCAATTACCGAGGAAAG
GAGGAACAAAATAAGTAGTCACAAGCAGATGTTTTTGGGATCATTATTCGGTGTTGTTTTAGGAGTTACGGTGGCTAAGA
TATCAATTTTGTTTATGTATGTCGGTATTACAAGCATGCTTCTTTGTGAATGGTTACGGTACAAGGGATGGATTCGCATT
AATTTGAAAAATATCAAATCTGTAATTGTTTTGAAAGATGTAGACTTGAAGAAACTGCTTATTGATGGGTTATTGGGTAC
AGAATACATGGGTTTTAAAGTATTCTTTACATTGAGTTTCGTATTAGCAAGTTTAAATGCTAACAAATGAGCAAGACAAA
TGACCAGATATAAACGAGGGTTATATTCTTTCGTTTTATACTTTTTTATTTTTGGTATTTCATTTATCCTATACAGTAAA
TATACATAGGGCTAAGGAAGAAAAAAAAATCACGTCGAATATAAACCTAATTGTGTTCTATATTGCGGACATATATTTTT
CGTAGATTGAAAAGTTCTTAAACGTAATTTTTTTGACGACCAGTGAAGAGGAATTGAATAAGTAGAACTTGGGCAATACT
TATAACGGCAATGATAATGATAATCAATATAGATAACCAAGTCAACCTTGATTCGGTGGAATTGACGGTAGACATGTTTC
TCCATTCTCTGGCTCTCAAATAGTTCAAAGTCTTCGTGATTTTGTTCAAGTTTCTATCTATTTCCTCCACGGCGTTATTG
GCAATAATGTCATCGTTATTGACATCAGCTTCATGCTCGTCAGTCAAAGTTTTTTCCTTTTCTAGTGTAATTTCTACCTT
TTTCAACGCTGTACCATAGTTATTGGAAAAACAAAAGGTATACTTCCCCACTCCAAACGATTTTAATAAAAAGTCTGAGT
ACTTCTTTTGTTTCTCACTAGTAATCACAGATCCATCAGGAGCAGTAATATCAAAATCAATCTCAAAATTACCACCGGTT
AGAACTTGGTAACCCACAGCCAGGGAATCATCCTCAGTAACCATATCGTAGTACAGGCATTCTTTGCTGAATGCTGGTAA
ACTGATAGCAACTGGTGCATAACTGGAAGATGCAGCCACTGAATTGACCAACGCCAAAATTAAAACAATGAAGAAAGAGG
GTAGAGCAATTGTAGATTTGATCATGGTTTTCCTTTACAATGAGTGTACTCCACTGTTTATCTTATTCTAGTTTGGGTCA
CCTGATGCAGAATTGGCGGTGTCGATCCCTAAGGTTAATGAATCGAAATCACTGGAGATTTTGTTAGTTTTTCATTTTAA
CTAGTTCAAGTTTTGGCAGAATGTACTTTTTCGTGTTTCGGGACACGTCGCTGAAAAGGATTGAAATATAACCAAACGCC
ATCATGTAAGGTGCAGTGAACATTAGCGCTAAGAGGATTGAGGATTGCTTTATGAAAGTTTATGAACATTTTCTTGAATT
AAATAAATAAGTCTGAAAACACTTGAATTCGAGATGCTGTAGCAATTTGTAATATTATTTAAAGTTCACAGAGTGGCTTC
CTTGGCGGATCTGAAAAATAGGTAGTGATTTAAGGCTATATAATATTAGATACACAAAACATACCAGAAATTTTCCTCGA
AGACCAGCAGAAGGGAACCAATATCACGACATTAAAATATTGTTATCTCTTTTTATTCAGTGCTTGTATTTCAGCTTCCA
TTGAAAACGATGACTGTCTTCTCAATCTTCATGTCGAGCCCTCACACTGTACATGATAATATACTAGTACCATGAAAACT
AGTCGATAGATGATAATTGATTTTTATTTGAAATAGAATCTTTAATGATCACAGTGGATCTTTTAAAAACTTGGTGAGAT
AGTGCTAGTGATCCGTAGTCTAAATGAGTTACGTACGAAAGGGAGCCAAAAGCAATCTGACCAATTTGTATATATATACA
TCTATCCGAAAAGGAAGACATCAATTAGTACGGGCGTGTGGTCTAGTGGTATGATTCTCGCTTTGGGCGACTTCCTGATT
AAACAGGAAGACAAAGCATGCGAGAGGCCCTGGGTTCAATTCCCAGCTCGCCCCGAATAATTTTTTTTTGCCTATCTATA
AAATTAAAGTAGCAGTACTTCAACCATTAGTGTTAGCGATAATCAAGAAGTGAAACTCTTTCTCTATTTTTTTTTTAATT
GAAAAATTTCCTTTCTCTATAGCGTATAGAATATATGTTACATGTATATATATATATAAAGTAAAAACGTTCGGAAAATT
CCTCATTATACCCAGATCATTAAAAGACATTTTCGTTATTATCAATTGCCGCACCAATTGGCTTAATCAACTTCTTCAAC
GGTTGGACCTTCAGCCTCTGGAGCTGGAGGAGCACCACCTGGGAAACCGCCTGGAGCACCACCTGCAGCGCCACCTGGAG
CACCACCAGCTTGGTACAACTTAGACATGATTGGGTTGGCAATGTCTTGCAACTCCTTCAACTTGTCATCGAATTCTTCC
TTGCTGGCAGTGGTGTTGCTGTCTAACCAAGAAATAGTCTCTTCAGCCTTCTTGGTGACGGTGTCCTTGTCAGCTTGTTC
CAATTTGTCACCAGCTTCAGAAATGGTGTTCTTCAAAGAGTAAGCAATGGATTCCAATTGGTTCTTGGAAGCAATTCTTT
GAGATTCCTTTTCATCTTCTTCCTTGAATTTTTCGGCTTCAGCAACCATCTTTTCGATATCTTCCTTGGACAATCTACCC
TTGTCGTTGGTAATAGTGATCTTGTTAGACTTACCAGTACCCTTTTCGACGGCGGAAACATTCAAAATACCGTTAGAGTC
GACATCGAAAGTGACTTCAATTTGTGGGACACCTCTTGGAGCTGGTGGAATACCACTCAATTCGAACTTACCCAACAAGT
TGTTGTCCTTAGTCTTGGCTCTTTCACCTTCAAAGACTTGAATCAAGACACCTGGTTGGTTATCAGCATAAGTGGAAAAG
ATCTCGGACTTCTTTGTTGGAATGGTAGAGTTTCTTGGAATCAACTTGGTCATGACACCACCAGCAGTTTCAATACCCAA
GGATAATGGAGCGACATCCAACAACAATAGATCTTGAGTCTTGGAAGATTCGTCACCAGTCAAAATAGCAGCTTGAACAG
CAGCACCGTAAGCAACAGCTTCATCTGGGTTGATAGATCTGTTTGGTTCCTTACCGTTGAAGTAGTCAGTGACCAATTTT
TGGACCTTTGGAATTCTGGTAGAACCACCGACCAAGACAATTTCATCGACTTGAGATTTGTCCAATTTAGCATCTCTCAA
GACCTTTTCAACTGGGTCCAAAGTAGATCTGAACAAGTCAGCACACAATTCTTCGAATCTGGCTCTGGTGATGGAAGTGT
AGAAATCGATACCTTCGAACAAAGAGTCAATTTCAACGGAAGTTTGAGCGGAGGAAGACAAAGTTCTCTTGGCTCTTTCA
CAAGCGGTTCTTAATCTTCTCAAAGCTCTTTGGTTGGTAGACAAGTCCTTCTTGTTCTTTCTCTTGAATTCTTGGATGAA
GTGGTTGACCAATCTGTTGTCAAAATCTTCACCACCCAAATGGGTGTCACCAGCGGTGGCCTTAACTTCAAAGATACCGT
CTTCAATGGACAACAAAGAGACATCGAAAGTACCACCACCCAAGTCGAAAATCAAGACGTGTTCTTCCTTACCCTTCTTG
TCCAAACCGTAAGCAATGGCAGCGGCGGTAGGTTCGTTAATAATACGCAAGACATTCAAACCAGCAATGGTACCAGCATC
CTTGGTAGCTTGTCTTTGAGAATCGTTGAAGTAAGCTGGGACAGTGACGACAGCGTCATTGACCTTGGCTCCCAAGTAAG
ATTCGGCAGTTTCCTTCATCTTACCCAAGACCATGGAGGAGATTTGTTCTGGGGTAAAGTTCTTGGTTTCACCCTTAAAT
TCAACTTGAATTTGAGGCTTACCGTCAACATCGATCAACTTGAATGGGAAGTGCTTCATGTCAGCCTGCACTTCTGGGTC
GTTGAAGTTTCTACCGATCAAACGCTTAGCGTCGAAAACGGTATTCGAAGGATTCATAGCAGCTTGATTCTTAGCAGCAT
CACCAATCAATCTTTCAGTGTCAGTGAAAGCGACAAAAGATGGAGTGGTTCTGTTACCTTGATCGTTGGCAATAATGTCC
ACACGATCATTAGCAAAGTGAGCAACACACGAGTATGTTGTACCTAAATCAATACCGACAGCTTTTGACATATTATCTGT
TATTTACTTGAATTTTTGTTTCTTGTAATACTTGATTACTTTTCTTTTGATGTGCTTATCTTACAAATAGAGAAAATAAA
ACAACTTAAGTAAGAATTGGGAAACGAAACTACAACTCAATCCCTTCTCGAAGATACATCAATCCACCCCTTATATAACC
TTGAAGTCCTCGAAACGATCAGCTAATCTAAATGGCCCCCCTTCTTTTTGGGTTCTTTCTCTCCCTTTTGCCGCCGATGG
AACGTTCTGGAAAAAGAAGAATAATTTAATTACTTTCTCAACTAAAATCTGGAGAAAAAACGCAAATGACAGCTTCTAAA
CGTTCCGTGTGCTTTCTTTCTAGAATGTTCTGGAAAGTTTACAACAATCCACAAGAACGAAAATGCCGTTGACAATGATG
AAACCATCATCCACACACCGCGCACACGTGCTTTATTTCTTTTTCTGAATTTTTTTTTTCCGCCATTTTCAACCAAGGAA
ATTTTTTTTCTTAGGGCTCAGAACCTGCAGGTGAAGAAGCGCTTTAGAAATCAAAGCACAACGTAACAATTTGTCGACAA
CCGAGCCTTTGAAGAAAAAATTTTTCACATTGTCGCCTCTAAATAAATAGTTTAAGGTTATCTACCCACTATATTTAGTT
GGTTCTTTTTTTTTTCCTTCTACTCTTTATCTTTTTACCTCATGCTTTCTACCTTTCAGCACTGAAGAGTCCAACCGAAT
ATATACACACATAATGGCATCCACCGATTTCTCCAAGATTGAAACTTTGAAACAATTAAACGCTTCTTTGGCTGACAAGT
CATACATTGAAGGGTATGTTCCGATTTAGTTTACTTTATAGATCGTTGTTTTTCTTTCTTTTTTTTTTTTCCTATGGTTA
CATGTAAAGGGAAGTTAACTAATAATGATTACTTTTTTTCGCTTATGTGAATGATGAATTTAATTCTTTGGTCCGTGTTT
ATGATGGGAAGTAAGACCCCCGATATGAGTGACAAAAGAGATGTGGTTGACTATCACAGTATCTGACGATAGCACAGAGC
AGAGTATCATTATTAGTTATCTGTTATTTTTTTTTCCTTTTTTGTTCAAAAAAAGAAAGACAGAGTCTAAAGATTGCATT
ACAAGAAAAAAGTTCTCATTACTAACAAGCAAAATGTTTTGTTTCTCCTTTTAAAATAGTACTGCTGTTTCTCAAGCTGA
CGTCACTGTCTTCAAGGCTTTCCAATCTGCTTACCCAGAATTCTCCAGATGGTTCAACCACATCGCTTCCAAGGCCGATG
AATTCGACTCTTTCCCAGCTGCCTCTGCTGCCGCTGCCGAAGAAGAAGAAGATGACGATGTCGATTTATTCGGTTCCGAC
GATGAAGAAGCTGACGCTGAAGCTGAAAAGTTGAAGGCTGAAAGAATTGCCGCATACAACGCTAAGAAGGCTGCTAAGCC
AGCTAAGCCAGCTGCTAAGTCCATTGTCACTCTAGATGTCAAGCCATGGGATGATGAAACCAATTTGGAAGAAATGGTTG
CTAACGTCAAGGCCATCGAAATGGAAGGTTTGACCTGGGGTGCTCACCAATTTATCCCAATTGGTTTCGGTATCAAGAAG
TTGCAAATTAACTGTGTTGTCGAAGATGACAAGGTTTCCTTGGATGACTTGCAACAAAGCATTGAAGAAGACGAAGACCA
CGTCCAATCTACCGATATTGCTGCTATGCAAAAATTATAAAAGGCTTTTTTATAAACTTTTTATAATTAACATTAAAGCA
AAAACAACATTGTAAAGATTAACAAATAAATGAAAAAAACAACGAAATAACTTAGGTTTTAGGCTAAAAAAAACAGAAGG
AATTTTGAACGATAAACTTTTCGACTGCACACGAAACATTATTACTAATTTGTGTAACCACTATATAAGGAATCGTGTTT
ATTAATTGAATTTATTCCGGGAATATTCAAGTTATGTATATCTCTTTTCATATTCTTAAATACACATACTCATAATATCT
TGTCGAAAATACGCGGTGTAGGGAGTTATGGTGGATAACTTTTTCACGATTAGAAGAAAAGGAAAATTTCATTATTCGTA
GCTTAACATGGCAAAAACGAGAAAGACATATAATCAAAACGTGAGTTTCCTGTGGAAAAAAAAAAAAGGGAACCTCTGGT
TACGATGATATACCTGCGTGAAAAAGGACAGTTATTACCAATACATACAAAGGCTTAATAAGTGTAAAATATATATCTGC
CGAGACCATTACTCATTACACCTAGAATGGAGCAAAATGGCCTTGACCACGACAGCAGATCTAGCATCGATACGACTATT
AATGACACTCAAAAGACTTTCCTAGAATTTAGATCGTATACCCAATTAAGTGAAAAACTGGCATCTAGTTCTTCATATAC
GGCACCTCCCCTGAACGAAGATGGTCCTAAAGGGGTAGCTTCTGCAGTGTCACAAGGCTCCGAATCCGTAGTCTCATGGA
CAACTTTAACACACGTATATTCCATCCTGGGTGCTTATGGAGGGCCCACGTGCTTGTATCCGACAGCCACGTATTTTTTG
ATGGGCACTTCTAAAGGATGCGTACTCATTTTTAATTATAATGAACATTTGCAGACAATCCTAGTGCCGACCTTATCTGA
GGACCCTTCTATTCACTCAATAAGAAGTCCAGTGAAATCAATTGTCATATGTTCCGATGGTACTCATGTAGCTGCCTCAT
ACGAGACCGGAAATATATGCATTTGGAACTTGAACGTAGGGTATAGAGTGAAACCCACTTCTGAACCAACAAATGGTATG
ACCCCAACGCCTGCCTTACCGGCAGTCTTACACATCGATGACCATGTGAACAAGGAAATCACAGGGTTAGACTTTTTTGG
TGCTCGGCATACAGCCCTGATTGTTAGTGATAGGACAGGTAAAGTATCACTCTATAACGGTTACAGAAGAGGCTTTTGGC
AGTTGGTGTATAATTCAAAAAAAATTTTAGATGTGAACTCTTCCAAGGAGAAATTAATAAGGTCAAAGTTGTCTCCACTA
ATATCACGGGAGAAAATTTCCACTAATTTGTTGAGTGTACTCACAACTACACATTTTGCCCTTATTTTATTATCGCCACA
CGTTTCTTTGATGTTTCAAGAAACTGTTGAACCCTCAGTACAAAATTCTCTAGTCGTGAATAGCTCTATTTCATGGACTC
AAAACTGTTCCAGGGTTGCTTATTCCGTAAATAATAAAATTTCTGTTATTTCCATATCTTCATCAGACTTCAATGTTCAG
TCCGCTAGCCATTCTCCTGAATTTGCAGAATCTATATTATCCATTCAATGGATTGACCAGCTCCTACTTGGTGTTTTAAC
CATATCGCACCAATTTTTGGTATTGCACCCCCAACATGACTTCAAGATCCTGTTAAGATTGGATTTTCTGATTCACGATT
TGATGATCCCACCTAATAAATATTTTGTAATAAGTAGAAGAAGTTTCTACCTGTTAACAAACTACTCATTTAAAATTGGC
AAATTTGTGTCTTGGTCAGATATTACTTTAAGACATATTTTGAAAGGCGACTACTTGGGTGCATTGGAGTTCATAGAATC
ACTTTTGCAACCTTACTGTCCACTGGCAAACTTGTTGAAGCTAGATAATAATACGGAAGAGAGGACTAAGCAACTTATGG
AACCATTTTACAATCTGTCCTTGGCTGCCCTAAGGTTTCTTATAAAAAAAGATAATGCCGACTACAATAGGGTTTACCAA
TTATTAATGGTAGTTGTTCGTGTTTTGCAGCAATCTTCCAAAAAACTAGACTCAATTCCTTCTCTAGACGTCTTTTTGGA
ACAGGGTCTGGAGTTCTTTGAATTGAAGGACAACGCGGTATATTTTGAAGTTGTAGCAAATATTGTTGCCCAAGGATCAG
TTACGTCAATTTCCCCAGTTCTTTTCAGGTCCATAATTGATTACTATGCTAAGGAGGAGAATTTAAAAGTAATTGAAGAC
TTAATCATCATGTTAAATCCTACTACGCTTGATGTTGATCTTGCCGTCAAACTATGCCAAAAGTATAATTTGTTCGATTT
ATTAATATATATTTGGAACAAGATCTTTGATGATTATCAAACCCCAGTGGTGGACTTGATATACAGGATTTCTAACCAAA
GTGAAAAATGTGTGATCTTCAATGGTCCTCAAGTACCTCCTGAAACGACTATATTTGATTACGTAACGTATATCCTTACT
GGCAGGCAATATCCACAAAACTTGTCTATATCACCAAGTGATAAATGCTCCAAAATACAAAGGGAACTTTCAGCATTTAT
TTTTAGTGGCTTCTCCATAAAATGGCCGTCGAACAGCAATCATAAACTTTACATATGCGAAAATCCAGAAGAAGAGCCAG
CATTTCCTTACTTTCACCTTTTATTGAAATCGAATCCGAGTAGGTTCTTAGCAATGCTCAATGAAGTGTTTGAAGCGTCC
TTGTTTAACGATGACAATGACATGGTTGCATCAGTTGGAGAAGCAGAATTGGTAAGTAGGCAATATGTTATTGATCTACT
ATTGGATGCTATGAAAGATACGGGAAATTCAGACAACATCAGGGTACTTGTTGCAATTTTCATTGCAACTAGTATATCAA
AATATCCTCAATTTATTAAAGTGTCTAACCAAGCCCTCGACTGCGTTGTTAATACCATATGCTCCTCTAGGGTTCAAGGT
ATATATGAAATTTCTCAAATAGCTCTGGAGTCGCTTTTACCCTATTATCATTCAAGAACAACAGAAAATTTTATACTGGA
ACTAAAAGAAAAAAATTTCAATAAAGTTCTTTTCCATATCTATAAAAGTGAAAATAAGTACGCCAGTGCGCTTTCACTTA
TTTTAGAAACTAAGGACATCGAAAAAGAATATAACACGGACATTGTATCCATAACCGACTACATACTCAAAAAATGCCCA
CCTGGAAGTTTAGAATGTGGCAAAGTTACTGAAGTTATCGAGACGAACTTTGATCTTCTTCTCTCAAGGATCGGTATCGA
AAAATGCGTCACAATTTTTTCTGACTTTGACTATAATCTTCATCAAGAAATCCTGGAAGTAAAGAATGAGGAGACTCAGC
AAAAGTATTTGGATAAGCTTTTTTCTACGCCAAATATCAACAATAAGGTCGATAAGCGTTTAAGAAATTTACACATCGAA
TTGAACTGTAAATACAAGAGCAAAAGGGAAATGATTCTTTGGCTTAATGGTACAGTTCTCAGCAACGCTGAGAGCTTACA
AATTCTGGACTTATTGAATCAAGACTCTAATTTTGAAGCTGCAGCTATAATTCACGAACGCTTGGAAAGTTTTAACCTAG
CAGTCAGGGATTTATTAAGTTTTATTGAACAATGTCTAAATGAAGGGAAAACAAATATATCTACTTTATTGGAATCTTTG
AGGAGGGCCTTTGATGATTGTAATTCTGCTGGTACCGAGAAAAAATCGTGTTGGATATTATTGATTACATTCCTGATCAC
TCTATATGGGAAATATCCTTCACACGATGAAAGGAAAGATTTATGTAATAAACTACTTCAAGAAGCATTTTTGGGATTGG
TTAGGTCCAAGAGTTCCTCTCAGAAGGATTCAGGTGGGGAATTCTGGGAAATAATGTCTTCTGTTCTTGAGCACCAAGAC
GTTATTTTAATGAAAGTTCAGGATTTAAAGCAACTGCTACTGAATGTTTTTAATACTTATAAATTGGAAAGATCTCTTTC
TGAGTTGATTCAAAAGATTATAGAGGATTCTTCGCAAGATCTTGTTCAACAGTATAGAAAATTTCTGAGTGAAGGGTGGT
CTATACACACCGACGACTGCGAAATCTGCGGGAAAAAAATATGGGGAGCTGGTCTGGACCCATTACTTTTTCTAGCTTGG
GAAAATGTACAGCGCCACCAAGATATGATTAGTGTAGATCTCAAAACTCCCCTTGTCATATTCAAATGTCACCATGGCTT
TCACCAGACTTGCCTCGAAAACTTGGCCCAGAAACCCGATGAATATTCTTGTTTAATTTGCCAGACGGAATCTAACCCAA
AAATAGTATAACATTTCTAAATATTTAATACAACTTTGGTTACATAAAAGTAAAATTTATACACCTCATTTCATTATGTA
GATTCATATATAGAATACCAATTATGATTGACCCAATAGCCATCAAAATCAGTAGTTATTAATACTTGTCTTTCTAGGAG
CCATTTGCATATTTCTGATATTTCATGAAGCGAAAGTACTTCACGACACCTAGATTGCAATCTACTCAATGTTATCCCTG
GATGAAATATTATTTCGTTAACGACCATAGTAACTACCTGCTTCCATATGTTTGGCCTAATGGAACCAGATCCATTCACC
CATAAACGAGAAAATGGTTTGCCCAGTGGAACTTTGACAGCAGACTTCCTTGCTGTATTCAATTTTGTCTGAGAATTGGC
ATATATAATCAGAGGGGGAGTTAATGTTCGTATTTCAAATCTCCTTGAAGTATACGTTAAAGGTCGAACATTTCTCACCA
TTGGAATTACATCCATATTCAATAGCTCTCCCGAAATCAAATCAATTAAAACCCAAGAGGATATATCGGACGGCTCTTGA
TTGATAACAATAGCGTTTCCGGCCTCCAATAATTCATTAACCTTACATCTATACTGAAAAGCTACACCAAAATCTTTATA
ATTTCCTCTATTTTCCAAAATGTCTGGTAAAGTATCAGTACATTCAAGTTTTGAGCCATGGAGATAAATTTGCTTTTCCT
TAGCCATATCCATGATGACGTTATCTATTGATTCGTTTCCAACGTTCTTCAACGCCTCTATTTCATTTCTAGTGGTCGAA
GGACTTTCTATTAATATGGACCGGATCACTGTGCGAATATAATCGTCGCTTTGACTCTTCGATAAGTCCTTAGTAGAAGC
GGAAATCTTTCTAGTGTAAGTTTTTTTTAAAGAAGAGATCTCTCTTTGAATCATAGAAGACATGGCCAGATCGTTGCCAG
AATGTGTAAGTGTGTCATCACGTACCAGAGTAAATTTTTTTCTATTCTCTTCGTAGTTCTTATAAAGAAAGAGCGGCCTT
TTTATTTCCTTTTCATCAAAAGAGGTCCAAATATCAAGCAATTTGATAAGATCTAGTTCTTCAACATCCCTCAGTGAAAT
CTTTTCACTTTTAATGGCTAGAACGAGCATTTTTTTCCACTTATCGACATATGCCCTCCAACCACTATGACCCATTCTTA
CTCGCCGTGCCGTCCATTTCTTTTTTAGGTTATCTAAAGAATTATTAGGAAATAATTTTGTTATTTTGTCCCACATTATT
TCATTTTTAATACTTTTAGTAACTACAACAGCTCTGATTAAAGCCTGAACACCATCTTTAGTGCCTGCATGATAGACAGT
TTTGTCTTCTTTAGTATTTTCCACGACCACCGTTGTCCTACCAGCAGACACTTTTTTGTCTCTCCTTTTGATCTTTCCAT
CTGATACGTTGACCGACGTACTCTTCTTAGAGATAGCGTCATCTGAAGCTTTGATCTTAGCATTCTTTTGGCGGTTCTGA
AACTTACGAATTCTTTCAACTGATTTCTTTCCTCTGTGAAACCTATTTTTTTCCGTTTGGTCAAAGAAGTATATTTCCGT
ATCATGTATAACATCAGTAAAGGTTGCTTTTTTACTATCTTTTTCTTTCAGGATGTACCTTTGGATAGCGTCCTCTCCAA
CAGTGGGCAAAAAAATAATTTTTCTTCCTGATACAGGCTCTGTTCTGGCTCCTAATTTTTCGCTTTCTACCATCAAATCA
ACATCACCACGGACAGTCTTTTTATCTAATGTCGTTGTGGAGCCCATATATTTAGAAACGCTTTCGTAAAATTGTTCTCT
CAGGTATGCTACCCCACCAATCGTATTCATAACTTTCAAAATGGCTCTCTGTCTCTGTAGTGAACGCAAAGAGCGGGCAG
AAAAGCCGCCGAAGTTAACCACCTTGCCTTTGACAACAGTGCCTCCGTTTGAACTTGGACTATCTTCAGCAGATTTCGGC
TCCTGTGCAGTGCTGACATGCTGCTCTAGCTTAATCCTTTTGGGATTCGAAATGTTTCCTGCAACAGAAGCATTAGTACT
GTTTTTAACCTGCCTCTTCCGTTTGTTTTTATTCGGAGTTTTTTTTGAGTTTGGGGGAATTTTTAATTCACCGTGCCAGA
AGAATATATCCTGTCCATCGCTGTCCGTTGTAAATCTAACAGTGTTGTTGAGTGCGACGAAATTATCCTCGTTGAGAGTT
TTCAAATCGGTACGAGATTTGCCTAGCTCATCAAACCCTTTTGGAACGGATATTTCGTCTTCCGCATTTGTTAACTTTTG
AAAGTTCTGAGCTGTGAACAGCCTAAAAAACTTCTTCTTTCCCTCAAAATCGTATATGCGAAAAAGCCTATACCCCCCTG
TATTTTCTTTTTGCTTATCCACACTTTCTAAATAATATTCGCTTGATTTGGTAAAAGCTCGCTGAAATTCTTTTCCGGTA
ATTCGATTTACAACATCCATAGTTGAAATTCCTTTAAGGCCAGACTTATCTGCAATGTCATAAGTCTGATTTTGAAGTGG
ATAAAATCGATTAAGAAGAACTTCATTCTTTACAGCATCCTCTTTCTCTTCCATAACAAGGCCTTGATTTTGTAATAAAT
CAGTCGCATTGAAATTATCTAAACCTTCGACTAAGTCTTCATCTTCGAAAGCTGCCTTGCTATCTGATACAGAATCTTCA
TCCGCGCTATTGCTATCATACTCAAATGAAGGCGAGCCTTTAGAGTCTGGAATATCTTTCACGTATTTTACACATCTGAT
TTTAATGGCAGGATTCTTGGGTGATACTACAAGCACTTTCTTTAAGTACTCCTTTTCATCTAACCATGCAATAGCTGCAA
TAAAAGCTTTAGAAAGTCTTTTCTCTTTGTCAAATTTCAATTCACGCTTTAAATCAATTATCTGGCGAATACCATTTTTT
GATCGTTTTACCACCTCAACTATTGTTGCTAAATGATCCCTAATATTAATATAGGGATTACTATCCACCCCGTCATGGCT
GAATTTTTTTAGCTTCAATTGCTTCACGACGTGTCCCTTATAAATCAGTTGTGAACTTGTTAACAGGTGGTTTATTTTCT
TGATACGTCCAGTCACACTTCTAGGATCTTGCCCAGTTACCTGCGCCAAATCCATAGTATTGATCCCTTTTTCTCCTGAT
TTGGCAACTTCGAGAAGTAGTTCAAATGCAGAATTTCCAATAGTTGACTCCTTTTTTGTGTATCCCGTTAATAATGTCCA
TAGGCTGTCCTCAGTAATCCCAACCGAGTATGAATGATTAGCGTCGCCTATAATATCAGTCACATTTTTAGTTGTTATAG
CACCATCACAATACACCTCAATGTCCTTTTTCAATATCACGCATGAAAGCACGAACTGTTTAACTTTTTTATCAGACAAA
TCAAAATATTTACCAGATATATCCCACAGCTGATTCAAAGTGATTTCTTCAATGTGTCGTTAGTAAATAATCTTTCACAA
TATAGTACGTTTATCACCTAAACGGAGCCGAAAAGGAGAATGAGACATGAACATACTTCCCTTATTTGAAGCAATTTTAT
CAGACACTATTTGTACGAGTTCGTCAGGATAAATCGTCAGTACCATTTTTCTTGTGGCTAGTTGGCTTCAACCAAACGTC
CTCTTCTCTCTTATGGCAAGAAGAAAGTTATATGTGTGACTGGTTGTTTATTTCACTTTCGCGACTGAAAGCGCCGCCCT
TTATGATGCAAAAAACCAAGCGGTATTTGAAAATGCAGATTTGCAGAAATAAAAGAAATAAAAATAAAAATCTTATAATT
TTACCAGCTTCAATAACTCGATTTGCATAAGTGTGCCTTAGTATGCTTATTATATTGACTTTGACATTGAACTTCAAAAC
CTTTTATGTAATGATTTAAGTCTTGTCACATGACATAATAATAAATAATTTTAAAAATATAAAATATTTTTAATAGTTTT
TAAATATTTTACAGTTTATTTTTTAAATTTATTTATATGTTTTTGTTTTCCGAAGCAGTCAAAGTATTTTAATTTTCGGA
GCTTTCATTTCAAGCGCCTTTTTTTTACACATAATACGATCAAGATAAATTATTATAGTGGTACAGAACTCTTAAGCACT
AGGCGGTGGACCTTATTAGCTCAATCTTGAGTCAGTCCATGTATCGTTTTATAATACTTTTTTAAGCACTTTCTTTAATA
AATATTCCATTGAAGTACTGTTACTGAAATGAGATGAACTGTTCAGAATGTAGAAATGGCGCCAGAAATCAATCATTGTT
TAGCAAAAACACCTTTCGTCTGCTGCCTCGGGTGTTTTTTCAAATTATTTCAGCAGGTAAATTAAGATAGTTATTCGAGT
GATTGCCAAATATCATGTTCTACTTCGAAGACTTATAGCTAATTAATTTTTTCATAATGAAGGTGTCGTTAATTGTTCTG
ATTAGTAACATGAAACTCAAAAATCATCAAAAAAAGAAAAGCTAAATGTATACTTTTTTGTCTACATTAGTTACCTTTTA
TTACATGAGAAAGTTATTTTTCTTCTTTTTTTTTTTTTTTTTTTGAAACTTTTTCCTCTCGGAAAATAAAAGATATATTT
ACAAGTGAAAGCTTATTGTAATGTGTACTTTTAAACATCAAATAACAGACCTTTACATCAAATAAGCACCGCAAGATATC
CTAAAATCGACATCCAATGCATCGTAAATCATTGAGGAGGGCTAGCGCTACTGTGCCTTCCGCTCCCTATCGAAAGCAGA
TTATTAGCAATGCACACAATAAACCAAGCCTTTTCTCTAAAATTAAAACTTTCTTTACCCAAAAAGATTCAGCCAGAGTG
AGTCCAAGGAATAATGTTGCTAATAAACAACCACGCAATGAGTCTTTTAACAGAAGAATCTCAAGTATGCCTGGAGGTTA
TTTCCATTCTGAGATATCCCCAGATTCTACTGTAAACCGTTCCGTAGTTGTTTCTGCAGTGGGTGAAGCCAGAAACGACA
TTGAGAATAAAGAAGAGGAGTATGATGAAACACATGAAACTAACATCTCCAATGCAAAGCTTGCAAACTTTTTTAGTAAA
AAAGGTAATGAGCCTTTATCAGAAATTGAAATAGAGGGTGTGATGTCATTGTTACAAAAATCAAGCAAATCCATGATAAC
TTCGGAAGGAGAACAAAAATCAGCCGAAGGTAATAATATCGACCAGTCGCTTATCTTGAAGGAGTCAGGAAGTACACCAA
TCAGCATATCTAATGCGCCGACCTTCAACCCAAAATATGATACTTCAAATGCGTCAATGAATACGACTTTGGGAAGCATT
GGTTCAAGAAAATACAGTTTCAATTATTCTAGCCTGCCCTCACCATACAAAACAACCGTTTATAGATATAGTGCAGCGAA
AAAGATCCCCGATACATACACAGCCAACACATCTGCTCAAAGTATAGCATCTGCTAAATCGGTAAGAAGTGGTGTTTCAA
AGTCAGCTCCTAGTAAGAAAATAAGTAATACAGCTGCGGCATTGGTCTCACTATTAGATGAAAATGACAGTAAGAAGAAT
AATGCAGCTTCAGAACTTGCTAATCCATACTCCTCATATGTAAGCCAAATACGCAAACATAAGAGAGTTTCTCCAAATGC
TGCACCAAGGCAAGAGATCAGTGAAGAAGAAACTACTGTTAAGCCATTATTTCAAAACGTTCCTGAACAAGGCGAAGAAC
CAATGAAACAACTGAACGCCACCAAAATTTCACCATCTGCGCCAAGCAAAGATTCTTTTACTAAATACAAACCTGCAAGG
TCCTCATCCTTACGCTCAAATGTCGTCGTAGCTGAAACCTCACCTGAAAAGAAGGATGGTGGAGATAAACCTCCATCCTC
TGCTTTTAACTTCTCGTTTAATACTTCAAGAAACGTTGAACCTACTGAGAATGCTTATAAGAGCGAGAACGCACCATCTG
CATCATCAAAGGAATTCAATTTTACCAACCTACAGGCGAAGCCGTTAGTTGGAAAGCCAAAAACCGAACTTACAAAGGGC
GATTCTACTCCCGTCCAACCAGATCTTTCGGTTACTCCTCAAAAAAGTTCATCGAAAGGCTTTGTTTTTAATAGTGTTCA
AAAGAAATCACGGTCCAATCTTTCACAAGAAAACGATAATGAAGGTAAACATATCAGCGCCTCAATTGATAACGACTTTT
CAGAGGAAAAGGCGGAAGAGTTTGATTTCAATGTTCCCGTGGTGTCTAAGCAGCTAGGAAATGGCTTGGTTGATGAAAAT
AAAGTTGAGGCTTTCAAGTCCCTATATACCTTTTGATAATGAAAATTTTAGCCGTGACATAATTACCGTATAGCCCAACT
CAATACGTAAGTTTGTGTAAAATACCATTCCAAGATGATATTATTTAGTCATTTTTTTTCCACTTTCTCAAAAAGAAGGA
ATACCTTTAGCGGCTCTTATAAACTATAAATTTCTAGAAGATACATAAAAGGTTTTTAGTCTGATCATAAAATTTTTTGC
TTAACAAAAAATTTGCCCAGGTGTTTCATTTGCCAGCCACAAGTAACAGCGAGAACAATTAATTGAATGACAATCCACCA
CATAGCACGAGAATTAACAGCTTCAGAGGCGTCTCTAAAGGTAGCTTCACGATCTCTCATCAATTTTTGCTCTCTTCTAA
TTTCGCCGATCTTGGAGTTTAGGACGTTAACCTTGGCATGTAGAATGTCAATAGTGGCTTTACCCTTAGAATCTAACTTT
TCATCAGAGCCCACTTGGAATTCAACGTCAATCTTCGTTTTAGCCTTAATCAACCAGCCACCAGCTTCGGGCTGAATACA
GATTTTATGTTCACCCGAATCAGACGCAAGGAAAGTTAAATCACCACTTGCTGAACCTTTCTGATGAACAACCAGGTGGT
TATCATCAAAAGTTTCCTCAATATCAATCAAGACACCAAAATCTTGCGCACCAGCGTCTCTGTAATTTTGTAATTGGTCA
TCGTAAATTTGTGCCTTGTAAGTTGCTTGGAACAAAGTACCTTTAGACAATTCCTTGTGGAAGCACTTACGTTCAGCACC
AGAAGTATAATAATAGAACGCAGTAACTTGAGCTGGTAAAACTAGACAGCAGGCAAAAACCTGTAAAAGAGAGGTTAAAA
GCATGATTAGTAGAGAGATTGGTTACCTTTAAATACTTTTCCAAACTACAGAGGGAAGATAGAGTAAGTTTTGTATGTAC
ACATTTCTGCTGATGTGTTTTTTTTTTTCAACTTATTACGCGATTCGTTTTTTTTTTACGGTAACAGAATACAGAATAAA
TTCACGTACAAAAATAGAGAATATATAAAATAATAGGTTGACGATTATATTGGATCTTCCCCTGGGGTTCAAGAGTCGAG
ACCGAGTCCTTTTAGTTTGTGTATATCAGCTGGTTCTTTTCGTTATGAACATCCTTTTACAGGATCCATTCGCTGTTCTT
AAGGAACATCCTGAGAAGCTCACACATACGATTGAGAACCCTTTACGCACTGAATGTCTCCAGTTCAGTCCTTGCGGTGA
TTACCTGGCTCTTGGGTGTGCCAATGGAGCACTTGTTATTTACGATATGGATACGTTCAGGCCTATTTGTGTCCCAGGAA
ATATGTTGGGAGCACATGTTCGACCCATTACATCTATCGCATGGTCTCCAGATGGTAGATTGTTGCTTACAAGCTCTAGA
GACTGGTCAATAAAACTGTGGGATCTTTCAAAGCCAAGTAAGCCTTTGAAAGAAATACGATTCGATTCTCCAATTTGGGG
TTGCCAATGGCTGGATGCTAAAAGGCGGCTTTGTGTAGCTACGATATTTGAGGAAAGTGACGCATATGTTATTGACTTCA
GCAATGATCCGGTCGCAAGCCTTCTCAGTAAATCAGACGAAAAACAATTGAGTTCGACACCTGATCATGGATATGTTCTT
GTTTGTACAGTACATACCAAACATCCAAATATTATTATTGTTGGAACTTCAAAAGGTTGGCTAGACTTCTATAAATTCCA
TTCTCTATATCAAACAGAATGTATTCATTCCCTTAAAATCACGAGTTCTAATATCAAACATTTAATTGTCTCGCAAAATG
GTGAAAGATTAGCTATTAACTGCTCCGATAGAACAATAAGACAATACGAAATAAGTATTGATGATGAAAACTCTGCGGTT
GAGTTGACCTTAGAGCATAAGTACCAGGATGTGATTAATAAATTACAGTGGAACTGTATCCTCTTTAGTAATAATACTGC
CGAATACTTAGTCGCTTCTACACATGGTTCTTCTGCACATGAACTATACATCTGGGAAACGACTAGTGGAACGTTGGTGA
GAGTCCTGGAAGGGGCTGAAGAGGAGTTGATAGATATAAATTGGGACTTCTATAGTATGAGTATAGTGAGTAATGGTTTT
GAATCTGGGAACGTGTATGTGTGGTCTGTTGTTATTCCGCCAAAGTGGAGTGCTTTGGCGCCAGATTTTGAAGAAGTAGA
AGAGAATGTCGACTATTTGGAGAAGGAAGATGAATTTGATGAGGTCGATGAGGCAGAACAGCAGCAAGGACTAGAACAAG
AGGAAGAAATAGCTATCGATCTTCGGACGAGAGAGCAATATGATGTTAGAGGTAATAACTTGCTTGTAGAACGGTTCACA
ATCCCTACAGATTATACGAGGATAATTAAGATGCAGTCATCATAGGTTTCTCTTCAAAAGGAGAAAGTTTAAATAGGCAA
CTGACACTGAAGAGGTATAGTCATGCCTACCGCGATTTCTTTGACACAGAATTGAAAAATTTTGCATTTTTTGGTAATTT
CCTAATAATACGAAGTGCAATAATCTCACTTTGATAGGAGCACGTCATGATGGTAATTTCATACTACTGAACGTAAATGT
TGAAGGTGAATTTGTAAAGCTTTGTTATTTGAAGCTGTACACCTAAAGGGCGGTAAATTGTTGGGTGTTAGTACCATGCC
ATTAATTAGAATTTGTTAGCATTTTTATTCATTTGTGCATTATGGGTTCAAATTCATATGACTGAACGTGTAGTTTCATA
TCCAGTCATCAAGAGATGCTGAACCGCCCTTCAAAAACTTGACGAAATAGAAGTTTTTTTTTTACATTTCTCATATGTTA
CATAGATTAAATAGTACTTGATTATTTGATACATTAAGCTAACAAAGCCTTGGATAACTCATCGGCAAGATAGTCGGCTT
CAGCCCTGTAATTCAAGCTGTGTAGGTTAGCAACGGTATATCTAATTCTGCTTTGATCATTGTATGTATCCTCACGCGCT
CTAATCCTAAAGTCATATTCGTTCATTTGGATACTTTGAGTAATTTTTGTGAATTCGTTGGGGTCTTCTTCCTTCAAAGA
CATTAATGTATTAGCATCAACACCCAATAATTGTTTAGCTTGGTCGTCAAATAAAGTGAGCCATAGTTGATTGGTTTCGT
CAATAATTGATATTGTCAAGATGTATCTCCAATTTGGCCTTGCATTATTGGTGTCGCACTTCTCACATCTCCAAGTACCA
TCAGGCTGTTCCAGAACTTTCTTATTACAATTCTCATTAGAACAGGCAGGATATGCAAAATTATCAACTTTTAAGAAACT
TATAGCAGCTTTAACACTAAAAAAGTCACCTTTCTCGCTTCTTCCTAGATTTTCAGCTTGAGCTCTAGCAATAGTAATAC
GCTGAGCAATGAATTTTGTTAAGCTAGCAGCCGATTGACCACCCATACCGGGTTCTTGCTTTAAAGTGATGAAGTTTGCG
TTGCGGCCCTTGGAATCATACCAACCCTTTAAGGCATATGCCTCAGGAATTTCTGGATTCGGAATCAGGGTACTAGAAAA
TCCCATAGACAAAGATTTGCCACCAAAATCCGTCACACGAACACCTTTAATGGCAGCAACAGAACCTTCAGGAAGGTTGA
AATCAAGGGCTTGCTGATTCCATAGGCCAACAGAGATAGAAAACCCAGAGTCGTCAACAATTGTGATGTCACGACGATCG
AATTTCTTCCCAGCCCTTGAAGTTAGCTCAAAATGTGGGTTTATAGTTTGGATAATACCGAGGACGTCTACGTTGGAATT
TACTTCCTGGTTCTGAATAGCATCTAGTTTGATGAAATTGAAATGGGTTTTCGGAACATTACTTTCATCGAAACATTCTT
CTATAACAGTGTCTCTATCCAAATTCAGTTCATAAGGGTGTGTTAGATTAGTAAATTGGGGCTTAGCTGGTTGGAGTTTT
GCCTTTGATACATAGTATACTTTGCCTTCTTGTAAAATTTCGTTAAATTTTGTAGCAAAATCATTAAACGCCGTGGCTCG
GATTTCTCCAGAGGTATCCAAGAAGTTGACATTGAATAGTTTACCATCACCTCTTTGATTGTGCCACGTTTTAATTTCTC
CCTTGTAGGAAACTCTTGCTTTGATAGTCCAAACGTTTTGGTATGGAGACAGTTGTTCGATGGCAAAAATTGGTCTGGTT
TTTTGCGAATTAGGGTTTTCATTGGCGAATTTTCTCTCATTTGCATTCAAGTTTGAGTTTGAATGCAGCATATCAGGGAC
ACCAGCATTGCTGGCGTTTGTTTGATTGGCAACATTACCACTGTCAGTTATATCTTCGTCTTTTAAGGTTTCATTTGGAT
GCTCTGAGAAATAGTTATCCAAAAAAGTACTAGTTTGGTTGACCATATCAGCACGCGACTGGACCAACTCAAAGTCATCT
ACTAAAAGAACGTATTTCTTTCTTTCCCTGACAATAGCAGGTTCTGCAATTATCACGCGAATGATATCACCCCTTTGTAG
TTCCATTGACTGGAACTTGGATGCAGCTTGGTTTCTCAACAGAGCCTTCATATGGTAAATACCATCGGAAATCATGATCA
AATTCTTTCTGTTGCTGTTAGCCCCATCAGATTTCCTGGTGTTATAAACTTGATAAACGCCACCGGTGGGATTATCGTAC
CTTTGCTTATTGGTGAAGATGCTATGAAAATCGCCCCTCGAAAGTTGAACACTGCTCATCTCTTGTAAGTATAATCTGGT
CTTCTTGCTGGTTTCGCCTTTACCGTAATAAGAAGAGTGAATAGTTTTTGTTTTACGTGTAGAACTTAAAGTGATAACAT
TTGTTCAAGTAAACCTTTATGTTAGTTCACGCGTCTTTTGTCGCCTCGTCTAATTTTTACGCGTGACATTTTTCCAAGCA
GAGATATTTTATTGAGCAGCGAAGAAGAGTTAGAGAATAAGAAAGTGATGCGATAAGAAATCCACCCAATTAGCATAGAT
CCTTTCGTATATGGCTGAAGAAGGTGGTACGCGCATAGCTATTAACATATATGCAAAAAGAACGGCAAAAGGCGAGGAGG
TTTTTATGCCACCGCTAGTATTTGACATAGATCACATCAAACTTCTAAGGAAATGGGGTATTTGTGGTGTGTTATCTGGA
ACTTTGCCTACTGCAGCACAGCAAAATGTATTTTTGTCGGTACCTTTGAGGCTTATGTTAGAAGATGTGCTGTGGCTGCA
TTTGAACAATCTTGCCGATGTGAAATTAATAAGACAAGAGGGAGATGAGATTATGGAGGGAATAACATTAGAGCGGGGCG
CCAAACTATCTAAAATTGTCAACGATCGTTTGAACAAGTCATTTGAATATCAGAGAAAGTTCAAAAAGGATGAACACATT
GCAAAATTAAAGAAAATCGGTAGAATCAATGATAAAACCACAGCTGAAGAATTGCAACGGCTTGATAAATCTAGCAATAA
TGACCAGCTAATTGAATCTTCTTTGTTCATTGACATTGCTAATACCTCTATGATTTTAAGAGACATACGGAGTGATTCAG
ACAGCTTATCCCGCGATGATATCAGTGATTTGTTATTTAAGCAGTACAGACAGGCAGGAAAAATGCAGACCTATTTCTTA
TACAAGGCATTGAGAGATCAAGGGTACGTTTTGTCCCCAGGTGGACGTTTTGGTGGGAAGTTTATAGCATACCCTGGTGA
TCCTCTTCGTTTCCATTCACATCTGACGATACAAGATGCGATTGATTATCATAATGAGCCGATTGACCTAATATCCATGA
TAAGTGGTGCAAGACTAGGAACGACTGTGAAAAAACTTTGGGTCATAGGCGGTGTTGCGGAAGAGACAAAGGAAACTCAT
TTCTTCTCAATAGAATGGGCTGGATTTGGTTAAGCTGGGAATCAGTCATGTATAATTATTTTCTCAGAATTTATGTATTT
ATAAGGTTTTTCAGAAGCATACATATGTGTAATACAATTTTTAAATTTGCATTGATATTTTGATGCATTCAGCGGGAAAG
TAGTTGTTTATCACTAGACATATAATTATGTTTATTTATATTTAGTGGGAGCAAAACAGTTTATTGAATGTTTACCAGAA
CCGAAAAAAAAGCTCTTCTAAACTGTTGACATCCAGTTCATTTACTTCCACGTGTAGATGTGAAGGAACAAATATTTTAG
CATCGTTCATACAAGTAATTATGCTATATTATCGATCCTCGGATTTCAGCTTCCGTTATATCGGATGATTGTTACTCGAC
CTTTATGTCGTCTTTTTACATCATATATGATAATATGCTAGCAGTTTTAATACAAATTGATCGAAGATAGTTGGTTCTGA
GAAATGGGTGAATGTTGAGATAATTGTTGGGATTCCATTGTTGATAAAGGCTATAATATTAGGTATACAGAATATACTAG
AAGTTCTCCTCGAGGATATAGGAATCCTCAAAATGGAATCTATATTTCTACATACTAATATTACGATTATTCCTCATTCC
GTTTTATATGTTTATATTCATTGATCCTATTACATTATCAATCCTTGCGTTTCAGCTTCCACTAATTTAGATGACTATTT
CTCATCATTTGCGTCATCTTCTAACACCGTATATGATAATATACTAGTAATGTAAATACTAGTTAGTAGATGATAGTTGA
TTTCTATTCCAACATACCACCCATAATGTAATAGATCTAATGAATCCATTTGTTAGTTAATAGTTTAAATGTTTTTATCG
GAAGAGGTTTTGTCATCACATCAGCAATGTTCTTCTTGGTCTCGATGTAGTATACGTATAAATTATTACCTGATACTTCA
TCTCTAAGTCTCATTGCCTTTGTGCCAAAAAATCTGTTTCTAAATTTCTCTTCATTTGTAGACTTAATTATACTGATCGT
TGATCTACTATCAGTAAGTAAGCCTTTAATAATTGGTTTCTTGTTAAGTTCTTGTATCAGGTAACTTAGATTATTTAATA
ATGGGACAGATTCACTTATCGCGTGTATTTCTGCTTCCGTAGTTGAAGTACATGTTAATGAAGCCTTGGTGGACTTTCCT
CCAATTACCTTTCCATTAAGTAAATATATGTTGCCAATTTGTGATTTATAATACGGTTGGTTGCCATACGAAGCATCACT
TATTGCGACTAGTTTATTATCTGGCTCGGTAGGTTTGTTTTTGTGCCATATCAGTTGTTTATCTCTAGTGTCCCACATGA
ATTGTATCAACTCATATGTCATGTCTAAAACTTGCCTAGAGGGGAATAGTATATGTTGAGCAAGTGTGTTGATGTAGTAT
AGTAAGTCAAATCTAAATTTATATCCAACATATGAAGCTAGACCAATCAACTTTTGCATTTCATGTACCTTCTCTTTGTA
TTCATCTTCATCTATTTCTAGTTCATCCTGGTCTATATAAAGACCTGGTTGACCTGGAGCTCTAAGTTTCTTTCCTTTTG
GGTTCAAAGGTACGTTTAGTTTGGGTAATTTTTCTGTCAAGGATTTTTCCATACCTAATTTCATGTATTTACCTCTTTGA
TATTTGATTTCTAAGCCAAGTATGTCGTACTGAATTTCGTTATCACTTTCACCCAGATTTATTATCTTTGTATCGTATTG
TTTCTTGAGTGTTGTTATGATTTTCTTATTTGCATTTAAGTCTTTGCTGAACAATATCATATCATCAACGAATAAGCAAA
TTGTTACTTGACTATTCTTAAATACGCATGACCATCCACGAACTTCTTCCATACCACACTGTTTTATCAGGTATGATTTG
ATAGTTTCGTACCAGTTCGCTCCACTTTGTTTCAATCCATAAAGTGATTTCTTCAAACGTATCAACTTATCATTCATTCC
TAAATGTGGTGGAGGTCTTATGTATAATTCTTCTTTGATGTCTGCATACAAATATGCCGAAGATATGTCTAATTGTGTAA
TATAGTAGTTATTGTCTAATGCAAGTGACAGGGATGTCATCAACGCATAATGATGTACAGTGTTGGATTGCATACCTGTA
TCGTACGTATCAGGATGCTGAATGTCACCTCTTGCAACAAATCTAGCTTTATGAGTTCCGTCACGTTTCTTGTTGAAGAT
AAACATTGAGTTTATTACTCTTTTAGGGTCTATTTCTTTTCTGTCATAATATTTGTCAGTGTCCCAAGTATTCATTTTCA
ATAGTTGGTTGACTTCTTTGTGGTATGCCTCGATATATTTTTCTTTTTCTTTAATATCTTTATTATAGGTGATTGCCTCA
TCGTATCGTAAGGTTGTCCGTATTGGTTTGATTGATTTTACTGCTTTTACAGCTGCAATCAGGTGAATTCGTTTCTTCGA
TCTCGGAGGTTCTAAACTACGCATATTCTTAGTATTCCATGTGTCTCGTGATACCTTAATTTCAGTTTCATTATCTTCTA
ATGATCTTTTCTTACTGTTGATAGTAGTATAGGCATTAGAGTCACCAATACCACCCAAACTGGAATTAGTTTGATGAGAA
TTTATCGGTGGGAGTTCTTTAAATGGGTCAGGGAATTCGGTAGGAGATTCTGGAGGTAGATCAGGGAGTGGGAGATCAGC
GATGATAGATTCCTCGGTATTCTGTTCAGAAACAGTAGTTGGCGTTTTGATAGGAACAATATTGTGCGATGAATTATTTT
CCGGTGGAGAAGCATCGATTGAAGGTGAACGGTGTATAATCCTTTTCTCAGTCTCTTGGTCACTTATCTGCGGAACAGTT
TTGTTGTTGGTACCACCCGTACTGGATATTGGTACGTTTGTATGATTAGTCTCATTTTCACTGTACGAGTCTGAGTGTCT
GAAATCTTTAGATTTACTGGCGTGCGACGACTCATGTGTGTTAGATTGGGACATGGGAGCAAGTAAAGGAACATTTAATT
TATGCATACCACCCGAACCGGTACTCTCGATATTGGAAATTTGGGGGGTGCTAGATCTCTTCTTTGATGGAAGAATATTA
GATTCAGATATGTTGGGGTCAACTTCTCTGGGTGCGCGAATATTGGTTTTAGAAACACGTTTCGAATCTTCAGTATGAGT
TGACGGAGGTGTGGAATCGGTTGGACTCACAGCTTTTGAAAGGACATTTCTCGGTTGCTCAGGATGTAGTTCAATGTCGG
ATTGGAAGTCATGGTCAGATTCTATGTTAAGATCATTGGATTCTTGGATCTCATTTGACGCAATGAACGAATGATATGAA
GCAGTTAAACGGTTTAAGTCTTCATCGAAAGTGAGTGCGTCGTAATTGAATTGATCTAATCTGGATTCCTTGCCCTGAAG
AATAACATAGTTAGTTGTATCTACTGTCTTCTTTAAGGATGGAAGATAGATGATATATCCATAAGAGTTTCGAGACGGAT
GTAGAGCGTAGCCTGGGATGCCACGAGGATGTATTTTGGAGTTAGGGTTGTGATCATTGACGATAACAGGTTGACCGAAA
GGTAACAAAGTACTGATATCAAGTCCTGCCAAGCCAGCATGTTGTCTTGCAGATTTTTTGCTTTTAGGTGAAGCTAGTGA
ATTTCTCACAATAGTAGAAAATTCGATTGCAGAGAACCATAAATGGTTCGGTAAACCACTACATTGCAGTTGAGTACGGC
AGTCATCTAATAAGGTACGGTTTAGCCGTTCAGCGACTCCATGTGCTCGGGAATCCGCTGTGGTTGTATAGCATGGAGTT
ATACCATTTTTTTCAAGGAATTTATGGAGAGTTCTGTTAGTATACTCAGAACCACGGTCCATTTGTATAACCAAGACACT
GGCCTGAAACTGGTTTTTAATAAAAGCTAGTATCGTAGTAAAAACATCGAGGATAGAGTCCTCGCGACGGTCGTGTAATG
GATAAACCCAACGCAATTTTGTTGTCTCATCAGTAAATGAGATGAAATAGGATGGTGCACTTTTTGGTAGGTTGTGAACT
GGACCAAATATGTCAGTATGTAGGTATTGAAAGGGTTCGTATGAATTTTGGTATTTTAGTCGTGAACCTTTGATATGTCT
GTGTTTGGTGCTTTTGCCGATTAAACAATCAGGACATTGATAGTCAATAGCACTAGACCAGTCGACATCTGATTCGTTAA
AATACGTGATGGTGTTATTTTTAAGTGAGTATCGAATTTGTCTGTGCATTGGCATGCGCAAGCATTCGATGAATGAAAGG
ATAAGGATATTTGCGTGTACTTTCACTTGTATGGACATTATTGATGGTGGGTACGGAGATATTTGATGGAAGCAAGTACT
TTTTAGATACCCAGTAAAAGTCTCCATATTTTACGATAGGTGCAAGTACAGTGCCGTCAGACCGTTCTAAGACGTTTTTG
GTAAAGCATGCTGTGATATCTACTGCAGCCAATTCATTCAAACTGAGTAAGTCATAGGCTATGTTAGGAGTGTGCAATAC
CTTTATTGATGTTTTGGTGTTGTCCTGGAAGTGAAATTGTAGGTCACCAATAGCGTTAATTGGTATATTTCTTTTTTGAG
CATCAACTACGTTTATGTCAGGATTAGATGATGCTGAGTGTATGTGATGAGCAGATCTTATAAGGGTTCGTGATGCTCCT
GAATCGAGAAGGAGGTGTCCAGGGAGTTCATCATCAGAATGATTAGTATGATTTACTGTAGATTCAGTAAGTTTCTGGCC
TAAGATGAAGGTCGTGCTTATTGTTCAATTGAATCGGTTCAGTAGTTGATTTACTGATGGAATCGTTGTCCGTGCTGGGA
GAGTTATTAGATGTGGATACATTGTGAGCCCTGGCTGTTTTCGATTTCGAATTATTTGTTTTTTGAGGATTCCGAGCTAT
AACTTTGGGTTTGGTTGTATTCGTATAGCTGCGAGAATCATTCTTCTCATCACTCGGATTTCTCCTGTAATTAGGTTTAC
TGTTTCTCGATCCCTGTTGTTCTTCATAAATAGCATGGATATCTAAGAACAGTTCAGCGACTGTCATATTTAGATGTCGA
TGACGTGTGTAGCGTAAAAATTTATATTCGCCAGATAGACCTCTCATAATTAATTGGCATGCGACCTTGTTATTGATATG
AATGCCATTATTGTTCAGTCTGTCGATAATGTTTGTGACTTTTGTTTCAAATGCATCTGCAGGTGTACTGCCATTATATT
GCAAATTTGCCAGGGTCACAATGTCGTTTGCCTCTTGGGTATCAGATTGCATTTTTTCAATACTTTTGGAAAGAATTTTC
ATGATATCCGTATAATCAACGGATAGGATGTCTTTGACCCAGGTAGGTAGGAATTGAGAGGGAGCAAATATTTGAAAAGT
GTTATACAAGAAGGTGAGTTCATCATCAGTGATCTGACGTACGGGTTTTCCGTTTACTGTCGGAATAATACCACCGAGAT
TCGAGTTTTGTAAAAATTTGATGTATGTTTTAACCCAATTTGGAAAGTCATTAGGTGAGGTTAACATTGGTGGTGGTCTG
ACATATTTTTTAGTGGATGTCATATCAGAGTCCGCTGAGGATGAATCAGTAAATGTATTACCTGACTCAGGTGATGGAGT
GCTCAGAGGCGTTCCAACTGATGATGGATACTGCGGAAACTGTGATTGTGGCCCAGGTGGAAAGTACATAGGCGACATTT
GATAAGGTGTATACGGAATCATAGATGGGTGTCCGTAAAATGACCAACCAGATGGATTGGCTTGGTTTTGGGTCATCATG
CACTGCTGTGGGTACGGCCCATTCTGTGGTGAATGTGACTGAGCAGTTTGAGGAGAGGCATGATGGGGGTTCTCTGGAAC
AGCTGATGAAGCAGGTGTTGTTGTCTGTTGAGAGTTAGCCTTAGTGGAAGCCTTCTCACATTCTTCTGTTTTGGAAGCTG
AAACGTCTAACGGATCTTGATTTGTGTGGACTTCCTTAGAAGTAACCGAAGCACAGGCGCTACCATGAGAAATGGGTGAA
TGTTGAGATAATTGTTGGGATTCCATTGTTGATAAAGGCTATAATATTAGGTATACAGAATATACTAGAAGTTCTCCTCG
AGGATATAGGAATCCTCAAAATGGAATCTATATTTCTACATACTAATATTACGATTATTCCTCATTCCGTTTTATATGTT
TATATTCATTGATCCTATTACATTATCAATCCTTGCGTTTCAGCTTCCACTAATTTAGATGACTATTTCTCATCATTTGC
GTCATCTTCTAACACCGTATATGATAATATACTAGTAATGTAAATACTAGTTAGTAGATGATAGTTGATTTCTATTCCAA
CAGGTTCTTATTTTCAACAATGTAATTGATGGCCTTAAATCTCTACTACATCATAAAGCTTCTAAGCACTTACCATTCCT
TCATAAGTCTAGTATTGTAATGAGTTGGGCACATGGCGCAGTTGGTAGCGCGCTTCCCTTGCAAGGAAGAGGTCATCGGT
TCGATTCCGGTTGCGTCCAAATTTTTTTGTTAATCCAACACAATTGAATTCGTGAATAGCTGACTGTCATCAGTAATGTT
CGTGGAAAGTACCTATCCATACTGTTGTATCACGACTAAGTAGTTGTCGACTACTACCTCCTCAACCCCAGTTATATCCC
TATGACACATTGGAGGATGCTGAATAATGACAGAATTTTATTCCTCCTTTTCATTATCATAATCTGAAGCAAAGTTAAAA
AATAGAAGAAGTAAGATAAACTTTGTAGATACGATATATAGTTGTTTGTTTTAGCTATCATATATGCTGAACTGTTACTA
CCTTATTTTTTCCGAAATGTTTCTAAAACAAATAAATATTCATGAATATGATGCAAGTTCGTTGGATGAGAAAAAGACCA
GGCTTTATTGTAAGGACAATATCATTTACGAATAATTTCATCCAATTGTTTCATCAACACATCCATTCTGTCAAAAACTG
GAGCATAGAGATGTTGAACCAAAGAATTGGGCTTCGAAGCCGGATCGGACATATTGGTATTAGACAATGCCCTTGATCCG
GAAAGTGAACTATTTATGCTTGCTGATGATACCGCCCTTTGTTCATCCATATAAAAATCTTCTTCAGATGATGAGTGTAA
CGATAAGGTTGATTGCTTTTCTTCTTCGGGGGTACTGTGATGTTTTTCTAGCTCCTCTTTAGGTTGTTCTGCGTCAGTTT
GATTTGCCATTCCTCCACTAGACCCCAAGCTGGCTTGAATTTGCCCCTCTGTGTTTTCCACGTTTGTTGTCTCTTCAATT
TTCGATTTTGCATGAATATATTGTGAAATGTCCTTTATTGCTCTAGATGATGGAATACTGCTGCTTTCTTCAACTATTGG
AGTGGATGGTGATTCGTTTGTCCATTCTGACGACGACGGTGAAAACTCGCCAATTGTTGAAAGGGAATTTTGAGAGTCTG
ATTTTGCCATACCATTCGCAAATGGCATACGAGGCGCTTCAAATACTTTTTTCAGATCGGTATCGTAATCACTGTCAACC
GGTTCAGACTTTTCTTGCCCCACATACCGATTTGCATTATAATCATCTTCTCTGTCTTTACTCGATGATGTCTTAGGCTC
ACTTTCGTTTTTGTTGTCTTGTCTCCGAACTTTTTTCACATTTAGTGGTGTATTCAAAGATGTACTAAAGGAGACGTCGC
TCACTACATCGCTCGTATCATCATCCTGGAATTTGCCAAAATTTAACTTCGCTTCAGTGTATTCGTCCCGGTGCGTTACT
TTTGTTTCCTTGTCGTTATCAACATCATCGTCGTACGACTGTCCATTGCCTTCACCGCCATCATCGTTACTATCTAACGA
GGTATCTTCAATTGCATCATCTATAAACCTGTCTGCATAACCGACAACATCATTGAAACTAACAGATTTGTTCCCCTTAC
CATATCCATTCAGTGCAGGTGTCGGAATTATACTCTCTGCATCACTTTGATTCTTGTTACCAGAGCTGATGGAATCATCT
TTCGAATCGGAGGAAGCAACCGATTGAGAAGACATGTTTTCATTTTTCCAGCAATTCAATCGAGCTAGTCTTTCTGGAAA
GGTTTCTAGAATTTCCGCTGGCGCAAACCCGATTTTACCATCAGTGATCCTCTTAACCAGCCACCAATAGGCATCCTGGT
CATTCAAAAGTATACAAGGTTCGTCTTGCCCTAATTGACAATGTGAAGAATCATGGCCATTGAACGCATATAAAGCATAT
AGTTTATCAGGGTCCAGTTCTCTTGGCGGCGATAAGGGTTGGTAATCGTCGTTTTCCTCCTCCAAATCGTCTTTCTCCCC
TTGAAACCCTGAATCTTGAAATTTTCTGTCAAAGTCATCGTCATCAGAGTAGTTTTCCTCTTCATCCTCGTCCTCCGAGA
TGGCGTATTTCAAGCCATCACTAAAATCGTCAACGTCAGGGTTCATTGTATTATTCACTGAAAAATGCACCTCATCCTTA
TCGGCGCTATCCACGGAATCAGTTTCGATCTCTTGTAGCCTTCTTTCCAAATTGTCCTCAAATTCAGAATCCGAATAATC
ATATGAGTCGGGCAATTCCGAAGAATTTTCTTTGTAATGTCGCTGATCCCTTTTACTGTTGCTATGCATATGTTTTTCCA
CGTTCTCCTCCTCTAACTCTTTGTCATCATCTCTATTTCGCAGAACATCATGGCCCTTTTCTGCCGCATTACTCAGTATA
TTAAGTTTCGAATTGAAGGGCGAACTCTTATTCGAAGTCGGAGTCACCACAACACTTCCGCCCATACTCTCCGAATCCTC
GTTTCCTAAAGTAAGTTTACTTCCACTTGTAGGCCTATTATTAATGATATCTGAATAATCCTCTATTAGGGTTGGATCAT
TCAGTAGCGCGTGCGATTGAAAGGAGTCCATGCCCGACGTCGACGTGATTAGCGAAGGCGCGTAACCATTGTCATGTCTA
GCAGCTATAGAACTAACCTCCTTGACACCACTTGCGGAAGTCTCATCAACATGCTCTTCCTTATTACTCATTCTCTTACC
AAGCAGAGAATGTTATCTAAAAACTACGTGTATTTCACCTCTTTCTCGACTTGAACACGTCCAACTCCTTAAGTACTACC
ACAGCCAGGAAAGAATGGATCCAGTTCTACACGATAGCAAAGCAGAAAACACAACCAGCGTACCCCTGTAGAAGCTTCTT
TGTTTACAGCACTTGATCCATGTAGCCATACTCGAAATTTCAACTCATCTGAAACTTTTCCTGAAGGTTGAAAAAGAATG
CCATAAGGGTCACCCGAAGCTTATTCACGAGTCAGTCTGACTCTTGCGAGAGATGAGGATGTAATAATACTAATCTCGAA
GATGCCATCTAATACATATAGACATACATATATATATATATACATTCTATATATTCTTACCCAGATTCTTTGAGGTAAGA
CGGTTGGGTTTTATCTTTTGCAGTTGGTACTATTAAGAACAATCGAATCATAAGCATTGCTTACAAAGAATACACATACG
AAATATTAACGATAATGTCAATTACGAAGACTGAACTGGACGGTATATTGCCATTGGTGGCCAGAGGTAAAGTTAGAGAC
ATATATGAGGTAGACGCTGGTACGTTGCTGTTTGTTGCTACGGATCGTATCTCTGCATATGACGTTATTATGGAAAACAG
CATTCCTGAAAAGGGGATCCTATTGACCAAACTGTCAGAGTTCTGGTTCAAGTTCCTGTCCAACGATGTTCGTAATCATT
TGGTCGACATCGCCCCAGGTAAGACTATTTTCGATTATCTACCTGCAAAATTGAGCGAACCAAAGTACAAAACGCAACTA
GAAGACCGCTCTCTATTGGTTCACAAACATAAACTAATTCCATTGGAAGTAATTGTCAGAGGCTACATCACCGGATCTGC
TTGGAAAGAGTACGTAAAAACAGGTACTGTGCATGGTTTGAAACAACCTCAAGGACTTAAAGAATCTCAAGAGTTCCCAG
AACCAATCTTCACCCCATCGACCAAGGCTGAACAAGGTGAACATGACGAAAACATCTCTCCTGCCCAGGCCGCTGAGCTG
GTGGGTGAAGATTTGTCACGTAGAGTGGCAGAACTGGCTGTAAAACTGTACTCCAAGTGCAAAGATTATGCTAAGGAGAA
GGGCATCATCATCGCAGACACTAAATTCGAATTCGGTATTGACGAAAAGACCAATGAAATTATTCTAGTGGACGAGGTGC
TAACGCCAGACTCCTCTAGATTCTGGAACGGTGCCTCTTATAAGGTAGGAGAATCCCAAGATTCTTACGATAAGCAATTT
TTAAGAGACTGGCTTACTGCTAATAAGTTGAACGGTGTTAACGGCGTCAAAATGCCCCAAGACATTGTCGACAGGACAAG
GGCCAAATATATAGAGGCTTATGAAACATTGACAGGGTCTAAATGGTCTCACTAACGTGATTTACATATACTACAAGTCG
CCAGTGTAACTCCTCACTGAATATGATTCATACATACCCGTATGTATTAATGTATAAATGTTCTCAGAGCAAATTTTATC
GATATCTTGTTTGCCAGTGGTATGCAGGTTTGGCAAATTTTTTACCATAATATCCGTTTATAGATTCTGGAACCTTACCA
ACTTTCTTACCGCTAATTACTTCCCTGGCTCGCTCCTCCACTGCCTGGGTAAATTGTTCCTTCAACTGACTCAGTTCTCT
TTCGTATTCAATAGCTTGCTTCTCGAGGATTTTTTCAATGTTTGTCAGCTCATTTTCATAGTCCAGTAACTTCCTTTCAA
ATCTCTCTAATTGCAACGACTTTCTTGCAGTTCGTATCTGAATATCTTGCAGTAATTCAAAAGTGGAAGGCCTGGTTCTT
AAGTTCACATCTATCATTGAATGTATTATGGCATTAAGCCCTCTAGAGTAATACTCAGGGACGGTGTCACATTTCCCGTT
TTTAATCTTAGTTTGTAGCTCGAGATAATTTTTTGCCTGAAATGGGGGGTGCAACGAACACATCTCAAAAATAACACAAC
CTAGTGACCAGATGTCGGATAGTGGGGAGTATGGTTGGTCCATCAACACTTCAGGCGACATGTAATATGGTGTACCGACG
TATGTTGTGGCAAATTGAATACTAGTTTCCAGAGATTTGGCTAACCCAAAATCACCTAACTTTACCACAACTTGACTATA
GTCCATAGGGCTCCCCCTTTTCCCTGAATTCACTCTATGGTCTCTGTAATAATTACTATTCACTTCCTCGTGACCGTCTA
CTTGTTCATTAATATTGTAATCGCTATCATCATAGCTTAAGAATATATTTCCTGGTTTCAGATCACGATGGATAACGATG
TTTTTGCCTTTTACCGGTGGTTTCATCCGGTCATATATTGTGGTCAAAGTTGGCAATTCAACACCATAATGACATTTATA
GAGCGCAGTCAATAATTGGGCCAGGATACCCCACACAATTTTTTCTGGTATATATTTATGCTCCTGTTTGTAGTGCTTAA
TCATCTGGGATAAATCACCCCTGGAACAATATTCCATATAAAGGTATAACACTTCTTTTTGTTCATCGAAGTCCCAGTTA
TAAAATTCTACAATATTTTCATGCTTCAACTGCGATAGAATGCTACATTCAGCGATCAGCTGTTGTCTCTCTTTGCTATT
CATATGGCCATATTTGATATCCTTTCTAACCAAAAGTTTCTTGGTAGGTATATGGATGACTTTTCGTACAGACCCAAATG
AACCTCTCCCAATTTCTTCGAGAACTTGGTATTCTGACCTTGGTGGGTGTCCCTGCTGCTGCTGAGGACTACGGTATTCT
TGGAAAAACTGTCGTCTATGCATACTCACACAGAGAATTGATTCAATTATCAAATAGCACTCTCATTGAAATTAGTATTG
TGAATCTTGCTCTTTTCATGTTATATGATTTGATATTCTTTTGAAAAGTCGCTTTTATTTACGTTTAACCTAATTAGGAA
ACGTAATGAAAAAATTCAGAAACCTTAAAAAAAAAACTTGGCTGTAACCTATCGGAAGACTGTGCCACTGCAATCATGTC
AGATATCGTATTTCAGATTTATTGATCTATAGCTAGAAACATTTAACAAAATGCACTTTGAGTCGTTCATACATTTAATC
CCCAATTGAAAAAAAAAAGAAAAGAAAAAAAGCATATATATGTATATGCTTTTTTATCATTACTGGCCTCTTTAAATTCA
AAAACTTTTCTGATCTCTTTTCCAAACAGATGCGTTTTCAGTATTGGAAGGTTCACAATTCTATATATAGTGTTAATGTA
ATGCTGTATTATTTCTCTATATATGTATGTATGCACATGCAATTCCTACATTATGTTTGAAATGTTGTAATGGGGACGGA
AAAGCCGTCACTTTTATCTTTGGAGGATCGCAAATTACTACGCTCATCTTTTGTTGGAGAACTACCAATTGCTGCAGTGA
CGCTTGAAACTTTTTGCAGGCTTCCTTTTTTTGATAATGAACGGATATCCTCACATAGCTGACAGATCAAAACTGAGTCC
CCCCCAACTTGATTTGAATTCCTTTTTGGGACATCCTTGTTCCAGTTGTTGTTTAAAAACTCCGTTATTTGTACTAAAAT
GGCACGAAGTTTGAAAACAGTGGCCTTATTACGACGATTTGGTTCGGTTTGCTTTATAGGATCCGGCTGTCCTGTGTAGT
CATATAGCTTCAATAACGATTTTGAGAATATTAGCTTTATGAATTTCAATAGATCGATTTGAATAAGTAAACTGTTGAAA
TAGGTATCAAAGAAAGAAACAATCTTTTCATAAAAGTTCGGGTGAAATATGATATTAATTGTAAGGTTTTCAAAACCGGG
CAATGAGCATATCTTCGTGAAAATGCTAATTAGTTTACTGAGGTTAACGTCATCGTCATTCAATGCATAAAACAGGTCAA
CTAATTGATCAATCGGTAATTCAATAGCAGCGTCATTGTTGACCTTTATGAGGAAAACACTATGAGACTCTGATGAGCCC
ACTGTAGGAGCCACATCATCATTTACATTGCGTAACGTAAAATGCAAGCAGTTCAGTATGATCTCCAGTCCACTTATGGA
GGTGTTATTCTTTTTTCTGATGAAATTCATAGCTGTAGAAAATAAAGAAGCACTCATTTGGTCCATATCCAAACTCATTT
CAACGCATATAGCAGTGATTTGTTTCCAAATGAAAGCTGCTGTCTTTGCGTCGTCGATAAAGGGAATGATGGTATCAATA
TTCCGGATAAAAGCAAAAAAAGCATCGTTGTCAAGCAGATCATTTAAAAAAGTGCTGTTTATATGTACTGTAAGGTAACA
AAGCTTGGTGAAGTACTTTAAAACAGATAAATCTTTGATTTGGGCCATGTCAACAAAAAAAGATGTTAGCCAGGTAAAGA
AACCCTCCGGTAATTCAATTAGTAGTCTTGATTTTGAAGATATGGTCAGATGGGGAAAGTTTGAAATGCTCTTGTGTCGC
ATTGGAGAAGAGGGACGCGTTGCCATCAAAGAATGAACAGGGGACCTTGATGGAGACTGTACCGAATTCACTGGTGAGTT
CCTCGTGGGTGAGGAGGATAACGGTAGAGAGGAAGAAGAAGGAATAGCGGACTTGTGTATTTTATCGTCATTCGTGGTTA
TCATATAGTTTATTGATTTGAAGACTACGTAAGTAATTTGAGGACTGATTAAAATTTTCTTTTTTAGCTTAGAGTCAATT
AAAGAGGGCAAAATTTTCTCAAAAGACCATGGTGCATATGACGATAGCTTTAGTAGTATGGATTGGGCTCTTCTTTCATG
GATGTTATTCAGAAGGAGTGATATATCGAGGTGTTTGAAACACCAGCGACACCAGAAGGCTGTGGATGTTAAATCGTAGA
ACCTATAGACGAGTTCTAAAATATACTTTGGGGTTTTCAGCGATGCAAAATTCGGAGGATACATTATTCCACATTCAATT
AAAGTCTGAGGGTAGTCGATGACGAACTCTTTGGCTAAATGTTCGAATTTAATGATCAGTGGAATTCCTCCCATAGCGAT
GAATTTCAGTCGCAACCTAGAGTGGTTATGCTGGGTATCGTAAACAAAAATGGAGCCAAATGCAGTTATTAATCGTTTAT
CAACAGTTGTGCGCGACAGACACTCGATAATTGTATCAGCGATGTTCTCGAGGGAGCAAACACTGAAAAGCACATGCAAG
TCCGTCAAAGGCTTAGATGAACTCTTCAATTGGCTCAGCAATTGACTTTCAGTGGGGGGCATTAAATCTAGTTCTTGATT
GTTTTCTGCCCAGGCAGCGGGAGCCGCTGCAAGACTGAATTTAGAGGGTGATATATTTAGTTTCTCTTCTTGAAAATCGG
CATCCCAATGATAATCAGCGTCGGTAAAGTCCTCCTTGAACTTGTTGAGCTTGTCGACCTTCACATTTTCGGTAGAGTTG
ATCCACACATGCTTGAGTAACTGGTCGGCTGTCGGCCTCTTGTACATGTTTTTCACAAAGCATTTAGATAAGAAATCCTT
TAGTGGCTCAGAGAAAGAGCTAGGTGGGTAGTAGGTATCATTTTCAACAGCGTAGTAGATATTGGCGTCTGTCAAATTGT
GGTAGGGTGGATTCTTTGTGAGCATTTCAACTACAGTGGCACCTAGAGACCAAATGTCGCTGAGCGTAGAAGCTCCCCTG
TTGCCCAGGATCTCTGGAGCCATCCAATTGAGTGTGCCCGCTAGCGTTAAGGCGCTGGAGTTCACAATAGTGGAAACGCC
AAAATCAGCAAGTTTGACAGTGTTATCAGCACTCAGCAGGATGTTAGCCGCCTTGATGTCCCTGTGGATGACTCCTTCAC
CGTGTAAATATTTCAGCCCCAATAGTGTCTGTGTCACATAGGTTTTCGATTCATTTTCACTTAATCCGGTAGAGCTCCTT
GAAATGAGCCTCCTCAAAGAACCATTAGCGCAGTATTCGAGGAGGATATACAATTCATAGCTTTTTCGTATGAAGCCGTG
GTATTTAACAATATTGTTATGGTTTAAATTTTTTAACAAGCTAATTTCTGCCATAATGTCATTAAGTTCCTCATCATTTT
CGTACACGACCTCCTTTATTGCCACGACTTGGTCAGTATGTTTATTAATGGCTTTGTAAACTACCCCGTAAGAACCCCTC
CCAATGACCTGCTTCAAGTGGTATTGCACGGATTTCTCAGATGCCCTCTGGATGGGAGTCAAGTTGACTCTATCGGTATC
GGCCATACTGTTCATGGTATAGTCTTACCAGGAAAATGGGTAGTGCTTATGTGTGTTTTGTCCTTCCTCGAGCCTCCAAG
TAGAAGATATACCTTTTGTGAGGCAGATCTCCCGTATACAAAAATAACAGCAAGAAAAGCGGAAAGACCATCGCAAGGTG
GAAAGGATTATAATGGCACAGCAAAGTCCGCACAGAGCACTACAGTATAGCATAGAGTGCTAATGAGTTGATAGGCCCAA
TTTTGATTATGCCTCTTTTCCATACACGACGCCAGAGGACATTATTACATTACAGTAGTTCGCCGCTAGATGACAAACGA
CATCCTTACCGATATGAGATGTGCAAAGCTACATAATGGCAACAAGCGTTATGAACAGCCTTGTCTTTACGACCACAGAA
AAGCCGTATTAGAGCTCTTCAGCTGCAAAATTTTCTTCTAATATGATGCAAAGCCATCAAAAATCATGCATAGTTATGAA
ATACCTGATGAAACGCTTCGAGTTCGTGCTCAAGAAATTACTGAAAGGTTACCGAGAAGAAAAATATCTATGAGACACGA
TAAGGCCCCTTCTGAATCCATTGTCCTGGGCTTGTTCATTCTATTTACCACTTAAAATTGATCCTTTCAAAGGAATTTTT
TTCTATTTCCAATAGTATATTTGTACAAAAACTACAAAAATGGATAAAAAATAACAGTAATTTGTGACTACTGTAAATAT
CACTGATTTGGATTTTGTAATGAGTACTGCTCATGCCCATGCCGATGCAAGTGGATCATAAATTTTACTAAACGATATTC
GATAATGCGCCAAGCCTTTATAAGGAACTCAAAATAACCCATATGGACAGTTTCAGAAGGCCAAATAACGATCAAGGACA
TTCACTCATGTTTTTCAAAGGCGAAGAGTGTAAAATTTTCTTCTATATAGTTCGAATATTTTATCTTATAAATTTCAGTC
GTCATTTTCCACATTCGAACTCAAATAATGATAAAGAACGCTGCAGTAATGGCTTAAAAAAACATACTTTATAACCCATT
ATCTCTTACGTGTAATTTAAAATTGTTTATAGTACTATTTGGTTATGCTTGTATGCCTCTATTATTTACTTGATCTTTTT
ATGTTTTCTTATGATTGAATTATTTATATTCTAAATTCCTCACGAATTTATACTGAAGATTTCCTTCCAGGCGAGAATAA
TAAACACATATTTATGATGATAACAAGACGAACGTGTATTAAGCTCCCAGTACGAGGGAAGCAGTAAAAATTATCCCAAG
ATCCATTTAAAATGGATAACTCCACGAGCTACAACAAAATACTAAGGGAATAGGCCGTTATTTCCGTAAAGGATGGTTTA
ATAATAAGAAATTTATAATATTAATAATACATATATACAAAAATTTATATTTATATACATGCGCCTAACTATTCATACTA
TTAATTTCATATTATTAAGCTTTTTTTTTTTCATTTATCATTTTTTTTCGTAACCTCTCATACCTGTACAGGTTTCATTC
GTAAAGCAGGGACTCTAGTTTGCGATAGTGTAGATACCGTCTACGGATAGAGCACTAGAGATAGCTGGCTTTAATCTGCT
GGAGTACCATGGAACACCAGTGATAACTCTGGTAACTTGGTCGGCGGGAATACCAGTCAACATGGTGGTGAAATCACCGT
AGTTGAAAACAGCTTCTGCAATTTCAACTGGATAAGTTTCAGTTGGGTGAGCAGCTTAGAAAGAGTAGTATTCAGCCAAA
TGAGCTCTGATATCGGAAACATAAACACCTAATTCAACCAAATTAACTCTTTCGTCAGATTGAGATAATGTAGTGGTTGC
TGCGGCGGAGGCACCAGCAGCAATGGCGGCGACACCGGCAGCGATTGAAGTTAATTTGACCATTGTATTTGTTGTTTTTT
GGGTTATTGCTTAGTGATGATATAGGCTTAACTGGAAGGAAAAGAACAGAGAAATGTCTCAAACAAAGCTGATCAAGCCG
CTGTATTTATATGAAACTTTGAACAACTACATCTGCACACATGGGCTCTTACTGGTCGCCCATCTCACACTCATGCCTTC
CACATTCCACTTAGCGACTAAGTCATTATTACTATGGGGACGGGTTGTTCTTGAACGATGCTATACTTCGTATAGGAAGC
CGTTTTTTTATGCCCCATCCTTTCATATGTTCCATAGCACAAGAATGTTCTCTACAGGAAAAGTGCCTATAGGGCTGCAG
CTGCAGTTTTGGCCAAGAAATAGAACCAAAGCCAAATTTATTTTGGGCCCTCGTTCAAGGGCCATCTCACCCTTGGCACT
AAACGGTTAGTAGGAGGGAAATCGGACTTTTCCCAAATTAGAAACAATGAAAAATTAAGTGTGAGCTCTTAGAGTCGCAT
CTGCAGGAATATGCACACAAAAAGGGGAGCTGTACGTAAATAATCAGACCACACAAACTATTGCCAACCATTTGATACTC
ACGCTAGATATGATGGGGGTTCTTGTTTGGACAACACAAGTCTCAGAGCCAGCGTAGATATGCTTGTACATAAATGACGA
CTGGGGCATCAATTGAATCGGGTTACATTGTGCGAGCTATTACATGAAGAGAATATGCCTTTAGGGTAATTTCCAAATGT
AGGAAGTCTCGCTAAGTAGGGCGCCCAAATCTGTATAGCGATGTTGTTGAGGCCATATAGTAAAATGACGTGCCAATTAC
CGAGCTTTTGATGGAGGTAAAATCTAAGATTAATCTTGCGCCTTGAAACCACTAGAAATGAAAGGAATTGGTGAAAAAAT
AATCGCGCAATAGATGACATGGAACGACAGAAGTCTTGTATTGTGCACGAATCCGCAATATTCAAAGCCGAAGTTCATAT
ACGAATGCGAACTATTTCTTAGGGTAGCTCTCTGTATGGGCCGCCATAAATTAGTACCAAAAGATAGGTTTTTGAAAAGG
CTACAATGTGCTTTTTTCCTTCTTGCTTTCGAGTCCGGTGAACAGAATATTACGACGTCCTTGTATTAAGAGCCAGACCT
CCTGTTAGCGTCACTATAAGAGTAAGTCTGAAATACGCAACAACTACAGTGCAATGAAAAAGTGCTCAACTCAATGACAA
TAAACAATTTAACCATGGCAGGTTAAAATATTACTGCGATCAGTAAAAATGGGGATATCACCTTTTGACACATAACATAG
CAATAAAGTAACAGATCATTAGTGATCGGACAACCTGAACCAACGATATAATGTCGAAGCCACCACTACCTTTAAGATTA
GTAGCGCTGCAGGGGGAGACAATGAGAGAAATTTCCCGCCACATGAACTGAGTCAGGAGTTTTTTTTTTCTTGCTGGAGA
ATCATTTAATTTCATGGTTAAACTCCTCTATAAGCATCCCATTCTCCCATGCCTGAAAACACTTTTGTCCATTCGATCCT
CATGCAGCCCTCGTTAATATGCTAAAATGGCTCATTAAATTGTAGATTGTATCGTTCGAGAAACGTCAGGCATGATAGAT
GTTGCAATCACAGGACATTGATTATTTAATCCTGCTCTCAACATGTTCAATAAGTTGAAGAGTTGCTGATCTCCCCGTAT
ATCTTATGAACCAAAGCATGGTGGGTGAATGTTATGGTTATCCTTGTTGAAAAATGATTGATAGACTGGATTGAGCGGAA
AAACATGGGTCAATATGCTGATCTTGACATTTTTCAAAATCCACGGGGGATCAAATCAACTTCTTATAGCGTATGACCTC
TTTTACATTGTTTAATGATGTTAAGATTGCGATATTATAGTCAGTTAAGTTACTCAAACGCACAGATTTAATAGAAAACT
GCGTCTTCGTTGCCTAGTCGATCATAATAAATTCGCAGATTATTTCGAATTTGATCTCCTTCGAAATCAAGTTTATTCTC
TTCACAACAAAAAATGCTTTTAACTTGAACAAAACTCGTAAACTATTTCCCCACTGTTGCTTCGGGACGACCCAGTTATT
CAATATCTTGCAATGCTAATTTTTTTTGGGAGAGCAGTTGCAAATATTGCAAACACATCTAAAGCGTACCCACAATTTAT
GACTTCCTGGAGCCCAGAACAGCCCAAAAAAAAAAAGATGCGTTCTTTTTATACCAATATATTAGATACGTAAACTCTAC
TCATATTGCAGGTATGCCCACATCTGGATATTGACTTTGCCAATATTCCCGCACAGCATGGGCTTGAATTTCGGCTGCTT
TAAAGAGGCACCACTTTACGGTTGGTTCAACATCAGAATTTTGAGTTGCAGCCTGATTTTCTGGAACACTGATGAACGGC
TGTGTATTCGCTGTATCCCACTGTACATCAGGATATTTTCCCTTTATGAGATCCTTGAAAAATTCATAGCACTGGTGTTC
ACAAAAAAAGTGGTATGGTGTTTTCCATAAGCCAGCCTTGAACAAATATTGATTCATGTTATACGTTATGGTTTTCCATT
CTTTCCCAGCTATCGATGGTCTATGAGTTATTACCTCTAGTAGAAGTTTTGTACGGAATGTTTCATTACTTATTGGTCTA
CTGAATGACCATATCTGAAGGACTACCATAGAGCCACCTAAACATATCCGGATCACCATGGCAGGGGAGAGAACACCAGA
AAACCAAATGTTTGTTAAAGTCGCCAAAATCGTCAAGACAAAAAGGAGGAAATTGATCATTATATACTTGGCGCGTACAA
TTTCGTAAAGCAAATAACTCTGGTATGATGCAAACTCATCCTCTGGAAGGACGATATCAGCTGAGATTAAAGGACTTTCA
GGGTTGTCAGGAGATCCTTCCCTCAATGGGATTGCTTTAGGATCGTCCGTGACATGAGTGTTTTTTTTAAATAAGATTGC
ATGTTTAACAAACGATTTAACTTGCTTTTGCTTACAAGTCAAGTAAACCTTATCCTGATAGCTTAGGAAAAATAGACTTG
AATGTGTCGAACATTTCAAACCTCAATTGGTATTTTCCTTTTTTTCAACTGTACGTACATAGCTTTTCGCTTTCTTTAGC
GCCCCCAGATGAAAGTATATATCGTAACAAGGATGGGAACATGAAAGGTACTGAAAAAACATCTGTATTTATTAAAAGTA
AATCAAAAGCAGACTGGGAAGTTCTGTCGTAGGGATTTTTTTTTTAATGTTATGTGTGTAGGATTATTCTATTTCCTTGA
ATTTCTCGATCGAGATTTTTCGTACCTGTGTATTTTTGGATATAAGAGTGTTTCTGATCTATTGAGTGAGCAGGTCTCCA
GCGGAATATAGAGTAGATTGAATATGGAAGAGGACTACATTAAGGCTTATTGTTAGTTAGTTACTGTTAGGACGCTTCGG
CGAGCTGATGTCTGACTTCTCGTTGTATCAAAGAGCTCCCAATACGCCAGCGCATTTAAACTATGATCACGGAATGCTGG
ATTAGTAGTATAGCAAAAGTAACACTTGTCCACCGCAGACTCCATCACTTAGTCAACACCTTGGGTGTTTTACCGCTGAT
AATGGCCGTAAAATCGCCAGATATATATCATCATTGTTCTTCGCGAATAATACGTAACACAGTCTCTTTTCGAAATTTAG
ATGAGGACCATAGGCATGACTTATTTACTGAGATGTCCCTGCGTTAAAACTTTTACTGGCCGATTGCTAACTTTATATTT
GTTAATAAAACTATTCACGCCTGTGTCCTAATTGTTGGATAATACCTAAACAATAACGATGTTGTATAGCTAAGAGGACG
ACCAGACAAAAAGTTATAAACTTTACCCTCGTTGAAAATGGGGCAGCCACCTATGAATCACTTCCCATTACAATGCCGAA
TAGCAAAATATGTAGTAGAACACGTACACGCATGATAATTACTTCCATGCTGTACTTATTTTTTGGGTGTCTCTTCAGAA
AGAATGCTTTATATAACCATGTGTTTGAATTAGCGATCAGCTAATAACAAGTCAGTGTCCAAATAGTTAAAACATTGTGA
CCCAAATATCACAAATAAGTGGTTGTTTGGCCGAGCGGTCTAAGGCGCCTGATTCAAGAAATATCTTGACCGCAGTGAAC
TGTGGGAATACTCAGGTATCGTAAGATGCAAGAGTTCGAATCTCTTAGCAACCATTATTTTTTCTTTTTCCTCCTATACT
TCATAATCTACGTAGGAATGAAAGTACCAACATTATACCAATGAGGGTGTGTTTCGTGGATGCATATACTCTGAAGATAA
AAACAAACTCAAGTCCGCTTCCTACGGTTTGAGTATTTCTTACCACTACATAATAAAGAATATTACGTTAACTGTAAAAT
CAAGTAGACTTGGAAAATACAACGAGAACACTTTCCTGATTCTGCATCAGCGTTTTCTTATCACCAGCTGTACTTCTACA
TTAGCTAACTCTCCTTTCTATAAAGGGCGTCTTTCACTTCACTTGTGCCATGTTACAAAGCTCCAAACGCACTTCTAACT
GAGTACAATGCACGATCCCACTGACAGACAAAACAGCTTCACAGAATTTGATCATGCCATCGTAAAAACCACGTAGTAAG
GAATAAAAAATCCCGAAGTCGATCATACTATGTAGAGATGTACATGAATAGTCTAGGAATCTGGTCTTCCAGCATGTTGC
TTTGGTCTGCTTCAAGCGCTATGGAAGCGCTCGCCATGAGATATGCTGTTTCAAGGCAAAATAGCAAAGCTCTTTGTAAA
GAAATACAATTCAGAGAAGAAGCTACAGCATTTTGTTTCTGGATGATCCCTGCAGGTTCATACTACTAAGTAAATCTTGA
ACAGTTCAAATTTCAACAATTCAGAAACCGCTCTTTTTATATATACTCTACCAAACGAGATGAAACAGCATTTTTTTACT
CTTATAAGGTACCAATATTTTGACGTATGCTTTCTTTAACGTTCACGATCGGGCTGGGCCATTAAACTTACCTTAGATAT
TATTTGGAACAGCACCGCAAGTGCTGATGTCCCAGAAATGGGCGCCGGTTCAATTAGGTCGTGAAGTCAGACATATGGAG
ACTCTCGGACTGAAAGCACTAAGGGATGATAGCTGGCATGCCAATTCCATTTTAAATTTACACATCAAGTTACAGGGTTT
GGGAAAATCACGTTCAAAGCCTGAAAATTTGAGGTTGTTCACGGAAATCATTTGGTTATGTCTGTCGGCCTGCTATTTAG
AGACATTTTTTATTGCAACAACCTACTCTATGCACTTACACGGAATCGCAGAATAACGCGCGCACAACACAATTGGGAAA
CGATAGGATTTTGAATAGTGTATTGCTTTGTACCGATTTAAATAATTCTTTCTCGTGTTGAATCCGAGTTGAAGATGAGT
ATGCTTTGAAGAGGTGAAATATCATCAGTAAAAAAAAATAACGACAACTGCAGGACTCGAACCTGCGCGGGCAAAGCCCA
AAAGATTTCTAATCTTTCGCCTTAACCACTCGGCCAAGTTGCCAAAATTGTATGTTATTTGTTGTATCTCAAAATGAGAT
ATGTCAGTATGACAATACGTCACCCTGAACGTTCATAAAACACATATGAAACAACCTTATAACAAAACGAACAACATGAG
ACAAAACCCGACCTTCCCTAGCTGAACTACCCAAAGTATAAATGCCTGAACAATTAGTTTAGATCCGAGATTCCGCGCTT
CCACCACTTAGTATGATTCATATTTTATATAATATATAAGATAAGTAACATTCCGTGAATTAATCTGATAAACTGTTTTG
ACAACTGGTTACTTCCCTAAGACTGTTTATATTAGGATTGTCAAGACACTCCGGTATTACTCGAGCCCGTAATACAACAT
TATTTTCAGTGATAAAATATGTAAACCAATTATAAGAAAAAGGATTGCGTTGCATCACAACTGTAAACCATTAATTAAAA
AGAGCAATTGCTATTTAGATTTGTTGCTGAGAATTGGCTAAAAAATCTGATAATTGTAGGACTTCTATTATTGCTAGGGG
CAATGTGTTGGAATGCAATTCTGTTGGAATAAAAATCCACTATCGTCTATCAACTAATAGTTATATTATCAATATATTAT
CATATACGGTGTAGAGATGATGGCATAAGGTATGAAAAGCTGTCATCGAAGTTAGAGGAAGCTGAAGTGTAAGGATTGAT
AATGCAATAGGATAATGAAACATATAAAACGGAATGAGGAATAATCGTAAGATTGGTATATAGAAATATAGACTCCATTA
TGGGGATTCCTAGACCCTCGAGGAGAACCTTCAAGTATATTCTGTATACCTAATATTATAGCCTTTATCAACAATGGAAT
CCCAACAATTATCTCAAAATTCCCCCAATTCTCAACATCCGACTGCCATGCAATGTGCTTTTCTGGATCTCACTCATGAT
CATAATGGCCCTGTAAAAGGCTCGCACTATTATTATTATATCTTCACTATATATTATTTCGGAGGCTGTACCTATCAGTG
AAAAAACGCCTCTAAAAATGAAAAAAAAAAAGAATATGAAAGGGGTTCTGAATTGCTAAAATATTTCGTCAAAGCTCAAT
TAGTATCATGATCAAGTCGTAATTCGAATCAGCATAACAACCTCCAAAACCATATAATAACCTTACACAAGACAAGATAT
CAATTCAACATGCAAACCCCTTCAGAAAATACCGACGTCAAGTTGGATACTCTCGACGAACCCAGTGCACATTTAATCGA
GGAAAATGTGGCTCTTCCAGAGGATACATTCAATTCGTACTGGAGTTATATACTTAATGAAATCGCTCGTTGTAAACCGC
TAATGATTATGTTCCTAATACCTGTGTGTTTGGTTTTATTGATTACGTTTTTTCATGATATCAAAGGTATCCTTGTGTTT
TTAGTGATTTCTCTTATCCTCTCTATTATCATTTTATTGATCGGTATAACTGCCTTCGTGTCTGAGACCTTGAATAAGGG
TTTCATAATTAAGCTTTTAGTAGAAGTCATTACACGTAAACCAGCAGTAGGGGGGAAGGAATGGAGAATAATCGCATATA
ATATGAACCAGTATCTGTTTGACCATGGGATATGGCATACTCCGTATTACTTTTTTTGTGAACATAGGTGCCATAAATTT
TTCAAAAGCCTTATCAAACAGACAAGGTCGAATGCACATTTGAGTTCACCAACGAACGGTGCAGAGAATACGCAGTCAAA
CACACCAGCAAAAGAGGTTTCAAATGAGATGGTAAAACCTTATATCTTTAGTTCTGATCCAGTTTTAGAAGCTTACCTTA
TTAAAGCTGCGGAAATTCACAAAGAAGCTGAATTTGAGTATTGGAGAAAGCAATACCCAGAGGTTGATTTGCCTTAGGGC
CGAATTTTTGGTATTTATCTAGTATATTCTAATATAAAATGTACGAGCATCATTAACTTCAAGAACATTACGAAGCCCGC
AATTAAGTGTCAGTCCATCTGGGTGTAAAAGTTATGTACGCTCGAAACAAATTTTATGTAGTTTACTTTAGATGCAAATG
CTATTATATATTTTGCTTTATGATCCTCGGCTTGATGCTCGCCAACGTGAGATAGCTGGTCATCACAATAGATCAGCCGG
GACGCTTTTCGATCACATCGAATCCCTTCGGGACGTTGCAACAATACGTGAAAAATGCCTCAAAAATAATAAATACAATG
GTGAACAACGTTAAAAAAGCATAAAACAGCTGGCTATTTTGATCAGGATAACATCTATAAGTGCCATATTAAGGCAAGAT
ATCAATTGACCATGCAAACACCTTCAGAAAATACCGACGTAAAGATGGATACTCTCGACGAACCCAGTGCACATTTAATC
GAAGAGAATGTAGCTCTTCCCGAAGACACATTCAGTTCACATCTGAGTTATGTACTTTATGAAATTGCTCATTGTAAACC
GATCATGTTTATGATCATCATAATCGTGAGTTTGATCTCATTGATTGTGCTTTTTCATGATAACGACGGGTGCACTGTGA
TCTTAGTGATGTCCCTTATAGTAGCCTCCATGGCTTTAATGGTGGTTGCAGCATTCACATTCGGGAAAGCGATCACTGAA
CAGGAGTTCATGATAAAGCTTTTAGTGGAGGTGATCGCACGCAAGCCTGCGGGGAAGGAATGGGGTACTGTCGCATATAA
TATGAACCAATATCTATTCATGAAGAGACTATGGTATACCCCGTACTATTTCTATAGCGGCAAGAAGTGCCATGAGTTCT
TCACCACTCTTATCAAGGAAGTGAATTCTGGTTCGCACTCGGATTCCTCATCGAATAGTGCCGAGGATACACAATCACCT
GTCTCAGCAGGGAAGACTTCAAATGGTCTAAACAACTTTTATAGTATTAGATCAGACCCTATTTTGATGGCATATGTTTT
GAAGGCAACACAAATAGAAAAGGAGGCTCAAAGTGAATACTGGAGAAAGCAATATCCTGACGCTGATTTACCTTGAAGCG
GAAGCATTTTATTCACCAAGTATACTTACTTTTCTTTAAAACGAGAACAAGAATCGAATTCAAGAACATCTCGAAGCCAG
AATTGAGCATCATATATTCGAGCTGTACAAACATCATGGCCTACAACTATCGTATTTGTAAGTTTTTTTAGAGGTTTTCA
TATTTGTTTAATAAGGGTTCTGTCAGTTTTTGTCACATTCTATTGTTGCGCTTCGCATAATGCAGCCAAGAAAATCCAAA
CAATAGAAAAAGAAAAAAAGGATCTCAAAAAGGGTTTGGTGTTGTAGTTATAAGAATAACTAGTGAATAAAAAAGCTGTT
GTTTGGTCCGTATTACATTCGTCAAAAATTTAGTACTCAAATCGTGTATGCAATCGCAACCACAAAATAAAAATATTAGA
CTGGATGTGTTGAGTGGAGATGGTGCCAATTTAGTTGAGGGAAATGTGGTCCTTCCCAAAGACATGTTCAATTCGTACTT
AAGTTATTCACTTTACGTGTTACGAGGGGGCTCATTGTAAGCCGATAATGATTATGTTCCTGGCATCTGTAATTTTGATT
TCACTGACTAATTTCCGAGTATACCATCTCATGTCCCTTCTATCCTCTTTTTTCATCTCCGGGACAGACCGACAATAAAG
CATCTAATATTAGGCTTTCGTTAGAGGTAAGCACACGCCAGCGTTCGGTGAAAGGGGAATGAAACATTATCACGTACAAG
ATGAATAAATATCTATTTGACCATAAAATATGGAGTACTCCTTACTACTTTTATTGCGAAGAAGATTGCCACCGTCTTTT
TCTAAGTTTTATTGAGGGAAGAACTTTCGAGAAGCCAACAAGCAACGCTGAGGAAAATGTACAGGAGACTGAAGCTGGCG
AATCTTTCACATTAAATCCCGGAGAAGATTTTCAAAATTGCTTTCCAAGACAGCGGATATTGTAGAACAATCTCAAGTGA
AGTATTGGCAAGATATTGGTGCAATTATTTGAAAGGAAGGAGAAATATTCTGACAGTACCTTGCTAGCAAAGGGATTTAC
CAATCCACTGACGCTAAAATGGGGTAGTAAATTAGATAAATTGCATTCTAACGTGACTTTATATAGTGGGAAACAGATAT
GTAGCACACAAAACGGCATGATTATGCTTAATTGATTCCTATTTTTTAACGTAAATACTCTCCCAGAACGATCAGAAAAC
TTAACCCGCAACCATCTTTGCTGTGCTAACAACTTATGTCGCCTCAATACCATTTTTATTTTGTATCATTCCGGAACTTA
GTATTGAATGAAAAATGCCTCCGAAGTAAAAAGCAGGTGATGAAAAGTTTCAATTGGTATAAGACAGATCGCTATTTTGA
TCCGCATAACATCCTTCAACACCATAGCAGAGCTATAGAGAAGACAAGATATAAACTGGGCATGCAAACATCTTCAGAAA
GTACCGACGCCAAGTCGGATTTTCTCGACGAACCCAGTGCATATTTAATTGAGAAAAATGTGGCTCTTCCCAAGGACATA
TTCGGTTCGTACTTAAGTTATTGGATATATGAAGTTACTCGTCATAAAGCGGCAGTAATTTTGCTCGTACTTATTGTGAC
TTCAATTTTATTATTAGTGTTTTTTTATAATACGGAATTTTGCGTTGCCTTTGAGATACTATTGTTTTCCTTTTGCTTTC
CAGGAACATGCATGGTTGTAATTGCATTTAGTGAACCGATCGGTGATCGGGAATTTAAAGTTAAGCTTCTGATGGAAATT
ATCACACGTAAACCGGCGGTAAAGGGGAAAGAATGGAGGACAATTACATACAAGATGAACCAGTATTTATTTGATCATGG
GCTATGGGATACTCCCTACTACTTTTACCGTGATGAAGATTGCCACCGTTATTTTCTAAGTCTTATTAAGGGAAGAACTT
TCAAGAAGCAAAAGGAATCGTCAGCCAGCAATGTTAAAGACGCACAATCAAATGACGAAACCGCTGGCACACCAAACGAA
GCCGCTGAGTCTTCTAGTTTTAGTGCCGGACCGAACTTTATAAAGCTCCTCACCAAGGCAGCCGAAATCGAACAACAATT
TCAAAAGGAATATTGGCGACAAGAGTATCCTGGTGTCGATGAGTTTTTTTAGACAGAAGACGGGAGACACTAGCACACAA
CTTTACCAGGCAAGGTATTTGACGCTAGCATGTGTCCAATTCAGTGTCATTTATGATTTTTTGTAGTAGGATATAAATAT
ATACAGCGCTCCAAATAGTGCGGTTGCCCCAAAAACACCACGGAACCTCATCTGTTCTCGTACTTTGTTGTGACAAAGTA
GCTCACTGCCTTATTATCACATTTTCATTATGCAACGCTTCGGAAAATACGATGTTGAAAATGCCTCTAGAGATGAAAAA
CAATCGTAAAAGGGTCCTGCGTAATTGAAACATTTGATCAGTATGCAGTGGCACAGAAACAACCAGGAATACTATAGTCA
TAGGCAATACAAGGTATATATTGGCTATGCAGACCCCTCCAGAAAGTACCGACGTCAAGTTAGATACACTTAACGAACCT
AGTGCACATTTAATTGAGAAAAATGTGGCTCTTCCTAAGGACATATTCCGTTCGTACTTGAGTTATTGGATCTATGAAAT
CGCTCGCTATACACCAGTCATGATTTTGTCCCTGGTAATAGGGGTTTTGGTTTTATTAATTATATTTTTTAATGACAACG
AAGCTTGTGTTTTCAATTCTGCAATATTTGCTTTTACTTCTCTTGTAGGTTTGTTAATAATATTAAGTGATGGTAATCCA
AAGCTAGTCAGTCGTCGAAATTTTAGGACCGAGCTTTTAGTGGATGTCATCACACGTAAACCGGCGGTAGAAGGGAAAGA
ATGGAGGATCATCACATACAACATGAACCAATATTTGTTTAATCATGGGCAATGGCATACTCCGTATTACTTTTACAGCG
ATGAGGATTGCTACCGTTATTTTCTACGCCTTGTTGAGGGAGTAACCCCCAAGAAGCAAACAGCCACGTCAATTGGCAAT
TCTCCGGTCACCGCTAAGCCTGAAGATGCCATCGAGTCAGCTTCTCCTAGTTCCAGACTGAATTATCAAAACTTTTTGCT
CAAGGCAGCGGAGATCGAACGACAAGCTCAGGAAAATTACTGGCGAAGGCGGCATCCCAATATCGATGCGCTTCTTAAAA
AGACGGAATAGCTTAGAGACACTACCATACGTAAAGCGAACATAAACTAGAGTATGATATATAATCAGCACTAACTGGCC
GGAAAACGGCCGAAGGAAGCCTCGAAAAGTCGATTCGTGTTGGACCCATTTGCTGAACAAAGTGGTTCATTGCCTACCTA
TTATGGTAGTAGTCGTGATAATCGTGTGGTTGGTTTTGTCAACGGTGCATTTGCATTTTCATGACAATAAACCTTGCGTT
TTCGTTCTCGGGATATTACTTTCCCTCCACTTCTTTCGCCTCAATAGCTCCTATAAGCATTCTCAGGGCGTATGTCGGTG
ATCGAGATTTCCAAGCAAGCTTTTAGTGGAAATCATCGCGCGCAAGCCAGCGGTAAAGGGAAAAGAACGGAGGACGATTA
CATACAAGATGAACGAATAAATAAATTAATAATAAATAATAATAAAAAGTACAGTAGCATTAAATATTATTAAGTTTAAT
GATTAAAAATTGGTTAATTGTCAAGAAAATCTAAGGTATTAATAAATAAATAATACTATGACAACTTGCAGCGAAAGCAT
CAGCCCCAATGAAAATTAATCAGAATTGAATCTGAGCGTATTTATTTGATAACGGTTTACGTAACTGTTGGAATAAAAAT
CAACTATCATCTACTAACTAGTGTTTACGTTACTAGTATATTATCATATACGGTGTTAGAAGATGACGCAAATGATGAGA
AATAGTCATCGTTTTCAACGGAAGCTGAAATACAAGGATTGATAATGTAATAGGATCAATGAATATCAACATATAAAACG
ATGATAATAATATTTATAGAATTGTGTAGAATTGCAGATTCCCTTTTATGGATTCCTAAATCCTCGAGAAGAACTTCTAG
TATATCTACGTACCTAATATTATTGCCTTATTAAAAATGGAATCCCAACAATTATCTCAAAATTCCCCCAATTCTCATCA
GTAACACCCCACCCCGTATTACTTTTACCGTGATGAAGATTGGCATCGTTACTTTCTAAACGTAGGACGTGCGGAATGAC
AAAACCATCAGCAGTGTCACGATCTCTCCAGTCACAATGGCAATCATGAGTGCATAGTCCAAAGTAAAGGGGCAAGGAAA
AGCATGATTGAAAGGACTCCCCATCTGGACTCTATATGTCATCAGCGGCTAAAAAAAAGCATATAGCACAACATCAGCAT
CAGCATCAGCACTAGAGTCATCGGCCCGGCGGTCCGCGGTCATCCCCGCGGACTTTCCGTCCGCCCGGCGGGCTGTATCA
GCGTCAACTGGAACGCGCATATATATACAAGACACACATAACATAGAAGCACACCCACGACAATAACCACACGACAATAA
CCACACCCGCCCACCCCTCCTTTCCGTATACAATGCCAAACTTAAAGAGACTACCCATCCCGCCACTGCAGGACACGCTC
AACCGCTACCTGGCACGCGTGGAACCCCTGCAGGACGAGCGCCAAAACCGCCGTACGCGCCGCACTGTGCTCTCCGCAGA
AAACCTGGACGCATTGAACACGCTGCACGAGCGGCTGCTAGAATACGACGCACGGCTCGCGGAAAGCAACCCAGAGTCCT
CATACATCGAGCAGTTCTGGTATGACGCGTACTTGCTATATGATGCAACTGTCGTTCTCAACGTCAACCCGTACTTCCAA
CTGCAGGACGACCCAACCATCAAAGACACACCAGAGACGGCGGCACAGGGCCCCTATGGCGCACACACGGTGCAGGTTCG
TCGTGCCGCACGACTCACCACCTCTATTCTCAAGTTCATCCGCCAGATTCGCCACGGCACACTCCGCACAGACACTGTGC
GCGGCAAAACGCCGCTGTCGATGGACCAGTATGAGCGGCTATTCGGCTCCAGTAGAATCCCTCCGGGTCCCGGCGAGCCC
TCTTGCCACTTGCAAACAGACGCCACGTCGCATCACGTGGTGGCGATGTATCGTGGCCAGTTCTACTGGTTCGACGTGCT
GGACACACGCAACGAGCCCATCTTCGCCACCCCAGAACAACTGGAGTGGAACCTCTACTCGATCATCATGGACGCGGAAT
CCGCCGGAAGCGGATCCGCGCCCTTTGGCGTGTTCACCACAGAGTCGCGCCGGGTGTGGTCCAACATCAGGGACTATCTG
TTCCATGCGGACGACTGCACCAACTGGCGCAATCTCAAGCTGATCGACTCCGCGCTGTTCGTGGTCTGTCTCGACGACGT
GGCGTTTGCCGCCGATCAGCAGGACGAGCTCACGCGTTCGATGCTGTGCGGGACTTCTACCATCAATCTCGACCCGCACC
AACACCAGCCGCCATTGAACGTGCAGACAGGCACCTGTCTCAACCGCTGGTACGACAAGTTACAACTGATCGTGACCAAG
AACGGTAAGGCGGGCATCAACTTCGAACACACCGGTGTGGACGGCCACACTGTGCTGCGGCTCGCCACAGACATCTACAC
AGACTCGATCCTGAGCTTCGCACGCGGTGTCACCAAGAACGTCGTCGACATCTTTAGCGACGACGATGGAAAACCATCGT
CGTCGTCGTTGGCCTCGGCGGCTCACTCCGCCAACTTGATCACCATCCCTCGTAAACTGGAATGGCGCACTGACAATTTC
CTGCAATCGTCGCTGCACTTTGCCGAGACGCGCATCTCGGACTTGATCTCGCAATACGAGTTTGTTAATCTTGACTTCTC
CAACTACGGCGCGTCCCATATCAAGACAGTGTTCAAGTGCTCGCCAGACGCCTTCGTGCAGCAGGTGTTCCAGGTCGCAT
ACTTCGCGTTGTACGGTCGCTTCGAGACCGTGTACGAGCCTGCCATGACCAAGGCGTTCCAAAACGGCCGCACAGAGGCC
ATCCGCTCCGTCACGGGCCAATCGAAGCTCTTTGTCAAGTCACTACTGGACCAGGATGCCTCGGACGCCACCAAAATTCA
GCTCTTGCACGACGCCTGTACGGCGCACTCGCAAATCACAAGGGAATGCTCCCAGGGGCTCGGCCAGGACCGTCACTTGT
ATGCGCTCTACTGCCTCTGGAACCAATGGTACAAGGACAAGTTGGAGCTCCCACCCATCTTCCGCGACAAGTCCTGGACT
ACCATGCAGAACAACGTCTTGAGCACCTCCAACTGCGGTAACCCCTGCCTCAAGAGCTTCGGGTTCGGGCCTGTCACCGC
CAACGGCTTCGGCATCGGCTACATCATCAGAGACCACTCCGTCTCTGTGGTGGTGTCCTCAAGGCATCGCCAGACTGCTC
GGTTTGCGTCGCTCATGGAAAAGTCGCTGCTGGAGATCGACCGCATCTTCAAACGGCAGCAAGCTCGCGCAGCAAAACCC
GCTGCCAGGACCACTGCTAGCGCCAACACCAAATCAGAAGACATGAAATACCTGTTGTCCGGCTACGATTACTTCGACGT
GAGCGTGTCCGGTTGAGTTTATGCTGAGTTTTTGCGCATCAATATTATTTTTACTACTACTACTACTACTACTACTACTA
CATACTATTAAATATACTAAATAAGAGGAAAACGCTTTGGAAGTGACTGGCGCCGCCGCTGGCTACTATAATAGCAGCGA
CTGTAATTTAATCTCATCCCGTCGTTTGGATTACCTCTTTTACTCGCCGAGCGAACGTGCACCAAAAAGGGAAAGGAAAA
AAAGAAAAAAAAAGGAAAAAGGAAACTCAAAACTTGGATAAATAGAAGCACTCAAACTAAATTAAACTGCCAAAAAAAAA
AAAAATAAAAAGGGAAAAGTTTAAACATCAAAGTACACCTTTCACCCCTCCACACACCATGGAACAACCTGATCTATCGT
CTGTGGCCATCAGTAAGCCGCTGCTGAAGTTGAAACTTCTCGACGCCCTTCGCCAGGGAAGTTTCCCCAACCTACAAGAT
CTCCTAAAGAAACAATTCCAGCCGCTAGACGACCCAAACGTCCAACAAGTGCTCCATCTCATGCTCCACTATGCCGTGCA
AGTCGCCCCCATGGCTGTCATAAAGGAAATCGTCCATCATTGGGTCTCAACTACAAACACCACTTTTCTAAACATCCATC
TTGATCTAAACGAACGGGACTCCAACGGCAACACCCCATTGCACATCGCCGCCTACCAGTCCCGCGGTGATATCGTAGCC
TTCCTCCTGGACCAACCAACCATCAACGACTGCGTGCTCAACAACTCCCACTTGCAGGCCATCGAAATGTGCAAGAACCT
AAACATCGCGCAGATGATGCAGGTGAAACGCTCCACATACGTTGCAGAGACCGCCCAGGAATTCAGAACAGCTTTTAACA
ACAGGGACTTCGGCCACCTAGAATCTATCCTCTCCAGCCCTCGAAACGCAGAACTGCTCGACATCAACGGTATGGACCCG
GAGACTGGCGATACCGTTCTGCACGAATTCGTCAAGAAAAGAGACGTCATCATGTGCCGTTGGTTGCTTGAACACGGTGC
TGACCCCTTCAAGAGAGACCGCAAGGGCAAACTGCCCATCGAGCTCGTTAGGAAAGTCAATGAAAACGACACCGCCACCA
ACACCAAGATCGCCATCGACATCGAACTGAAAAAACTATTGGAAAGGGCCACCAGGGAGCAAAGTGTCATCGACGTCACA
AACAACAACTTGCACGAGGCCCCCACTTACAAAGGCTACCTGAAAAAATGGACCAACTTCGCTCAAGGCTACAAATTGCG
TTGGTTCATCCTTAGTAGCGATGGGAAACTATCCTACTACATCGATCAGGCCGACACTAAGAATGCCTGCAGGGGCTCCC
TAAACATGTCTTCGTGCTCTCTGCATTTGGATTCGTCTGAAAAGTTGAAATTCGAAATTATCGGCGGTAACAACGGTGTT
ATCAGGTGGCATTTAAAGGGGAACCACCCCATCGAGACAAATAGATGGGTTTGGGCCATCCAGGGCGCCATAAGATACGC
AAAGGACAGAGAAATTTTGCTGCACAATGGCCCCTATTCGCCTTCTCTGGCCTTAAGCCATGGCTTGTCATCCAAAGTGT
CCAATAAAGAAAACTTGCATGCAACTTCAAAACGGTTGACCAAGAGCCCGCATCTGTCCAAATCCACACTGACACAAAAC
GATCACGATAATGACGATGACAGCACTAACAACAACAACAACAAAAGTAATAATGATTATGACGATAATAATAATAATAA
TAATAATGACGATGATGATTATGATGATGATGATGAAAGTAGACCCCTCATAGAACCATTACCGTTGATTTCATCCAGAA
GCCAAAGCTTAAGCGAAATCACTCCCGGTCCACATTCTAGGAAGTCTACAGTCTCGTCTACAAGGGCAGCCGATATACCA
TCAGATGATGAGGGTTACTCTGAGGACGATTCTGATGACGACGGTAACTCCTCTTACACAATGGAAAACGGCGGTGAAAA
CGATGGCGACGAAGATCTAAATGCCATTTATGGTCCCTATATTCAAAAACTACACATGCTACAAAGATCCATTTCCATCG
AGTTGGCATCTTTGAACGAATTGCTGCAAGATAAACAACAACACGATGAGTACTGGAACACCGTCAACACTTCTATTGAA
ACCGTCAGCGAATTTTTCGACAAATTAAATCGGTTGACCTCTCAAAGGGAAAAAAGAATGATTGCCCAAATGACCAAGCA
ACGGGATGTTAACAATGTTTGGATTCAATCGGTAAAAGATCTGGAAATGGAACTGGTTGATAAAGACGAAAAATTGGTTG
CCTTGGATAAAGAACGGAAAAATCTGAAAAAAATGCTTCAAAAAAAATTGAACAATCAACCACAGGTTGAAACTGAGGCT
AATGAAGAATCCGATGATGCAAATTCAATGATAAAAGGATCCCAAGAATCAACAAATACCCTTGAGGAAATCGTAAAATT
TATCGAAGCAACAAAGGAAAGTGATGAGGATTCTGACGCCGACGAATTTTTCGACGCAGAAGAAGCTGCTTCCGACAAAA
AAGCCAATGATTCGGAAGACTTAACCACAAACAAGGAGACTCCAGCTAATGCGAAACCACAAGAAGAAGCTCCTGAAGAC
GAGAGCCTTATTGTGATCAGTTCTCCACAGGTGGAAAAGAAGAACCAACTATTAAAAGAGGGATCATTCGTCGGATATGA
AGACCCAGTGAGAACCAAACTGGCTTTAGACGAAGATAATCGTCCCAAGATTGGTCTCTGGTCTGTTTTAAAGTCTATGG
TCGGTCAAGACTTAACCAAACTAACTCTACCGGTATCGTTCAATGAGCCAACATCCTTACTACAGAGAGTATCTGAAGAT
ATTGAGTATTCTCATATTCTTGACCAAGCTGCCACTTTTGAAGACTCCTCTTTAAGAATGCTATATGTAGCTGCCTTTAC
TGCATCAATGTACGCATCTACCACTAACAGAGTGTCTAAACCATTCAACCCCTTACTCGGTGAAACTTTTGAATATGCCA
GAACTGATGGTCAGTACCGATTCTTCACCGAACAAGTCTCTCACCACCCACCTATCTCTGCTACTTGGACAGAATCGCCC
AAATGGGATTTTTACGGTGAATGTAATGTTGATTCGTCATTCAATGGGCGCACGTTCGCCGTGCAACATTTAGGATTATG
GTACATTACTATCCGGCCTGATCATAATATTAGTGTTCCCGAGGAAACTTATTCCTGGAAAAAACCAAATAACACTGTTA
TCGGTATTTTAATGGGGAAACCACAAGTAGACAACAGTGGGGACGTCAAAGTCACAAACCATACCACAGGCGACTATTGT
ATGCTGCATTACAAAGCCCATGGCTGGACCTCAGCCGGTGCATATGAAGTCAGAGGTGAAGTATTCAACAAGGACGATAA
AAAATTATGGGTTCTTGGTGGGCATTGGAATGATTCCATTTACGGGAAAAAAGTAACTGCTAGAGGCGGAGAACTGACAT
TAGACAGAATAAAAACGGCAAATTCTGCCACGGGAGGACCAAAACTAGATGGGTCTAAGTTTCTGATATGGAAAGCAAAT
GAAAGGCCTTCAGTGCCATTTAATTTAACGTCGTTTGCATTGACTTTGAATGCTTTGCCACCCCACTTGATACCATATTT
AGCACCCACAGATAGTCGTTTAAGGCCCGATCAAAGGGCTATGGAAAATGGTGAATACGATAAAGCTGCCGCGGAAAAGC
ATCGTGTTGAAGTAAAACAAAGGGCAGCAAAAAAAGAAAGGGAACAAAAAGGAGAAGAATACAGACCTAAGTGGTTTGTC
CAGGAGGAGCACCCCGTTACCAAAAGTCTATACTGGAAATTTAATGGAGAGTATTGGAACAAAAGAAAAAATCATGACTT
TAAAGATTGTGCTGATATTTTCTAAGCTGTGCAATGTAGTCACAATAACACTCGTTCATTTGTATCCATTGCGAATGCCG
GTACATCGGAAAACAGGATAGGACCTATTTAATTATATAGTATGAAGTATTCATAACTTCTTGAGGCATCAATACATCAT
ATTCCATGAGCTGCGTGGCATTCATACTCATTGATTTAAAGGTTTTTTATTTTCATGGAAAAGATTAACCGGGCTGAACG
AAATATATTAAAGATGCTAAAACTTATGCTTTCATTGACTTTCAATAGTGTCCACTAACCAAAAAAAAAAACTACTCTAA
CAAGGGATCCCCATGGATTCAAAGCCGATACCAAACAGATATTACTCTGCATAGAATTCAAAATATTATCCATATAAAGA
TGGGAAAGAATTCCAAAAGGAAAATTCTGCTCTAGAAGGTCACAAAACTAGTAAGAAGTTGACCCCCCTGCCATTAAAAA
ACGTTTTTAACAGCTCTAGCAATATTCTAATTTCGAAAGTGCTCTCAAAAGAATTTATTCATTTGCGAAAAAAAGAATAT
CTCAAAATTTTCTCGATCACGTACAACATCGTAGTATTTAAAGGATTATTAAGTCAACGAATAATTTCCACAAGAAAGGT
ACCTCTAGTTTTGGTGATGAAGCAAGACAATAACTGGCAAGGGCTCTCACTAAATATCAACCCCTTTCAAATAAAAAAAG
GATCATGGCTGGCAGCGCCCACAACAATTAAACTCTGTTACTATCAAAAAACATTGAGCCCAAGAATGGAATAAAATTTT
CACTACACCTCGGACATGGATTTGTACATGTCCTATTATCCTGTAATTTTGACATATACTGATATGGACCTCTTGTTTCG
TATAAATCGCTATTTATTTCCCCAGATAACTAAAGAAAATCCTTCAACCCAGCGTTCTATATTACTATATTCTCAACCCG
CCGTTTTCCTGCTGTGCGATAATTCTCATTCAATACTACCATTTCAAACCTAGAAAAGGGTGTCTTTATTAAAACTGTAA
GAAAATTTTATCATGAACTCTGATGAAAAGTCTTCGGAAGATCAACTTTTTGATTTTTCAAAAATGAAAGAAACTGTTGT
CTCCATTTATGGCCTCATATCTGAAGGAAATTCGTCTGCTATTAGTCATACCACTATCTTCTTCTTGAAGCTGCATTTCA
AGGTTGATTAGGAAGCATCTAACAATCATTCGATAGGGAAAACAGAAAGGCCGTTACAGTTTTTTAAAAATATCAATATC
AAGAGAAAGAACTAGGGATATTGCAAAATCAAAACTTCTGATATTTGGTTTTACGTGAAAATTACCAACACTTAAACGTT
AAAATTTCAAACTATCTACTGAAATATAAATTTTCAGTCAAAGAGATGAAACGATTATTTTCTTGAGTAATTCGTTGTCA
CAATTTAACAGAAAATTACTGTTTTTTTCAAGTAGTTCACAAAGATACTCAAACTAAGATCATGGAGACGTCGGCAAGCA
ATTGATTGTTAGTGATTATCAAAACTCATTAGCTTCGGTAAAACTACATAGATTGAAAATCAGTAGTAACATACAACATG
GTTTCCATGAGATTACAAACCGGCCAACCTAATGCTTTCAAAAATTCTTTGCTTACTGATTCACGGTGGCCAAGAAGCAT
ATAAATCTGTACTTTGCAGTAAAAAACAGATGGTATTGCTCATTCCCAGCGATTGCCAAATACGATTCATAACAGATTGA
CTTATCTTTTTCGAAAGCTCTATCATATGGCTTTGAGTAATAAGGTGAGATTTTTTTGGTGATGAAAATAAATACGGTGC
CTTGATGCAAAATTTTTAGCCACAAACCTCTCTTCAGTCCCACATGATTCACCTGATTACGACTCACTATTTCATCTGTT
CCATAAATCTCGGCTTTTTATATACAGAACATTAGACGACGGGAAGAGAAAAACGTCAGTATAACCCACTTTTGTTCGTA
AAAAAAGGTTATTCACTTCTACTCCGTACTAATCAATGACTTTAATGGTGAAACCATGATGAGGAGAGTAACACGATGTA
ATTGTCATAAACTAATATTATCCCATATTAGTTTACTGACGGCTACAAGTGAGAATATATACTTTAAGAGTGTAACCATA
CCAGTAATTGGGTTCCAAACAAGTTTGTGAGGCGCGTGTGCTGAAAGTAAAAAAAACTTACCTTAATAACGCAATTTCTG
GCGAGGTTAAAATATTAAATATAAAAAGCCTTCCAAGTAATTTTGCCCACTAAAATGTAACACAAAGCTCCACTGGTTCT
CGGCTTCTTGTTCTTTCAAAAGGATCTTCAAATCCGCTTCCACTTAAGCAGCCTTCTGCTACGACTTCTTCTGAGACACT
CGGTTTCGCGCGGGCACTTCTGCCCACCAAAAAAGTTTATTTTCCGGAAAGCTTATTTCTAAATAAACTTCTGAGGAATT
TTTTTTCCGCAAATTTCCATGCAACGTCGAACTCTCAAATTCTCACGAGATTATTTGACTTGCTTTCCTTTCCCCCTTTT
TCCACGCACTACGTCAATGCAAGTGATCCGCTTTTGAAGAAGCAAAAAATACTTCTTTCAGCTCGTACCGGCATTTTTAT
TATTTGTCAAAACTGGCGTTTGGAAACCAGCTCTTCACTTTTTCTTCGTGGTTTCTTCGTGGTTTTTTCGAGAGTTTTGT
TTAAGCCCCTTTTATGGATGCATGAGAAAAAAAAAAAGGTTTGCTACAACCATCTCAGGTCTCTTGAAGGATAGTTCGAA
GCTCGCCTGACCGTCTTTGGGTGACCAGGCTTGGTTTTCAGTTTTTTTTAGCTCATTGAGATATGTGATCCCGTTCCTAG
ATATTATGAGGGAATTTTATATATCAAATTGATTTTCACCGCGAATTCCAGAAGGATGGGCAAAAGAGGGCTTGTTGGCG
TGGGAGGATGGTCGCGGCTGAAAATTTTCACCACGAGCAGTTTCTTGTGAGACATCCTAATACTTTTGCATTTTTACCAA
GCAGTCGTCCGTAGCAAAGCATAGGTTAGTAATAACAATGTGCAAATAAAAAACTATCTTACAGGCAATTATTTTGTGGC
AAAGCAAGGTCCATGTTTTCTTGAAAGGTAAGAAGTGGCTTTGGGACAGCTCATATAGACAGATTTAAGTTTTTGATCTG
AGAAGCGAATGAAATGTCTTCAGTATCATTCAATTTAGCATCCTTTTCATTGACTTTGAATGTTTTACCGCCCCAATCAA
TGCCATAATTAGCACCCCATGGATGGTCGTTTAAGGCCTGAAGAGTTATGGAGCATTGTGAATAAAATAAAAAATTACTT
AGGAAAAGCATCGTGTTGAAGTAAAGCAAAGAGCAGCAAAAAATAAATGGAGTAAATATGAGAGAAATACAGATCAGAAT
GGTTCGTTCAAGAGTCCATACTATAAACCCGATGGTGACTTTTGCACAAAAAAACAATGGTTTCGAAGATTGTGCTCATA
TTTTCTGAGCTCAACATATGCTCGCAAAAACACCTACTAATTGATGTTTACCAAGAACGCGAGTACAGTCATATATAGAT
GTAGTAGAGTTGAGATATTCTGAATCGGAAGTACGATATTTCAATTCCTATATTGCAAAAATTTATATATTTGGAGCTTC
TTGAAAGAAAAAGTGTCCAACATCCTGCATGAAGTTTGATCACTTTAGCTGGTCCCATTCGAAGAACCTTTTTTTTTTTT
TTTTTTTTTGAGATTCTTCATATTCTGTTATTAAATTTTTAGACTTTAATTTTTACTTTCTATGTAACGTTCACTCTTAC
CCTAAATATTAAACTATTTGATAAAATATTACACTGAAAGGTGTTACAACTTTTCCTAGACCAACCTTAATATAAACGTT
ACGATATAAAATAAACAGTAATTTTAAGATTCCATTGTTGAATGTGACACGTAACTCTAGGCCATACCTGGTTTAGTATT
TTTTAAAAGAACTCTTGCTACAGCATATTTTACGTTTGCATAAAAATAAAAGAAAAGCTTCCTTATGAAACACTGGTTAA
GAAAAGAAAATGGAGTGGTTACATACTCCAAAATAAATTACTCTTAATATCTGTTTATCCAATGAGGAGCAGATCTCAAA
GATAATCAGACTTGTTATTGAAGCAATTGAAGTAAGTCTTCCATTGAAATCACGCTAATTATTAAGCAATATGGTGGATT
AAACAACTCTGACGGGACCGTACTACTTGATGAAAAGTTATATACAATATTGAATAACAGCATAATGCTGTATGATGTTG
AGCGGAAGATTGTATAAAAATGTCCTTTTCTAAAATCATGAAAAACGAACCCTTTAAAGTAATTTTGTAGCGAAATTTAA
CCTCACGAGTTCATGATCATAACTCGTTATCATTTTTGTAATATTGAATCGGTCTCTATAGAGCCTCATGAGAAGATAGA
GGACCCGAAATAATTCTCCCTTCAAACATTATGGCCAATAAGTGTCAGGAAGTGAAGCATTGACATGACAGCAGCACATT
AAAACTCTATTGAATATAAATACGATCCACGACATGTCGTTTACAAAGCGCTAAAAACTCATGAGCCAACTATTCCCTAA
ATTTCCAAGATCTATCATATATTTTTCCCTAATTTTCCAAGAGGAACCTCCATAAAATAATGCAGAAAAACATTTGTTTG
ATCTATTTTAAAAGGCATATCGCATGTTATAGTGAATCTGAAGATTGCTTCTCTCGTCAGTATTAATGCACTATATTACG
TTTCAAATAATTCGTAGATTGTCTCAAGTTTTCAGTATATTTGCCTTCATGACCCACCGGTCCTCTTCCCTCAAGTGCTC
AACGATGGGAGCTTCAGAAAAATCCAGCAGCATAGTTGAGTTCTGATTCTCTCCTTGGTAGTTTTTTCCTTTGGTGATTT
CGGATTCATAATGAAAATGTTTCGTATATTCTATGACTAAAGTTGTTATTGTTGTAAGTATTTCTGCTTCCTCTTGCAAC
AATTCCGCTCCCACTTATAATGCACCGAGGTGAATTGGTCATCCTTACGAAAATACCCAGATAGAAATGGAGTAGTTGCG
TGATCGTTTACTGCATCTTTTGCGCCTTTTAATCAATCTTGACGTGGATATCTTGTTTTGCTTGAACCACCACCTGTATT
GCTGGTATAAATCACCATATTAACCATCGTTTTCAATCAACGCAACTTTTAGTGTATTGTCTGCAACATCTGATTTCCCT
CTGGTAAGTCACCTAATCTAAAATCTCTATTTTGAATCCACGGAGACATACGTTTGAAAGATATAAAAGAGTTCATTGAA
AAGTCTAGCGTCACAACTGACATTAAAATACTTAAATATGAACCAAAATTTTTTGGCTTTTATTTTCAATGCAATCATTA
TCTGCCTATACAGGAAACGCTTTATTTGGCTCAATAATATGATCATGTTTGTCTGAAGTTGGCAATAAAAGAAACTAAGA
AGAGCCACTAAACTTATTTTATGATATGGGAAACACAGAAAACACTCCAAAAATTTTGGTACAAGAACCTGAAAATAGAA
CAAAGAAAGAGGCGAGGTTTGGTACATCTAATTTACGTGACCTAGACGTTGCTCACCTTATGTTAATAGCTTATCAGAAT
TACAAGTAATTACTTGTAGGAACATCCTCTACTAGTGAATATGAAAGAGCAGAGGTTAGCTCCGTCTCAACCAATTTTGT
ACAAGTCGTTGAAAAGGACGGCTCTACTGTAGACAGGTCGATTCAAAGTCTGGTCTCAAAATAGAAGGTAAAATATTATT
GAACAAAAGACCACTAAAAGGCTATGGTATGTCCAATAAGATGCAAAATAGACATTTCACTCGCTAATCGTTAGTGGGAT
TATATCTTACTATACTCCTTATCTCATTGAATGGCACTAGTCGATCGAGGAACAAAAAAGGATCGAACCGATTAGCACGG
ATTTCCTTAAGTAATTTAAATTACCAAAGAAGATCCACATCAGCAGTCGAATGTTCAAGATGCCGTAAGTTTAAAATCTT
TCGTATCTTTCCCCGATCCTGTCTTTCATCAATGAACTTGAATATCAAGAGTGAAAAAAACTCATATGGCTTCTCTTGAA
GAGTTAGAAAGATAGGCACATGCCAATTGTGTGCATAGCACTTACTACTCAACGATTTCACAACCTAGCATAATACGCGA
AAAAAAAAGTGCATTTATTTAGGTAAGTCTCATTACCTAAACGCCAGTTTGTTTCACGTAATTGGTAACGATGAGGGAAC
CGCAGTAGAAAAAACTTTCATTCACAAACGATTAAAGTGTTATGCTAGCCAGTTTCAGGCTTTTTGTTTTATGCAAGAGA
ACATTCGACTAGATGTCCAGTTAAGTGTGCGTCACTTTTCCTACGGTGCCTCGCACATGAATGTTATCCGGCGCACGATA
CTTATCACCGAAAAACCTTATTCTACGGAAAACCTTATTTACATTAAAGTTGGAAAAATTTCCTCTTTTTCCTAATAAGG
TGGAGCTTTTGGCTTCCAGTATGCTTTCACGGAATTATTTCTCATGTACATTTAGCTCCATTTCCAGTGCCTCCGATAGG
GAGGCATCATGGTACTACCGTGACGGAGAATACGTAGGCTGACTTTTTCGTCAGTTTGTTGTCCGTTTACAAAATTGGTG
AATGAATTCTAGCCTTCCTCTGCTCATTAATTGCCCTCACAAGAATTTGGAAGTGCGTAGAACAGGTAAAAGATTGTACT
ACAGAGGTATTGTGGAACCTTCTACAGTACTTCGGAATACACCTAAAAGGTTGTTGGATGCTAAATTTAGCAAAAGTCTT
TTTTAGCTCACTATTAGGCTTGTTAAAGTCTGAAATTGTTGAAAGGCACTCAAAAAGATAAATCAACAATCAGCATTAAC
GGCACAGTTGAAAGAGTCACCCACTTGAAATTAGCTCGGTTATCAAATATAATTATCTCTGGTAAAGAGCTCTGCAGCAG
GGTTAATCTATTCGCATACTTACGCTGTAGGAACATTTTATTATTAGGATCCGACTACTGCCTACATATTTATTCGGAAG
GCATGATGTCGAAAATTTTTGAGCTTATAAAAGGAACATATTTCACTCTTGCTCGTTTGATGTAAGCTCTCTTCCGGGTT
CTTATTTTTAATTCTTGTCACCAGTAAACAGAACATCCAAAAATGACAATGCCTCATCGCTATATGTTTTTGGCAGTCTT
TACACTTCTGGCACTAACTAGTGTGGCCTCAGGAGCCACAGAGGCGTGCTTACCAGCAGGCCAGAGGAAAAGTGGGATGA
ATATAAATTTTTACCAGTATTCATTGAAAGATTCCTCCACATATTCGAATGCAGCATATATGGCTTATGGATATGCCTCA
AAAACCAAACTAGGTTCTGTCGGAGGACAAACTGATATCTCGATTGATTATAATATTCCCTGTGTTAGTTCATCAGGCAC
ATTTCCTTGTCCTCAAGAAGATTCCTATGGAAACTGGGGATGCAAAGGAATGGGTGCTTGTTCTAATAGTCAAGGAATTG
CATACTGGAGTACTGATTTATTTGGTTTCTATACTACCCCAACAAACGTAACCCTAGAAATGACAGGTTATTTTTTACCA
CCACAGACGGGTTCTTACACATTCAAGTTTGCTACAGTTGACGACTCTGCAATTCTATCAGTAGGTGGTGCAACCGCGTT
CAACTGTTGTGCTCAACAGCAACCGCCGATCACATCAACGAACTTTACCATTGACGGTATCAAGCCATGGGGTGGAAGTT
TGCCACCTAATATCGAAGGAACCGTCTATATGTACGCTGGCTACTATTATCCAATGAAGGTTGTTTACTCGAACGCTGTT
TCTTGGGGTACACTTCCAATTAGTGTGACACTTCCAGATGGTACCACTGTAAGTGATGACTTCGAAGGGTACGTCTATTC
CTTTGACGATGACCTAAGTCAATCTAACTGTACTGTCCCTGACCCTTCAAATTATGCTGTCAGTACCACTACAACTACAA
CGGAACCATGGACCGGTACTTTCACTTCTACATCTACTGAAATGACCACCGTCACCGGTACCAACGGCGTTCCAACTGAC
GAAACCGTCATTGTCATCAGAACTCCAACAACTGCTAGCACCATCATAACTACAACTGAGCCATGGAACAGCACTTTTAC
CTCTACTTCTACCGAATTGACCACAGTCACTGGCACCAATGGTGTACGAACTGACGAAACCATCATTGTAATCAGAACAC
CAACAACAGCCACTACTGCCATAACTACAACTGAGCCATGGAACAGCACTTTTACCTCTACTTCTACCGAATTGACCACA
GTCACCGGTACCAATGGTTTGCCAACTGATGAGACCATCATTGTCATCAGAACACCAACAACAGCCACTACTGCCATGAC
TACAACTCAGCCATGGAACGACACTTTTACCTCTACTTCTACCGAATTGACCACAGTCACCGGTACCAATGGTTTGCCAA
CTGATGAGACCATCATTGTCATCAGAACACCAACAACAGCCACTACTGCCATGACTACAACTCAGCCATGGAACGACACT
TTTACCTCTACTTCTACCGAATTGACCACAGTCACCGGTACCAATGGTTTGCCAACTGATGAGACCATCATTGTCATCAG
AACACCAACAACAGCCACTACTGCCATGACTACAACTCAGCCATGGAACGACACTTTTACCTCTACATCCACTGAAATCA
CCACCGTCACCGGTACCAATGGTTTGCCAACTGATGAGACCATCATTGTCATCAGAACACCAACAACAGCCACTACTGCC
ATGACTACACCTCAGCCATGGAACGACACTTTTACCTCTACATCCACTGAAATGACCACCGTCACCGGTACCAACGGTTT
GCCAACTGATGAAACCATCATTGTCATCAGAACACCAACAACAGCCACTACTGCCATAACTACAACTGAGCCATGGAACA
GCACTTTTACCTCTACATCCACTGAAATGACCACCGTCACCGGTACCAACGGTTTGCCAACTGATGAAACCATCATTGTC
ATCAGAACACCAACAACAGCCACTACTGCCATAACTACAACTCAGCCATGGAACGACACTTTTACCTCTACATCCACTGA
AATGACCACCGTCACCGGTACCAACGGTTTGCCAACTGATGAAACCATCATTGTCATCAGAACACCAACAACAGCCACTA
CTGCCATGACTACAACTCAGCCATGGAACGACACTTTTACCTCTACATCCACTGAAATCACCACCGTCACCGGTACCACC
GGTTTGCCAACTGATGAGACCATCATTGTCATCAGAACACCAACAACAGCCACTACTGCCATGACTACAACTCAGCCATG
GAACGACACTTTTACCTCTACATCCACTGAAATGACCACCGTCACCGGTACCAACGGCGTTCCAACTGACGAAACCGTCA
TTGTCATCAGAACTCCAACTAGTGAAGGTCTAATCAGCACCACCACTGAACCATGGACTGGTACTTTCACCTCTACATCC
ACTGAGATGACCACCGTCACCGGTACTAACGGTCAACCAACTGACGAAACCGTGATTGTTATCAGAACTCCAACCAGTGA
AGGTTTGGTTACAACCACCACTGAACCATGGACTGGTACTTTTACTTCTACATCTACTGAAATGACCACCATTACTGGAA
CCAACGGCGTTCCAACTGACGAAACCGTCATTGTCATCAGAACTCCAACCAGTGAAGGTCTAATCAGCACCACCACTGAA
CCATGGACTGGTACTTTTACTTCTACATCTACTGAAATGACCACCATTACTGGAACCAATGGTCAACCAACTGACGAAAC
CGTTATTGTTATCAGAACTCCAACTAGTGAAGGTCTAATCAGCACTACAACGGAACCATGGACCGGTACTTTCACTTCTA
CATCTACTGAAATGACGCACGTCACCGGTACCAACGGCGTTCCAACTGACGAAACCGTCATTGTCATCAGAACTCCAACC
AGTGAAGGTCTAATCAGCACCACCACTGAACCATGGACTGGCACTTTCACTTCGACTTCCACTGAGGTTACCACCATCAC
TGGAACCAACGGTCAACCAACTGACGAAACTGTGATTGTTATCAGAACTCCAACCAGTGAAGGTCTAATCAGCACCACCA
CTGAACCATGGACTGGTACTTTCACTTCTACATCTACTGAAATGACCACCGTCACCGGTACTAACGGTCAACCAACTGAC
GAAACCGTGATTGTTATCAGAACTCCAACCAGTGAAGGTTTGGTTACAACCACCACTGAACCATGGACTGGTACTTTTAC
TTCGACTTCCACTGAAATGTCTACTGTCACTGGAACCAATGGCTTGCCAACTGATGAAACTGTCATTGTTGTCAAAACTC
CAACTACTGCCATCTCATCCAGTTTGTCATCATCATCTTCAGGACAAATCACCAGCTCTATCACGTCTTCGCGTCCAATT
ATTACCCCATTCTATCCTAGCAATGGAACTTCTGTGATTTCTTCCTCAGTAATTTCTTCCTCAGTCACTTCTTCTCTATT
CACTTCTTCTCCAGTCATTTCTTCCTCAGTCATTTCTTCTTCTACAACAACCTCCACTTCTATATTTTCTGAATCATCTA
AATCATCCGTCATTCCAACCAGTAGTTCCACCTCTGGTTCTTCTGAGAGCGAAACGAGTTCAGCTGGTTCTGTCTCTTCT
TCCTCTTTTATCTCTTCTGAATCATCAAAATCTCCTACATATTCTTCTTCATCATTACCACTTGTTACCAGTGCGACAAC
AAGCCAGGAAACTGCTTCTTCATTACCACCTGCTACCACTACAAAAACGAGCGAACAAACCACTTTGGTTACCGTGACAT
CCTGCGAGTCTCATGTGTGCACTGAATCCATCTCCCCTGCGATTGTTTCCACAGCTACTGTTACTGTTAGCGGCGTCACA
ACAGAGTATACCACATGGTGCCCTATTTCTACTACAGAGACAACAAAGCAAACCAAAGGGACAACAGAGCAAACCACAGA
AACAACAAAACAAACCACGGTAGTTACAATTTCTTCTTGTGAATCTGACGTATGCTCTAAGACTGCTTCTCCAGCCATTG
TATCTACAAGCACTGCTACTATTAACGGCGTTACTACAGAATACACAACATGGTGTCCTATTTCCACCACAGAATCGAGG
CAACAAACAACGCTAGTTACTGTTACTTCCTGCGAATCTGGTGTGTGTTCCGAAACTGCTTCACCTGCCATTGTTTCGAC
GGCCACGGCTACTGTGAATGATGTTGTTACGGTCTATCCTACATGGAGGCCACAGACTGCGAATGAAGAGTCTGTCAGCT
CTAAAATGAACAGTGCTACCGGTGAGACAACAACCAATACTTTAGCTGCTGAAACGACTACCAATACTGTAGCTGCTGAG
ACGATTACCAATACTGGAGCTGCTGAGACGAAAACAGTAGTCACCTCTTCGCTTTCAAGATCTAATCACGCTGAAACACA
GACGGCTTCCGCGACCGATGTGATTGGTCACAGCAGTAGTGTTGTTTCTGTATCCGAAACTGGCAACACCAAGAGTCTAA
CAAGTTCCGGGTTGAGTACTATGTCGCAACAGCCTCGTAGCACACCAGCAAGCAGCATGGTAGGATATAGTACAGCTTCT
TTAGAAATTTCAACGTATGCTGGCAGTGCCAACAGCTTACTGGCCGGTAGTGGTTTAAGTGTCTTCATTGCGTCCTTATT
GCTGGCAATTATTTAATAAAATTCGCGTTCTTTTTACGTATCTGTGTATCTTTTCTTTGCTAATTATACGCTGACATGAA
TTATTTTTTAACTGTTTCTCCTCCATACTTTCAAATATTCAAATTGACTAAATGATAATTCTTGCGCTTCTTATTTTGAA
AAAGTAGATATGTGTATCATAAAGAAAACGTTATTATTATTGTCTTAGGCAACAAAAATCCATGAAAAGAATTTTACCGT
TATCGATATCATTGTATTTATTTTATTTATTTATTCAATTTTTTTTTTTTTGGTTTATATCCTGCAAACAACACTTCGAA
TTCAATTCGATATTTCATAAGTTACAACTAACACTTATAGAAACCGATGTATGAGTACTTATTATTAACGAGGAAAAATG
CCCTATTTTCTTTAGCAATTAATGAACCATCGCCAACTTTTGCTTTAACAATTATTGCCATTTTCAGCAGTACTAACGTA
AGATCTAGTGTGGTTCGCTTAGGATGTTTTCGAGTAGAAATCTGCTGCACATGCCACACGCAGTACTTGAAACTTGAAAT
AATGGTGATAATTAGTTATTTAAAGTATGTTAATCTTCCTTGTTCTTTTATATTTATTTCGAATTCTTTTGCACTAGTAT
TTAAAATATCAGCAGAGGTGTAAAAGTGCACCAAAATTATTGTAAAACTACTTGCCCTAAAATTGATACTTCATACTTGA
CATATTCAAAAGGGGTCCAAGTATAGATGCATCAAAAAAAAAAATTATCCGATGATGAGCAAATGGTAGCTTTTCGTTCC
CAGGAAGTGTAGTAGTTCCATGAAGTCTAATGAGACTTTGGAAAAAGGTTTGTCACGAGCACCTAACTATTGTATTTTGG
AATTTTGATAAACTTCAAAACGGGAACGAAGTGTTAAACTTAGATGCGGTTGATTTAAGCTTTAAAAGAGGAAAATAATG
ACTGATGATAAGAAGTCAACAACGATTCAAAGCAGGTGAATTTCCATTACGTTTCGCTTTTCAATTGAAAAAAATTTGGT
GGTTATTCATTTCTTGCTTGACCTCTTTACTTTTTATACTTCTGTGATGAGAAGCAAGTTCGAGGATTTTACGATAAAGC
CTACTGGTTATATTTGTATAAATTAGAACGTTGTCCTTATTTCTCTTTTCGAACAGTATCAAAATAAAGTTTTTGATTAG
GGCCAGATTCTCTTCAAGGAAGAGATACCTCACGTCTGTAATATCTAAGAGCTAATGTTTCGATCGAACTTTCCTTTGCT
TTTTTTCTGGATCTCATAATGTCCCACTGTATGTATGTGCCCTCGCACAGCTTTGCTCATCATAGACATTAATCATTGGT
TGTACGATAAAAATATCGCAAAAATTATTCTAACGTTCAGATTAGATTCCGGCCATATTTCTGACATTTGTTTTATTAAT
AAAAATTTGGCGAATGTTTTGATAACTTGATAACTGCTGATATTTCATTGTTGAAAAGGCATGATATTAGATGCACAAAG
TATATTATAACTTATTATCAGAGATATAGGAACAAAAAAAAAGGGAAATTCATATCTATATGTGAAAATACCATTATTTC
CTCTTCTATTTAATATACTGTCCTTAATTTTCATATTACATTATCAACTTTTGCATTTCAGTGTCCATTAAATCTTGGGA
CCATTTTCTCAATCTTCATGTCGTGTTTTCACACCGTATATAATATACTGGTAATATAAGTACTAGTCGATAGATCGCAG
TTGAGTCTTATCCCAACAGTTAATGATTCACTGTGCTTTCTGTTGCTGTAGAATTTCTGAGGCATTGTCGCTCTCTTCTA
TGTGATGCTACAACGGAACTAGGCTTCTTATATATCGTGGTCCTACAAGATCTTGGTATCTCGTTTGCTTACTTTGAAGC
TTCACTGATATATAGTATTTAAGCCACTTTCATGTTCATGGATAATCGTAATTGTACTACGCTGGTACCAGTTATGAACC
CTATCAAATCATCATTGAACACTGCTATTTTTAACTAATCAAGATGTGTATGCGGCGTACTTTATAATTTCACGACACTA
TTGAAAGCAAACTAAAAATCAAGTAAATACCTATCCAAGTTGCGGGCTCTGGATTTATGTGGCCTTAAATTTTCGACCTA
TGGTTCGCTATTCAATATGAGAAAACCAAAATTAGGTACAAGTACTGATTACGTCCGTGATTCGAAAAGCAGCGTTGAAA
GATTACAAGATTTTGCGTGTCCAGGCCGACACTTAACTTTAAGGTCTCGACTTAGTAACATGAGTTGCCAAAAGTTTTTT
TCTCCTATCTGAATATGGGGAACCGGAATTTGTCTTTGACCTGACTTTCAAATTGTTGCATATGTAAAAAAAAACAGAAG
AAATATGATCTTCTTCTTCTAGCGATGCAAAAGGATTCATTACAAATCGTCGCAAAGGCCGACAAGTTGCAGTATATTCA
CATTGCTTATTTGAAGTATGTTTGTATACACATCGATAGTATTCATTAACACCACAACTGCTGTGTATACTATGTCAAAC
AGCATAATAAAGCCCGTCATTTTTGTACCCGCTCATTTCCAATAGGCATCTAAACTTACAAATGTGGTACACTACTTCGA
ATTCATTAATCGATATTGAATGCTAAAAGTCTGCGATTTCTTCCTCAACGTTCAAAAATCTCATCCAAGGCATAATCCCA
CATATTGAAGATCGCTACCAATTGTTACGGGCGAACTGAGGTTTTGGAAATGAGCTTGTACTTAGTAAATTTCTCTTTGC
TTGCATCTTTTTCTTCCATGCCAAAAAATAAAAGATACTCATTTTAAAAGCGCAGCCATATTGACTAAGTAAGTAATCAT
AATACTATGAGTAATTTTTGAGTACTGTGCTCATTTACTAGCTGCTTTTCTGAGAAAGATCCTCGATAATCAATTCCAGG
TTAGTGGGGCCCTTCTACGGCTTCTTCTAACCAATTGTTCCCCGTGAGTTGCTTTCTCTGAAAACCTTATTATACATTAG
AGTTATAAGAAAATTTTCTTTTTCCCGTAGATTAACCTGCAGTGCCGAACTTCTAGATGTCACACCAGACCGTTTGACAC
CGCCATTTTCCTTCCTTTTCGGAAAAATGTGCCGATAAATGGTAAGACGCGACGCCACTGCTACGAATATTACGCTTATG
ATGAAGCAAAAGGAAAAAGCAAGTTCCCCTTAAATTCGTATAACTGTTTCATCAATCTTTAGTTCTGGCATTTGAAAGTT
AATTAAACTTTTCTTCGTGGTTTCTACAGGAGTTCTGCATGTGCGTAATTCAAAGCCTGTGAAGGAAAAAGTATTGTCCT
AAACAACGGTCGTAGAATACGTCAACTGTAGTTTAAAATATTTTCTGGCTCTACTCGGTGCGATAGGTCTGGCTCTTTTC
TATTTACTTTTGTTTGGAGTTGTTGAGGCCGATACCCGTCTAGATGTAAATATGAAATAACAGTTCGAGGTTTTATTACG
AGAATGAAAAGGGTAATGGATTGGAGCATGTGTAAATGTCAATAGCAGAAAAAATTTACCGCAAATTGTTTCGTAGTCTT
ATCTTCATCGGACACTCAAGGGTTGCATAATTTTTACCCAAAGGAACAGTATACTTTTTTGATAAAAAAATCTTGTTACC
TATACAGTATTGCAAGCATTTTCAGAAACTCGTCTTTTGAGTTCTAAATGCATCATACAACAACAACAACAATTTCTTAT
TACTGTGTCCTTTTGGGATTTTTCAGCCTTCCTAGCTTACCCAAAATAGCCTCTCAAGGTGAAAAAACCATGCCTGCAAG
CGGATCTAAGGATGAGTAGCTAGATTACAATAAATCCTGAATTTTCTCTGAGTGTCAACTTTGTCATCGCTTGTTAAAGG
GCTACTACGCTGAAAAAGAACCTGAACTCTGTTAATAGGTTGAAGATTTTATGACTTGGTATACTATTCCATACGGCTGC
TCTCCTGATTGCGGTGGGTCATTGCTATAACAGTAAAATCAAGGAAGATAACAGGAAGAGTAACTTTAGTACAATAAATC
TGTTGTCTTCCCGAGGATTATAATTGTTCGGCTTTCACACTAAGTTGAAAAGGGGGACTCAGGAAATGACAGGGTACGTT
TTAGTTTCTCCAAATAAATCTTCCACACCCAGCTTCAATGTGGTAAACGGGGGAAAGTTGATTAATTGATGTTGGCACTT
ATATTTAACTGATGTAGAGAAGAACAACATACTACTAACGTCACAGTCAATTGTGCCAGTTTTCCAATCAAGTATTTCGA
GATAATGTAAAAGTAATTGATATATGTTCGTACTGGTTTCCCAATTTCCGGGAAAAACTATGTACATGGGTGCAATTCCT
TGTGGTTATTTCCTTTTAGGTTATATTGCCAACCACATCATAGTACTATTTGCGGTCACTTCAGAAGATATGTTTGCTCC
TTTGATCATGATATAGACCAGGCCAACTGTACCGCTTCAGGCTTCAAAGCATTAGGAATAAGCACCACTATTACACAACC
ATAGAGCTACTCTTACTGTCACGTAGGTAAAACACTTGCTACTACACACACTCGTAGTGACTCATCTGACTATATTGCCG
GTTGTTAAGAGGCACCAGTTAAGCACGCCATCAAGGGTACCGAATAATCTCTTCTGTATCAAGTATTCTACCTTTATGTC
TGACCCACGTATTATGTGGAGCAATTACGTATTTTTCTCATATCAGCTTTGTTTTTACTCAACTTTGATATCTTAGAGAA
ACAGATCTTGATGTTACAGCAAGGTCAGGAAAATATTTTGACAAAAACATACTAGTTTCATCCTTAGTAGTTGATTCTAT
GAATGCTGTACTTGAAAATATTGTTCATAAAATCCATAAGTTTTACCAACGGTATAATATCCTGCTATTAAATCTGCAAT
TGCTTTTGCGAAAAGAAGGAAAACATGCAAAACAAAAGCAAAAAAAAATTGGCACCCCAATTTCTTATAATATAATAATA
TAACGGAAGTACACCATGCTTTCAATAATAAGATGTTTCCTGAAAAGGGCAACTATCTGACTAGTTCAGAGCCATGCAAA
AGTTAAGGATGAAAATGCCAAATAAGAAGATATTACGGAGTACATTCATTTCAAAAAGAAGAATGTATACTGCTTAGATA
AGAAGATCAAGTTTTTATATTTCCGACCAAATAAGCCATCGAAAACTTTTGATGCACCAAACACCGTTCTTGAGAGCCAA
GCACAGATGCAATTGTTCTGCCCTTCTTCCAAATTATGAATTGTGCATCATATCGTAAGGCCAGCCACATAAAAAAAAGG
AGCAAAAAACTCAGTATACAGGCGAATATCCATCATACAGTCTAGCTGCCCTCACTACTTCCAAAAAAATGGGCTAGTGT
TGTACGGTTTATGCCATATATCTAGAGTTAGCATAACTATGCACTACCGCTTTTCGAACAAAAAGTTTGCGAAACCTAGT
TCATTGAATATGACTTACCCAAAATGGATACCAAGATCCTAATAATAAAGTCAATAACTTGAATTTTAGGTGCCATTATT
TCCAACAATCATTATAGGCTAACTCTACCAGCAGACAAGAATACCGTTCTTCTAGTTGAGCACATGGTCAAAATAGTCAA
TAAAAAACGCCCAGAAATGGCTGTAAATTAGTGTTTGTAGTACACAAAATAATTTCCTAATTCCTTCCAAATGGGGTTTT
CAAAAAGCTGACTCACGTAATTGATCAATACTTCACTAAAGAAGAATCATATGAATAAAACTAAAATCAACACTAACTGA
GAGACTTAGCGGCCAAAGCTTAATCATCATTACATAGAGTATATGAAGGGAGTAAGTGAATATGCAAGGGTGGGAAACGG
CAAAGCATTTTTATGCAAAAAGCGTATTTACAAATCCCGTAAACTCATGATGTGAATTTTGTAACCAGCTTTAGCTGAGA
TTATTTCTTTTGCAAAAGAAATATTCAATAAATTAACAATTTTCAAATAAATTACCCATCCATGGTCGATAACTTGCAAG
AGAGATATCATCATTTGGCTTTTGTGATAAATTTACAAAACGTAATGTTGTATCGAGATATATTGAGTTACAAGTTTTCG
TCTCTTTTTCCGAAGCGCCAGACTCCCGTATAAAAAATAAGGTTTATAGCGGGCATTATGCGTAGATCAGGACTTAAATT
TTTCATTGCAGAAGTCCAATTTCAGACTCAGTATGGTTTGTTGTAGTGCTGGTGTAAAAGATGGTGTTATTACTTAAGAC
TGATTTGGTTGCTCAGGTATTTCATTCAATAAAATTGTGAAAGAGAACCTGGAATATAGAATGGAAATATATATCCTGCT
ACTAACCCCAATGGAAGGTGACGATCACTTCTTGTGCGTTCCAATCCCAGTTTTTGAATGTGCGAGTGGAAAAATTCTAG
AGGAACAAATTGATATTTTCAAATCAGAATTCATCAAATATATGTACTCTGTAAAAACCAAGGATGTGATGAAGTTGAGA
TATTGTCTTTATGGGAAATTGACTTCTTTGTTTAATATGAATAATGCAATTTTACTCCTCAGCTCAAGTAGTGTAAAGAT
TCAGTAGCCGTCATCAAATAGACTAAAAATTAAAAAATAAGATTCAATGTGGTATGATAATGATAGATGAGAAGAAATTG
CAAGAAAACGAATAAATACCTTGTCTCTTTGCACTGAATATCTTAAAGGACATACAGTCGCAATAACGTCTACTCATTGG
TGTGTGTCAAAAACAGTACGTTTATTATCTGGACAGCCAAAAAATAAGATCTATTCAAACATGGAATATAGCGTATTTTT
ATTTAATCACGGTACAATGGAGATATTTGCATGCCTATAGAAACAAGTAATAGTTATCATATTATTTTCTAGATTTTGTC
ACTGAACTTTTCCACTAATGAATCCTATCAAAATTATATATCCAATATGGCTGCATTCCCAACTAAATATTAAAATGCCG
CTAAGTATAAAATGTCTCCGCATCGGTAAAAAGCATTACAAATGCGTATTATACTAGCGAGAAAAAAGTATAAGTATCAA
TGCCAATCACCCTCTGACCATAAACTTTCTAAACATGAATAATAAAGGTGTTGAGAGTTATTATCCTAATTGATCAATTA
ATTTGAAGCAAAGTTATTATGTTAAAGAAAAAGGGATGTCACAATCCTAACTATAATTTTTGCACTATACTCTGTAGGCG
TACAAAATGGTTTGTACCGACTATATTCTCTTTATTTTTGACAATCCTTTACGATATATGATTAAGAATACCATGTTATT
TTTATGAAAATCTGTGATTTTTTTGTTTTCATACACTTTTTATTTTTGTCACGTAGTGCACTTTGATTAATACAAAAAAA
AATGCTGCAAAAGCATCGACTACATAAATTCATTAGGACGCATTCCTCATTACCACCTGGGTCTAATTTTTATTTTGAAA
TTGATATTATTCTTTATATGATGAGGTAAAAAGCATTATATTCGTTGTAAACTCATATACTTATCCTCATTTTAGGCACC
ATCAGGGACTAAGGGCTAAAGTATCAGAGCCGCATTTCAACAGTGTACAGAGATTTTAGAAACATTATCACGCACTGCCT
TTTGCTTTGTTTACCCGTAATGAGTATACAGTGGATTTTCTGGTGCTAAAGCATATTGCCCTTTCGGCAATACTTGATGC
CCTAAACATTTTCATCCTGGAACATACGAGTAAGAGCACATTTATGTGCCTATATTCCTCGTTTTTTACTGGTGCTGAAT
TTCTTATTTTCCACAGATAACAATCATGTTAATAAATTATGCACTGTGCTAATTTTTCAATTAAGGTTCTATTACCCCTC
TATCACCGACAGAAACACGTAATGATGTGTTATTTCCATTATAATTCCGTAAGAATGGTGTTTATAGGTAGTCTAAAGAA
CGTGCATCAGAGAAGAATAACTGTCGCAAAAAATGACTATTCTTTACCTTTTCAAACTTAACTGAGATAGTTATCTCTAT
TATTACCAGTGGCACACACGCGAACTACATCACTCACCACTATCGTCTTAGGAACTCAAGATTTTATAGTAATGCAGCCG
AAGACATTCAAGTCCTGAGAGAAAATGTAGACATTTTAAGAAAAGTACCGGAAATAAAGCACATGTAAAGCATTGAGCTC
TGTACTCTATAAAAATTAGCTGCATTCAAACAACAATGTTTGAAATTTTTGCAAAAGTTATTGAAAAAGATTGCTGTTTT
CAGCCTTGTTCAGATCATGTCTCAAAAATGAGAAACTGGAACTCTCATAATCAGTACCTCGTATTTTTTTTTCCTTATAG
TTTCGTTATTAAAAATTTTTTTGCTGCTAATTTAAGTACGCTTTTGGTCATAAATGCTACCCACCAGTTGAATTATTGAC
ATGATTAAAATACATTTCAGAACTTTACGGATTAAAAACTTTAAAGAACCTTTCAATCCATGTTGCTGGAGGGCCATGAA
TCCACGAATTACAGCAAAAGAAGACAGTAACTACTTAGGGTTCAATAATTACTTGCATAAACACACACTAACAACCAAAT
CGTACTAAAATTTGCAATTAACAAAACTCCATCATATCACGCTGAATTATGTAGGGCTTCTTAATGCAATAGGTTGCCTG
AATTTTGCTTACTCGTGCTGCCGGGAACACTTAGCAGTTGGGAGGCCGTTTCTCCCATATATTTCATAATTTTCTGTCCT
TCTTAGAGTAGGATGCTGAAAATCAAAAGAAGACCGTCAATAGGACCAGATTTTGTGGGTCAATTTTGGGCCAGACACAT
GATACCCTAGGAAGTTTAACGGTATACAACTCAAGGACGAGGAGTATTCGGAAACTACCGGTTTTTAACAAGCTGCAAAT
TTCCAGTAGCTGTTTTGGTTGCGACTACGGATAAAAATTCATACTTTAGGAAGTGAAGCAAGATAAAAAATCATGCTGCA
TCCTAATTCGTGAAGTTTGTTAGGAATATTATTGTAAACAAGGAACCGTTTCAGTAAACTTGCTCTCTACTCTTCTAAGC
TGTAATTTAAAAAAAGCGATAAAACAATGATTTTGATTATCTGCAACTTCTGGAAACTCGAGATACTACGCTAGACGAGA
TACCTATTAATTGTTTTCCTAAAAAATCAGGAACAGTTCCTGGCAGCTTTCGGCTCCTTCTTGTTCTGGAAAGGATCTTC
AAATCCGCTTCCACGTAGCAGTCCTCGCTACGACTTCTTCTGAAGTATTTTGATTTTTGGCTGCATTTACCTTTTATTGC
CGAAAATCTTATTTTCCAAGAAAAAAGCTTATTTTGCATTAAGTTTAAAAAATTTCTTCTTTCCCGTAGATTGACTTGCA
GCGTCAAAATTCCGGAGGCCTCACGAGATTTTTTGACATCGGTTTTTGACATCTCTTTTTCCTTCCTTTTTCTTTCTTTT
CCTGCGCACGCCGATAAAGAAGTAGTACAACAGACAACGTCAAAATGATCCTCTTGTGATGAAGCAAAAGAGGAAGAGTA
TACTCCTTTTCCGCTTGTACAAATATTTTTTTTGATAATAAAATTTGGCACTTCAGAGCTTATCGTATCTTCTCCCGGAG
TTCCTCAAGACTTATACTTCAGCCCGTTTAGGAATGCATAAAAGCAAATAGGATTCGTTACAACTGCTGCAGGACTCTTT
AGGACTGCATCAAGGTAAGCCTCGCTGCACCTAAACGCAAAATGTGGTTGTAACCTTTTTAATTTTTTTCTTGAACTTGT
TGAGTCGTAATAAATCGTTTCTGGGAAGTGGAAGGTAATAATGTAATGGAATCGGCGTTACTCGCATGTGCAGATATCAG
CGACAAAAAGTGTTGTAGGGACGTTTCGATACCAAAATTTCCTAAATACAGCGCAGGAACATCACTACGCTAAACAAATC
GTAGCGCATACATCTGATCGAAAAAAGACAGTTCCCAAAACAATGACATATGAAGAGACCAGCATCAAAATTTTCATCAT
TAACAGCATGGCTAAAAGTTATTGTTTAATATACCCATACCTGATTGACGAACCAAGAAATGCCTTATCACTATTTATTT
TTGGCACTCTTCACCTACCTGGCCACGTCCAATGTTGTTTCAGGAAGTACACAAGCATGCCTGCCAGTGGGCCCGAGGAA
AAATGGGATGAATGTCAACTTTTATAAATACTCATTACTGGATTCAACAACGTATTCCTACCCGCAATATATGACTTCTG
GATATGCCTCGAATTGGAATTAGGTTCCGTTGGCGGACAGACGGATTTCTCAATTGACTACGATCTTTCTTGTGTTATCT
CTTCAGGAACTTTTAAATGTGCTCAATCAGATGCTTATGGAAACTGGGGATGCAGAGGTCATAGTGAATGTTCAAAATAG
CCAAGAAAGACCTATTGGAGTACTGATTTACTTGGTTTCTTACTATCCCAAAAAACGCTACTCTAGAAATGACAGGTTAC
TTTTTACCACCACAAACAAGTTCTTACACGTTCAGGTTTGCTAAGGTCGATGACTCTGCAATTCTATCAGTCGGTGGTAA
CGTTGCGTTCGAATGTTGTGCACAAGAACAACCTCCAATTACATCGACGGATTTTACAATCAATGGTATTAAGCCATGGC
AAGGAAGTTTGCCTGATAACATCGGAGGGACTGTCTACATGTATGCAGGCTACTATTATCCGCTGAAGGTTGTTTACTCC
AATGCCGTTTCCTGGGGCACGCTTCCAATTAGCGTGGAATTGCCTGATGGTACTACTGTTAGTGATGACTTTGAAGGGTA
CGTTTACTCTTTTGACGATGATTTAAGTCAGTCAAATTGTACTATCCCTGATCCTTCAAAACATACTACTAGCATCGTCA
CAACTACTACCGAACTGTGGACTGGTACTTTTACTTCTACATCTACTGAAATGACCACCGTCACCGGTACTAATGGTCAA
CCAACTGACGAAACCGTTATTGTTGCCAAAGCTCCAACCACTGCCACCTCATCCAGTTTGTCATCATCTTCTTCAGAACA
AATCACCAGCTCTATCACGTCTTAGCATCCAATTATTACTCCATTCTATCGCAGCAATGGAACTTCTGTAGTTTCTTCCT
CAGTCATGTCTTCCTCGGTCATTTCTTCTTCTGCAACGACCTCCACTTCTATATTCTCTGAATCATCTAAATCATCCGTC
ATTCAAACCAGTAGTTCCACCTCTGGTTCTTCTGAGAGCGAAACAATCTTAGTGATTGCTGGCATGTCATTAGCGACAAG
ACGCTTATTACCGTAGTAGCCCCCCAAGGCAAACATCTCTTTATCAGTAATATCCAAAGCTGTTCAACTTCTCGAATTGG
CCCAGGAAAAGAGCATTGGGGCGGCAACTAACTCTGGCATACTTACAGTTTCTGCTCTTGACAGCGCTAAAAAAGGGCTT
GTTTTGTAATGCCCGGTTCGCAATTCTACAAGTACCACGCACTAGCTGCTAAAAGTGTCTAACCTTGCGAACAAATCTGG
ACTTTCTTATGAGAATCCCATCGTCAAGAAACAAAATTATACAGACAGGCGTAAATGTAGCTCGTAAGCGCCTGATCAAG
TAAGCCAAATGCGCTAACTTGAGGAAATATAGCCATCTAAATCTCTGCAACATGCCAATTCGCACGTGACTTGAAACTAT
GGAAAGTGTCTAGAAGATTACCAAGAACCACGTTATTTGAGAGAGGATGGCAAGGTGACGACAATCACACCAAGACCACA
TTTTGGGTGCGCCTGGAAGCAAGACCTGAGAAACTGGGCCAAAATATTCAAACCAAGCATAAGATAGTTGGAGGTAGGAA
TACACTATCTAATCTGTGCTGATGAAATGCTGGCGAAAACGGGCGATGTAGTGGTACAGAAGGTGCCGGTTATCCGTTTG
TCCGTTTTTCTTCATTTTTTTTTTGTTTTTCCCTTTTGTCTTTTGCACCGCTTATATATGGGTATGAAACAAGTTCAAGA
ATTTATAATGGAACCCAAAGGTTCAGTCTTTGTAGTTCGAGCGACATTGCGCGTTTCCTTAGAAAACGCTGGAAAGATAT
TCTTTAACGAGACGGAGTAATTCTCGTCAGGAATAGGATGTTGATTGATTTTTGCTGTAGTTATATAGCAGGGACCCACG
GAAGAGAGCGAGCGCCTTCTTTCACAGGGACTTTTGTCAGCCACGTCTCCGGGGAAAACAATTGCCGTCCGCGTCGCAGT
GAGATTACGCAGCCGTGCGCTTCAGGGACAGAAAAGAAGCATTTCGCGGCTACGGAGAAACCGTGCACTAACTCTCTCGA
GGGTAGCCGCAAAGATTTCTTGTCTCTTCCATTAGGACATAGCTATCTTTTTCTTTTCTGTTTTTGGCGTATGATCTGTT
CTGAGCCAAAGTTATAGATCATTGCTTGAATAAGCACCTCACAGAGTAGGGATTGTATAGAAAGTAGCTGAGCGTCTGCC
CACGTAACAAACAATCTTGCCCCTTCCCCGCTCTTGTTTTCGCGTGCCTCTTCTACAATAATCTGGCCAGGCTGAATCGC
GTTCTGCTGCTGCTGCTGCTATTGTTATTGTTGTTGTTGTTGTTTTGGCCAATTGCTTATGTGTTGGTCTGCAAATTAGC
ACCTCGTTCCCTGTTGGCAAACGCGCGCGTACAAGCCTTACAGGGCTTGAGAATGTTCTTCGTAGAAATGCATGCACAAA
AATTCTGATCTAGCACACCATCGGTCTCTGTAGCTTCGGGCTCTATAGCTATGGGTTAGGAGTCCGTGAGTAGTAACAAG
AAGAAGTATATAAAAAGCAGGTAAATCGTACTTCAATATGCTTCATTGTCACTGGATCGTCATATTCACTCTTGTTCTCA
TAATAGCAGTCCAAGTTTTCATCTTTGCAAGCTTTACTATTTCTTTCTTTTTATTGGTAAACTCTCGCCCATTACAAAAA
AAAAAGAGATGTTCAATCGTTTTAACAAATTCCAAGCTGCTGTCGCTTTGGCCCTACTCTCTCGCGGCGCTCTCGGTGAC
TCTTACACCAATAGCACCTCCTCCGCAGACTTGAGTTCTATCACTTCCGTCTCGTCAGCTAGTGCAAGTGCCACCGCTTC
CGACTCACTTTCTTCCAGTGACGGTACCGTTTATTTGCCATCCACAACAATTAGCGGTGATCTCACAGTTACTGGTAAAG
TAATTGCAACCGAGGCCGTGGAAGTCGCTGCCGGTGGTAAGTTGACTTTACTTGACGGTGAAAAATACGTCTTCTCATCT
GATCTAAAAGTTCACGGTGATTTGGTTGTCGAAAAGTCTGAAGCAAGCTACGAAGGTACCGCGTTCGACGTTTCTGGTGA
GACTTTTGAAGTTTCCGGTAACTTCAGTGCTGAAGAAACTGGCGCTGTCTCCGCATCTATCTATTCATTCACACCTAGCT
CGTTCAAGAGCAGCGGTGACATTTCTTTGAGTTTGTCAAAGGCCAAGAAGGGTGAAGTCACCTTTTCTCCATACTCTAAC
GCTGGTACCTTTTCTTTGTCAAATGCTATTCTCAACGGTGGTTCTGTTTCCGGTTTGTAACGTAGAGACGACGATGAAGG
CTCTGTAAATAACGGTGAAATCAACCTAGACAATGGAAGTACCTATGTTATCGTTGAACCAGTTTCTGGAAACGGTACAA
TCAACATCGTCTCTGGTAACCTATACTTGCACTACCCTGACACCTTTACTGGCCAAACTGTTGTATTCAAGGGTGAAGGT
GTTCTTGCCGTTGACCCAACCGAAACCAACGCCACTCCTATTCCTGTTGTTGGCTACACCGGTAAGAACCAAATTGCCAT
TACCGCCGACATCACTGCTCTTTCTTACGACGGTACTACTGGTGTCTTAACTGCAACCCAAGGTAACAGACAATTCTCTT
TTGAAATTGGTACTGGATTCTCTAGTTCTGGCTTCAGTGTCTCCGAAGGAATCTTCGCAGGCGCCTACTCATATTACCTA
AACTATGACGGTGTCATCGCTACAAGCGCCGCATCCACATCCGCATCCACTACCTCTGGTGTTGTCTCTACTGCCACTGG
TTCAGTCACTTTATCCTCTAACGCTTCTACCACCGTCTCTTCTACGATCTCTTCTAGCGCCCCAGACTCAATAATTCCTT
CATCTAGCGCCTCTATCTCTGGTGTCTCAAACTCCACTACAGCATCTGGTTCAATCGCTTCTACTGCTTCCACCGCTTCC
ACTACTTCTACTGCATCCGCTGCATCCGCCACCAGCTTCACCTCAGGTTCCGCTTCTGTCTACACTACTACATTAACTTA
CTTGAATGCCACAAGTACAGTCGTGGTTTCCTGTTCAGAAACAACCGACGCTAGCGGTAACATTTACACCATTACCACAA
CTGTCCCATGCTCATCTACCACTGCCACCATCACATCTTGTGACGAAAACGGATGCCATGTTCCAGCACCAACTGCTACC
GACGCAACTGCAACCGTTTCCTCCAAGTCATACACCACTGTTACTGTTACTCACTGTGACAACAATGGCTGTAACACCAA
GACTGTCACTTCTGAATGTTCTAAAGAAACTGCAGCAACCACCATTTCTCCAAAATCATACACTACTGTTACCGTTACTC
ACTGTGACGACAACGGCTGTAACACCAAGACTGTCACTTCCGAGGCTTCCAAACAAACATCATTGGCCACTAGCACAGTC
ACCAAGTCTGCTGCTCCAACTTCTCATACTGCTGCTTCCAGCACCTTCACTGGTATTGTCGTTCAATCCGAAGGTATGGC
TGCTGGTTTGAGAACCAATGCTTTAAGTACTTTGGCAGGTATTTTCATCCTTGCTTTTTTTTAAAATGAGTGCGTAACCG
TACTTTCCTAAAAATAACTAAGTAGAAAGTATTTTAATATATAAACGTCAGTGTAAACATTCAAGTGATTTTAACTTTAC
GCGGTTGAAGAATGCTGTGTTCGAACTATAAAGCGTCAGAAAAGATGGTTTAGCGAAGGCACCATTATGAAGATAGACAC
ATTCTTCTTTTTTTTTTTTTTTTTTTTTTTTTTTTTTTTTTTTCATTTACTTTTATTTCGCGCGGTCGGTAAATTTTTCG
TGGGTTTCTTTGAATCTATTAGCCGACATAAGAATAATGCATAAATAATATTTTTAATGTCTTCCTATGCCCAAAAGAAG
AAGTCTTGAAGTTGCCGCACATGGAAATCACATGACCATGGCTTGGCCCTTCGTTTTAAATGCAACATGCAATATGGAAT
GTGTCATGAATACTATCAGCAGGAACAGAAAGCGTCGTTTTGTTTCTGCAAATGCTGTAGTTTTGGGCCGAAAATAGATG
TAGTAGAATATATAGTGAAACGTGATGTACAAAAGAAAAAGGTAGTTTAAAAAAAATTAGATAACTTGGATTTTTACCCT
GAATATTGCATGTGATTCGTAAAGAACTGAGTTACCTCAAACGGACCTCCCTTTTCATTTCGTATTCCGCGAATCATGAA
GTCATGCAATTACCTCTGAAGAGCTGACTGTCCCAAAAGAAGCTATCGAATCTGTCCTTGATTTATTTAAGCCTTGCGTT
TCGAGAAAGTGAAAACCAATTGAATACAAAATAAAAAAAAAGAAGAAAGAAATAGCAGGTCTAAGATATATAAGAAAGTT
AATATCATTTTTGAACATTTTATTTTAGACGCCTTCAGCCGCGCGACGCCCGGAGTAATCATATGCCCATGACTTTACCA
AAAGGCAACAGGGAGGAACATGCATTAATGTGAAGCATCACTGCTGCAATTCTCGGTGTTGCTAATAATTCATGGATCGA
GAAAGAGACATAACATTTAGGCCAATTTTTTGAATAAATATGAACTCAGCTAAGACTCGACAATACAATTTTCTTATACT
AAACGTAGATTTATAAAATAAACACAACTGTAAGGGCAATGCAACCGTAGATGCATATATCATTTATAGAAATTATATCC
AACAGAAAGCTCAGACTTATATCCGGTTTAAGAGAGAAATTCTTGCTCATATTACCCCAAGACCAGGTGGCGTGTTGAAG
TTTATAACATATAAGAACTACTACCTCATGAATTCTAGTGGATGAAAGAAGCAGCACGAACACCATTTCTACAGACAACG
ACACATGGAAAGGTTCACCATTCCCAAAGAAAACAACGATGGCCACAAGGGTGTGGTCCTCCATTCTCCTACTGTTGGAA
GGAGATATTATCCGACCGACTGTTTTGTGATATGGCAAACTATTTTTTTAAATGAGCAAAATTACTTCTTTTGGCTGGAA
ATGTCATTAGAAAGTGCCCAAGTGACATTTAGCTAAACTCGGGTATTGTCTACAAGACCGGTGCTGTGACCGTTTCCAAT
ACGGAAAGAAACGGTACTGGGAGCAGGAGTTGCTTTTACAGATATGAACAATGCCAATAGAGCCGCACATGTAATTACTG
GTTCACACTCGTGGGGCCCACACGATTCCTGTGCAAAGTTTGACAAGAGGATGGAGTTTCACGTAAATGCTGCCAAAGGT
GATGCGGTTTTGTTTTTGGGCAGCCTCTACCATGTTGCAAGTGCGAACCATACTGTGGCCACATAGATTACAAAAAAAGT
CCAGGATATCTTGCAAACCTAGCTTGTTTTGTAAACGACATTGAAAAAAGCGTATTAAGGTGAAACAATCAAGATTATCT
ATGCCGATGAAAAATGAAAGGTATGATTTCTGCCACAAATATATAGTAGTTATTTTATACATCAAGATGAGAAAATAAAG
GGATTTTTTCGTTCTTTTATCATTTTCTCTTTCTCACTTCCGACTACTTCTTATATCTACTTTCATCGTTTCATTCATCG
TGGGTGTCTAATAAAGTTTTAATGACAGAGATAACCTTGATAAGCTTTTTCTTATACGCTGTGTCACGTATTTATTAAAT
TACCACGTTTTCGCATAACATTCTGTAGTTCATGTGTACTAAAAAAAAAAAAAAAAAAGAAATAGGAAGGAAAGAGTAAA
AAGTTAATAGAAAACAGAACACATCCCTAAACGAAGCCGCACAATCTTGGCGTTCACACGTGGGTTTAAAAAGGCAAATT
ACACAGAATTTCAGACCCTGTTTACCGGAGAGATTCCATATTCCGCACGTCACATTGCCAAATTGGTCATCTCACCAGAT
ATGTTATACCCGTTTTGGAATGAGCATAAACAGCGTCGAATTGCCAAGTAAAACGTATATAAGCTCTTACATTTCGATAG
ATTCAAGCTCAGTTTCGCCTTGGTTGTAAAGTAGGAAGAAGAAGAAGAAGAAGAGGAACAACAACAGCAAAGAGAGCAAG
AACATCATCAGAAATACCAATGTTGAAGTCAGCCGTTTATTCAATTTTAGCCGCTTCTTTGGTTAATGCAGGTACCATAC
CCCTCGGAAAGTTATCTGACATTGACAAAATCGGAACTCAAACGGAAATTTTCCCATTTTTGGGTGGTTCTGGGCCATAC
TACTCTTTCCCTGGTGATTATGGTATTTCTCGTGATTTGCCGGAAAGTTGTGAAATGAAGCAAGTGCAAATGGTTGGTAG
ACACGGTGAAAGATACCCCACTGTCAGCAAAGCCAAAAGTATCATGACAACATGGTACAAATTGAGTAACTATACCGGTC
AATTCAGCGGAGCATTGTCTTTCTTGAACGATGACTACGAATTTTTCATTCGTGACACCAAAAACCTAGAAATGGAAACC
ACACTTGCCAATTCGGTCAATGTTTTGAACCCATATACCGGTGAGATGAATGCTAAGAGACACGCTCGTGATTTCTTGGC
GCAATATGGCTACATGGTCGAAAACCAAACCAGTTTTGCCGTTTTTACGTCTAACTCGAACAGATGTCATGATACTGCCC
AGTATTTCATTGACGGTTTGGGTGATAAATTCAACATATCCTTGCAAACCATCAGTGAAGCCGAGTCTGCTGGTGCCAAT
ACTCTGAGTGCCCACCATTCGTGTCCTGCTTGGGACGATGATGTCAACGATGACATTTTGAAAAAATATGATACCAAATA
TTTGAGTGGTATTGCCAAGAGATTAAACAAGGAAAACAAGGGTTTGAATCTGACTTCAAGTGATGCAAACACTTTTTTTG
CATGGTGTGCATATGAAATAAACGCTAGAGGTTACAGTGACATCTGTAACATCTTCACCAAAGATGAATTGGTCCGTTTC
TCCTACGGCCAAGACTTGGAAACTTATTATCAAACGGGACCAGGCTATGACGTCGTCAGATCCGTCGGTGCCAACTTGTT
CAACGCTTCAGTGAAACTACTAAAGGAAAGTGAGGTCCAGGACCAAAAGGTTTGGTTGAGTTTCACCCACGATACCGATA
TTCTGAACTATTTGACCACTATCGGCATAATCGATGACAAAAATAACTTGACCGCCGAACATGTTCCATTCATGGAAAAC
ACTTTCCACAGATCCTGGTACGTTCCACAAGGTGCTCGTGTTTACACTGAAAAGTTCCAGTGTTCCAATGACACCTATGT
TAGATACGTCATCAACGATGCTGTCGTTCCAATTGAAACCTGTTCTACTGGTCCAGGGTTCTCCTGTGAAATAAATGACT
TCTACGACTATGCTGAAAAGAGAGTAGCCGGTACTGACTTCCTAAAGGTCTGTAACGTCAGCAGCGTCAGTAACTCTACT
GAATTGACCTTTTTCTGGGACTGGAATACCAAGCACTACAACGACACTTTATTAAAACAGTAAATAGATAATATGATTAT
GTAATTTTAGAAACTAATTATGAATACCGATTTATTTTTTTTTTTTTTTTTCACTTTTGCTGGCAAGAAATACGAAATTG
CAATGACGATCACAGTCCAAAGAGGTAAGCACAAAGGCGCAGTATGTGATTACTCTATCATTCTTTAGCAAAACCAGGAT
AGGAGTATATGTATAAGAAATATGCAACGCCATCATTTAATGCAATAGACACGACATGCCCTTTACATGAGGTGGTACAA
TGTTTTAATATTGTGTCAGGGCAAGTACATGATAATATCGTTTAAAGATGATGCTAGAGTAAAAGTATGAAGTGAAAGAA
AAGGGCAATTGATTGACTAAGCGGATGTTGTAGGATGATATAGTGGCTCATGATCTGTAAATGATCGGTTGACCGCAGTA
TTATATAATAACATCCGTATAAGTACATATACTACCATGTCTGTTCTCTACATTGCTTTTTATTCAAGATTATTGGTTTT
CCTAACCGCCGCGCCGCGCAGGTACCCCGCGCATCTCTTCTTCTCGAAGAAAGCGGAAAAAACAAAAAAAAAAGTATAAA
TAGTGGAGTCTTTTCCCATTTAACATTTAGAAAAAAATTCGAATGGAAATTTCTTGCCGAACATTTAACCGGAGACCCTT
GGCGGCTTTTTCTCAGTTTCGTGGGCTAGTACATTTTACCTAGTATGCTGGGAACTTTTTTTCCGTATTCTATTCTATTC
CTTGCCTTACTTTTCTTATCATTTTTTATATAACCAATTTCAAAAATACTTTTTAACTGTCATAGACGCATTTTGTTTAT
TACAAATTAAAAGAATCAAATATAATATGTGCAATTAATAACTCCACAAGTAGCGAAAGCAATGGCCGCCATTAGAGACT
ACAAGACCGCACTAGATCTTACCAAGAGCCTACCAAGACCGGATGGTTTGTCAGTGCAGGAACTGATGGACTCCAAGATC
AGAGGTGGGTTGGCTTATAACGATTTTTTAATCTTACCAGGTTTAGTCGATTTTGCGTCCTCTGAAGTTAGCCTACAGAC
CAAGCTAACCAGGAATATTACTTTAAACATTCCATTAGTATCCTCTCCAATGGACACTGTGACGGAATCTGAAATGGCCA
CTTTTATGGCTCTGTTGGATGGTATCGGTTTCATTCACCATAACTGTACTCCAGAGGACCAAGCTGACATGGTCAGAAGA
GTCAAGAACTATGAAAATGGGTTTATTAACAACCCTATAGTGATTTCTCCAACTACGACCGTTGGTGAAGCTAAGAGCAT
GAAGGAAAAGTATGGATTTGCAGGCTTCCCTGTCACGGCAGATGGAAAGAGAAATGCAAAGTTGGTGGGTGCCATCACCT
CTCGTGATATACAATTCGTTGAGGACAACTCTTTACTCGTTCAGGATGTCATGACCAAAAACCCTGTTACCGGCGCACAA
GGTATCACATTATCAGAAGGTAACGAAATTCTAAAGAAAATCAAAAAGGGTAGGCTACTGGTTGTTGATGAAAAGGGTAA
CTTAGTTTCTATGCTTTCCCGAACTGATTTAATGAAAAATCAGAAGTACCCATTAGCGTCCAAATCTGCCAACACCAAGC
AACTGTTATGGGGTGCTTCTATTGGGACTATGGACGCTGATAAAGAAAGACTAAGATTATTGGTAAAAGCTGGCTTGGAT
GTCGTCATATTGGATTCCTCTCAAGGTAACTCTATTTTCCAATTGAACATGATCAAATGGATTAAAGAAACTTTCCCAGA
TTTGGAAATCATTGCTGGTAACGTTGTCACCAAGGAACAAGCTGCCAATTTGATTGCTGCCGGTGCGGACGGTTTGAGAA
TTGGTATGGGAACTGGCTCTATTTGTATTACCCAAAAAGTTATGGCTTGTGGTAGGCCACAAGGTACAGCCGTCTACAAC
GTGTGTGAATTTGCTAACCAATTCGGTGTTCCATGTATGGCTGATGGTGGTGTTCAAAAACATTGGTCATATTATTACCA
AAGCTTTGGCTCTTGGTTCTTCTACTGTTATGATGGGTGGTATGTTGGCCGGTACTACCGAATCACCAGGTGAATATCTC
TATCAAGATGGTAAAAGATTGAAGGCGTATCGTGGTATGGGCTCCATTGACGCCATGCAAAAGACTGGTACCAAAGGTAA
TGCATCTACCTCCCGTTACTTTTCCGAATCAGACAGTGTTTTGGTCGCACAAGGTGTCTCTGGCGCTGTCGTTGACAAAG
GATCCATTAAGAAATTTATTCCGTACTTGTACAATGGATTACAACATTCTTGTCAAGACATCGGCTGTAGGTCGTTAACT
TTACTAAAGGAAAATGTCCAAAGCGGTAAAGTTAGATTTGAATTCAGAACCGCTTCTGCTCAACTAGAAGGTGGTGTTAA
TAACTTACATTCCTACGAAAAACGTTTACATAACTGAATGTTAAATGGGATCATTAATACAATAGTACTGTACGTATGGC
ACCTGTACATACTGCGTTATAAATGTACTAATGGAATGATATATTAATATATAGTGTGTTTATACCTTATTATTGATGAT
TAGTATATATTTTTATATTTAGGTGATTTTAGTGGAGATTATTTGGTGGTAATTACACTAGTATACATAAAATGGGTAGT
GGATATTTGTATAGAAAGGGCATTACGCATGGAGTTAAGAGTATTTACATGATAATTGGGGTTCCGTGATTCATTATAGA
TAATAAAACGTGGATAATATTGGGTGTTATAGGTAAATGGGACAGGGTATAGACCGCTGAGGCAAGTGCCGTGTATGGTG
ATGTGGTATGGTATCGAGTACCGATGGAGTGAGAGATGGCCTTGGTGTAGAGTATTATGGCGGGTAAGTTAGATGATGTA
TTGTTTACGTTATATTTGTTTAAATTGGATTTGTTTACATTAGATTTGTTTACATTTCAATATATCAATGGAGGGTATGT
AGCATTATGGTAAGTAGCACGTGGTAGATGGGGATTGTAGGTGGATGGTAGGATGAGTGGTAGTGAGAGTTGGATAAGAT
ATATTGGGCAGGGGATAGATGGTTGTTGGGGTGTGGTGATGGATAGTGAGTGGATAGTGAGTGGATGGATGGTGGAGTGG
GGGAATGAGACAGGGCATGGGGTGGTGAGGTAAGTGCCGTGGATTGTGATGATGGAGAGGGAGGGTAGTTGACATGGAGT
TAGAATTGGGTCAGTGTTAGTGTTAGTGTTAGTATTAGGGTGTGGTGTGTGGGTGTGGTGTGGGTGTGGGTGTGGGTGTG
GGTGTGGGTGTGGGTGTGGTGTGGTGTGTGGGTGTGGTGTGGGTGTGGTGTGTGTGGG
>chrII
AAATAGCCCTCATGTACGTCTCCTCCAAGCCCTGTTGTCTCTTACCCGGATGTTCAACCAAAAGCTACTTACTACCTTTA
TTTTATGTTTACTTTTTATAGGTTGTCTTTTTATCCCACTTCTTCGCACTTGTCTCTCGCTACTGCCGTGCAACAAACAC
TAAATCAAAACAATGAAATACTACTACATCAAAACGCATTTTCCCTAGAAAAAAAATTTTCTTACAATATACTATACTAC
ACAATACATAATCACTGACTTTCGTAACAACAATTTCCTTCACTCTCCAACTTCTCTGCTCGAATCTCTACATAGTAATA
TTATATCAAATCTACCGTCTGGAACATCATCGCTATCCAGCTCTTTGTGAACCGCTACCATCAGCATGTACAGTGGTACC
CTCGTGTTATCTGCAGCGAGAACTTCAACGTTTGCCAAATCAAGCCAATGTGGTAACAACCACATCTCCGAAATCTGCTC
CAAAAGATATTCCAGTTTCTGCCGAAATGTTTTATTGTAGAACAGCCCTATCAGCATCGACAGGAATGCCGTCCAATGCG
GCACTTTAGATGGGGTAACTCCCAGCGCAAGCTGATCTCGCAAGTGCATTCCTAGACTTAATTCATATCTGCTCCTCAAC
TGTCGATGATGCCTGCTAAACTGCAGCTTGACGTACTGCGGACCCTGCAGTCCAGCGCTCGTCATGGAACGCAAACGCTG
AAAAACTCCAACTTTCTCGAGCGCTTCCACAAAGACCGTATCGTCTTTTGCCTCCCATTCTTCCCGGCACTTTTTTTCGT
CCCAGTTCAAAAAGTACTGCAGCACCTCTGTCTTCGATTCACGCAAGTTGCTCCATACTTTATAATACAACTCTTTGATC
TGCCTTCCAGACATGCGGAAAACTTGGCTCCCTTGCTTGCCTCTTGTCGAATCCAATACACTAATTGTTTCTCTTCTTCT
AGTAATGGCCAGGTACCAAGCATAATTTCTCTGTATCTGAGAGTAGATCTCTCTCCTTTTTACGCTAAAATATTTCAAAT
ATCCTACAGGGTCCCCATGATATGGCTCGATGTCTTCCAAGTATTCTTTGTATTCCTCATCATTTCGCAGCATTCTCTCC
ACAGCTAGTGCTTCCCAAGCTATCCTCCGATACGATACTTTCTGGCCAGCCCAACAGACACAGAGCCCGAACATCTTTTG
ACAGCCCTTGCATAATCCGTATTGTGTGAATACTCCCTCTGGGCAGAAGTATATGTCAATACCATAGAGGAAAAGATGTT
TAATTTCGTCAGACCGAAATCCAAGAAACTGTAAGACATTCATATTCTCGGAAGTATTGGGAAATTGTGCTTTCAGTTTC
TTTCTCTCTAGGAAAACCATTTGACTCCCTTTCCGCTTATACGACTCTTTGTTAATGTCGGTGACTGGATGGAATCTATT
ATCCTCAGCATTGCCATCTTTATTGGCGTCCTCCTTGGCACTAGCGTTGGTACTTTCAGTGGTAGTGGCATTAGTGCTGG
AGTTGGTGCTAGCAGTGGTAGTGGCATTAGTGCTGGAGTTGGTGCTAGCAGTGGTAGTAGCACTAGTGTTGGAGTCGGTA
CTTTCGGTGGTAGTAGCACTAGTGTTGGAGTTGGTACTTTCAGTGGTAGTCGCACTAGTCCTGACGTTGATGCTAGCAGT
GGTAGTAGCATTAGTGTTGGAGTCGGTACTTTCGGTGGTAGTAGCACTAGTGTTGGAGTTGGTACTTTCAGTGGTAGTAG
CATTAGTGCTAGAGTTGATACTTTCAGTGGTAGTAGCACTAGTCCTGACGTTGATGCTGGCAGTGGTAGTAGCACTAGTC
CTGACGTTGGTGCTGGCAGTGGTAGTAGCACTAGTCCTGACGTTGGTGCTGGCAGTGGTAGTAGCATTAGTGCTGGAGTT
GGTAGTCGCATTGGTAGTAGCACTAGTCCTGACGTTGGTGCTGGCAGTGGTAGTAGCATTAGTGCTGGAGTTGGTAGTCG
CATTGGTACTGGCATTAGTGTTGGAGTTGGTACTTTCAGTGGTAGTCGCACTAGTCCTGACGTTGATGCTGGCAGTGGTA
GTAGCATTAGTGCTGGAGTTGGTACTTTCAGTGGTAGTCGCACTAGTCCTGACGTTGATGCTGGCAGTGGTAGTAGCATT
AGTGCTGGAGTTGGTACTTTCAGTGGTAGTCGCACTAGTCCTGACGTTGATGCTGGCAGTGGTAGTAGCATTAGTGCTGG
AGTTGGTACTTTCAGTGGTAGTAGCATTAGTGTTGGAGTTGGTACTTTCAGTGGTAGTCGCACTAGTCCTGACGTTGATG
CTGGCAGTGGTAGTCGCACTAGTCCTGACGTTGATGCTGGCAGTGGTAGTAGCATTAGTGCTGGAGTTGGTAGTCGCATT
GGTACTGGCATTAGCACTACCATGAATGCACGTGTCGCTGTCCTCATCACTGCTGCAATACTTTCTGCACCTGTCACTGC
TATTGCTCTCCTGGAAGCTAGACGGTAACGCAACGATCGACATGGAAGCTGTCGCCTGATTTTCAGCCAATCTGTCCATT
CTTTCTATCAGTTCCACTGTGTCAGCAGACAGGTCTGTCCTGGAGCCACAGCATCCAACATGCTGGCCCTTTTTTTCCTT
TCTTTGATTCAAGTCCATAGAACTCGCGTACCTGTTCGGTTATACAGCCTTCCTTAATCGGTGGTAATTCACCCTTACGA
TTCCTTGCCGCCCAACTGTTTTTTCTAGATAATAGATAACAGAGGCCCCCATCTCTTAGTCTCCCTACGCCTTGAATGAG
CTCAATAATATTAAGTCTATTATCAAGCATGATCACCATCATCAATTGCTTAATGTCAATTCCTTCAGTCACTAATTTCG
TTCCGATGAGAACTTGCATGCTACCGTCAGTGACAAACTCCTTTGTGCGAGACACCTTTTCTGCAGCACCCAAGCTTCCC
GTGTATCCATACCACCCTAAAATACTTTCTCCAAGAGCAGGCCAATTCTTCCACTTCGTTGGTTGTGCTTGCAACTACAA
TGGCCTTCGACTCTGGTTCAATTTCAAAGAGGGCTAAAAGAAGCTTCAGTGCTTCTTCGGGCTGTGATTCCACTTTCTTC
CAAATTTTATGAACATGCCCTAAAGGCACCTCGGATTTCTCCTTGATTAGATTAAACATCCGTGTTGGATAGCTGGATAG
ACCTCTGCTGAGATCTTCCGACCGTTTGAGCTCGTTGATGTCCATCGACTTCTTGGCCAGTCCCGTAAGCCCAATACGCT
GCAACGCAGCATCAGCAACAGCCTCAGGGGCTGTGCCGCTCAAAAAGATTGCTTTCTCAAAAGCGTCAAAATCAAGGTTA
GTTATGCCCCCAAATTGCGACTGCCGGTAGACCTCCGTTTCAAAGTTGTGAAACTCATCTACAATGAGGTAACCCAATTT
TACGTTGTTGGTCCTAAAGGTGCACTCAACAATATTCTCCCACGCAGCTATCCTGTCTGTGAAATTAGTGCTAGCAAGAT
CATCGTAGATCCCCACGTATAAATCAGTAACGCCATCGCAACCTTCTTCAATAAAGTTTCTTACAGGGGCCACATTCAAG
CAACCGCGTCGGCCCAACCTGATCATGCAATTAGCAAGCAACACTGTGTACGGTACAAACAGAAACGACACATATTTCAC
GTCGCCCTTAGATGCCAGTGCTATCAAGGGGAGATGAAATAACTCCGTCTTACCATAGCCCGGTGGGGCCTGTACTGCCA
CAGAGGGTGTGTCTGCCATGTATATTTCATGACATAAGCGCAACTGATGCAAGTCCCTGAATTCAAAGGAGCTGCCAAAG
AGTTTCCGGCCTGCGACGAGGATATCGTTTGTACTCTTGGGCTCTCGGGGCCTTTTTCGCGTTACTCTTGAAATTTTTTG
ATCATGATCTGAACTCGCCGCCTCACCTGCCACTACGTCTTCCGCATTCCGAGTACTAGAGAATGAACAATGGTAGTCGC
TTTCAAGGCCTAACCATTGAATCCAGCGCTCGGAAGTGAGTCCGTCAAGCGTCTTTAGTCGAGGCTCCGATGAACCGTTC
TTGTTGTATCGTCGACGTATACGTTGCGCTGTAGCTCTGGATAACGGTAAGCGTATCACCGTAAGCTCGTCAATTATTTT
TGAGAGCCGCGGTCATTTTGTTAGTATCTCTTCTCAACTTGGGCAGCACACATGCAAAACATCACCCAATCGGTCCTTTT
TGTTCATCATATCGTTACATATCTGTGAAAAGTACTTTATCTCAGTGGGTTTACGTGGGCATAGATCACGCTTCAGCCGC
TCTGTGTCGACTTTCTTTTCGCCAGGTAAACTTGCTTGGTATGCAGAAAAAATCGATAGCTCATCTACGTGTAGTAACAA
GAACATGTAGGGTGCCAAATTGTATCCATATTTCCTTATGGTGCTTTTCTGAAGACTCCTTACAATAGGTGTGCCAGAAA
CAAAGTCAGTGAAAGTACGCATCGTAGAGCTGTCGTTCGGCCTGGCACTCGCTATTTCGTAACAACGTTCCAGGACACGG
AAACTCAACTCATTATAGTATCCTCTGTTGAGGTAAAAAAGAGAAAGGGTATCGTAATCCTTTCTATTGAATTTCAAAGT
ATGCACTTGAAACAACGTGTAGACCATCAAGTTGATTTTCTTGGGAATAAGATACTTTGAAGGGATTGGTCCGCCCTGGA
AATCTGGTTCGTCTTCAACAAACGTCAGGAACTTTTGTACATTTTTCCCGACCATGACGGAAACGACAATTTTTTCAAAA
GACCTTTTCCTATCCATTGCACCAGTTCTGAATTTTACCACTTTGATTAGACCAGACTTTTCGTCTTCGTAGAATGACCG
CACTTCCGTGGGGATCGATTCAAATAAAGTTATTGAGGGACAATGTACCAAGTCGTTTTTGTTATTTAGAGCCGACTCAA
ACTCGTCAAAGTTTGCTTTTTCAAACTTACGCCTATCGGAAACTTTCATTTTATTTTTGTAAGTTTCGAAATTAACAATA
GTATGTTGATTGCTATGCTTTTTGACAAGAAATCCATCAATATAAACAAAAGATTGTCCAGTTTCCGTCTTATCATCATC
TAAGAATGTAATAATTAAGCTACTCTATTGAGAAGAAGCAGAATCTGCGCTATGCAGGTGCAAATCTCCAGCAGCAGCAA
AGAAAATTCAGTTAATAAGAAATCTCACTAAGATAAGCGACTGTCTGTCCCCTTCAAGCACAACATAGAAAACAGAAGGA
TGTCTCATTCATCGCTTGATTTCCGGCCTGCAAAAATAAAGTAGTCGGTACGTACTTTCGTTTTCAATTTCCATGGTGCA
CAGTATCTTAACTATCTGCTTAGTCGAGGAGAACCAGGATTCTGTTCGTTGCTCAGCCGCTTCGTGGATATTCTCTTGGA
TACTTTAAACATGGACCTACGTTCCGCTCTCGAAAAGACCAATATAATAAAAAGTTATAAATTACATTTCCTTATTAGGT
ATACGACCTCGCGCTTCGAAGTAGAGGAGCCCTTTTTGGCGTACCTACATATGGCGCGTCAGACAGACAAACTTCCCCCA
AAAATGTATTACCCCGCCGAATAAGAAAACAGACCCATTCACCCACGACGTATCAAGTTACTTCCTTGGTGCAATGTCCC
ACTATAAAAAAATTCCTTGACGCTAGATCGTTGGACTAAAATCTGCGTCACAATCGCCTAAACAGGAAATATTGCCTATT
TTCGTACAAGGTTACTTCCTAGATGCTATATGTCCCTACGGCCTTGTCTAACACCATCCAGCATGCAATACAGTGACATA
TATATATACCCTAACACTACCCTAACCCTACCCTATTTCAACCCTTCCAACCTGTCTCTCAACTTACCCTCACATTACCC
TACCTCTCCACTTGTTACCCTGTCCCATTCAACCATACCACTCCCAACCACCATCCATCCCTCTACTTACTACCACCAAT
CAACCGTCCACCATAACCGTTACCCTCCAATTAGCCATATTCAACTTCACTACCACTTACCCTGCCATTACTCTACCATC
CACCATCTGCTACTCACCATACTGTTGTTCTACCCTCCATATTGAAACGTTAACAAATGATCGTAAATAATACACATATA
CTTACCCTACCACTTTATACCACCACACATCACATGCCATACTCACCTTCACTTGTATACTGATATGCCATACGCACACG
GATGCTACAGTATATACCACTCTCAAACTTACCCTACTCTCACATTCTACTCCACTCCATGACCCATCTCTCACTAAATC
AGTACTAAATGCACCCACATCATTATGCACGGCACTTGCCTCAGCGGTCTATACCCTGAGCCATTTACCCATAACTCCCA
CGATTATCCACATTTTAATATCTATATCTCATTCGGCGGGCCCAAATATTGTATAACTGCTCTTAATACATACGTTATAC
CACTTTTGCACCATATACTAACCACTCAAATTATATACACTTATGCCAATATAACCAAAAAATTACCACTAAAATCACCT
AAACATAAAAATTATTTATCTTTCAACTTTACGAAATAAACACACTCAATTGCGTATCTATACCACCATGACGTCATTAA
CGTAAAAGTTCCTTAATATTACCATTTGCTTGAACGGATACCATTTCAGAATATTTCTAACTTTCACAGACCATACATTA
GAATAATATGCCACCTCACTGTCGTAACACTCTATATTCACCGAGAAACAATACGGTAGTGGCTCAAACTCATGCCGGTG
CTATGATACAATTGTATCCTATTTCCATTCTCATATGCTATCCGCAATATCCTAAAAGCATAACTGATGCATCTTTAATC
TTGTATGTGACACTACTCATACGAAGAGACTATATCTAAAGAAGACGATACAGTGATATGTACGTTGTTTTTGTAGAATT
ATAATGAAACGTCAAATAACCCTACTATATTATAACTTATCAGCGCCGTATACTAAAACGGACGTTACGATATTGTCTCA
CTTCATCTTACCACCCTCTATCTTATTGTTGATAAAACACTAACCCCTCAGCTTTATTTCTAGTTACAGTTACAACAAAC
TATCCCAAACCATAAATCTTAATATTTTAGGTGTCAAAAAATGAGGATCTCCAAATGAGAGTTTGGTACCATGACTTGTA
ACTCCACTACCCTGATCTGCAATCTTGTTCTTAGAAGTGACGCATACTCTATATGGCCCGACGCGACGCGCCAAAAAATG
AAAAAAGAAGCAGCGACTCATTTTTATGGAAGGACAAAGTGCTGCGAAGTCATACGCTTCCAATTTCATTATTGTTTATT
GGACATACTCTGTTAGCTTTATTACCGTCCACGCTTTTTCTACAATAGTGTAAAAGTTTCTTTCTTATGTTCATCGTATT
CATAAAATGCTTCACGAACACCGTCATTGATCAAATAGGTTTATAATATTAATATACATTTATATAATCGGCGGTATTTA
TATCATCAAAAAAAGTAGTTTTTTATTTTATTTTTTCATTACTTTTCACTGTCTATGGATTTTCATTCGTAAAGGCATCA
CTCCCTAGTTTGCGATAGTGTAGATACCGTCCTTGGATAGAGCACTGGAGATGGCTGGCTTTAATCTGCTGGAGTACCAT
GGAACACCGGTGATCATTCTGGTCACTTGGTCTGGGGCAATACCAGTCAACATGGTGGTGAAGTCACCGTAGTTGAAAAC
GGCTTCAGCAACTTCGACTGGGTAGGTTTCAGTTGGGTGGGCGGCTTGGAACATGTAGTATTGGGCCAAGTGAGCTCTGA
TATCAGAGACGTAGACACCCAATTCCACCAAGTTGACTCTTTCGTCAGATTGAGCTAGAGTGGTGGTTGCAGAAAGCAGT
AGCAGCGATGGCAGCGACACCAGCAGCGATTGAAGTTAATTTGACCATTGTATTTGTTTTGTTTGTTAGTGCTGATGTAA
TCTTAACAAGAAATAGTGAAATGAAAGCGCATACCTCAAAGGCATATAGTTGAAGCAGCTCTATTTATACCCGTTCCTCC
ATCTGTCATCACTACTTAAACGATTCGTTAACAGACGCTCATTTAGCACCTCACATATTCTCCATATCTCATCTTTCACA
CAATCTCATTATCTCTATGGAGATGCTCTTGTTTCTGAACGAATCATACATCTTTCATAGGTTTCGTATGTGGAGTATTG
TTTTATGGCACTCATGTGTATTCGTATGCGCAGAATGTGGGAATGCCTATTATAGGGGTGCCGGGGGGTGCCTTGAAAAA
CCCTTTTGCGCGCCTGTTAAGTTTCCGTTTTCAGTCAAAAAGAATATCCGAATTTTAGATTTGGACCCTCGTTCAGAAGC
TTACTGTCTAAGCCATCATTTGGTGTGTCCTAAACGGTTTCCATGCAAAGCAACATCTTTGTTACTCATTCCTGAAGGTT
GAATAAAAAATAGCAACCATGTGCAGGGAGTCGTATATTGTTAGATTCTAGAGACTTGTACGCATCATCAAAGCTGTAAA
TAGAATAAACATACGCAAGGCGTCAAAAGTGCATAGTTAAGAAAATTCCTGACATGTGAAAATATGTGTTTATGAAATGT
GTCAAGGCCCGTCTATAGCGTAGTTAACCCCTCTGCAGGAGTAAGTGACTTTTTTTACGCTCAAAAGGCAACGAGGGCAC
ATACTTAAAAGTCATTTTCAAACACATCTGCAGTTTGCAACGACAGATAACAATATTATGATAGGATGGTATGATGTTAT
TAGCTGCCACATATTTTTTAACATAGCATTAGTCACGTCTCTTCAATTGTTGGGATGAAACTCTAAAATATCATTCCTTT
AGTAGTATTCCAGTTACCAGTATATTATCACATGCCGAAAAAGAAGATGACATAAAGATCGACAAACAGTCTTCAAATAT
AATGGAAGCTGGAATGCAAGGATTGATAATGTAACAGGATACTGAATGACAAAGTATAAATGAAAAAAAAAAAAAAAAAA
AAGTAGTAATACTATTATGTGGAAATACCGATTCCATTTTGAGGATTCCAATTGTTGGAATAAAAATCAACTATCATCTA
CTAACTAGTATTTACGTTACTAGTATATTATCATATACGGTGTTAGAAGATGACGCAAATGATGAGAAATAGTCATCTAA
ATTAGTGGAAGCTGAAACGCAAGGATTGATAATGTAATAGGATCAATGAATATTAACATATAAAACGATGATAATAATAT
TTATAGAATTGTGTAGAATTGCAGATTCCCTTTTATGGATTCCTAAATCCTGGAGGAGAACTTCTAGTATATCTACATAC
CTAATATTATAGCCTTAATCACAATGGAATCCCAACAATTACATCAAAATCCACATTCTCTACACCAATACCATCGACGA
GAGCTTCTAGTAAATTGTATACATAACAGTATAACCCTTACCAACAATGGAATCTCAAAGATTATTAAATTATTCACAGA
CTCTGAGGATTCGGGTAAAATAGGGTATTTAACTGGTTACCGGAAAGGTTTAGAAAATTCGTGGAGGGTTGGCCGAGTGG
TCTAAGGCGGCAGACTTAAGATCTGTTGGACGGTTGTCCGCGCGAGTTCGAACCTCGCATCCTTCAGTATTTTTTTTGAT
GATTTAACGTACTATTAACTAGAATAATAGGGAAATGCAATTGCAGTTTGAGAAGAAGAATTATTAATAAGCCAAAAAGC
GGCTCACTAAGTAAGTTTTTCTTCATGGCGTCCTTTGCATCCAGCAATAATGGTTTTAGCAAAAAAATCTCTTTCACTAC
ACAAGTTGGAGCATATTTTTTAACAAATACAGATAAACGAAAGGCGATAATAAGTATACTTCCTATGTACAAGAATCTTT
AAGTGATATAATCTTTCAGCGGACTAGAAGAATAGGGCGTTCAACTGTTGTCCTTGCAGAATTGCGTAAACTCCTTCAAG
TAGTCATTATTTTGCTCGCAGTTTTGCCTTAAAATGCCCTCTGTTGTAGAAGTTAAAATTTGTTCTATTTTTCTATTATT
TGCCACCCACTCTGTCACCTTCGTCCAATCCTTATATTGAGCTTCCTGTTTCTCCGCTCTTTCTCTTGCAGCGTAAGGAT
CAATTCTTGCGTCTATAAGTGGTTCCGCAGTAGTCTTTTTATTATTACCGCACTGCTGATCGGTCTCGTTCTTCATCTCT
GCTGCCTCTTTTTCGCAAAATGAAATTATATTATTCCGTATTTGCCAGTTCGGATATAGTTCTTGCTTCAAAAATTCCTT
ACACTTATTTTTTCCATTAATAGAGCCTTTCCTATAGTTGTTTAATTTTTGTCTTATTATATCATCACTTCCATGCCTTA
GAAACCTCAAAAATGAATCTATCAAGCTTGGATCAACACATCTTTCTCGCGTAACTGTGATTGTAGTAAGTGACGGTTCA
TCATTCGGAAAAGTAAGATTTGTTTCAAGTAAGCTTTGGGGTGCCGTAAACGTACGCCTATTATCAACCATACCGTCTTT
TTGTCTACGTGTATAAATGAGAAGTTTTTTTTCTAACTATATCCAAGTTTTTCAAACTACCCAAAGGATATTTAACTTGG
CGGACAAAATTACCGTCACGTTCAAAAGTGAATATATAGGCGATTCTGGGTAACAAGCAAAAGTAAACTACAATATGGAA
TAGTGTAAAACTTCACTTATCAACAACAAAATCGCTTCAAGCCTCCTATCTTAGAGTCTAGAGCCTGATAAAATTCTTAT
GCGAGCAAGGGCAACCTGATCGAATTTTATAAAAACTATTTATGGACTAAAAACCTACAGCGCTCTTCATCATATCCCTT
CCCGTTTCTTCCATTGCGTCATTCATGGTTTGTCCCATTGTGGTTGCATAGTCATTAATAGTGGTTTCTACCGTGTCTAA
ACGAGTTTCAATTGCCCTAGAAACACTTTTAAGGACACCATATCCATTACTTCTTCCAGAGCTTCTTACAGGTCTGGCAT
ACCTGTGATCTTCCGTACCGGGAGGTAACTTTCTGGCTGCATTACTACTACTGGAAGATATGCATCCTCGAGCAATTGCG
CTTTCCTCATACTTCGATTCGGGCCTTTCTATACCGCCCAGTAGCTCATCAAGTTGATATGGTGTGCAATAAATAGTTCC
TCTAGCCCATTGTAAGGAATTCACTTGAGGCCTATAACCAATCTTTAAATCAGGATTGTACAAGGTATCAATAGGAGTAT
GTTGTGATATGTCAGCAGTATGATTCGTTCCGGTGGCACTTTCATTAAGTACTGAAATCAAAGAGGCTTGGAATTTCCCT
GTGCGAATGACAATGTCACCATTTTCTAATATAGATGAATTTTCAACGTATTGAGCGCTTAGAGGGACCGGGCAGCGTAG
ATTTTTGACTTCCTTAAGCTCAGGTACTGTCAAAACTTTAATATCTCCATTAATTAGCAAAACGATCATAATAGTTGAAA
GCTTTCTTTCTCCTTTACCGTCAATAATGGGAATAAATGATAATCCACTAGTGGCAATTGGATACTTGAAAAGCGCATGA
GTGTCCTTAGATTTACCTGGTGATACTAAACGAATGTCATTTGCGCCACTGATAGTAACAAATCCAGGTATTGCGATACC
CTTGCTTAAACCCTGCATCTTTGATATAGTAGCAGAACAACTGTAGCCAGTATCTTTGGCAAAAGAATTTATTCCTAGAA
TTTTTCCTTGATTGTTGGTCTTTGTTGCATCAGTGAATTTAACCTCAAATCTTCCATTAGTTGCAGGCAGTATTTTGAAA
GTCATCAATTCCCCGATATCCGTTCCACATAGCATCAAAATACTAGAGAACCCATCATCTCCATATTCCATGACGCAAAA
GTGAACGGTTGAAACGTAAGAGCTACCAGCTTTAGAAATGACCCTAATATTTTCATTGAAGATTATAGCCGGGCCTCTTC
TGTCCAATATTATTAAGGTTCCTTCAATGAAACCAACGGCAACGAACCCGATATTACTATTCATGATTGCGGACACCGCA
CCTTTTTTAGCATGTATTACCGTACTTGGTATAAAGCCTTGTTTAACGTTCGTAGGCCCTCTATCCGAAACATCAACTAA
AATAGTTTTTGAATCATCCAATGAAAATCTGCTAAACTTCAATTGCAGTGCATCGCTTTTGGGAAGTTGTCCGTAAAACT
TGTTTGTTTCGAATTTGAAAAGAATAACATCCCCAACCTCAGATGATACCGCCAATTCCAATGTTTCCGATGCAAAGGAG
ATATTTTTTATGGCCAGGTTAGTAGCTCTGTTAAGTACTTTAGCAGTATTCACTTCAAATACAGCGTTGTCAGTTACTTC
ACTGTGTGAAGCATCCCATATTCTGACTGAACCATTACTATGCCCAGTTAGTAAAGCAGATCTGGTCTCATGCCTTCTAA
TATTTCTGGTGGCAGGAATACCACCTTTTAAAAACGATTCACTTTGAGCGATTGTCATCATCCCCAGCCAAAGATTTTTT
TGAACTGATTGCGCTATACAAGTAGTAACCGTTGGTCGAACCCATGCTAAGCTCCGAGGGAAAATGGAGGCCTTGGAACT
AAAAGAGCCTGCTGGGTATATCAATGTTTCAAGTTCGCCATCTTCTAAAAGTAATAAAATGAGGTTTGTGTCATGGCATC
CACCAAAATATGGAGAAGCCTTCGGCAAGGGTAGAAAATTTATTAGTGGAGCTTTGCCAATCAACGAAAATAGTTTTTGT
TGAACCGGTTTAGCATAGTACTTGCTCATTGCGTCAAATGATGTCACAGAATACATTGGTGTGCCGCCTAAGTCAATCAT
GGTTATTTCCTGAGGTAAACAGGGATTTTCTGTAGCTTTTGTTGCAATCAACAACGATGTATACTCAGGATTACGCTGGC
AAAGCCAGCTTACTTTAAAGATAGCGGGTGTTTCTGTAAAGGAACAGTCTTTCAAGGCAGGATTTGGAAAATTCACATGT
GTTTCAAATATACTTCTAGCGTGAATCAGTTTACCGCTATTGACATCCCAAAATACCAAGGAATTATCTTCATGGACAGT
TAATATATGTAAGGAATTTGGGTGATAAAGTGACTGAATGACCTTTGGAGTGCGTTTCTTTTCTATGTTTGTGGATAGAT
CACCGCCCGGAGCATACGGTTCTAATTGGTAAAAAAAATGTTGCTTGACTTTGTAGTCAATGAAAGAATATATGACTGTA
ATATGCTCATATGATATAAGTATCGTTCCTATGTCTCTAGGATTCCATTGGATAGAAATAACCGGTGATAGCCTCTCTTT
TGGCAAAAACACACTTTTCTGGAAGTTTTCAATTTTCAATTTGGACATTTGATTTCTATCCACATCATAGATCAATATGG
ATCCACTCTCGAGGCCAATCAGCATCCAATCCAAGGACGGATCAGTCTCAATACAAGTGATGCTGTTTGGACAGAAAACA
GTAGTTAGAATCTGTTTCGAGTGTACTGAAAGAACTATTATGTTGCTCTTCTCATCTACAGCTATCAGATAAATTCCTTT
AATAAACCGCATGTGTTTAATTTGAGGTCGATTTTTTAACGTAAATACGACCTCTATTTGCTTTTGCCCATAAACATGTA
TCTCCCCAGCAGTAGTTGCAACTGCCAAAAGGCTTTGAGTATAGTCGAATGTGGTAACAGTGATTCGTCCATTTATGCCG
TATGTGCATATTTTCTTAGTATCGAAAAATTTGGAGTTAATACCATTTGAGACGTCATGAACTCTCGCGGATTTGATAGC
ATTTGACACATTCTTCAAATGCCTGCTTTTCTTAAACATTTATAAAATTTTTGTATCTGTTCAATTGACAATTTTGTAAC
TTTTATAATCTGTCAACTTTAGAAATATGTTAGTAGTAATATAATACTGAGCTGTTTCTTAAATGCTTCCTTAATAATGT
AAACAGAATGCGCATTGTTGAACATACGGCTTCGCATCGCATCGCTTAAACGAGGTTTTTCATATGCATGCTCCAAGATA
GGTACGAACAAAAAAGAGGCATTGCATCAAAATGGATAGTTTCAGTTTATGTAACAAAATCTCATTAAAAAAACCCTCTC
CTCCTATGAAGCGGAACAGTTCAACTTTTCCGCTTAGATGTTTTATATAAAATTAAATAAATCATGGCATGACCTTTTCT
TCATAAATCCAAATCATCTGGCATAAAGGAAAATCCTCTAAACTCTTCTTGCTGGCTCGTTGTCAAAACAGAGGGCAGAG
GTGTAAGTGTGGGTGGCGCAGAGGTGAATTCTTGCTCGAAATATGATGTATCTTCCGGAGATTTAATTTCTGGGATGTAG
GGTGGTTTCACGCGAAGGTTTAAGATATCGTCAAAGTTGATGTTACGGAAGAAAGGTTCTTCCATAACTTCGTCTGCGTC
CCTGGGACCAGCACCCAACCTCTTTTCAGGATCTTTTGTTAATAGGCCTTGGAATATTTGTACAATCTCACCTGCCATAT
CTATTGGGTATAAGGGTTCATCGGTAAGGATAGCGTTAAAAACTTCATCTTCGTCATCTCCTGAGAATGGAGATTGGCAC
AGTAGCATTTGATATAGCAGCACCCCAAATGCCCACCAATCGACAGCTTTGGTATATTCTTGCTCTTTTAAAATTTCTGG
AGCCATAAATTCTGGTGTGCCACAAAATGTAGAAGTTCTATTACCATACCACATTTCATCTTTACACAAACCATAATCGG
CAATTTTTATATGACCTTCTGGAGTTAATAGAATGTTTTCCAACTTCAAATCACGGTATATTACACCATTATCATGAAAA
TATTTCAGAGCCAGTAAGACCTCGGCGGCATAAAATTTGGCCCTTCTTACAGATAGTCTTTGGTTTTGAACATGCCACAT
TAAGTCACCGCCCCCAATAAACTCCATAGCAAAATATATACGGTTTTCAGTTTGAAAAGAGCAGTATAGATTGGTTAAGA
ATGGGTGTTTAGTTTTTGTGGCTAACAAAAATACTTTCTTTTCTGCTCTTGCACTCTCGATGTCATGATTTTGAATAATA
TTATCTTTCTTCAGAACTTTTATGGCACAAAGCCTGTCAGTATTCTTTGATTTAGATAAAATAACTTTACCAAAATTACC
TTTACCAAGAACTTTGAGTAATACGAAATTATCTAATGAAACCTTACGACGTTTAGCCGCTCTCTTTTTATGCTTTGCGC
TTGTGCTGGTTTGTGATTTCTGCGGAGATTGTTGATCAGTGGTTCTGGAGGCATGAGTACTTGTAGGAGCCAAGGACACT
GTTTCTTGTAGTACTTCCTTTGAAGCATGGTCTTGTTCAATTTGAAAGGTTTCACTATTCATATCGCGGAATGGATTTGT
GTGTGTGGAATCTATTGTCAAATCAGCTTCACGGAAATCATTTTTGTTCTCCCAGTCTAGTTTCTGTTTGGTCTCTAAAT
CAATGTGATCAACTTCTAGATCCTCTTGGATTTCCCCACTATCTTGTTTTATTTCAAGTTCCATTTCCTCACGTTGTGCT
TTCCACAGTTCAAGTTCATCTCTCATTAAATCATCTTTAGATTCCCAAGTTTGACTATGCTCAATAGATAAATCAGTGAG
TCCCAAGGAACGTCTATTCGACGTTGGATCCAGTGTTTTCTCTGGTGATGAAAATTCGGCGGTTTGTTGTGCACCTTCTG
TAAAATTTAAATAGGCCTCATTTTCATCGATAAATTTATTTAGTTTCTCACGCCCGTGCGTTTGTAGTGAAATTCTTTTA
TCAATAATAGGATCATGCTGCTTAGTTGGAGAATCTCTTCCTACCTTCTGAGGCGAAGGAGTTTTATCATGTTTTCTTGG
CTGAGGAGGCAAAGGAGCGTTTGCCCTTTCAGCTAATTTGGATGGGGAAAGATCACTACCATTGGCAGTACCAATAGATG
ACCCCAACTGTGCCGACGGAACTGTCCTCTTCTTTTTCTCTTGATTACGTTTTGTGTCTTGAATCGTTTTCAGAATTTTA
TTAGCCATTTCCATCGACATGCCACAGAAATCGGGAACCAAATGAGCACATTGAGCATGACACATTATACCACATTCAGA
ACATTTGCGTACTTTATGTCTACCCCATGGTAAAATATAACCACAGTGACAGCACCATTTAGTACCACGGTTTGAAGTAG
GCAGGAATCTATGAGGAATACGGTGGTTCAACTTTGCCTCGTCCGGATCCGTATCAGTAGAAGTTTTAGCAATACACTTA
GTAACAACATTGGTGTAACATTTTTTGTGACATAAAAATTTACAATCTTGACATTGGAACCCAGTATACCGAAGGAAATC
ACCACAATATGCACAGCACATAATGTTGTAAAATGATTTTTGTACAAAGTGGTGGCCATGCTGTTCGAATATCTCTTCTT
TCCTATTGATAATAGCACCATGACGATGTAGTCCACCCATCAACTGCTTCCTTTCTATTTGAGAAGACTTGTGGAATCCT
AGTGTTAACAAAATCTGCCCGGATGGTTCTAAGACAAACCATGAATTCGTACTGATTTGACTAGTTGATGTATTTTCGCC
TTGCACATTCTTTGCTGAAGTAGACTGAATGGCTGAGTTTGAGTATGTAGAAGTCAATGTGCTTCCCTCTTCGCTAGCGA
GAGAAGAACCACCATTAATGTTTGAAGCGTTGACCCATCCTTGTTGTTCATTTGTTTGTCCGGCTTTCTTCTTACGAATT
TCTTCAGCGATATCGGAAAGCAGTAACCACATTATAGCCACTGGAATGAGCGAGTCGTTCACCTTATCATATACAGTAAT
CTCGATTTCATTCCCTTTTTCAACTGGAATTTGAAAATCTTCACTCCACCTGTCATTTCTAGAAGGCTTCGTTCTGGCTT
TGATCGTATCATCGATTTTTATAGTAACGTAGCTCTCTGGCTTCCTGGCAAACATCGGTGATTGTATATGGTCAACATCT
CTAGCAGCAGTTATTCCAATTGTTAGAACGCCAGTCAGTTGTTTTCTTCGGAATTTCGGTTGTTGATTATCCATTATGTC
ATTGGGTTGGTGTTTAAATTGATCAAAGTCAACGTTAATAGCTTGGTATTTCTTCAAAGCTTTGTTAAGCATTTGAATCC
TGTATTTGGATTCCATAGCACCCCCTTCTGCCGCAGAACTACTACGTTGATCACCGTCAATTTGATACAATTTAGTCAAT
TTAGTATTGGCTTCTTGGTATTGCTTTTCCACCTGTAATTTGAATTCTAATTGTTGCAACATGTATTGGATTCTTTGCGC
CAAAGAAGGGCAATCATATTTTACTAAATCCAAACGAGAAAATATGTGTTCATTTGGCGATTTGGTAGAAAGAAACCCGT
ATTCCTTCGAATTGCATCGCTCATTATCTTCGCTGCCATTTTCACCCTGACTTTGTTGAGCGGTCTTCAACCGTAATTTT
TTTAAGCTATCCTCCAAGTACTCAAGATTTTGACGTGCCTCTCTAATATTCGTATTACATTTCTGAATGACCATAACATT
GCTAGTCTTTTTCTTGAGGGCAGAAGCTCCCCGAATAATATTTTCTTCGACGGCTATCTTTTTTTTAATGTTCTGCTCCA
ATTGTGAAAAACTCATGACTGTAAACTGCTCCCTATATGTGTGATACTATACTTACTTTTCCTCGCTAGAGCTTCTCTCC
GCAGCTACTGTTCTAGGTTTTATTCCTATTGATTATCTAATATAGTTTTAAAAATCTATACTGAAAGGGGATCGACGCTG
AATACCTCTAACGTAAGTGTGGACGAGTGGTGGCAGAGACTTTTACAATGGTTAATAATCAGTCTCTACTCAGCCAAATT
GAATAGCAGTGAAATCGTAGCTCTTTTACTGCTCCTGAACCTGTCGTATTACTTTCGATAGAGTAGATCAACTTTATTAT
CCACGCTTGTTAACTCTTTTCGTCGGTTTTTTTCGCCTTTAAAACTAGGCGGGCTGGGTAATGAAGATAGCAATGCCTCA
TAAATACAATGTTATACTAATTACGTTTTTTCTTTGGTTATGTATATATATTGTGAGAATAAAGAGAAGTTGCAAGATTT
GGTTTATTGTACAATACTACTTATTACACTGGCAGGTGCAACCTGGAGTGGGACAAACATTATGTCTGTCAAACCATTCT
TCAGCGTGACCGGCATGCATACCATGGTTGCAACTCAAACAGAAGCTGAACCACTCGTTCAACTTCAGTTTTCTACTTAC
GAGTTCGCGATTTGCACCATCTTGAGAGTCTTCTGTCTGCATTGGATCGCGTGATTGCGTCCCATTTATTACAAAAGGTA
AGTTTGACGTTCCTAGAGGCATGAGACATATGGCACATCTTGGAAATGAAGACCCACAGTGTGGGCAACAATACTTATGT
CTTGGCTTTTCATCAGCTGCTTGTGCTTCAGAACTTCCAGTATTAAATTTCTTGTAGTCAGCGTTATTTCTTCTATAGGC
TTCACCATTTTTGTAATTTCCAGCACTAGTAGAGACGGCGCTAGAAGGTGAGGATGTGCGCGGAGTGTTGATGTTTTGTT
TACAGTTTTGACATTGGATATATATTTGCCGGGGCTTTATGTCTGCAGTTAATACACCAGTTTTAGTTCTCGATAATTTT
GATCTTAAAACATCGAACCTGGCTCGCATGGAGAATAATTCCCACGATTTAAGCATATCTCTATAAGTTTGTATCCATTC
ATCTACTCGTTGGTCGCGGAAATATCTAGGGGAGCCGAAAATTGATATCAGTGCGGCACTCTGAACATCGCTGGTTTTAT
TAACGTATGATTGCAGTAGATCGATACCATTAGGTGTTATTCCGGTGAGAATTAAACCTTCTAATTCGCCGTTTTCAATA
ACTGTAGATGAAGTTCTATCTAAGAAAGTGGTTAGGTCTGTATCATTCAAAAACCTTAGAGCTACCCCTAATCGTTCTCT
CAAAGATATGGCAGGTTCATAAAGAATATCCCACCAATCATTGTCTGCGATAAAGGCGAAAATAACTCTCAAGTAAGGAT
CATCTAATTCGGAGGACATTTTTCTGCATTGCTGCCTCCATGCATTGTTACCTGGCAGATCCTTATACGCCAAGTAACCT
GCAATAGCGGTGGCAATTAGTCTCAATCTTTCCTTTTTTGCAGATCCCAATATTTCTACAGCCTTTGGGATATCACCAAA
AAATACCGCCCAAGCGGCAGCTTTTTCATAATGGCCGTTTTTCATAATTATGTTGTACTTGTCTTCATAATCAGATCTGG
AAAGGTCCCATCCTGAGATAATTAAACAGAGTCTTCTCTGAACGTACTTTGGTGAACCAGCGGCATTGGCAATAGGACTG
TTCCGATCCCTATTTTTCCTTCTTAGTTTGATGATTTTTTCCATTTCTTTATTTAGTTGTTTATCAGAAAGAATTGTCTC
TTGTCTATATCTGTCTTGGTTCGATATTCCGTTTATACCATTCCAAATACCTATCACACCTTCGTAACCTAAGTCAAGAT
CACCAGAAACCATCGTACCATCGTCAACAGAAGCCTTTGCAATCGCGATCCACCTCCATGTGTTCCTTATATAAGCATTG
TTTTGTAGATTTTTAGAAGAATCAATCATCTCTACCGTGTTCATTGGATCCAAACCATATCCCAATGAAGCTCGCGTCCT
CATTATTACACTTATATCTTTTTCCAGAAGTTTTTCTGGCTTCCAGAACAGTTCAAATCCACGCTTACTGTCAAGGACAT
CATTACTCCCTTCATTTTCCTCTTCACTCAACTCGGAGTACTCAATTTCATTATTAGGTTCATCATGTCCAGACGGAAAG
TAATCTTCGCTAACATCTAAATCCTCAAACGATAGATTCTTTAGGATTGTTTTTACATTCTCTAAGTTGGACTTTTCATG
CTCATTGTTGACTCTAATTTCATCTATCTCAGTATTTTCAAAATTTGACAATAAGAGAGAGTTCCTATTATTGAGTATAG
CCTTGGAGCATACCTCTGAAATTGGCATTCTGTATATTGTTCCCGATTGTCTCATACAGATTAGACTTGTTCCATTATTA
CTTCTTGGAATATAATCAAATGTAGCAACTCTATCGTACATCGTATTTGTGTCATGCACGGAAGAAACAAACAAATTCTC
AATATTCATCTCGTTATCGTCATCTGCCGCAATATCACGATTGCTATCGCAGTAATAGCCTAACCTCCATCTTTTGATGG
TATCACCTCTATGTAAGGTGGCAAATTCATTGTTCCTCACACATGACCACCTAAAGCAAGAGTTCATGTATTTCCTTGAC
GCTGCACCGGATCCAACCAATTTTTCAAAAGTTAATAAAGGGGAAGCTACATTTAAATCACCAAGTGAAGCTTGGTCAGA
TAATTTTCTCCTATCCCAAATAGCTAAGGTCCCATCATCCCCATAAGTACTAAATTGCCAATCGTTAAACGGGTTCAGTT
TGATATCATACGTCAATCGTGTCGGATGTTGATAAATTGGGTTGGGGGATCTGACGTCAATTTCTTTCAAAAATTTCGTA
CTTGCAGCCAATACACTGGTATCGTTGAGGAACTTTAGGGATACTATGCTTTCATTTGTGCAATAACTAAACATTGGGTT
GATAGTTTCATGCGAATCATCATGATAATTCATGTCCCAAATTTGTAAAGATGAATCATGCTTATTTCTGTCAAGACCCA
TTGCTATAAGACCATTCGTATTTATTCCCAGAGAGTTTATACACCGCTGCTTCTTTGCTCGTACACGTATATCATAATTG
GTTTCTGAAACAGGGTACCCTTGGGTATCCTTTAAATTTGAGACAGATCCAACTATATTTTCCGCCTGAGCTGCCTTACC
ACCGCTGGCATTTGTCATAGAAGTCTCGTTATTGGCATTTAAGCCCACTGGCGCATGGCTCGCTGGCGATGAGGAATTTT
GTCCAGAGATATTAAAAATCCTTAAATATCCATTCTTTTCACCAACTCCAATCATACCAATTTCTGATTCTGAATAGTCT
AAGCAGGTGATACTGCCGAAGTCTTTCACAGTGTGTAATTTAATAATTGATTCATCAGATTCATTTTCCGGATCCACTTT
ATAGTGGGTCACTTCATCTCTTGTAGGGTTCACTGAAAGATAATCAATCAAATTATCATATGACCAATGGGTCACTTTTT
TGATGAGACCCATGTTTATTCTTCTATACGTTCGTGATACTGCACTTACGACTACCAGTAACATCAGAATAACCATAGAG
CTTATGCTATCTTGAAATATATCATCGCCGTAAAGTATGATGTGTAGCGCATTAGTCTTCTGCATTCATATTATCAGTGG
TATACCGTTTGGTATATGCTTTCCAATCATGAAGTGTTGGCTCTACTCTATATAAATTCGACATCCATTGATTTTCTCAA
TAAATGAGTTACCCAAGTAAGCTTTCCATTGATACAAGTGATCTACATTCTTGCGACGCCAAATTATAAAGCACTAAAAA
TCATATCATACCCAATTGCGGGCAGCACATGTATATATTATACACTACTTATAACTAACCTTCTTCATATATAACAATAT
GCCTGATAATACTAATGCATTTAAATCATATCATGAAAGAAAATTACATGGGTTTTATTGACATAATTGCATTTAGAATA
CATAAAATTCTAAAGAATTAATATATCCAAAGTATTAGACATAACCAAGAATAATAGTGAATAATTTTAGATTTTGTTAC
ATATAATTCTGCTTGCCTATCTCTTCCACTCTTTTCAAAACGTTGCATGTAAGCGTTACTAATATTCCGCTTTATTTTGT
TGCAATTCCTAATTTTTTCATTACATTATCTTGCGAGTACGGAAGCGATTAACGTTCTCCCAATAGAAGGAACAAACATA
GATATTGAAGTTTTACTGCTTTTGCTTACCTGACCTTTTTCAAATTTAATTTTTTCCCGCTAATAAGACCATAAACTACC
CCGAACCAAATTCTAAAAGATAGTCAGCTGGATTAGAGTTGTCATCTCCAAACATTAATTTTGCATTATCTTCGGCTTCA
ATCAAATCGCCTGATAAGAACTCCTTTAATTCTTCATGAATGTTTGTATGTGGATGACTCTCCATAGTGCCAGCATGATT
GTGGTTACCGACCGAATCATATAACGGTGGCTCCCAATTGTGCAATTCAGCCTTACTATTTTGTTCATTCATCAAAGCAT
TTGGGACAGATCTAATATCTATAATTCTTTCCTCACTATTCTCGCTATTATTTTGCCCCGAACTGGCATGGTGGTTATTG
GTAAAAGGAGATAATGCTGCGACAGAACTTTTCTTCTCTTCCAATTCTTTTATCTTCGCCAATAACGCCTTCTTTTTTCG
TGCTTGTATTTCTAAAATTTCGGCCAGGTATTGTAAATATTCGACCGTTCTATCCAAAATGATACCCTTATTTGGTTTGA
TTTGTTTACCTAGGTCATCGTAATTCAATAAAGATGGTGGAACCAACTGGCCGAGTTCTTTTATCTTTTGCTTTATTAAT
TCTCTTCTTCTCCTTTCGACGGCATTATGAAACTCTCTTTTGCGCCTCAGTTTCTCATCAGAAGTTAACCCGCCTAAAAT
CTTTGGAACACTTCCAGGTCCTATATTTTCAGTCATATTGCTACTTATTGAAGTGTGTCTTGTTCTGGGTGTGTTTATGC
TACCATGCCTAAAAGAAGATGAAAGGAAACTTCCTGCACGAAATGACGATGATGGTGATCTTACCTTTGGGGAATATGTG
GAAGATACGGATGCTGGGCCCAAGCTTTGTGGATTATAAGAAAATGATGATGAATATGTGTTTGGTGTCATCATATCAGA
ATTGATGCTAGAAGATAAAGAGGAGCTCAAATCATCAGTTAAGTTATACATTGTGTCATCGGTGCCATGCTGAAATAAAA
AGTCATGTGGTAACTCAGCTTTTAAGCCTTCTTGTTGCTGTAATGGAGTATTCATTGCTCTATCCACAGGTGAGTCGTAA
GCCATAGAATAAGATGATCTCAAGGGACCCTGCCCTATGGAAGATATGGAATTTTGAGTGACAGGTCTACCGCCTTGGCT
TGTTCTAAACATATCATCCAGGTAAGACGATTGCGATTCTGCTTCCTCATATATGGTCGAAGCTGTAGGAGTTTGTGAAT
TGGACCTCGCTTGACTGCCCATTAAGTTATTATTATCGTTAGAGTTGTGCGTATTGATGTATGAGAGTTTTTCATGCTGT
TGGGCAGGAGTCTCACCACCTGGGTAGGCACTTCCGTGTATCTTGTAATCATCATTGTGGTGTGGAGTGGGTGTCACTAA
CGAAAAATCTAAAGTTTCCTGGAGGACTTTTGTCTGGTTCATTAATTCGTCCAGTAGACGTTGGTTCTCAGCCTCACTTT
CGTTATTGTTCATCATTCTTCACTTATTTAAGAAGTAGGTTCGCCTGACAAAAAATAAGAGTATTCTATTAAAGGATACT
TGTCAACTAAGTAATGTGAATGCAGTAATGTCGTTTTTGTTATCTTATATATGCTCACGTAAGACAGAAATTCGGATTGT
GAAAAATTCCTTGATGATTCCGTGCAGCCTCTAGCCAAAATAGCAACTGCGAGTAAAAAATAATGTACTAACCTGCAGTA
ATATTGGAGATCCTACTGTCCGGACCGAGTAGTACAATTGTTAGTTTCTGTTGCTCATAAGAAGGCTTTTCTAATCACCA
TGGCTTTATTATTTCAAAAGTAACTTGCGAAGAGTCACATCCCGCGGAACGGCCCGCAATCGTGACCCGGCAAAAGGCGA
TTGTAATGAAGAGGGAGTATTGGTCAAGACTTGTACTATACTGAAATAGGAAGAAGATTGAATAAATTTGCATTCTAATT
GCGTTCGGTAGTTTAGAGTAGGACTTAGATTACCTGTATTGTCTGCAGTTGCGTTTTTTTTTTTTGCTGGTAAAAAAAAA
GAACAAGTGTGGAGAATATGAGCGAGGAACCACCTTCTGACCAGGTCAATAGTCTCCGTGACTCATTGAATCGATGGAAT
CAAACAAGACAGCAGAACTCGCAGGGTTTTAATGAATCTGCGAAGACATTGTTCTCAAGCTGGGCGGATTCTCTCAATAC
CAGGGCCCAGGATATATATCAGACGTTGCCTGTATCTAGACAGGACTTGGTGCAAGACCAGGAGCCGTCGTGGTTCCAAT
TGTCAAGAACGGAAAGAATGGTACTTTTTGTCTGTTTTCTTTTGGGTGCAACAGCCTGTTTCACTCTTTGTACTTTCCTT
TTCCCCGTTCTAGCCGCTAAACCAAGAAAGTTTGGTTTACTATGGACAATGGGGTCCCTACTATTTGTTCTTGCGTTTGG
GGTACTTATGGGACCACTCGCGTACTTAAAACATTTGACTGCAAGGGAAAGGCTGCCTTTTTCGATGTTCTTTTTCGCCA
CATGCTTCATGACGATTTATTTCGCAGCCTTTTCCAAGAACACGGTGCTGACTATTACATGTGCTCTTCTTGAATTAGTT
GCCGTCATTTATTATGCTATTTCATATTTCCCATTCGGTGCAACAGGTTTGAGGATGTTAAGCTCTGCTGGTGTCAATTC
GGCAAGAGGTGTTCTGCGCATCTGAATTATCATTCATAGTGCATATTGAATTGATTAGTTGAAGAAGAAAAATAATGTTT
ATGTTATAAGAAACAATAATAAAGAGATTTATAACCTAACCTAATTAAATAGCATGTAGTCAACAAAAAGGGAGTAAAAC
ATGCAGTGGCTCTATATATATAATTATCGTAGAATAATTCAAAAAAAAATAAAAAACGAAAAAATTCATTCTTCATCACT
CATCAAAGGCACTATTTCGTCATAACGCGGAGGCTCGTTACCATGAGAGAGTAGCGAATCTGCGGAGCTCGAACTTACTA
TTCCTTCTTGTTCTTCATCATCTTTTACATTCGCTAAAGTGTAACCCTTTTTGAAAAATTCGTTCTGTTTGTCCTTAGAG
TTTTCAGTGGTAGCGTTTGGAATCCTCACAGTACCATTTGCTTGTGATAAGCCATTTGTTGGTGATGAATTGTGAGATCT
ATTGACGGGCGATGGAGTGCTCAATAATTTATCGAGATTATTGAATCTTGACCTGTCATTCACTGACGTTGCTCTTGCTC
TAGCAACACCTTGGCCACTATTGCCCGAAACAAATGCGGAATTCGAAATACTGCCGTTCATGGCATTGGCATTTGAAATA
CTGTTCCGATTAACATTTGGCACACCGGCATCATCGCTGTATCCGGATGGCCCACTAACTGACGTAGTTCTTGATAAGTT
CAATTGTTGAATAGATAGTAAATCAGGGTCATACGAGGCCATGATATTAGGTGATCCCATCGGTGAGACAATGGGAGAAG
CTGGAACGGATATGGCTTCTTCAAAAGTTGGCGGAGGTGGACATGTGTTACCAAAAAAGTCGCTGTTCATACTTAGAGGA
ACCTGGTTGCCTTTGCCTTCCATTGTGGCCATATCATAAGTGGGTAACTCCATATTACCACTGTTGCACTGTTCAGACAC
CAGGAATATGGGCGTATCGATTAGAACCTCATAATGTCTTAATTTGGACGGACACTCAGGATCAGGTTTACTGATTCGTA
GCATAATTTCCAGCTTATGTCTACAGTAAACATTACTGAAGTGTAAACTATCCAAGTACAAGCCTCTTTTCGGTGTGTTT
AATCTGGTATGTGTTTTCACGGGCAAACCAGAATTGGATTTGATTATTGTTTGATGGAATTTTGGATCATAAACAGGTTT
TTCATTTTCTTCATGACTTTTCGAGCCTTTATGACCGGATAAAAAGCCTATTACACTGGGACGACGGTGTGAGGGTCCAT
TGGCTACGGCATGTTCGGGATTGGGGATGCTCGTGTATGCATCGATACCATAAGGTGGTATTATCTTTGCGGTTCTTTTA
TCCAAATCTTCGTATTTGGGGAACTTCAATTTTGTTTCAATAATTATTGGTTCCGTTATACCGAGCCTTTCTTTCGGATT
GCCTTTTGAATCGCTGTCGTCATCAAAAGGACTATAAGATAAGAGATTGTCATTGAATGAATTTTCAACAATTTCCTCCC
TTAGAGCTCTCGTGCCCTTCTCCTTAGTTCTGATTTCAAATAATGATACACTTCTTTCCTTTCTTCTCTTGGAGGCGAAA
TCTAAATAATACGGATTATAAGGGTCTTTAGCAACGGGATCTGTTTGATCATACTCATATTCATAACCTTTACTAACAAA
TGTGACTCTTTCAGTAATACTGACATGAATACGTTTAACACAAACGTTTTTGCATATCGGTGCCAATTTTATCTTGATTG
GGACTTCACTGTTTAGTGAAACGTATTTCTGAGCAAAGGAAATCTCGTATGACAAAGAATCTGTCCAAACCCTATTAATA
TAGATTGGTTTATTCGCAGTGGATACGGCAACGGGCGGTGGAGTTCTAATAACTTTTATTGGATACTCTGCGAAAATGTC
CTCTTCTCCTGATTCTTCATTTTTCAGTTGATGTGAGCTCATGTGTAGATGATTTTTAACTTTACTAAACAAAGTGTTGC
TTATCCTCCTATGGGCCTGAGCGGATTCTGTTTCGGTAAGTTTTAATGAAGATGTAGTGGAGCTTAGTGATGAAGAAGAG
TCTGGCGACACAATAGGTTGCGGAGAGTTTGAATCTTGACGATAGAAACCCTTTCTATTGATTGCCTTTGTTGCAAGCCT
TAGTCTGTAACTAACACGTGCAGAGGGTAAATAGATAGTCTCCGGAATATGATTAGAGAAAACCACTGGTACTAAGAATA
CATAGTCTCCAGGTTGGTAAAGATGAGTCTTATTTACGTCTATGGCGTTTAAAAGGCTGGCTTTTGTTTTAGTCTTGTCC
AAATACAGTCTCTCCTCTGTAGGAATATTCTTGAACAACCTCATTTGACGATCGTTGGAGTTGTTTTCAATCATTTGATC
ATCTGGGGATATGCTTAATGGTACAAACAAATCGAAGTTTTCATCATTCAAATTCCATTTCATTGATGCAGCATTATAAA
ATTCTTCATTAAACGTCTTTGTAGGAGGAACACCTGTATTCCAAAACACTTTAACCCTTGAACATAATTCCAATTGCATG
TCCGTAAATCGGGTTGGTTTTTTAACGGATACTATAACTGCTATGCTGTAAGAGACCATGGAACTGTCGATTTCAACAGA
CCTTGTATTAAGTTCCGAGCCGGAGCCTGGATGGTCTCCTGAATTATTTTCTCTCAGGAGTGTGTCTCTATTTTCATTTA
TGCTGCCACCACTTTCGGTAGCCGCTGCCGTTGTAGCGAGAGATGGAGTGTTACCTTCTTGCTGGTCTATACCATCCATA
AAAAAATCCGCCTCAGCATCGTCCGTACCATCATTGAGTCCGTTTAGTCTGGACAGGTACTCATCGTCATTCGAGGATAT
CGTTGGTAAGAAAACGCTTTCACCGCTTGTAGAAATAGAAATCTTCAAGTACTCATTGGATAGAACGGTTTTTGGGCCCA
GGAGACCTCTAGCGGTTAAATATTCTATGAGAAATTGCTCGTTAAACTTTTTCGAGTTTGCCAACCTTGTTAGAGAAGTT
GATGATAAATCGCTTGACACTACAGCTGATGAGTTATGGTCATCATCAAAATCTAGTACTGTGCTATCCTCCTCAATCTG
TGAATAGCGTCCCCCAGAGATTCTGGGCTCTTGGTCTACCGACAATCTTCCCGAAGTGCGACGGTTGGTGTCGGAAGTCG
AGGATCTCGGAGTCGTAGTAGCACTATCGCTGATAGAGCCCTGTATGGCAGTGGTACTGTGTCGCCTTGCGTTTGGCGGC
GGCTGTTTGTTCTGTTTTTTGCCAAGGAGTTGGGCGTCTGTATTGCTGCTTCTGATGTTGCCGTTATTATTGCCGCCTTT
CGTTGTGTTGTTCAAGACGGCAGGTGAGTGAACATTAGCGCCACCAAGTAAAGATGATAGCGCGTGCCTAATGGTGGAGG
ATCTTCTTCGTTGTTGCATGGACCCTAATTTCTTGGTGGGAGAGGGTTGAAACGGCTGTCCTTTAGACTGGTTTAAATCT
GTTTCTGATAAAGAGTGGGATGAATTTTTCGCCACCGGTCTTGATGTTATAAACGGCATGCCCAATAGGGGTAGGGAAAA
ATCTTGCTTGTTCTTCTCTATTTAAAAGAGTCACCTTTCCGATGGACCTTCAAAAATATAAACGTGGCTTATCTCAGAGC
TAAGACAGACCTTCCGAGCAATAATAATGAGTCGTTCTATTTTTTTTTTCTCGTCCCTTTTTTTGTCCCCTCTTAACAAA
ATTAGAAATATAGGCGGGAAAGTGGAGAACCCTTGGAAGAGTCAGATCAGAGATTGGAAAAATTAAGACCAATGGATATC
TACAGATCCTGTGAATCGAGTGTGAGTGATATACCGCAAGATCGGTAGAAAACTGTATATAAAGCAAAGAACTGATGTGG
TGTAAACGATGTAGCGATGTAACAAGAGATACTCGGTAATGTAATCAAGATGCTCTTTTTTTTTTTTTGCGGCAATATGG
TGTACGTAAAATTAAGGTTCCGTGGAGTCTGTGCTTGCGAAAATGATATTGACGCATGGACTGTCGAAATAATAAATTTA
CAATTAAACACTTGGTGATTTGAATGTAATTTGAACGTTTAAAAAATTCCAAGGGAATATTACTGTTTCGGGAATATAAC
GTTTGATATCGCTAGCGCACCCAGATGAGAAATCCGCATGGATGGGTTGTTAGTATTTCTATTGTGAAACCGCTTTGTTC
TGGAGGGCGAGAAAAAGTTACGGTCACTCTATCTTTTTTATAATTTGGTCTAACAAACTTGATATCAGAACCACGTAGAA
GAAAAAGAGACTAATAGTAAAAATATCAAGAAAGTTGACCAATTTTTGTTATATATGTCCGTAAAAGTTATGACTTGGCA
CTGGTCTTGGTTTACTCATCAATCAGCTAGGATCAGCGCTGAGTGACTGCTTGCGGCTGGGCGGCTAAGAAATGGGAATA
TGTACAGTACAAATTCCGAACTTTGCGAGCCTGCCTCGATGGTTTTTTAAGGTGTTCTTTTCTTGCATACCAAAGCGTAC
ACTTGATGCGCCGCTTGACGTTATCTTGTTCTGGATGAGGCCTTATTTTTGGTCTTCATTGTTAAAACACCCTATTGTCA
TTTAGCAGCCGATGCGATGAACGAAACTGCGAGGTAAAAGCGCTCAAATCAAAAGTGTAGTATGAATGATATATAAACAA
CTTCAATAAAGTCACGCGTAGTTAAAATATTGTTAGGGTAATATCCTGTGTCCTTCGAATATCTGTTGGAATAAGAAGCA
ACATCATCTACTGACTAGTATTCGTGATACTAGTATTCAATCACGTAAGGTGGAAGAGAATGACATGAAGATTGAGAAAC
AGTGATCAAACTCAATAAAGAGCTGAATACAAGCACATATAATTGTTGGAATAAAAATCAACTATCATCTACTAACTAGT
ATTTACGTTACTAGTATATTATCATATACGGTGTTAGAAGATGACACAAATGATGAGAAATAGTCATCTAAATTAGTGGA
AGCTGAAACGCAAGGATTGATAATGTAATAGGATCAATGAATATTAACATATAAAATGATGATAATAATATTTATAGAAT
TGTGTAGAATTGCAGATTCCCTTTCATGGATTCCTAAATCCTTGAGGAGAACTTCTAGTATATCTACATACCTAATATTA
TAGCCTTAATCACAATGGAATCCCAACAATTACATCAAAATCCACATTCTCTACATGGTAGCGCCTATGCTTCGGTTACT
TCTAAGGAAGTCTCATCAAATCAAGATCCGTTAGCCGTTTCAGCTTCCAATTTACCGGAATTTGATAGAGATTCCACTAA
GGTTAATTCTCAACAAGAGACAACACCTGGGACATCAGCTGTTCCAGAGAACCATCATCATGTCTCTCCTCAACCTGCTT
CAGTACCACCTCCACAGAATGGACAGTACCAACAGCACGGCATGATGACTCCAAACAAAGCTATGGCTTCTAACTGGGCA
CATTACCAACAACCATCTATGATGACGTGTTCACATTATCAAACGTCACCTGCGTATTATCAACCGGACCCACACTATCC
GCTGCCACAGTATATCCCACCGCTGAGTACTTCCTCACCTGATCCAATCGATTCACAGGATCAACACTCTGAAGTACCTC
AAGCTAAGACAAAGGTGAGAAATAATGTCTTACCACCACACACTTTAACATCAGAAGAAAACTTTTATACATGGGTTAAA
TTTTACATCAGATTTTTGAAGAACTCTAATCTCGGTGACATCATTCCAAATGATCAGGGTGAAATCAAAAGACAAATGAC
TTATGAAGAACATGCGTATATATACAATACCTTCCAAGCATTTGCCCCATTTCATTTATTGCCAACATGGGTAAAACAAA
TTTTAGAAATTAATTATGCTGACATCCTTACAGTCCTTTGTAAAAGTGTGTCCAAAATGCAAACTAACAATCAAGAATTA
AAGGATTGGATAGCTCTTGCCAACCTTGAGTACGACGGAAGTACATCTGCTGATACATTTGAAATTACGGTCAGCACGAT
CATTCAAAGGCTAAAAGAAAACAATATCAATGTTAGCGACAGATTGGCCTGTCAACTAATACTTAAAGGTCTATCCGGTG
ACTTCAAATACCTACGTAATCAATATCGTACCAAAACGAACATGAAACTTTCCCAATTATTCGCTGAAATTCAATTAATA
TATGACGAAAATAAAATCATGAATCTAAATAAACCGTCCCAATACAAACAACACAGCGAATACAAAAATGTTTCTCGCAC
ATCTCCAAACACGACTAACACAAAGGTTACAACTCGTAATTATCATAGAACAAATAGTTCAAAACCAAGAGCAGCAAAAG
CTCACAATATTGCTACATCTAGTAAATTCTCAAGGGTGAACAATGATCACATTAATGAATCAACCGTTTCATCACAATAC
TTAAGCGATGACAACGAACTTAGTCTTAGGCCAGCAACAGAAAGAATCTAAGCCAACACACACAATAGACTCGAATGACG
AACTACCTGATCACCTTCTTATTGATTCAGGAGCTTCGCAAACGCTTGTCAGATCAGCCCATTATTTACACCATGCAACA
CCCAATTCTGAAATAAACATAGTCGATGCTCAAAAACAAGACATTCCTATAAATGCCATTGGTAATCTTCACTTCAACTT
TCAGAACGGCACCAAAACATCAATAAAAGCACTGCACACACCAAACATAGCCTATGATCTATTAAGTTTGAGTGAGCTGG
CTAATCAAAATATTACTGCCTGCTTTACCAGAAACACTTTAGAAAGATCGGATGGTACAGTACTAGCTCCCATAGTCAAA
CATGGAGACTTTTACTGGTTATCTAAAAAATACCTAATTCCTTCGCACATTTCAAAGCTAACAATAAACAACGTCAACAA
AAGCAAAAGCGTAAATAAATATCCATATCCGTTAATACATCGAATGCTTGGACATGCTAACTTCCGAAGTATTCAGAAGT
CTCTTAAGAAGAATGCAGTTACATATTTGAAAGAATCGGATATTGAATGGTCTAACGCTAGCACATATCAATGTCCTGAC
TGTCTAATCGGCAAAAGCACGAAACATAGGCATGTCAAAGGATCACGACTAAAGTACCAAGAATCATATGAGCCTTTTCA
GTACTTGCATACCGATATATTTGGTCCTGTACATCACTTACCGAAAAGTGCACCTTCTTACTTTATATCGTTTACAGATG
AGAAAACCAGATTCCAATGGGTCTACCCATTACACGACCGTCGTGAAGAATCTATACTCAATGTTTTTACATCGATATTA
GCATTTATTAAGAACCAATTCAATGCTCGCGTTCTAGTTATCCAGATGGATCGTGGCTCCGAGTACACTAACAAAACTCT
TCATAAGTTCTTTACGAACAGAGGTATTACTGCATGCTATACAACCACGGCAGATTCTAGAGCACACGGTGTCGCTGAAC
GATTAAATCGTACTTTATTAAACGATTGTCGCACACTGCTTCATTGCAGTGGTCTACCAAATCATCTATGGTTCTCAGCA
GTCGAATTTTCTACTATAATCAGAAATTCATTAGTCTCACCAAAAAACGATAAATCTGCAAGACAACATGCAGGTTTAGC
TGGACTGGACATTACTACTATACTACCTTTCGGTCAACCGGTTATAGTTAACAACCATAATCCCGACTCGAAAATACATC
CTCGTGGCATTCCAGGTTACGCCTTACATCCGTCACGAAACTCTTATGGCTATATTATCTATCTTCCATCATTAAAAAAG
ACAGTAGATACTACCAATTACGTTATATTACAAGACAACCAATCCAAATTGGACCAATTCAATTATGATACACTCACCTT
TGATGATGATCTCAATCGTTTAACAGCCCATAACCAATCTTTTATTGAACAAAATGAAACAGAGCAGTCATATGATCAAA
ATACAGAATCTGATCATGACTATCAATCGGAGATTGAAATAAACTCTGATCCTCTAGTGAACGACTTCTCGTCCCAATCA
ATGAACCCTTTACAATTAGACCACGAACCAGTCCAAAAAGTACGTGCACTAAAAGAAGTTGATGCCGACATATCTGAATA
CAATATTCTTCCATCTCCTGTACGATCTCGTACACCCCATATCATTAATAAAGAGAGTACCGAAATGGGTGGTACCATTG
AATCAGATACTACTTCACCTAGACACTCGTCTACCTTCACTGCACGAAACCAAAAGCGACCTGGTAGTCCCAATGATATG
ATTGATTTGACCTCACAGGATAGAGTTAATTATGAACTTGAAAACATCAAAACTACCCGTTTGGGTGGTACGGAGGAACC
ATATATTCAACGAAATAGTGATACAAATATCAAATACAGGACTACAAATAGTACGCCCTCAATAGATGACCGTTCGCCCG
ACAGTGACTCTACTACTCCCATCATCTCCATAGAAACAAAGGCTGCATGCGATAATACACCCTCCATTGATACGGATCCG
CCAGAATATCGATCTTCTGACCATGCGACTCCTAATATAATGCCTGACAAATCCTCAAAAAATGTTACGGCTGATTCTAT
TCTTGACGACCTCCCACTTCCTGACTTAACTAATAAATCTCCTACGGACACTTCTGATGTTTCAAAAGATATTCCACACA
TACACTCTCGTCAGACTAATTCCAGTTTGGGTGGTATGGATGATTCTAATGTTCTGACTACTACCAAAAGTAAGAAAAGA
TCATTAGAAGATAATGAAACTGAAATTGAGGTATCCCGAGACACATGGAATAATAAGAATATGAGAAGTCTGGAACCACC
AAGATCGAAGAAACGTATAAATCTAATTGCAGCAATAAAAGGAGTAAAATCAATCAAACCAGTTCGAACGACCTTAAGAT
ATGATGAAGCAATTACATATAATGAAGACAACAAAGAAAAAGACAGATATATTGAAGCTTATCATAAAGAAATTAACCAA
CTATTGAGAATGAACACTTGGGATACAAACAAATATTATGATAGAAATGACATAGATCCTAAGAAAGTAATAAACTCAAT
GTTTATATTTAACAAAAAACGTGATGGTACACACAAAGCCAGATTTGTTGCAAGAGGCGACATTCAACACCCCGATACAT
ATGATTCTGATATGCAATCCAATACCGTACATCACTATGCACTGATGACGTCATTGTCAATCGCATTAGACAATGACTAT
TATATCACACAGCTGGACATATCCTCTGCTTACTTATATGCTGATATCAAAGAAGAATTATACATAAGACCTCCACCACA
TTTAGGTTTGAATGATAAGTTACTACGTTTGAGAAAATCACTCTATGGTTTGAAACAAAGTGGTGCAAACTGGTATGAAA
CCATTAAATCATATTTAATAAATTGTTGCGACATGCAAGAAGTTCGCGGATGGTCATGCGTATTTAAGAATAGTCAAGTA
ACAATTTGCTTATTCGTTGATGATATGATATTGTTCAGCAAAGACTTAAATGCAAATGAGAAAATCATAACAACACTCAA
GAAACAATACGATACAAAGATAATAAATCTGGGTGAAAGTGATAACGAAATTCAGTACGACATACTTGGATTAGAGATCA
AATATCAAAGAAGCAAGTACATGAAATTAGGTATGGAAAAATCCTTGACAGAAAAATTACCCAAACTAAACGTACCTTTG
AACCCAAAAGGAAAGAAACTTAGCGCTCCAGGTCAACCAGGTCATTATATAGACCAGGATGAACTAGAAATAGATGAAGA
TGAATACAAAGAGAAAGTACATGAAATGCAAAAGTTGATTGGTCTAGCTTCTTATGTTGGATATAAATTTAGATTTGACT
TACTATACTACATCAACACACTTGCTCAACATATACTATTCCCCTCTAGGCAAGTTTTAGACATGACATATGAGTTAATA
CAATTCATGTGGGACACTAGAGATAAACAATTAATATGGCACAAAAACAAACCTACCAAGCCAGATAATAAACTAGTCGC
AATAAGCGATGCTTCATATGGTAACCAACCATATTACAAGTCACAAATTGGTAACATTTTCCTACTCAACGGAAAAGTGA
TTGGAGGAAAGTCGACAAAGGCTTCGTTAACATGCACTTCAACTACAGAAGCAGAAATACACGCAGTCAGTGAAGCTATA
CCGCTATTGAATAACCTCAGTCACCTTGTGCAAGAACTTAACAAGAAACCAATTATTAAAGGCTTACTTACTGATAGTAG
ATCAACGATCAGTATAATTAAGTCTACAAATGAAGAGAAATTTAGAAACAGATTTTTTGGCACGAAGGCAATGAGACTTA
GAGATGAAGTATCAGGTAATAATTTATACGTATACTACATCGAGACCAAGAAGAACATTGCTGATGTGATGACAAAACCT
CTTCCGATAAAAACATTTAAACTATTAACAAACAAATGGATTCATTAGATCTATTACATTATGGGTGGTATGTTGGAATA
AAAATCAACTATCATCTACTAACTAGTATTTACGTTACTAGTATATTATCATATACGGTGTTAGAAGATGACACAAATGA
TGAGAAATAGTCATCTAAATTAGTGGAAGCTGAAACGCAAGGATTGATAATGTAATAGGATCAATGAATATTAACATATA
AAATGATGATAATAATATTTATAGAATTGTGTAGAATTGCAGATCCCCTTTCATGGATTCCTAAATCCTTGAGGAGAACT
TCTAGTATATCTACATACCTAATATTATAGCCTTAATCACAATGGAATCCCAACAATTACATCAAAATCCACATTCTCTA
CAATAATAGAATAATGAACGATAACACACACTATGAAAGAAGAATAATAATAATAACACTGTATAGAAATAGCGGCTCCC
TCTTGTTTATTCTCACATCCTCGAGCAAAACTTCTAGCAAATCCTGTGTATTTAATATTATGGCCTCTATCAGCAATGGA
CTCCCAATAATTATCCAATTACTCACCAATTTTTCAATATTAGTGTAGATAGGAAAGGATCCTCGATGAAATCGTTATGG
TTAGTGTCTCTGTTGATAATTAGAGGTTAAAAATTAGTATTAATGAAGAAGTGAGTACTGATCTTCTTATACTAAATAAG
AGAGGTATATAAAACACACGCCGATTGGTCATATTAATTATGACCAATATAATAGTGATTCCGGTAGTTACTATACATTG
ATGTGACGACTCATATTCCTCATATATGTACCTACCATAACATGTTCAACTAATAGGTCTTTAACACAGCTTCAGTATTG
TCTGAGCTTCTCGTTTAACATTCCTTCTGCAATAGGCGCAATCACACTTAAACGTATACGAGTTGTACATTAATATACGA
TGTAAGCATTAGATTGTTACCATAGCAACTCATGTCACTATTAATTACTCTCGTTCCAACAGTCTCGATCCACTGTGTGT
ATTCTTGGAAAATGAACAAATCAGTGTAGAGAAGTCGTCTTCGTTTCCATCATGAGAATGTGCTTCAGTATTACATTTTT
TGCCTTCAACGCCTTGATTGTTCTATTTTTGCTAATAATAAATCTATTTCATCGGACTAAAAGTCCATTAGTTGTAAGCG
GATTTAGCTCAGTTGGGAGAGCGCCAGACTGAAGAAAAACTTCGGTCAAGTCATCTGGAGGTCCTGTGTTCGATCCACAG
AATTCGCATTCCTTTTTGCTAGCATTCTTTTTTTTTTCATTTCTAGGCCTGTTTCTCCGCGCTGATTGGTCGCCCGGGTG
ATGCAGTTGCGGCCGGCCCTGGCCAATCAGATCCCTTTAAAAATGGGCCCGGTGCGCTTCTACCCCTTCACGCCTTTTAC
GCCTTTTTCGAATCTTGTATTTATTGTAATTATTATACATTGGTCATATCAAATTCACATCAGACTTCAATTTTTCAATT
CACTTTCTGAATAAGAGCCCTTCCCTTCATACAAGTAGAGATATTATACTGTCATAGCTCTTTCAATTGGTCTTATTAGA
TTGTCTCCATCTTTCCCATTGACGTTGTTACTCCCTCTCTTTTTTCGTTTTTAACTGATTTCTCATATATTCCCAAACAG
GCATATATACTCGACGTCAAGAAAGAAAAGAAAAGAAAACCCTCATAAAAAATATAATCGAGAAGTTTTTTTCCTCATCG
CGAACCATTAGTATAACAGATTGATCGTTCAGCTCTCATAACTATCGCAAGAACAGTAACAAAATAAATAAAAAAAACAC
GCACATATAATAATGTTGGCTCGTACTGCTGCTATTCGTTCTCTATCGAGAACTCTAATTAACTCTACCAAGGCCGCAAG
ACCTGCCGCTGCTGCTTTGGCTTCCACCAGAAGATTGGCTTCCACCAAGGCACAACCCACAGAAGTTTCCTCCATCTTAG
AGGAAAGAATTAAGGGTGTGTCCGACGAGGCCAATTTGAACGAAACTGGTAGAGTTCTTGCAGTCGGTGATGGTATTGCT
CGTGTTTTTGGTTTGAACAACATTCAGGCTGAAGAATTGGTCGAGTTCTCCTCTGGTGTTAAAGGTATGGCTTTGAACTT
GGAGCCTGGTCAAGTCGGTATCGTTCTTTTCGGTTCCGATAGACTGGTTAAAGAAGGTGAATTGGTCAAGAGAACCGGTA
ATATTGTTGATGTCCCAGTCGGTCCAGGCCTTTTGGGTAGAGTTGTCGACGCTTTAGGTAACCCTATTGATGGTAAAGGT
CCTATTGACGCTGCCGGTCGTTCAAGAGCTCAAGTCAAAGCACCAGGTATTTTGCCAAGAAGATCTGTCCATGAACCAGT
TCAAACCGGTTTGAAAGCCGTTGACGCCTTGGTCCCTATCGGTAGAGGTCAAAGAGAGTTGATTATTGGTGATCGTCAAA
CAGGTAAGACTGCTGTCGCCTTAGACACCATCTTGAATCAAAAGAGATGGAATAACGGTAGTGACGAATCCAAGAAACTT
TACTGTGTTTACGTTGCCGTTGGACAAAAAAGATCTACCGTTGCTCAATTGGTCCAAACTTTGGAACAACATGACGCCAT
GAAGTACTCTATTATTGTTGCAGCTACTGCATCTGAAGCCGCTCCTCTACAATACTTGGCTCCATTTACTGCCGCATCCA
TTGGTGAATGGTTCAGAGATAATGGAAAGCACGCTTTGATCGTCTATGACGATTTGTCCAAGCAAGCCGTGGCATACCGT
CAATTATCTTTGTTGTTGAGACGTCCTCCTGGTCGTGAAGCCTACCCTGGTGATGTCTTTTACTTGCATTCAAGATTGCT
AGAAAGAGCCGCTAAGCTTTCTGAAAAGGAAGGTTCTGGTTCTTTAACTGCTTTGCCTGTTATTGAAACCCAAGGTGGTG
ATGTCTCCGCTTATATTCCAACCAATGTTATTTCCATTACCGATGGTCAAATTTTCTTGGAAGCTGAATTATTCTACAAG
GGTATCAGACCTGCCATTAACGTTGGTTTGTCCGTTTCTCGTGTCGGTTCCGCTGCTCAAGTTAAGGCTTTGAAGCAAGT
CGCTGGTTCCTTGAAATTGTTTTTGGCTCAATACAGAGAAGTCGCTGCTTTTGCTCAATTCGGTTCCGATTTAGATGCCT
CCACCAAGCAAACTTTGGTTAGAGGTGAAAGATTGACTCAATTGTTGAAGCAAAACCAATATTCTCCTTTGGCTACAGAA
GAACAGGTTCCATTGATTTATGCCGGTGTTAATGGTCATTTGGATGGTATTGAACTATCAAGAATTGGTGAATTTGAGTC
CTCCTTTTTGTCCTATCTAAAATCCAATCACAATGAGCTTTTGACCGAAATTAGAGAAAAGGGTGAATTGTCTAAAGAAT
TGTTGGCATCTCTAAAGAGTGCTACTGAATCATTTGTTGCCACTTTTTAATGTGAACTAAAAAAATAAAAATGAATATAA
GGTACGTCTCAAAAAGAAATGTAAATATAGAAATTTTAAAAAAAAAAACGAAAAAAAACATAACTAAATTTAAAGTGCAG
CCAAACAATAACCCTGAAAAATCTAAATATCTTAGAATTTTTTTATTTTGATTATTATATATTATTATTATTCTTATGGT
AAATAATGCCCCTACTTTTCTTCTAAGGAAATGAGTTACTACAAAAATAAGGAAATATCGCCTGCAAGCGGTTTTTATTT
TGGAGTTGTTTTTTTTTTTCCCACAATAGCCTCTAGTTTATTCCATTCTTAGCACTGACTCTTTTTTCCGCCACTATTTC
TTATAAAAGGCCCGAATTTCTGGCACGGACGTTGTTTTTAATAATAAAATATTGAATGACAGTTAAAAAATCACGTAGTC
AGTTAATCTGTTTAACTTGAAAATATGTCTGAATCAGTGGCCATTATAGGTGCAGGATTAGTAGGCTGCCTTGCAGCTTT
GGCATTCTCCAAAGAAGGCTACAATGTCACACTATATGATTTTAGACAAGATCCTCGATTGGACACCACCAAAAATAAAA
ATTTGAAATCCATTAATTTGGCTATTTCTGCTCGTGGCATTGATGCTCTGAAATCAATAGATCCGGATGCTTGTGAACAT
ATTCTGCAAGATATGATTCCCATGAAAGGCAGGATGATTCATGACTTGAAAGGCAGACAGGAATCACAATTGTATGGCTT
GCATGGAGAAGCTATTAATTCTATCAATAGATCTGTATTAAATAATAGCCTTTTGGACGAATTAGAAAAATCTACAACAG
AACTGAAGTTCGGTCACAAATTAGTCAAAATCGAATGGACAGATGATAAACAAATCTGTCATTTTGCCATTGGGGAAGAT
TTGAAAACCCCACATACTGAAAAGTATGATTTTGTCATAGGTTGTGACGGAGCATACTCTGCGACGAGATCGCAAATGCA
ACGTAAAGTTGAGATGGATTTTTCACAAGAATATATGAATTTACGTTACATTGAACTTTACATCCCGCCTACTGAGGAAT
TCAAGCCAAACTATGGCGGAAATTTTGCAATAGCTCCTGACCATTTGCACATTTGGCCTCGTCATAAATTCATGTTAATT
GCGCTCGCCAACAGTGACGGCTCGTTCACTTCAACCTTTTTCGGTTCTAAAGATCAAATATCAGATCTGATAACTTCCAA
GTCACGTGTGAGGGAATTCTTAATCGAGAACTTTCCCGATATTATTAATATTATGGATTTGGACGATGCTGTCAAAAGGT
TTATCACTTATCCAAAGGAAAGTCTTGTCTGTGTAAACTGTAAGCCATACGATGTACCAGGCGGAAAGGCCATCCTACTC
GGCGACGCTGCCCATGCAATGGTTCCATTTTACGGCCAAGGTATGAATTGCGGATTTGAAGATGTGAGAATTCTTATGGC
GCTATTGAAAAAGCATTCAGGAGATCGTTCAAGAGCCTTTACTGAGTACACTCAAACAAGACATAAGGACCTAGTTTCTA
TTACTGAGCTGGCAAAAAGGAACTATAAAGAAATGTCACATGACGTTACATCCAAGCGGTTTTTATTAAGGAAAAAGCTA
GATGCTCTCTTTAGTATTATAATGAAGGATAAGTGGATACCTTTGTATACAATGATATCTTTCAGATCCGATATCTCGTA
TTCTAGAGCTTTAGAAAGGGCTGGAAAGCAAACACGTATCTTGAAATTCTTAGAATCTCTGACACTCGGTATGTTATCTA
TTGGCGGTTACAAGCTTTTCAAATTTTTGACAAGAGAACGTTCCTGAAGCCAGTTTATTCTTGCCATCCGTGTACGCTAG
GAGAGGATTATTAAAATAAGTGATATATACATATATATATATATATATATATATATAATACACTAATTATTTTATGTGAT
GTTGATCACGCGAAACGGTAAACGGCTCTGTTCGCGCTTTCTTTGTTTACATTTTAGTGAAGTATTGTCAAGATAATATC
CATATGGTTGAACTTTTTATATTGGCTAGTTAAATACTCTATTTATTGCACCAAAAAATCATCTTAGTGGACTTTTTGGA
GCAAAAAAAACCAGCAGGTAGTTATATAAGATGACTACACAACTAAGGTATGAAAATAACGATGACGATGAAAGAGTAGA
ATATAATCTCTTTACCAATAGATCCACCATGATGGCAAATTTTGAAGAATGGATCAAAATGGCTACAGATAATAAAATCA
ATTCCCGAAATAGTTGGAATTTCGCATTGATCGACTATTTTTATGACTTGGACGTTTTGAAAGATGGCGAGAATAACATC
AATTTTCAGAAAGCATCTGCAACCTTGGATGGGTGTATTAAGATTTACTCTTCGAGAGTTGATTCAGTGACAACGGAAAC
AGGTAAGTTATTGAGCGGGTTGGCACAAAGAAAGACGAATGGGGCATCTAACGGAGATGACAGTAACGGGGGAAATGGTG
AAGGGCTTGGAGGTGACAGTGACGAAGCAAATATAGAGATTGATCCCTTAACTGGTATGCCTATATCTAATGATCCTGAT
GTGAATAACACTAGGCGGAGAGTGTACAACAGAGTTTTAGAAACAACATTGGTGGAGTTCGAAACGATCAAGATGAAAGA
GCTAGACCAGGAATTAATAATTGATCCATTATTCAAAAAGGCCTTGGTTGATTTCGATGAAGGTGGCGCCAAGAGTTTAT
TGTTGAACACATTAAACATAGACAACACTGCAAGAGTCATTTTCGATGCATCAATTAAGGATACACAAAACGTAGGGCAA
GGTAAACTTCAAAGGAAAGAAGAAGAATTAATTGAAAGAGATAGTTTAGTAGATGACGAAAATGAACCTAGCCAGTCATT
GATAAGTACTCGTAATGACTCAACCGTAAATGATTCCGTTATTAGTGCACCTTCCATGGAAGATGAGATTTTATCTCTTG
GTATGGATTTTATAAAATTTGATCAAATTGCGGTGTGTGAAATTTCAGGATCGATTGAGCAACTAAGGAACGTTGTCGAA
GATATTAATCAAGCGAAAGACTTTATCGAAAATGTTAACAACAGATTTGATAACTTCTTAACTGAAGAAGAATTGCAAGC
AGCTGTCCCAGATAATGCAGAAGATGATAGCGATGGCTTTGATATGGGCATGCAACAGGAGCTGTGCTATCCAGATGAAA
ATCATGACAATACATCACATGATGAACAAGATGATGATAATGTCAACAGTACCACAGGAAGTATATTCGAAAAAGATTTG
ATGGCATACTTTGACGAAAATCTAAATAGAAACTGGAGAGGGAGAGAACATTGGAAAGTACGAAATTTTAAGAAAGCAAA
CTTAGTGAATAAAGAATCCGACCTGTTGGAAGAAACGCGAACTACTATAGGAGATACTACTGACAAAAACACAACGGACG
ACAAATCGATGGATACGAAGAAGAAGCATAAACAAAAAAAGGTTCTGGAAATTGATTTCTTCAAAACGGATGATAGTTTT
GAAGACAAAGTCTTTGCCTCAAAAGGAAGGACAAAGATTGACATGCCGATTAAGAACAGAAAGAACGACACACATTATTT
ACTGCCGGATGACTTCCATTTTTCCACTGATAGAATAACAAGATTGTTCATTAAACCGGGGCAGAAAATGAGTCTGTTCA
GTCATAGGAAGCATACCAGAGGCGACGTTAGTTCGGGGCTTTTTGAAAAAAGCACAGTTTCTGCCAACCATTCAAATAAC
GACATTCCTACTATTGCAGATGAGCACTTTTGGGCGGATAATTACGAAAGGAAAGAACAAGAGGAAAAAGAAAAGGAGCA
GTCTAAAGAGGTTGGTGATGTGGTGGGTGGAGCGCTCGATAATCCGTTTGAAGATGACATGGACGGTGTTGACTTCAACC
AAGCTTTCGAAGGAACAGATGATAACGAGGAGGCCAGTGTGAAACTTGATTTACAGGATGACGAAGATCATAAGTTCCCC
ATTCGAGAAAATAAAGTTACTTATTCAAGAGTTTCGAAAAAAGTTGACGTAAGAAGATTAAAGAAAAACGTATGGAGATC
GATCAACAATTTGATACAAGAACATGACAGTAGGAAAAATAGAGAACAAAGCTCTAATGACAGTGAAACCCACACAGAAG
ATGAATCAACAAAGGAGCTCAAGTTTTCTGATATCATTCAGGGTATAAGTAAAATGTATTCGGATGATACACTAAAGGAC
ATTTCAACAAGCTTTTGTTTTATATGCCTTCTACACTTAGCCAATGAGCATGGGTTGCAGATAACTCATACCGAAAACTA
TAATGACTTGATAGTGAATTATGAGGATCTAGCGACAACACAGGCAGCGTCATAGTTGATGATCTTTTTTTTTTTTTTTT
TTTTTTTTTTTGTGCTGCAAAGTTTCTTAAAGCCTTCGGGCTTACGAAATCCTTTATCGCCGAAAGGGGACCGCTTCGAA
AAGTGGATATAAAACAAGGTATTTATTTTTATAGACAATGACCAAATGACAGGATAGATCGAGGGTGAGTTCCAATATGT
CCAGAACTATTCCATTTCTATTTAAATTAGTCAACAGGGCAGTAATTTTGCCTACGGCAGGTTTTACATTAGGAGTTGGT
GCGTTTGTAAAGGCGTGGCCCGATGATGCCGGTGTTCTATCATTGAATGATCCGCAAACGCCAGCGGAGTTGATTAGTGC
GACCAAGAGCCGCCAACCTATGGAGCTGCAGAGGGTTGACATCCTCGCTCAAATCGAGAAAAGCGAGGTTTACAACAAGT
TGGCCCAGGATGAGAAGATGCACCATGTCTTATTCAGTGAGAAAATACCAAGCGGGCATAGGGAATATCATGTAGGACAA
GGCCTCTTGTTCGGCAAGGGGAAGCTTGAAATTGATCCTTTGGTGTTCCATGATGTGAATCACGGTGAATTAACCGTGAT
TTATCACTTAGGTGCTGAGTTAGGGAATCGAGACGGTAACGTCCATAAGGGCTTGTTGTCATTGTTGCTGGATGAAGCAT
TGTGCTATTGTGGCTTCCCTTTGTTGCCTAGTAAAAGAGGTGTAACTGCAAGGCTGTCGCTAGAGTTTTTTGAGGACATT
CCTGTAGATACTACGATTATACTAAAAGCAAACGTCAAAGAGATTAAAGGCAGAAAGTGTATCATTGAGGGACACTTGGA
ACAGTTTCCGTTGGAAGTTTCTTCTCGAAATGGAACTAGAAGTTGGAACTTACCACATATTTGGGGTTTCAACCATAAGC
AGGAGATGGCAAAAAAATTTGCCAAGGCCAATTGTATTCTCGTTGAGCCTACTTGGTTCAAATATTTTAAATGGCTTGAT
ATGTTTTGAAAAAGCATGCCTGTCTCAAAATAGCCTATTCCGTGTTAATTAATATTCTATATTCAAAAAAGTTAAACATA
TATACTGCATGTACTTACCGCCGAAGCACAAACGTGCCACTTCCATGAACACTTGCTCTTTATTTATAGTGGGGCTGATA
TGCGATGGCGTAAAGCTACTCCAGCCTCCTTCTTTTCATATCCTCATGACTGTCACTATGTGTTGGTGTAGCCATCGAAC
TTCCACTAGATTTGTTCTTCCTTTTCTTACTATTGTTACCTGAATTTGAGCCGGATTGGCTTTTTCCTGTACCGTCTAGA
TCAAACGCCAAGTCGTCTATATCAAACGGCGCTTGGGCTCCCCCTTGGTTCTGGTTTGCGAACTCGCTTGGATATGACCT
TTCAAACTGCGATAGTACCGAAGAGCAAAGGTCCCAATCGAAATTTGGAGGCTGAAACAATGCTATGTCTCTATTGCGCA
GCTGTTCGCGCCATTGTTGCTCTGACATGTTTTGACCCTGCTGAGGTGGTTGTATCATCATGTCTGGGTTATTTTGGAAA
AGAATATGTGCTATTTGACCACCTTTACCATTTTCTCTGGTCGGTATGGTGGAGAATTTACCTGAAAGATCTGCTATCTG
GTTCTTGTAAGATTTTCTTAGCTTCACGGCTTTAGTGCCGTCCAAATTTGTTCTTGCCACTTGCCTGGAGATGTCATCCA
AGCCATACACCGATATCAAGTCCTGTAGAGGATTTGGTTGTTGGTACGTATATGTAGTTTCCGGATCCACGTAATAGTAG
TATGAGGGGACTGTAGTTTCGTCCACTCTAGAAGCCATTATTATCGTATTCCTTTTTCGTTCACTTACTATTGCTATTCG
CACTCACTACAGATCTATATTTTATGTTCCACCCTGTTGTCAGATCAGGAAAGGAATGAAGAGGCTCTATTTAAACCAAA
TACACCTCTTCGTTTCTCAATATTGTTGGGCTTTCCTTTTTTTTTTCCTTCCACGTCTATCTATTGTCTCTATCAAAATT
AGGAAAAAGAAATGAAGAACGATGAGCCAAACGAGGCTGAGACAATCATGCATCCGTACATTCTATGTATGTTTGGGTGT
ATCTTTCCAGATTCGGTTCTTTTTTTTTTTCAGTCCAATTGAAAAAAAAAAGGAACAGGAACAACGGGTCGAAATTTGCC
GTCACATTCAGAGCGAAGAGCGACAGGGGAATTGGTGGGCTAACCACCTGTTGAGCCCAGCTAGCAGCTGTCGGTAAACC
GTCGTTGGGCGGGGCGCGACAATGCAGCCAGCGGAGGCATTGTATGGTTTCCGTCTGGAGAGTGGGCTTAGCCGGCCTGG
CACTCCTTCTCTAAGCAGAGTGAGAAGGGAATCTTTTTACTGGAGAAGAGTGTTTGAATCCAGCAGAAGGTAATACGCAC
CTTTCTCATCTATTTGCAGAATCGTTTTATTAAAATACTTTTAAAGAATTTAGATTTTGATAATTAGTTCATTCTCTTTT
ACAAAGATAATCACCAAACAGGGACAATACACTGAACGATAAAAGTATGTGACATATAGAATGCTAGAATGAATAGCCTA
GACTGCATTGTTATGAGAGCAACGTTTGATATTTGTGGCGATTGGAACAAACATAGTACATGCCAAAATGAGATGAAATG
TCCAATTTGAACTGATTAACATACACGCGCAAGCTCGTATTTGTTTACTGGTACACCTAGAGTTAGCCGATCAAAGAGAC
AGTGGCAGATATATGGGAAAATTTTCTCCGGAAGATTGCATGCGAGAGTCTCATAACCAGTCATTTCCCAAGATACAATT
CTCGGAGCTGTTATACTAACAAACTTTTAATTTTCATTTTTTTTTTTTTTTGATTAGATGGCCTCCTTACCTCACCCAAA
GATTGTCAAGAAGCACACCAAGAAGTTCAAGCGTCATCACTCTGACCGTTACCACAGAGTTGCTGAAAACTGGAGAAAGC
AAAAGGGTATTGACTCTGTTGTTAGAAGAAGATTCAGAGGTAACATCTCTCAACCAAAGATCGGTTACGGTTCTAACAAG
AAGACCAAGTTTTTGTCACCATCTGGTCACAAGACTTTCTTAGTCGCTAACGTTAAGGATTTGGAAACCTTGACCATGCA
CACCAAGACTTACGCCGCTGAAATTGCTCACAACATCTCCGCTAAGAACAGAGTTGTCATTTTGGCTAGAGCTAAGGCTT
TGGGTATCAAGGTCACCAACCCAAAGGGTCGTTTGGCTTTGGAAGCTTAAATTAAATAAAGATTTACAAAATAATAACCT
TCATTTAATTTTAAATTTCAATAAAAAAATATCAAATCAAACATGACTTTTAAATCTACCATTAGATAATTGTATAAAGT
GATTTATTGTTTTTTAATTTTGTTTTCATTATCTATCAAAACTAGGGCATTCTTCCTCACTTTTAGTGATAAACTTTTGT
AAACTCAGTAGTATATCCAGCCGACGAGCAATGCGATAACGGTGATGATAAGCAATGCTCTGGAACTCAGACTTTGCCCG
TTACCTGCTGATGGCGCTCTTGCTGATTCTGCATCGTGGTTTCCAGACGGTTTTCTTTTCGGTAACACGGAGTGAAATAT
TTTGATCTTCTTGAAGACTATGTCATCTTTGTACTGCTCTTCCAGATTAGGCCAATCGGACAACAGCTCGCCATCCTCCA
CGTTTTGGTAAGCTGCCGGGATAGGAAGTGTAACGATCAAGAATTTGTCTCGTTTTTGGTCCATTTCATCGTCAGCGGTT
GACTTGGGTAATCCAAGGAAAACAATTTGGACATTTACACTTTCATGAGCACCTATGATGGCCACATTGGGCCTCACACA
ATACTTTGTGGGAGCACTAGTCCTCACTTTAAATATAACTCTCTTTTCACCATCGTTCTCGAGCTTTATATACTCTGTTG
ATTGTTTATTAAGGGGAGCTGAAGTATTACATATTAGTAACCTGTTGCATCGCACCAAAAAAGGTAGCAAAGTTTCCCGC
ACACTAGCAATTCTCGTCAAACATACCCTTGAACACCAGCTTTTCTGGCACTATTCTCATTGTTTACTCGTCTGAACTAG
TGCTTATATTATCTGTCGTCATACCACTGTTTGAGACCCCCATAGGTCTTATATAAGGTAATGCATCATTCTAAACGGGC
GGCAAGCCATATTAAACTATCTATATAACTACAACAGTATTCATATACCTAGTGAGGAGGCCATTTGAAAGCGCATTTTA
CCTCAGTAGTCATCACCTTTCGAAACGACTTCCTTTTTGTGAGCATGCAACAAGATGGTGTGTTCGAATTGTGCAGTGTA
GGATCCGGGGATATCGTTCAATGGTGGATAATCCTGTACTAAACCGTGTCTAACCAAGTTATTCAACGCAAATAAGTATT
TCTCTTGGCCAAGTCTGTCTAGGTATCGGCGACAGAACGGTAAAGTCCCAAAGTTGCGGTCTATCGTTTTTAACAAGTTC
TTGGCGCTGTCTAACGTGGGCATTACCTGATGGTCTTCAGCAGATCTGGCATAATGAGAAACTTCCCCACCGGCAGTAAC
ATAACCTCTACCAGTAGAACCAAAAGTTTCAATGGCAAAGTGCTCACCTTCCTCCATTTTTGTAGTGTCCCCATTTTTGA
CGATGGGAACGGATTTACCGCCGTGGATACGATATGGTGCGATACTGTGGCCACATAGATTACGACAAGGTTTAACCTGG
TAAGTCTCACCATTGATTTCCACTTCGTAGGATTCCATAACTTCTTGGATGGCTTCACCGATGTCGGTTAATCTCACATC
GATACCCGCTTCTTTAATACCCGTGTAAGTAGCGTCCTTTACAGCGGCTAGCAGGTTATCGTATTGTGGATCAAAGGAAA
CAGTAAAGGCAGAATCAATGATGTTACCGTTTACCTGCACACCATAATCTACCTTCATCACGTCTTCGTATTTCAGAACG
GTTTTGTCGCCTGCATTGGGTGTGAAATGTGCAGCACAATGGTTGAGAGAGAGACCCGTTGGAAACCCAATACCTTGAGA
TTTGGGATCCTCCATCGCTAATAAATTTTCGGCACCTGTATACTTTCTTGTAGTATTTTCGATCATGTCAGCGATATCCA
TTAACTTCATCCCAGGAACGATTCTGTCCTTGATGGCCCTTCTCACACGACGATGTATCTCAGCACCCTTTCTGACATCA
TTCCAATGTTCGGCCCTTTCCAGATCCCTTTTCAAATAACGTGATTCTTCATCCGTGGTTCTTTGCAGATTGAAATCTTG
ATGATAGTCCATCCACGCACCTTCTGGGTACTTTCCATCTGGAAACAGTAATTCAATCTTCTTCACATTGCTTTTCTTCT
TCTTCTTTTTCTTGTTCTTCTTCTTTTTGCTTTCTACTGGGTCTGACTCGTCAGCTTTTGCCTGGTCTTGCTGTTCAACG
CCTTCATTCTCCAAATTCAATTCTTTTAAATCAGAAGCAGGGGAATTTTCTATTTCAGCGTCTGTCATTTTTCAATACGG
TAGAGCTTCTACAGTACTTGTTGATGTAAAAGCCCACTTATTAGCTTCTTGCTATGGCTTCCTTTCTTTTTTAAGTTCGC
TTCTTTCCCAAGATTGAAAATAAAAAATAAGTGAGACCAGGTCATTAAAGGTCCCTTGAAGAGTAAAAAATCTGTCAAAT
ATCACCCATAAGAGCATAACCATAATGTTGAAGAGCACGCTGAGGCTTTCAAGAATCTCTCTCAGAAGAGGTTTCACAAC
GATCGACTGTTTACGCCAACAAAATTCGGATATCGATAAAATCATACTAAATCCAATCAAATTAGCTCAGGGAAGCAACA
GCGATCGTGGCCAAACCTCTAAAAGCAAAACTGATAATGCAGATATTTTATCAATGGAAATTCCAGTAGATATGATGCAA
TCTGCTGGGAGAATAAACAAGAGGGAGCTTCTATCCGAGGCGGAAATTGCTAGAAGTAGCGTGGAGAATGCACAAATGAG
ATTCAATTCTGGAAAATCTATAATCGTGAATAAGAACAACCCTGCAGAATCATTTAAGAGATTAAACAGGATCATGTTTG
AGAACAATATTCCCGGAGATAAAAGAAGTCAACGGTTTTACATGAAGCCGGGGAAAGTGGCTGAATTGAAGAGATCTCAA
AGGCATAGGAAGGAATTCATGATGGGCTTCAAGAGGTTGATTGAAATTGTTAAAGATGCCAAGAGGAAAGGATACTAATC
GTACCATCAACTCTTGAATATTGTGAAATTTTCGCCATTGATTTCCGTCTTTGTAAATAGGTAATGCGTAACTATTTAGT
TAAATTTTTGTATATTTTTTATTCTATGACTTCACTTATCCATTATTTCCATCGTCAAAAAAAGGAAATAAATACTGTTG
CTCGAACGAACAGCAAGATAAAGTGGAAACGAAAAGTAAGCAGCTTCCTCAATATGCCGTCAAACGTACGTTCGGGAGTC
TTAACTTTGCTCCATACAGCATGTGGAGCAGGCGTACTTGCAATGCCGTTTGCATTCAAGCCATTTGGGTTAATGCCTGG
TCTGATAACGCTAACATTTTGCGGAATATGTTCCTTATGTGGGCTGCTATTACAGACTCGAATAGCGAAGTACGTACCTA
AATCTGAGAACGCCTCGTTTGCTAAACTCACCCAACTAATCAATCCGTCAATAAGTGTAGTGTTCGATTTTGCCATTGCT
GTTAAATGTTTTGGCGTTGGTGTATCTTACTTAATTATTGTTGGTGACTTAGTGCCACAGATAGTGCAGTCAATTTTTTA
TCGTAACGATGATAACATGAGTGGTTCGCAAGAGCATCACATGTTCTTAGACAGGCGTTTGTATATAACTCTGATCATAG
TGTTTGTTATCTCCCCTTTATGCTTTAAAAGAAGTTTGAATTCTCTACGATATGCTTCTATGATTGCCATTGTTAGTGTC
GCATATTTATCTGGTTTGATTATTTACCATTTTGTAAATCGGCATCAGCTAGAGAGAGGGCAAGTATATTTTATGGTACC
TCACGGAGATTCTCAGTCTCATTCTCCCCTGACTACATTGCCAATTTTTGTGTTTGCTTACACTTGTCACCACAATATGT
TCAGTGTAATTAATGAGCAAGTGGATAAGAGCTTCAAGGTAATCAGGAGGATTCCGATTTTTGCCATCGTGTTGGCCTAT
TTTTTATACATCATAATTGGTGGTACAGGTTATATGACATTTGGTGAGAATATTGTAGGAAATATCCTCACTTTATACCC
GAATTCCATCTCCACCACCATCGGGAGGTTAGCAATGCTGCTATTAGTTATGTTAGCATTTCCATTGCAATGCCATCCTT
GCAGATCATCGGTAAAAAACATAATTATATTCATTGAAAATTTCAGAAAAGGTAAGTTATACGATAACAGAGCTAGCTTT
ATTCCATTAGACAACTTTAATAGTGAAGATCCGCAGGAGGCGCCAACCCAACAAAACAACGAAGAGCCAAATCTGCGTAG
TGAGTCTTTACGGCATATCAATATTATCACCCTTTGTATCTTACTGTTCTCATATCTACTGGCTATTTCAATTACGTCTC
TAGCAAAAGTCCTAGCAATAGTTGGTGCCACGGGATCTACGTCGATTTCTTTCATTTTGCCAGGCCTTTTTGGTTATAAA
TTAATTGGCTCAGAATTTACGGGCACGAATGAAAGAGTACCGACAAGCATAAAAATATTCAAATACTTAAGTTTATCTCT
ATTCATCTGGGGGATAGCAGTAATGGTAGCTTCACTATCAGCGATTGTATTTTTGGGCACATCATCACATTGAGTTTGTA
CATTACTTTTCGTATTTCTATAAACAAAAAAAAGAAGTATAAAGCATCTGCATAGCAATTAATAAAAAGGTGACCATCCC
ATATATATAACACTCAAATTTGATGGATCCGTGGCTTGCTGAATCAAATCTTGTACGCTAGACTCTACACTTAGTCCATT
ACCCATAAGCTTCTCTTCTACACCTTTAAGGGCCCTATAAGACTCTTGGTTTTCGTTCCTGTCGTTGTTACTTATGAACT
TGCTGACGTTATCGAAATTTGTAATTTCATGTTCTTCTTCAAATAAGTGTTCGTATTTTTTAACTGGTGACATTACCCAG
GAATAAAGGGGATCCCATTTTAAGATATTCAAAACACACATCACCTTGACATAATCTTTTCTTAATACTGCGTAAACTCT
TTCACAACTCCGCCTGAATAGGCCATCCACGCCTGTGACTCCAAATCCATCAACGATATCTCTAGTTAATCTGAAAGGGA
CCAACTCTGGAATGGGGAGTAATTTTCCCTGATCAAACGCAATTCCCAGGTCTATATGAATAGGCTCCCCTGTTGAGCAG
TCAAGCAGGATATTGTTTAAGTGCCTATCACCGAGGCCTAATATGTATCCAACGATAGAGCTAGCTGCGACACCTTTTGT
GTACGTTTTCTTAGCTTCAAACCAATCCAACGGATCGGGAAAGGAATCAAAAAAAAAGTTTCTTAACTGCGGTTTTATTT
CATTAGTGATTTTTAAATAAGCTTTCAGCCTCTCTTCATTTGATTTTGTTTGAACTGCTTTCATGCCTTTTCTTGCCTGA
TCGAAGGTTATCTTATCGTTGGTATGTAGCTTACTCAAAATTTGATGTAATGATGTAGAATTTGCGACAAATTCAATGAT
TCCTGCCTTTGGTCCTAATGGAACCACTTTGTATGTTCTAATACCCAGATCTAGATTTCTTAATACTTTATCATTTTGTA
GAACTTTATTAACTTGTTGAAACACTTGTTCCATAATTGCATCTTGTCTCAAATCGTCATTACTTCCTTTCATCAAAGCT
TTCTGCGTTGTACCATCTGAGATGTTGAAGGTGACTATTTTCGGCAGGGACAATCCTGTGGTAGTAATGCCTACTGTTTC
ATTGACGGATACAATATAAGGGCGGGCTTTTCTTCCATCAGCAGAACTTTTGACTGTAAAATTACTGGTCGGTAGGGGAA
GCTTCTCCATGTTTAGCTGTTTCAGCCAATATTGGCCAATCTTCAAATTAGCTAAGCGTAACGTCTTCGTATTTTGCACA
AACTTAAGATTAGCTAACTCTACAGACATCTCGCAAAACTCTTGCACAGGAAGTAAATACTTTTTCGCAAAGGCACCCCT
GTCATATCCTTGCAATTCTAAAAGAATCTTTTTGACAGCTTGAATTTTTTGGGATATGTTGGTGTCCTTATTGGATTGCT
TTTCATATAGTAGTATGCTCATCACTGAATAAAGGGAGTCATACGGTAGTTTGTAAAGAAGTCGTTTCATGGTTAGTTGC
AATGGCTTTTGAAATTCATTCTCCTCCATAGATATTTTTGACGCAATCTGATTGACCCAGGGCAAAAACTTCCAGCTCGG
TATTGTTCCAATTTCTTTATATAGTAATTGATTGATCTTGCTATTGTCATCATTCTCGAACCATAAACCACAAAACTTAT
CAATAATGTCATTATCATATCTGTTGCTGAAAACTAAGGTATTGAGATAGAAATGGAGTGCATGCCATAAAAATTTTTCT
TTTTGAAGAAGCAGTGCCTTTAGTACTTCAGAATCTCTATTATATTGTAGCAAGACACGATTATAATGCCTTTTCGCATC
TTTTCTTTCATTTTCTGGTAATTTTGTGTTTTTATATATCAGCTCCAAAGCTTTCAAGGTAGATTTTCCAGTATATGACC
TATGTTCTCTATCTTCGATTTCTCCATTTGATCGTAACTTTTGTGCCTGTTCATCCAGAAAACTTCCGAGTGTGTAGAAA
ACATCAGAACATGATTCATGATCTTCGACATTTATATCCCAATTGACAATGATTTTTTCATATATTGCAGCAGCTGGTTC
AAGCCTTGATTCTGAGCTCCATTTAACTAGTCGAGCTTTAATTTGGTCCATAGGCACATTAATGAGTAGCTTAAAATCGT
CATAAAGGATACTTTCGCTAATATTCTTCTCATTTTGAGCTAAAAGATCTCTCATTATCATTACAGGTGCCTTGTACTCT
CGAGACTCCCAGAGGGCATTAGCAGATGTGAAACTTGCCAATTTCTCAATTTGAGATACTACAGAGGGATCATCGTATAA
TTTTGCAATATTCTTCACTGTTTTGCTCATTAGAGTGGCATTTCGTAACGCATCTTGAGGCGCACCATTGGCAATTGCCA
GCTGAACGTAATTAGCAAGCTGAATAATGGATCCAAGGCGTAAATATTTCGAGCATTTTACGTTTTCATCTAATGAATTC
CTCGAGAGCACATTCATTAAAGTATGTCTACTCTTTAACGTTGTTTTGTGATCATAGAAGTCTATTGTATTAAGTCTCTC
CTTATCGGCCTTCATAATAGACATCAATGTTTGGGGGAAGGAAGTAACGTCCTGAGGGATTGCTGCTATTTTTATAAATT
CAATAATCGCGTTCAGAGTATCCATCCATTCAGTTTGGCTAATAAAATGTTGTCGAGAATCAAAAATAGTTAATAAGGAT
TTTTCTAAACTTTTTTCAGCAAAACCAACGTCCTGTGGTAAATTTTTTATGGCATAGTATAAACCTTTGGCTTTGGAATC
AACAACTTTTGGAGTCAATAGCTTCCAGTCTCCCAATTCTAAATTCCATTTGTAGACATCACTGGATCCAGAAAGTCTAC
TTTCCAATAAGCTTGTCAACCCGTAGAAACCGCTATCTTCTGTGGCCTTGATTAATGATTCCTTTTCCTCTTCTAGTGAA
GTAGTGTAATTGGCATCAAAATCGGCGTTGTTGAAAAGAAAACGTTTCCACGTATCTGAGTCAATTCTATTGATAGAGTT
CAAAACACCCTCTATTGAGTGTGGAACAGGTAAGCCTGCTAGAAAATCGCCGTCATTTATGCATTCGTAAATCTTCTGAA
GTGTATTTATATTCATTTCTCTTATGTTTGGCATGTTCATTTCCTCAAATAACAAATAGCCAAACTTGAACTCTTTTATT
TTAAGAGAAATTTGACATATTTCTTGTAAATCTAAGCTAGAATATATGCGCAGACAGTTTCGTTCCTTGCATCTAGAACC
CATCCTAATCATTTTAATTACATTGAAAAGCATCTTTAGCTTTATCTCAGAATCTTTAACATGCAGCAACATTGCTATTT
GAGTGAATATTCGATTGCTCCAATTCAAACAGCTTTTCGGATCGTAAGTCGTTGAAAGAAAAAAGAGGTCAGTAAGTACT
AATTCACAAAAAGCTGTTGATCCTTTGCATAAAGGATACAAGCAAACAATAGGAGGTATATTAAATGATATTTGGTGAAT
CAAACTACGGGCGAATTTGCTTAGCCAGCAGTTGTAGGGTTCGTTCACTGACAAATAAGTATCGCATATGAATGATTCCA
TCCCAAAATTGTTTGCCAACGGGTATATAGCATTCAGTACATCCTTGTCCAATGGAGCAACTTTATCTTTGTTCTCGTTC
ATTATGTTATCCCTAAAACAAAATTCACTTTCGCTATTTCCTATTGAGTAGCCCACTAGGTACGTTAGAATGCACTCAGA
AATAAAAAACACTTCAGTAGAATCATATAACTCAGCTTCTTTATTGAAGGTCGAAATACGTTGGTATATCATATGTGGTT
GTTCGGGATGGCGAAATACCATTTCAAAGTTTTTCAAATGAACTTCATTATTAAAGTTTGTAGATCTCTCTCTTTGAACT
TCTTGCTGTAAAATTCTTCTTGAAAGAGCAGCGAACCATAGTTTGAAGTTTTTACTCAAATATTCCTTTGGAACATGGTG
TTTCAAAATGTTAATTGCAGCAGCTTTAGAAAGCGAACAACCGATTTTTGAAGCTACCGGTCTCCTGGCATAAGAAAAGA
GTAAAGAAACCAATACAACATCGTCTACGCCACAATCACTAGCATCCAAAAGTTCCGTATTTTCATAAATATCATCTTGG
ACTATATTTCCGAATATTGCATCAAGGCAGTATTTCCAAGTTTTTATTTTGATGAGATCCCGATGCTCTAAAAGCTTTAT
AGCCTGCTGGAAGGATGGACTGAGCTGTTTGTTTTCCCTCAAATAAATGAATATTTTGCAAAATAAATTGGGCAGAGATG
GCTCTATTTCAAACGTATTTTTGTCAGCCAGATTTAACAATGAGCTGAAAATTGTTATTACTTCATCGTGAATTTGTGTA
TCTATTAAGAATTTTGAAAGCCGAATTATGATGAAGTTTAAAGTTGATGATTTTACAAGTACATTCTCATACAACACAAA
AAGATATTTTAACTCCCTTGCACATCGCAGTTTTCCTATGTAAGTCGATGTCTTTTCAAGGTCTGTAATAACCGATAAAA
ACAAAAGCTTGAATTCGTGTGTGTTGTTCTTTTCATGAGCAAACTGCGTCTGAACTAAGGTTGCTCCTAATGCCAAGGGT
ATATGAAGTGGGTATTGATACCTCATTGAAACACTGGAATTTTCAAATAAATATGGCGAAAGGTATGAAGTTGGGAATAA
TTTTTCAACAGTAGATCTAAGTTCAGTAAGTGAGCCCAAATCAGTAAATCTTATGATCCACTTTAACATCAGTAGACGGT
ATTTTTTATGGTATTTTACTGTTGTTTTACCTGATATTTGGGGCAATATATCAAATATTAGTTCATTCACACCGCCACTG
ATAAAGGCAAGTGGAATACACAAGTAATAGCTGTTATCCACCAGATAAGCATCACCGTTTCCAGTAATCGCGTGTAACAT
GTCTAAGATCCATTTTTGGTTGAAACCTTGAGAAAAGTAGATTGCAGAAATTTCTACAAAGTATCTTCCTAAAAATTCAT
GAATATCGGCAAATCCAAAAAGAGATATATCCCATTCTTTCTCCAATTTAGAAGTAGGGACTTTTGTTCTGTTAAACCAG
TACATAATCAAATCAAACTTACAATATTCGAAGAGCTCTGTAAGGTTTTGGTAGCGAAAAGCGACCGTAATTTTGTTCAG
AGCTTGTTGGATAAACGCACGAGTATGATTGAAGCCAGAGTATGTCATCATATCCTCCAAAGAAAAAACTAAGCTTGGGT
AAGACACCAAAGACAACATGGACATTGCAAGAGAGTAGAAAGCGGACTTTTCAATACTTTGCTGAGGCGGACCAAATAAG
CTCTTAATCTCATAAAATATGATACTTTGATTCTTATAGCTCACTTGGGCCATATAACTCGAAATACTGTTCATTATGTT
AATAATATTGGAGGAGTCTAGCTTTTGCAGGCATTTAATAAAAGTTGCAAAGACTCTCTGCTTCCCACCTCTGATTGATC
CGTGGGAAAGATCATGATTTTGAAGTAGGCTAAGCAGCAGCATAGAAAGGTTGACCGTAGGGGCCACACCAGTGAAAGAA
TTGTCCTCAAATCTAGATATGATCCAGTCCAGGATATCATTGCAGTCCGAATTCAAAGGCTGCTCGGGGTAAGATAACCA
TTGAGGTCTTATTGCTTCGATATAAGATGTAAGTAAAAGCATAGCTTGATTGGAAGAACTATAGTGGTTGCAAAGCAATT
TTTCACCCAAGACTTCAGTGAATTCTTCCAGGATTTTGTTGTAAGAAGATTTCTCCCCGATTGCTTGTTTTAACCACTGG
CAAACAGTGCCAAGATAAGATATAAATACATCTGTGCTAACGCAATCAGAAAATTCCAATATGGCTACCAAACGCTCTGA
AATGGATTTATTTCTTGAAGACCATAGGTAAGCTCGCACTGCTTTATCTATAGTGGAGTGCAGAGGCTTCTGAAATCTAC
CTCCAATTGTGTACGGACTATTATTCTGGGTAGTGTCTTCTGAAGAGGCTTCGAAGTAATTGATGGCAGAAGTTCCTGTT
TGAGATTTGTTTTTTTGCATCCTGATAAAATCATTAACGATTTCCTTCATATTAATTTTGTCAAGCACTAAATGGTCTAC
ATTTATGGTCCGTATCGATAAAACCTCCTCAAAAAATGATTGGTAGGAGTTTTGGCTATCAAAACTAAGTTGTGGAATAG
TTATTAAGGTTGTTCTCTTATATGCTGCAATAAACTCAGAAAAAGTGGAATCTCCACAAAGATTATCAACTATTTGTATT
AATTTTGCTACCCAAGTAAATTTTTGTAGTGGAGATGAAAATGCATCACTTTCAATATTTTCCAGTAATCTGTAAAGAAT
TTCATTATAACGTGTGAGGTCTAAGGAAACTTTTGGTAAATTAAAAAAGGGAGTGTTAAAACATTCTGACTTTTCTTCTG
GTTTTACGCCTAAAAGAAATTCCCTCTGCTCTTGAAAATGTTGCCAAATCTTGTGGCTTTCATCCCAACATAGTGAGACA
GGATTAGCTCCTTCGCCTTTTTTATCGTTGAAAGGGTTCTCTGGGTCATATTTGTTACCTAACCAGGATATAAAATTGCA
GAACTGATCCTGTTTAGCATCAGTTCCGCGCAACTGGTTCCACTTTGATTTTAGCCACTCAAAAATTCTATCAGCGGACG
ATATACCGTTCATAGATTGGAAGTCTTTACCAACGTACTGAAGGTATCCCCATAGCATGAACGATTCATTAGTAACTAAT
ATGGGACCCAAAATATCGGATAATTCGTAAAGATCATATATCTGATTGATAGTTTTCTCATCGGATAAAAGCTGCTTTGA
AAACTTTATGGAGTTGGCTAATAAAAGACAACTTAACTGGCAAGATTCATTTGATTTTACTAATGGTAAGCAAACTTTAA
ATAGGCGTGCCATGTCGCCATTGCTTAATTCGCATTCTTTTTGGGATAATAAAGGAATAAAAGAAAAACAAACCCAATTA
AAGCATTGGATTTTTTCGAATTTTGAAAACAGAAGTTCTTTCAGCTGTTCTGCAAAACTTTTAGTGAAGTCTTGTAAAGT
TCCATAAAATGAGCACAATTGTAATCCTAGCACTTCAAACTCATGTGAGCTGTTCTCCTCTAAAAGATGAATAAGAAATG
TGTCCATATCGTCAGAAATCCGTAGGATAGAAGGTATATCCGAATCACATTTTCTTCTTTTAAATAATAATGAGTAATTT
TCATTTTTTCTGTTCAATGCAAAATATGTTAACAATGATTTGGTAATTCCGAGTATTTTTAACCACACCGATCTGCCTCC
CCTATCTCTAAGTCTAAAATCAGGTAATGCAAACCATGAATTTTTATCCCTTGAACCTCGAATATATGAGAATTCCACAT
GGTTTACGGTAAATAATTGAGGCTTATAATTACTTAAGCGCAGTAGAATGTACTCACGGTATAGAGATACAAGAGATTCG
GACCGAAGCTCTTCAACATAATTCTCTTGACCAATCATATAAGGAAGTTTATGGTTCATTAGTTCACTTGACATAACATC
AAACAGTGATAATTGGTCTTGTACTAGCTCATTGGAAGTACAGCCAATTGTCAGGTTGTAACTCCATGCTTCTTTTATAA
GCATTAGCGTATCAATAACACTAAAACAATGGCACTTCAAAATTAATTGATTTATTAATGACATTATTAATCTCGTATTT
CCATTTTCTTTTTTGCTGAGCCTCAAAAAATCTATTACGGTCCAAGTAATTGTCCTTGTCACTTGAAATATACCAACTGT
GTCTAACGCCAATAAATTCAGGAGGATCGATATGAAATTGGTCAATGTTTTGTCTACCATAGATAATTTCATTTGGCTTT
GAAAGTACTCGCAAATTTTATCGACTAAGGATATCCATTGGTGTATCATGAATTTCAGTTTGAAAGGGTCACTTTTAATT
AGGGCATCCAAAGCAAACGATAAATGTACTGAAACGGCATCCAATAAACTTTTGGAACCATCTTTGACCATTAATTCAGG
TACTACTGCTAAAAGTAACTTCAACGTTTTCACTTTAAATCTCTCACATGATTTTTCTACAAATAATCTTAAAACGTACG
ATATCGTGGAGAGTCTGTTCTCACTAAGTGATAGCTTGTTTGTGGTTGACACTGTCAAGTTTCGAAGAAGGTCACAGTAT
TTTGTGTGTTCAGATGCAAGTAACTCTACCAAAGCTTCTGCCGTTGTAGATAGGGCCTTGGTTGGTATCCTTTCCGGATC
TTCTTTTAAAATTGTTGTTAGCTCATCTAAAGCATTGTTTCTCTCTTTGATTTTTGTTGATGATAGAAAGTTTAAAGTTT
CTACAATCCCATGATCCTCCATCGTCTATGTTACACTGATTTCCCTTTTTCTTTGAAGGCTTTTTTTTCGAATTTCCTGC
TTTTTTTGCGAGGCTTTGAGAAGTCAATTAGTCTTGATTATTCTATTAACTTGGAACTAATTTACCTTGAAAAATGTCAA
AATATGCATATTGTACGGCTGGTGCCATACTTGTTTCTCACTAGCAAAACATTCTATCATCTGTTATTCTTACCTTCTTA
ACGTGTCTGTTTGCTTTTTTGACGTACCCCAAAAAATATATAGACCCTCCTATCACGCTCATAATATCATGTGATTCTCT
CGATGAACGATAATAGTAATATTTTCATCTAAAAATGCAATGAATTATTGAGTTTCTTTAATCTGTTTAAGAGATTGTTA
TTTATAAAGAAAATATATATAATTGAAGAATCTAAGAGTATGAGTCAAAATAATTTCCTTTTTACACAACAACACCGGAG
TTAGATGCAACTCTTGGCCATAAATCGGCACATTCCTTACCGACTGGACCAGTGATGGCGGAACCCTTCATTTCACCCTT
AGGATTAGCGATGACACCAGCATTGTCTTCGAAGTACAAAAAGACACCGTCTCTTCTTCTCCAAGACTTAGCTTGACGGA
CAACAATAGCTGGCATAACCTTCTTTCTCAATTCTGGCTTACCCTTCTTAACGGTGGCCATAACCATATCACCTAGAGAG
GCGGCTGGCAATCTGTTCAATCTGGAACCAGAGCCTTTGACGGCGATAATGTACAAGTTTCTGGCACCACTGTTGTCAGC
ACAGTTCATGATGGCACCGACTGGTAGACCTAACTAGTTAAAAAAGATCTCAATATCGGGGAGTGAGAATAATTTTGTTA
GTAAAAGCATAGGGAGAAAGTTAGCAGATGTGGTTAATCTTGAAAAATAGAGTTAAGCGTGATTTTTGTAGAAATAACAT
TTCGATGGTTATCCATTAGTATGGGCAAAAGAGGGAGTTAGGATATGCTTGCCGTGTATGATTTTGAAACCAGAAATTTT
TGAGTCCATGAATATTGACAGGTATCACTTCATCTGCAAATACAGCCCGCTTAACCATTTAAAAACTGAATTTATGTGTG
TAATTGCATCTTTGGCGGGGCGGTACCAGTGATGGCACATCTACCATTCTTATGGAAAATAACACCGATAGGTATATGAT
CAGGCTTCACACTTAGTGTTTAGCGTCTTTTAAACCTCTGTTTAATTCTGTTGTACCCAGCAAAATGAAATCTTGGAACT
TTACTTTATGATCAATTTAACCAAATTGCATTGTGGAAAATAAAAATTTTAACATACTGAGATTCTAAACTTAGTACCTT
GAGCACCGTTACCGGACATTATTAGTTATATATAGGTGTGTTGGTTTTGTATTGCTTGTAAGACCTAAGAGTCAAAATAA
AGAAAGTAAGAGATTTTTAGCTACTAACCTTAGCAATACGATGGTATTACTATTAGCGGGAACAGGTACATTATGGCTAC
AGTTCGTTTCCTGCCATATTAATTTTTCAGCCCGAGCGTGTTTGGGTTTGATATTTTCTTTTTTACCTCTTTTTCAACAT
TTCCATGCAAGTCTGATGACGGTTGTACGGCTCGTTCTGTGAGCCGGATAAGCGATAAAAAAACTTGGTCTGTTGAAAAT
AATAACTGCATGGGTTTTTCAAAGCAGTTGGGGGTGTACAGATGTTAATGTAGTCTGATATATGCTCTGTCTTGTCTTTT
TATCTGGGGGATCATTAACATGGTAATAGTGATTGGTATTGCAAGCTTAAGATTATAATTACATAAAACAATACAAATAT
TCTAGCCCGATGGGGTTATTATAGACCAGTTTTTGTTTTCTCTTATTCTATCTGTTAAAAAGTCCGTGGGGTTATTGTCT
TCGACAGAGTTATTATCCTTGTCGCTCCCTTTATCATTAGCCGTATTTTCGTTATCCTCGTCATTATGAGTCCTCAGTTT
TGCACGTTGTGCTCGTGACATATGACTCCAATTCTGCTTTTTCTCCAAATACTCTCTTTTGCCCATTGTGCTGTAGCCGT
CATCGCTTGGATTTGGAGGCCAACTACTTGCCTTGTTCCCAAGGTTATTGCCATAATTTGGATTGTAGTACTCTTCTTCC
ATTTCGTTCAATCTCAATGCCTGTAAATCGATTAAATTTATGCCCTTCTCGTTCTTAGCCCAACCGTTTCCGCCTTGTAA
AATATCTTCCACGCATTCTCTTGGCGTAAATTCACCTGGTCGAGGATCCCACGGTAATTTAAACGTTTTCTGGTACAAGC
TCTCAATCAGTGGGCTCATAGAGGAAGATATTGTTGTTGACAGCCCTGGCTTTGTTGTCATTTCGCTACTCTTGTGGTTG
GTAGAAGTCGGTGATTTAATACTTGTGCTGTTTCCTGTCGCATTTGTACCGGGTTTCGCTACAGTTGTTCCAATACCGTT
AAAATTGGAGAATGTATTCTTGGGTGACATCTGGTTTGTTGTTGATGTGGGGCTAGATAGTTCAGACGTGTTATCCAGTA
TAGTATTTATTCCTGGCCTGTAATTAGCGAGCTGGCCATTAGTAAACGATTTGGAAATGTTGAAATCTTCGTAAGAGCCT
CTAACTAGCTTCAACTGCAATGAGACGTTGATTATAGAATTGACCTTTGAGTGCTTTAGGAGAAATCTGTTTGTTGTGGG
AGTTTCGTCTTCTTTGACGTATTCTGTTATATCTATGTCTACTGTTCCCAATAGAAGTTTACCCGTTATCTTTTGAGAAT
ATGAATTGTTTCCTGTGGCCGTTAGTGCAGTGGCGTTAGCATAGGTCGTTTTCTTCACTTTGCCATTGGGACTAGAACTA
GAAGTCAACGAGGAATTCGCATCAGCAAACTCAAAAAAAACATCCAACACCAAAATTTTCTTCAAGAATCTGCCGTTTTT
ATCCAAGTGGAGCTTCACCAGGATTGGTTTGTCTAATGAATAATTCCATTGTGCTCTATGATGTTGCACATGCACGTGTT
TTGTTGTACCTCTACTCTGGGTCGAAGTGGTTTGATGCTCACCGTCCAGAGCCACTTTGTGTCCCGACGTACCTGTTCCA
TCCTTCAAACGCCATTTCGTGTAGCAATAGCCAGAAGATTGAGGAATATTTACCAATTCTTTGATTTGCAGGTCCAGTAG
AAACTTTGGTCTTTTTGCCTTGCTATTATGATTAAATGGCATCTTAATATTTTGTGAGCGGTATTATACCTTTCTTGGGT
ACCTAATACTTCTAAGCAACCTGAATGAAATTAGAAGGTGTTCACTCCTTCATTAGCAAGTGAGCTTTGCCGTTGTCACC
GTACTTGGTCATCTTAAGAGATACAAAGGGGGGGGACCCTGAGAAAACTTCTCCCGAAAAAAAAAAAAGAAATATACCCA
CGCGTTCTTTACCCGGAAATAAATATCTTGATTTAGCCGCCGAGATTGTTATATATGCATCCAAGACCTCTGAATGGTGG
CTAATTAAGACACTTAACTGATTACGTTTCCATCAACTGCTATCATGTTCGCAATATTTGGGCAAGAAATGAAAAAGAAA
AGTTACCAACTCTTCTCCCTTCTACGAGCGGTGAATACATGGGAGCCGAGCCGCATGAAGATGAAAGTAATATTAAAATT
AAAGTCTCTATCGAAGCAGTGACTCTCTCCCTATCAGCCGGTAAATTTTTTTAACGAAGTGGAGCTAAATTATCAGAAAA
CGTAGAGCTGGTATGCTGGTAGATCTAAACGAAGTCCAGTTTACATCAAGATGATATCGTGCAATATTTACTACGGCATG
ACTTAACAGTACAGTCATGATTTAGGAATTTGAGTGTTCTCCGGGGTTTTGCAGATAAAAATTTGTTTTCTTCTCTGCCA
TTCCTGGAGATTTTGAAAAGAGTTGGTAATGTGTTTCAAAAGAAAAAAATACATTCCAAGAATAAATACCAGGATTTCGT
GACAAAAATTAAAAAAAAGGGAAGTATGGCATGCCTAGAAATCTTTTCTGGAAAACTTGAAGCATATCATATAATTGTAT
GAACTTGTCCTTCAAAAGATGTTACCAAATATTCAAGAGTATGTGAGCTTTCTATTCTATTGACGCGTAAGAAAGGCTAT
CACGTGTGGGGGGGAGAGCTCAGCCACATTGCACTACTTTCGAAACCGCGTAGTCGGAAACGACATTCCCCCGTACCAAA
ACAAACGAAAGGACGTGAAAGGTAAATGAATAACATGGCACTAAAAATTTGGCAGAAAACGAAAAAAAAAAGGAAAAAGA
AACTGAAAACTATACGCTTCCCTTAGGATACTTTCTGATTTACATCCGAAGAATTGGGTGCGTCAATTAAAGGCAATTCT
TCGCTCTATCAAGCAGTTTTACTGCGTCTGTCTAAAGAAACAATTGTTTTACTGAATTTCAACAAAGTTCTAACTCGAGG
TGACCGGAGGCCACTGTAATAATAAAAAATAGAAGATGAGTCTCGAAGGAAATACCCTAGGCAAAGGGGCCAAATCTTTT
CCTCTGTATATTGCGGTAAATCAGTACTCTAAACGAATGGAGGACGAGCTCAATATGAAACCAGGTGATAAAATTAAAGT
CATTACTGATGATGGGGAGTACAATGACGGCTGGTATTATGGGCGCAATTTGAGAACCAAAGAGGAAGGTTTATACCCAG
CGGTATTTACCAAAAGAATAGCAATAGAAAAACCAGAGAACCTGCACAAATCACCAACCCAAGAGAGTGGAAATTCTGGT
GTTAAATATGGAAATTTAAATGATTCTGCGAGTAACATAGGTAAAGTCTCCTCGCATCAACAGGAGAACAGATATACATC
ATTGAAAAGTACAATGAGCGATATAGACAAAGCCTTGGAAGAGCTAAGAAGTGGTTCAGTTGAACAAGAGGTATCAAAAT
CGCCCACACGCGTGCCCGAAGTTAGCACTCCACAGTTGCAAGATGAACAGACTTTGATTCAAGAAAAAACCAGAAATGAG
GAAAACACGACACATGACTCGTTATTTTCTAGCACAGCGGATTTAAACTTAAGTTCTGAATCTTTGAAGAATATAAGTAA
GTCAAATATATCAACAAAATCCCTAGAACCGAGTTCGGAATCAGTTCGTCAATTAGATTTGAAAATGGCTAAAAGTTGGA
GCCCAGAAGAGGTTACTGATTACTTTAGCTTGGTTGGATTTGATCAATCCACTTGCAATAAATTCAAAGAGCATCAAGTC
TCCGGAAAAATACTACTGGAATTAGAACTGGAACACCTAAAAGAATTGGAAATAAATTCTTTTGGTATAAGATTTCAGAT
ATTCAAAGAAATAAGGAACATCAAGTCTGCAATTGATTCGTCGTCAAATAAACTGGACGCCGACTACTCTACCTTTGCTT
TTGAAAACCAAGCTGCCCAACTAATGCCTGCAGCCACTGTAAATAGAGACGAAATCCAACAACAAATTTCCTCCAAGTGT
AACAAGTTGTCAAGTGAAAGCTCTGATAGAAAATCATCTTCGGTCACCACAGAATTGCAAAGACCAAGCTCGGTTGTTGT
TAATCCCAATTTTAAACTTCACGACCCAGCTGAGCAGATCCTAGATATGACAGAAGTTCCTAATTTGTTTGCTGATAAAG
ATATTTTCGAATCACCGGGAAGGGCTCCAAAACCACCATCATATCCAAGTCCAGTTCAACCTCCACAATCGCCCTCTTTT
AATAACAGGTACACAAATAATAACGCAAGGTTTCCTCCTCAAACAACATATCCACCTAAAAACAAGAACCCAACCGTTTA
TTCAAATGGGCTAATTCCAAATTCTTCGACATCTTCCGATAATTCAACGGGCAAGTTCAAATTCCCTGCCATGAATGGTC
ATGACTCGAACTCTAGGAAAACAACACTGACATCTGCTACTATACCTTCTATTAACACGGTTAACACAGATGAATCTCTA
CCCGCAATTTCAAATATATCTTCAAATGCTACATCTCATCATCCGAACAGAAATTCCGTTGTTTACAATAACCATAAGAG
GACGGAATCCGGAAGCTCATTTGTTGATTTGTTCAACAGGATTTCAATGCTATCGCCAGTCAAGTCAAGTTTCGACGAAG
AAGAAACGAAACAACCTTCAAAAGCTAGCAGAGCAGTTTTTGACTCAGCACGCAGAAAGTCGTCTTACGGACATTCAAGA
GATGCCTCACTTTCTGAAATGAAAAAGCATAGGAGAAACTCTTCTATATTATCTTTTTTTTCTTCAAAAAGTCAGTCTAA
TCCAACGTCACCAACCAAACAAACTTTCACTATCGATCCCGCAAAGATGACTTCCCATTCTCGTTCTCAGTCGAATTCCT
ATTCGCATGCAAGATCACAATCTTACTCCCATAGTAGAAAACACTCGTTAGTTACCAGCCCCTTGAAAACTTCTTTAAGC
CCTATAAATTCCAAATCCAATATTGCTTTAGCGCATAGCGAAACTCCTACTAGTAGTAATAATAAGGAGGCAGTATCACA
ACCAAGTGAAGGGAAGCACAAGCACAAGCACAAGCACAAGAGCAAGCACAAACACAAGAACAGTAGCTCCAAAGATGGCT
CTTCCGAAGAAAAAAGCAAAAAGAAATTATTTAGTAGCACCAAAGAATCATTTGTAGGAAGCAAGGAATTCAAAAGATCT
CCCAGTGAACTTACCCAAAAATCTACCAAATCGATACTTCCCAGGTCGAATGCTAAAAAGCAACAAACATCTGCTTTTAC
CGAAGGTATACGCTCTATCACAGCAAAGGAATCTATGCAAACTGCGGACTGTTCAGGCTGGATGAGCAAAAAAGGTACCG
GTGCTATGGGGACTTGGAAACAACGGTTTTTCACACTTCATGGAACAAGGCTTTCTTATTTTACGAATACCAATGATGAG
AAGGAGCGTGGCCTGATAGATATAACGGCACATAGGGTCTTACCTGCCAGTGATGATGATAGGCTCATTTCCTTATACGC
TGCGAGCTTAGGAAAAGGAAAATACTGTTTCAAATTGGTCCCTCCGCAACCGGGGTCCAAAAAGGGGCTAACCTTTACAG
AACCTCGCGTTCACTATTTTGCAGTTGAGAATAAATCTGAAATGAAGGCATGGCTGTCAGCCATAATAAAGGCCACTATT
GATATTGATACAAGCGTCCCTGTCATTAGTTCATATGCCACACCAACGATACCTCTAAGCAAGGCACAGACGCTATTGGA
AGAAGCTAGGTTACAAACCCAGTTAAGAGATGCTGAAGAGGAAGAGGGAAGAGATCAATTTGGATGGGATGACACCCAAA
ATAAAAGAAATTCTAATTATCCAATCGAACAAGATCAATTTGAGACCAGCGATTACCTGGAAAGTTCAGCATTTGAATAC
CCTGGTGGCAGACTTTGAGAACTGCAATCATTAGTTACTTCTTGACCAACTTAAACACCTTAATAATTAATATTTAATAG
AACATAATATAGTGATATAAAGTATATAAAAATAAAAAGTTTACGAATTAATACAATCAAATTAGACACTGATACTATCA
AGAAGTACATCGCAGGAACCGCAGACATGATGTCCTCTTCTTTCAAATTACTGGATATATATATTATTATTATTGTTACC
ATTAACGTTATTATTATTAACTATTACTATTACATTAACTTAAAAATAAATATGAAACAACGAAGAACAAAAAGAATTAT
GAAAACATTTAACATGTTTCAATTTGTTATGTTTTGGCCAACCTGCGTTTATTCTTGCATATGACATTTTTGTAATTCAT
CGATGATAACTTGGTTACCCTTTGGATCCAAATTCATAGCAACAGTTAGCTCCTTGATTGCATCTTTTTTCCTCCCAACT
ATTCTATATGTTTGACCCAGCAAATAATGGGCTGTGGCATCATCAGGAACGAGTTTCACCAATTCTTCAAAAGTTTGCAA
AGCAACATTATATCTTGTCATGGAATAGAGCAACTGGCCCATCTTATATTTGGATAGCGAGGAAGTCGGTTGCAAATGAC
ATGCTAGTTCATAATATTGTAGAGCCTTTTCCTTATAGCCCAGCTTTTCTAAAGAACCACCGCAACAACAGATTAACACA
ACATTGACGGGATTAATTGACCTTGCCTTTTCAAAATATAACAACGCTTCTTCATATTGACCTAATTTCATAGCGCTCGT
ACCCAATCCGTAATATGCATTGTAATGCTGAGGATCACAAGCTAGCGCCTTTCTATAGCATGTCTTGGCAGAATCCGAAG
AATCGTTGGAAGAATGTTCATGACCTTGCAAAGTATACGCGTATGCAAAATTTGGGTCTAACTGAGTAGCTTTTTCGAAG
GCTTTTATTGCGGCATCATGATCCTTTTGCAATGATAGCAAATTACCTATACAACACCATGTTTCGGGCTTATTAGGCAT
TGTATCCATTAGCCCATTTGCCAAATTTGAAGATTTAACCTTGTCATGCAAATGCCACAGCAAAGTAGAAAAAATTTCCA
TATCTTTTACCCTTGCCGGTTGTAGGTCTTTCAATCTATTGAAATACTTTAAGGACATATCATAATTAATGATCTCAAAA
TGAAGTTTTCCTAATTGCACTAGACACCATGGCATTGTGTCTTTAATATGAGATGGGATTTGAGACTCGAACAGTCTTAT
TGCCTTGAACGAATTGTATTGTGATGACGACCTTAATATTAAAGCGAAATTATACATGATTTCAGGCAGCGTAATTGAAT
AATCACTCGTTAGTATTGAGTTACTGATTATTAAAGACCTTGGATTTTTCTTGGAAGTTGTTAACCTTCCTGTTGAGGAA
TATAGGTTTCTTGGAGTTTTGAAAGTTGTTTTATTTATAATGTTATTATTATTATTATTATTATTATTATTATTATTATT
ATTATTATTATTATTATTATTATTATTGTTATTTTGGTGGTTCCTATCGTTATTTAACAGTTTCGATGGAGGAGTCGTTA
AAAGTTTGTTTCTGTTATAAACTTTGGCCAACGAGCTTATTGTAGGCTGTTTGGAGGATGGAGACACTAAGTTCATGGAA
ATGTTATTTGGTAGCGCAGAAGACGTCTTACTGTTGATTGCAGGGTTTTTAGGAGTTTGAGTATTTTTGTTCTGGCAGGT
CCTTATTGATGTGTTCGCTTGTTGCTGCTGTGACCTTGAGAAATGCTGAATGGAAGAAAAAGAAGATGCCGATGTAGAAG
GGGGAGAATTAGACGACTGAAACAGTGTATTAACATTATTATTGATATTATTATTGCCGTTTTTGTTTGTTTTTGAATAT
AAGCTAGGTTGTGAACGAGGTTCGAAATGCGATAGTGATGTAGACGGAAACGATGAAGCTGCATTATTATTATGACTATT
ACTTTTTTTCCCTGCAATGTCGAAAAAAACCCTCTTGAGATCCACGGTAGCTCTCATTTTACAAATCGCTTCGTAAGATT
CCCAAAGGTAAGGATTAATGGCTAATGCTTCAGAATGATAAAATGCTCCCTCCTTAGAATGGTCCAGTTTCATATAAAGA
TTGCCTAACAGGCAATTCAAAGTGGCCAAATCGGGAATATGGACGAGATTAGAATTCAACACCATATTTATGCGCGTATT
ACTGCTGTTCGAAGAAAATACATTTATTATTGAGAGAAGAGTGAGGATAGCTTCGTTAACTCCCTGCGAAAGCTGTAAAG
CACAACGCCCGAATATGTAAGCGATACCAAGATGATACTCCTTGAATTCTTTGGATATCTGGAACGCAGTGTGGTAGCTT
TTATTCAGAAACAGCGAAAGTGCATATAAATATACCGCATCGGACCAGTAAACACTTGATTTATCGAGAATGGAGCATTC
AGCATAGAGCAGTTCGGCCAAAAACTCTGCGGTACTGTAGTTCAACTGCTGAATAGCCTGCTGAATGCAGTCCTGAAGCT
GTATGATGGTGCTCAAAGCTTGATCATCAAAGCTGGGGATTCCTCTCGAGAGGGTGAACGGTGCTAACTCAGGATTTACC
GCCATGCTATTTTTATTATGTATCCTGCACGAAAAGTTCGTGTCGATTTATGAATAGATATGCAGTCACCAAAACAGAGT
CTAAAACTCTCACAGCTAGGTATGGTTTTTTGATAAACTTTTCTGTGGCACCTTTGCTTGCACTTTGATCCTTTTGGTTT
ACTTTCAGCCTGTTCCATCCTTTTGATCAAAAAAAAAAAGGAAAATCAAGCGCGGGTAATAACGGCACCATTAAATACTA
GTAGTACTATATAGATGGTATAAAGAAATGATTTAAAACAATACGATTATATGATATTTATACATCTGTTTCAGTTGAGC
TTTTTTTCCATAGAGCTGGTGGTACGAAGATGGCTTTTGGCGAGGGCGACCGAACCAGATAGCTGCGTCAAGGCCAATAG
AAGCAACAGAACAGTATTCAATGCCAACAATAGCGTGCTTGCTTGTGAGTTTGGTGGATAGGAATTCCAGCACCACTCGT
GCAAGACGTACCAAATGGGACCAACGAAGAAGGGCATTCCCGACCAAAAGATCAGTATAGGCAAAGTCCAGTGATACCAG
GATAGAAACTGGTAGTGGAGGGACCTTGAAAATAGGACGCCGATGAAGTTGGATGCGATTAGAACGAATGGAATAGTCTT
GGCGGGATTGGCATTGAGCACTGCATTTTTCCTCAGCGGATGGCACAGGGAAGACCATAAATCGGGCAGGATGCGAGGGT
ATCTTGTGACGAACAGTGTGGTGAGCGCTATCAGGTGGCTGATTAAAAGGGCCAAGTGGAACCTCTTATCATTGAAAGCC
TCTTCATCCATCATTTGCCAATTGATACTCCATTGGTACATAAACTTCCTGCCGAAATTAAAAGCGCAATGCAGGTACTG
TTGCGGAAAGCTGCGCAGGAAGGGCACTGCAACTGCGACTTGCCATGCAATCATCGCAACGAGATCCAACAAAGTAAGGA
TTACGTTCGCGTCATTAAGGATGAATAGAGAAATCATCATTGCAGGGAAATACAACAGCGCATTCATCTTAATGCTCACA
GCCATACTGTATGTTGCGGAGATCACCAGCGCAAGGGACTTCTTTAATTTGGGGCGCTGATGGCACCTGCTGGCCACGAT
AGCCCCCAAAACCGTGACGACCATAAACAAAGTAGTGAAGCAATCATTGAATAACCGTAGCACGTAAATAGAGTGCAATC
TTTTAGAGAGGCACGCCAAGACCACACACCACGGTGGTAGATGTAAAAGGTAGTAACACGCCATTTGTAACGCCAGTGTA
AGGAGATACAAGTATCTGAAAAACACTTGCCCGCGCTCAACGTGGTCCATTCCCTCTGTTAGCCAGTACATCATCTTGTA
GATCAAGACGTGGCCTGCTGGATACACCAGCGGGCCCGTTCCACCACTCACCTGAGAGTAGTCCAGCATGCCATCGAGCT
GAATCATCTCGATCTGCTCCATGTACGCCTTGTAATCGATCTCTGTGTAAGCTACCTTCTTAATGATAATCTTGCACAGC
ATGCTTTCGAACAAAATCAAAAGGGGCATAACGATAAGATTGGCCCTACAATCGAAGATCACGTAGCGCACACCGTCCTT
GAGATCCTGCCACAGATCCAGCGGAGGTCTGACAAATTGCTTCCTTTGCAGAGACTTTTCACCTTGCGGAGACTGTTCAC
CTTCCATACTACTAGTATCTAACTCTTTCTCTCTCCCATACACACTCTATGATACTGTTTTCACTCCCAACTAGTGTACT
GCGTTGTTCTTTAAGTTCGATAGCGAAATTTCTTTAGCTTGTTTACAGCACCCAGCAACCGCACACAGAATGTGACGGCA
AATGCATTTTACATGGAAGGCTATCTACAAAACAGCAATAAAGAGTCATGTAAGATTGGGAAATCTCTAATGTGACATTC
CATACTTGTTGCAACAATTTTGGGATGCTTCTGCGTCGTACGACCCTGTATTTACCTTCTCTAGCTCATCGCTTCCCAGG
GTCCACGTTAATTTTTCAATTTTTTCTTGCGTGTCGAAGATTCAGGTCTCGAGAAATTTGTCAAAAATTTTTCACTAGAT
ATTAAGAACTATATACATCGAATAAGATGCCAGCACAGAAGAGATAGGCAATCAGTTTAGATACTACAGACACTATCCAA
TAGTGCAAAGCAAAAGCAGCATAGAAAAAAGAGAATCCCGTTTCCAGCTTTTTCTCTTTTTCCCATTCGTTTTTCCTGAT
CTTTTTTTCTGCATCGTGGCACCTAGAACAAGAGGTACCTTCCATCCTTCGCTTAATATTTGATACGACTTTTTTGATTT
CCATTATTATTATTTGTTACTATTATTATTTATCATTTGGGTTTCGGTTTTTTGTAATAATTTTCTTTTTTTTTTTTGGC
TCTATTTCACTAAGACATCGTATATATGCCAGGCCAGATAATCAGCATTCCGTTTTTGTCGCAGAACGAGGACATGGATA
AATACTTGTTGGAGTACCGCAGTTTGAAGCTCCTTCATCAGTCCAGTAATTCCTTCCAGTCTCACAATGCGCCCTCCCAC
CAGTCGAACTACCACCCCCATTACAATCACATGAAATACAACAACACTGGTAGCTATTACTATTACAACAACAACAATAA
CAGCAGTGTAAACCCACATAACCAAGCTGGTCTACAATCCATTAACAGATCTATTCCATCGGCCCCGTACGGGGCTTACA
ACCAGAACAGAGCTAATGACGTACCATATATGAATACCCAAAAGAAACACCACAGATTTAGCGCTAACAATAATTTGAAC
CAGCAAAAATACAAGCAATATCCCCAGTATACGTCCAATCCAATGGTTACTGCACATCTGAAGCAAACGTACCCTCAACT
GTACTACAATAGCAACGTCAATGCTCACAACAACAACAACAACAGCAACAACAACAACAACAACAACAACAACAGCAACA
ACAACAACAATCTTTACAACCAGACGCAGTTCTCCACGAGGTACTTCAACTCGAACTCCTCTCCCTCGTTGACTTCTTCC
ACTTCTAACTCATCCTCTCCATACAACCAAAGCACCTTCGAATACATTTTGCCGTCAACTTCGGCAGCTTCCACAAATTT
ATCGTCGTCATCATCAAACAACTCTATGCACACCAACCCAACCACTGCAACATCGACATCCGCCGATTTAATCAATGATT
TACCCGTGGGCCCCACGTCCAGTTCGCTTATCTCGGATCTACATTCTCCACCAACTGTATCTTTCCTACCAGCAAGCCAA
ACCCTGCTCATGTCCTCCACCACATCTAGCTCTATTGGCACCAACATAAACCCACCGCAACATTCACCATCCCCATCGCA
AAGGGAGGATTTTTCGACGGCACCAGTGAACATGTCTTCGTCCGCATCACTCTTGATGAATGATTCTTCTTTAGGATGGG
GGTCTAACCACATGAACGTATCTTCATCCTCTCAACCAGCATCATCAAGACCCTTTGGCATTTGGAATACTGACATGAGC
GTTTGGAGTTGAGATGTTTACGTATATTTTTATGTATATTATTATCATTAGTATTACTATTATTGTTATTATTTATGCAC
GGTTCCTATTTACACGCGGCGTTTATATTTTACCATTGAATATTTAAGATCTCTTTGAATTTTTTCTCGAATTCGTTTGC
CTTTATACGTCCCTGGCTTCGTCTCATTCCTTGTCCAATTAGGAATTTTAAAGAGGACTTCTTTTTACCAGTAACCAGGT
TCCGTATAAAAGTGTCATCTGTGTGCTGTGCAATGACATCATTACAGAGATCCATCAATTCTTGAGGGTCGACCTGATTA
ATCGCATGCAATTCAAATTTCTCGATTAGTTTTGAAAAATCTGGAATAGACAAATCTTGGCAGTTACTCTGCTCGAAATT
TTCCAATATGTGAAACAGTAACATTTTACCACTAGTTGCGGATATAACCTCTTCATGCAATAACTTCAAAAACTGGGCGA
AAACCGGAGGAGGCAAAATTTCTTTTGCTTTGGCCAATGGAATTTGTAGCTTGTTCAAATCTCCCAAGAATTCATGGATT
ATCCAATTCGTAGGTAATTTCGCGTTACTACGTTCACCAGCAAGCTTGGAAAATTCACGGAAGGTGTCTAAGTAGTACGA
TCTCAACGCCTCATGATTGTACATATCGTTTTGGTTACTATTATAAGTCAGAATCTTGGCGTCCTTCAATGATAATTGAT
AGGGTTTCTTCATAAGAATTCTCATTATATCGTCCGGTAATTGGGGCATCAACCCTCTCACACCACTGATAACGTCTGGT
GCGAGGTTGATATACGGCAATTCTGGATCAGGCATGTACCTGTAATCGATCGTGGTTTCTTTGCTTCTCAACTTCACCGT
TGATGAGCCTGTCCAGCCCCTTGTTTCTGGCTCCATCAGTGAGCTAGTGTCACCCACAGAAATCAACTCAACTTGCCGCT
GATATTCGTACTTGATTGCATTGATGATGGAACTAGTATTGGGTAAATTCTTCAACTCAACGCGTGCATATTCATTAATT
GAGAGGTTAACGTCCACTCGCATGGCGCCCGTTTCCAGGTCCCCAGAGGAAATGTGCAAATGACGTACCAAATTCTGATA
TTTTTTAATAAACGCTCTAACCTGTTTAATATCACTGAAATCTGGTTTAGTTACCAATTCGATAAGCGGGACGTTCGACC
TATTTAAATCAACCAAAGTAATAACGTCTTTATCTGTCTCTGTATAGTGTGACTTCCCCGTGTCCTGCTCTATCTGCAAC
TGTAAGATACCGATTTCCTTGGCTGATTCATCGATATCATCCAATTCCTTCGACAGATTGATCTTCCCACCCCGAGCAAA
CGGCCTGTAGTGCTGCGTCAGTTGATAGCCTTGAGGTTGATCTCCATAAAAATAATGCTTCCTATCAAACTGAGATATGC
TATTCACTTGAGAACCCAGTGCCAAGGATAGTTTCATGGCAAACAAGATTGCTTCCAGATTCAAAACCGGCTGCGTTCCC
GGTAGAGCTATGTCATAATAACTAGTATGATGGTTTGGTGCATCCACTAGAGATGTGGCGCTATTCGTTGATTGTGAAAA
AAGCTTGTTTTTGGTGTTCAATTGCGTATGAATCTCCAATCCACACTTCAATGCATATTCCGGCCTGAAGGGTGCACCGT
GACTATGTATGGCTTTGGTTCTGGCCAAAGAATAAAAACGTGCAAGCCGCAACATATCTAGTTCCTACTCTGGTCTTTTT
GGACAGGAATGCTAACAATAACACTATTACTAGGTGGTACGACTAAGTACATCACGTCAAGCTTATTACTACTATAACTA
CTATTATCATAACAAAAGGGAAAACTAAACCCTATCTAAACAAGGGTTATTTAAATTTTTAACAAGGGCATACAACAAAA
AAATAATAAACCTAAAATCAGAAAGTTAATCTTTCAGGGCTTTTGAAAGTGGAATTAACGTCTCTAGTAAACGAGGATTG
TTTCCAATGAGATTCTAAGACCCAAATATCCTCTTCTTTACTTTGAAATGTTTGCAATGGACCATGATTATGGATGTGTT
CTTTGTGACACGCTTTCAATGTACTCTATATCGTGTTGCACGAAGGATTGTTACTTTATTTGTAAAAAAAAAAACAATTT
TTCGAGATGGGACATTAATATTGTAGAATTCTGAACATATTAGTGAACAGTTCTTTCGGAGAATTACTGGAACCTAGGAT
CTGACAAGCGGACAAAAAAGCAGAGTGCGTTTATTACTTCTCTTTCTAGCGGTTGTTCATGTTTCAAAGTTTTTTCCACA
ACAATGGGCCCGCTGCTGCCGGTGAAACGTTTTCAGATAGCAGATCGTACCCTTTAACGAATCATCAAGAAGTACCCAGG
AATGGACTGAATGAGTTGGCCTCATCTGCAACCAAGGCGCAACAACAACCTACACACATATTAAACTCATATCCAATTAC
CGGGTCCAACCCACTCATGAGGGCAAGCGCAATGGGGGCGACCTCTGGCAGCATCAATCCTAATATGTCCAACATGAATG
AGCACATTCGTGTTTCCGGGATGGGGACTTCTAAGCCCCTGGACTTAGCGGGAAAGTACATTGACCATCTACAACATAAA
GATAGTAACACTCCCGTACTCGACGAACGATCTTATTATAACAGCGGGGTAGATTATAACTTCAGCAGAGAAAAAAACGG
CTTAGGAGCGTTTACTCCATTTGAAAAGCAAGATGTGTTCAACATTCCGGACGAGATTTTGCATGAATTTTCCACTTCAC
AGACAAAAACTGATATGGGTATTTTCCCGGAGTTAAATCGATGTTGGATAACTATTGATAATAAACTGATACTCTGGAAT
ATTAACAATGACAATGAGTATCAGGTGGTAGATGATATGAAGCATACCATTCAAAAAGTCGCCTTGGTAAGACCTAAGCC
AAACACCTTTGTGCCTGCCGTGAAGCATCTACTTTTGATAAGCACGACAATGGAGCTTTTCATGTTTGCTATTTCCTTAG
ACAAAGCCACCAACGAACTCAGTGTATTCAATACACATCTATCAGTCCCTGTACAAGGCATTGATGTAATAGACATTGTG
TCTCATGAAAGATCGGGTAGAATTTTCTTCGCAGGCCAAGCCAGTGGCCTGAATATCTGGGAGTTGCACTACTCAGGTTC
CGATGACTGGTTCAATAGTAAATGTAGTAAGGTCTGTCTGACAAAGTCTGCCCTATTAAGTCTTCTACCTACTAACATGT
TATCGCAGATTCCAGGTGTTGATTTTATTCAGGCTTTGTTCGAAGATAATTCTAACGGTAATGGCGGATTTTCTCAAGAG
ACCATCACGCAACTAACTATTGACCAACAAAGAGGAATCATCTATTCATTATCCTCCAAATCCACCATTAGAGCATACGT
AATAACAGAAAAATCACTGGAAGGACCCATGTCAATTGAGCCTGCCTACATCAGTAGGATCATAGGTACCACGACGGCAA
GGGCAGCACCGATTTTGGGCCCCAAATACCTAAAAATTGTCAAGATAAGCTCTGTTGCACCAGAAGAAAACAACAATTTG
TTTTTAGTTGCTTTAACAGTAGGTGGTGTGCGTTTGTACTTTAATGGTTCCATGGGCAGATTTAACATCGAAGCTTTGAG
GTTAGAATCGATCAAGTTCCCCCCTAGTTCTGTAACTCCTGAAGTCATCCAACAAGAATTACTACATCAACAACAGGAAC
AGGCGAAGAGAAGCTTTCCTTTCTTTTCAAATCTAATGTCTTCCGAACCAGTCCTCTTAAAATTCCAAAAGAAATCATCT
GTATTACTAGAGACTACAAAAGCAAGTACAATTATTTCCCCAGGCATATTTTTTTCCGCTGTGATCAAGTCATCTCAGCA
AACTCATCAACAAGAAAAAAAAGAGAACTCATCTGTTACTGGAACGACCGCTACCGCAGGGTCTAAAACTGTCAAACAAC
AGCCAGTTACTTTACAACATAAGCTTTTCGTTAGTGTTCCAGATTATGGTATCTTGAAAACACACGGTAAGTACGTTGAA
AATGCCACGTTTTTGGAAACTGCGGGCCCAGTTCAACAAATTATTCCCTTATCGGGGTTGTTTAATGCAACGACAAAGCC
ACAAGGATTTGCTAACGAATTTGCGACACAGTACACATCAGAAACTTTAAGGGTAGCAGTTTTGACGAGCACTTCTATCG
AAATTTATAAATATCGTACTCCTGATGAAATTTTTGAGGATCTAATCGATAATCCGCTGCCATTCGTCTTAAATTATGGT
GCCGCGGAAGCTTGTTCCACTGCATTGTTTGTTACTTGCAAATCAAATAAATCTGAAAAATTAAGATCTAATGCCCTGAC
TTTTTTAACTATGGGTATTCCTGGCGTTGTTGACATCAAACCTGTCTACAACCGTTATTCTGTATCTACAGTATCCTCTT
TATTGTCAAAGCCCACTTTATCAACCGCAACAACTAATCTCCAACAATCAATAACTGGCTTTAGTAAACCCTCCCCTGCA
AACAAGGAAGATTTTGACTTAGATGACGTAATATTATCCCCCAGATTTTACGGTATTGCATTATTGATTACCAGACTACT
TCGAGATATTTGGGGGAGACATGTCTTCATGACTTTTACAGATAATAGGGTGACATCCCATGCTTTCATTTCTTCTTCTG
ATCCAATCACTCCATCTATTAATAACCTAAAAAGTGATGAAATTTCACAAAATAGGAACATAATATCAAAGGTTTCTATT
TCCAAGGATTGTATCGAGTACTATCTATCTTCAATTAACATTTTAAATGAATTTTTCATCACTTATGGTGATTCAATTTC
CCAAATATCAGCTCCCTACGTATTAGCGAACAATTCTAACGGCAGGGTTATTGATAAAACAGAAGAAGTTGCAAACCAAG
CGGAAAGTATAGCGATTAATGCGATGATCAAAATGGTACAGTCCATAAAGGAAGGTCTATCATTCTTGAACGTTTTATAC
GAGGAAAGCGAAGTCGAAGGATTCGACAACCAATACCTTGGTTTCAAGGATATAATCAGTTTTGTAAGCTTGGACGTCCA
AAAAGATTTAGTCAAACTAGATTTTAAAGATTTATTTGCTCCAAATGACAAAACAAAATCATTAATTAGAGAAATTTTAT
TATCCATCATCAATAGGAATATCACCAAAGGTGCGTCGATAGAGTATACCGCAACAGCTTTACAAGAACGCTGTGGATCA
TTCTGCTCTGCAAGTGATATATTAGGATTTAGAGCCATTGAACATCTTAGAAGGGCTAAAGAAATTGGCTTGCGTAACTA
TGATTCTCTAAACTATCACCTGAAAAATGCTACTGCTTTACTTGAACAAATTGTGGATGATCTTTCTATCGAGAAATTGA
AAGAAGCTGTATCAATGATGCTGAGTGTAAATTATTACCCAAAATCTATTGAATTCTTATTGAATATTGCCAACTCTATG
GACAAAGGCAAACTAGCTTGTCAATATGTGGCAAATGGATTTTTAGAAAATGATGATAGGAAACAATATTACGACAAACG
TATCTTAGTTTATGACCTAGTTTTTGATACTTTAATAAAAGTAGACGAACTTGCCGAAAAAAAACAGTCATCAAAAACTC
AAAACCAAATTTCGATATCGAATGACGATGAAGTGAAACTGAGACAAAAAAGTTATGAAGCCGCCCTAAAATATAACGAT
AGATTATTCCACTATCATATGTATGATTGGCTTGTGTCTCAGAACAGAGAGGAAAAACTATTAGATATTGAAACTCCATT
CATACTCCCTTATTTAATGGAAAAGGCAGGTAGTTCATTGAAGATATCTAATATACTCTGGGTCTATTATTCAAGAAGAT
CTAAATTTTTCGAATCTGCTGAAATTCTTTACCGTTTAGCTACATCGAATTTTGACATCACATTGTTTGAAAGAATTGAG
TTTCTTTCACGCGCCAATGGTTTTTGCAACAGTGTGTCACCATTAAGCCAGAAACAAAGAATTGTACAATTAGCTAGTAG
GATCCAAGATGCATGTGAAGTTGCTGGTATTCAAGGTGATATATTGTCGCTCGTGTATACAGACGCAAGAATAGATTCAG
CCATTAAAGATGAGCTGATCAAAACTCTAGATGGTAAAATATTGAGCACAAGTGAGCTGTTTAATGATTTTGCTGTACCC
TTAAGTTACCATGAAATTGCCCTATTCATTTTCAAGATAGCAGATTTTAGGGACCATGAAGTAATTATGGCCAAGTGGGA
TGAGCTATTCCAATCTTTGAGGATGGAATTTAATAATACCGGAAAGAAAGAAGATTCAATGAACTTCATCAACTTACTGT
CTAATGTACTGATTAAAATTGGTAAAAATGTTCAGGATTCTGAATTCATTTTCCCCATTTTCGAACTCTTTCCCATTGTC
TGTAATTTTTTCTACGAAACACTACCTAAGGAACATATTGTATCAGGGTCGATAGTTTCTATATTCATAACAGCGGGTGT
TTCTTTCAACAAAATGTACTATATTTTAAAAGAACTAATCGAGACATCAGATTCCGATAATTCCGTATTTAATAAAGAAA
TGACCTGGTTAATTCACGAATGGTACAAATCGGACAGGAAATTTAGGGACATTATTTCCTACAACGATATCATTCACTTG
AAGGAATACAAAATTGATAATGATCCAATTGAAAAGTACGTTAAGAACAGCGGCAATAATTTGGGGATTTGTTTCTACAA
AGAATAAAAATTCATGTTCGACATATAGATAGCAGGGTAATGTACGTGTATATTTTAATGTAATAAAGAGGCCTTACTAG
ACGGTAAAGTTAAGAATATCGAGTGAACTTTTCCTTAAGATAAAGGTAAATATAGTCGAGTATTTATTTATTATTCTTTT
CCACTATACAGTATTTAAAATTCTGTAAGAAATTGATTCTACATACATAAGACAAACGAACAGGTCAGAGAGAATCAGAT
TTTTGGTTAGCAAGAATACATTTTGGAGAAGAAAGACATTAACTCCACCTTACTGTATCATCTTATTTGCTTTTTCACTC
CTTCCTAATATTTTTTTTATTTTATTTTGAATTTCTTCCTATTTCTGATGCATTGAACAGATCGTAATCTGTAAGTAAAT
ACCATAACGTGCTCACATTTGTCTCCAAATACTGGTGAAATCTTGGCTCCGTTGTGTACAAAACTTCTTAATGAATATAT
ATATATTTTTCCCTTATTTTATCTTTTTTTTTCGAATTTTTTATGTAAACATTCTTATACTGGAACAATAGATGGCTAAT
GAGTCCCTATAATTTCGATTTTAGATGTTAACGCTTCATTTCTTTTCATATAAAAGACTACCTGCCAAATGTATTTTCTC
CTGAGTAAGTGACATACAAAAACCCGTCCTTATCCTTGTGTTCTTGATATATGGCAGACATCAACGCCGCAGTAGGTGGC
AAAGTATCATTGACAAAAATGAAGATGGCCTTCTCAGGGGGTAGCATAATTCTCTTTCTTATAACATAAACAAATTGCCC
TACGGTAAGGTCAGCAGGAACTAGATATTTACGCTTATCAATCTCTGGAATATCTGACTTTTCAGCTTTTTCGCAAATCA
CAGGTATCCTATTCTTGAACCTGTCAGCAATCCTCTCCGACTCCGCCTTCCTTTTTTCAAATGGATATTCAGACTTAAAT
GTAGACTTCATGTCTCTAGTAATTATTTTATTATGATTTTCTCAACTTTACAATTATTAGATTCTCTTATCAATCCCCTC
CTCAACCTTTAATGGTTCCCCTTTTTGTATTTCCATAATTATACCAAATATTTTTGCCGCCGCCGAAAATAACCGGCCTC
CGGGTGATGATATATCATGTGCTATGATTTCACGGGTATTATACAACATTATCGGTGGAGACAGTTAGCATTACATGACT
CTAACTTAAACGTAAACTTACACATATACATCTATATCACTTCGAGTAGAGAAAAATTTGTACGTATTTATATGAGTTGT
TTTCATAATTTGAACACTTTTAATTTGAAAATGGTGTCATTAATAGATTGTTCTTCATCACCAATTGGGTCTGTCTTTGA
GCCGTCATATTTGGCAATGTCGGATCTACAGGTCTTGCTTAACATATCAAAATGTTCTTTGACAATGGCTTCAAAGTCGA
TAGTATCTTTAACTAATTCGTACTCCACTAAAACATCGTCGGTGGCTTCCAAACCACACTTCTTTCTCAATTTTTGGATT
CTGTTGACCAGCTCTCTTGCGAGACCTTCACTCTTTAGTTCAGAGTAAATATTTGTATCCATGATGATTAACACGTCTTG
GTCGGTTCTGGTTTCTTGTCCAGCTTGGACAGCAGATTCTGGCAAGCCTCTAATAGCATTCAAATCTCCTTTAACCAGTT
CAATACCGGCAACCTCCAACTTTCCGCTTTCCAAATATTCCCGTACTTGCTCAGAAGTGACTGATGGTAGGGCATCTTTA
ACCTTCTTTGCGTCTTTTTTCAACTTCTTACCCAATACAGGCCAATCAGCAACTGCTTTATACTCAACACCATATTTTGC
CTCATCGGAGGTGATAACAACATCACGAACATTTAATTCCTCGATAATGTAGTTTTTCAAGGCTTCTACATCCTTCAAGT
ATGATTCATCACTGTGAAGGATGACCAAAGTCTTCAATGGAGTTTTTAAGGAAATAGTTTTCTTTTCACGAATGTTTCTA
CCCAAATCGATAACGGATTGCATTCTAGAAACTGCAGTTTCGATGGCCTCGTCAAAGTATTCTTTCTTGACCACTGGGTA
AGATAAGAAATGGACTGATCTTCCGTCCTTACCGTATTTTGCTAAGACAGCTTCTGGGATGTATTCCTTCAGTCTCAAAT
AAATGCTTTCTGACAAAAATGGGGTGAATGGAGCCATGGCACGGACAAATGTGAATAAGGCATCGAATAAAGAATTTAAT
GCTTTCAAACAGTCCTCAACACCGTTTTCACCCTTCAAACGACGACGATTAAATCTAATATACCAGTTTGTCAATTCATC
AATGAAATTCAAAAGTTTTGGAACGACAGTGTATAATTTGTACTGACCCATTTCTTCGTGAATGAATTGTACTAGAGATT
GCATAGAAGCTAAAATCCATCTGTCCATGACATTATCACTTTTCACAGAATCATCATATTGGAAGTCGATGTTAGACATC
TTTTTCAACAAGGCAATTTGACCGTCCAAAAATTTAAAGGAGTTCCACCATGGTAGTAAGACCTTTGAAACAACCTCCTT
AACACCCTCTTCTTTGAATTTCAAACTTTCAGCTTTTAAAACAGGTGAGTTTATCAAGTACAATCTTAATGCATCCGCAC
CATATTTGTTCAGAACAATGGATGGATCAGGGTAATTTTTCAAGGATTTAGACATCTTTCTACCATCGGCAGCTAAGACA
ATACCAGAGACGATGACGTTCTTGTATGGAACAGAGCCAAATAGATGGGTACCTAAGACAGCTAACGTGTAGAACCAACC
TCTTGTTTGATCCAAACCTTCAGAGATGAAATTAGCTGGAACTCTTTCGTCAAATTTTTCTGTGTTTTCAAATGGATAAT
GTTGAGAAGCATAAGGCATAGAACCAGATTCAAACCAACAATCAAAAACTTCTTCAATTCTCTTTAAGTCACCCTTACCT
TGCTTGGATGGAATTGTCAATTTGTCAATGACATCACGATGCAAGTCAGTGATGTTACGCACACCGGTCAATTCTTCCAA
TTCTTTGATAGAACCAACACAGACGACCTCCTCAAAATCGTCTGAAACCCATAAAGGAATTGGAGTACCCCAATATCTAT
TTCTGGAAACGTTCCAGTCACGGGCATTGGCGATCCAGTTGGCGAACCTCTTTTCCTTGATGGTGTTAGGAACCCAGTGA
GATTTCATCACAGAATCCAACATTTGAGGGACAATGTTTTTAACACGAACGAACCAAGCTGGAACAGAACGGTATAACAA
TGGGGTATCGGATCTCCAACAGAATGGATAGGAATGGCGAATTTGGGATGCCAATAACAAATTTCCAGTATTAGTTAAGT
ACTTAATAATCAACTTATCAGCGTCCTTGACATAAACACCCTCAAAATCAGGAACGTCTTTCGTGAATCTACCAAGGTCA
TCAATGGCGTTAGGTAACACTGAATCTTCGGATATGACGCCGTTCTTCAAACAAGCAGCATTATCCTCTTCACCGAAAGC
GGGAGCGTTATGAACAATACCAGTACCGGAATCACTAGTAACATAATCATCTGAAATAACTCTAAAAGCTGTTTCATGGA
ACTGTTCAGCGAAATATGGGAACAATGGTTCATACTTCAAACCAACCAAATCAGAACCTTTAATTTTTTCCACAATCTTA
TATTTTTCATTCTTAGGCTTCTTATACAAGGTTTTAATCAAAGATTCTAATAAGATGAAATAACGATCTCTGGTTTCGTC
GTAAATCTTTACATATTCGAAATCAGCGTTAACACATAACGACAAATTGGAAGGTAAAGTCCATGGAGTCGTAGTCCATG
CGACCAATTGAGTTTTTTCCTGGCCAATAACATTGAAACCAATGGTCACAGCTGGGTCGTTAACATCTTTATAGTTTTGC
TGAGCTTCAAAGTTACTCAAGGGAGTGGTTAGGCCAGTAGAATAAGGCATAACTTTGAATCCACGGTAAACTTGACCTTT
TTCATGAAGTTGCTTGAAAGCCCACCATGTGGACTCCATAAAGGATGGATACATAGTCTTGTAATCGTTGTCGAAATCAA
TCCAACGACCCAAACGACCAATAGTTTTTCTCCAATCACTGGCATAAGTCATAACAATGGATCTACACTCATTGTTGTAG
TTTTCAAGACCATACTTGAAGACGTCATCTTTACCCGTGATACCTAATTTCTTGTCAATGATATGTTCAATTGGAACACC
GTGTGTATCCCAACCGAATCTTCTTTCCACGTGGTGGCCTGTCATGGTAGCGTATCTTGGAACAATATCCTTAATAGTGG
AAGCAAGAATATGACCGTAATGAGGAGTACCGGTGGCAAATGGAGGCCCATCGAAGAAGGAAAACTCCGGTTTGTCTTTT
GTTAATTCTAATGAAGTATGAAAGGCATCTATTTCATCCCAAAGAGATAGAACTTTTTCTTCCTCCTTTGGAAATGAGAA
GTGTGCGTTACTCTCGGACATATTTCCTTGGTTTTTTGAAGCTTTTGGCTAAAGGTTGTAGGAAGTCGAGTAACATCACT
CTAGTTTAAAGCGCAAAATGATATTTTTCATGCTTAAGAGTCATCATTGTTTCGAGATTTCTTGCGTGCTGCGGAAACAA
AAAAAAAAAAAATTTTTCGTCATCATGGATAGATTACCCGCCATCGTATAAAAGGTTAAACATAAAAAGTAGCTAAATAG
AACACTATAGAAGAATAATCAATCAACCTCTTCCACTGTTGGACCTGTATCTTCTCCACCTCCCGTAGCACCCGAGTTGG
GCATGGATCCGGGGAATCCACCGGATTCCCCCGCTCCAGGACCTGCGCCGGCACCAGCACCGTAAAATTTCGTCATTATT
GGATTGGCAATGCCTTCCAACTCCTTTTGTCTATCCTTATATTCGTCCGTAGAGGCTGCCTGCGATGCATCTAACCAGTC
AATGGTTTCCTGAGACGCTGTTTCTAATCTCTTTGCATCATCTTCACCTACTTTCTCTTTGAAACTTGCTTCGTTTATGG
TATTCTTCAAAGTAAATGCATACGATTCAAGCTGATTCTTAGCCTGAACTCGTTCTGCCTCCCTTTCATCGTCAGCCCTA
TATTTTTCAGCTTCAGAAACCATCCTATCAATATCATCCTTCGAGAGCCTACCTTTATCGTTAGTGATCGTGATTTTGTT
ACTCTTACCAGTACCCTTTTCCAAAGCAGACACATTAAGAATACCATTAGCGTCGATATCAAAGGTAACATCAATTTGAG
GCACACCTCTGGGAGCAGGCGGAATGCCACTTAATTCGAATTTACCAAGTAAGTTATTATCCTTTGTTCTTGTTCTTTCA
CCTTCAAAGACTTGAATTAAAACACCAGGTTGATTATCTGCATAGGTAGAGAAGGTTTCCGATTTCTTTGTTGGAATCGT
TGAGTTTCTAGGAATTAGCTTAGTCATTATGCCGCCTGCAGTTTCAATTCCTAGGGACAATGGCGCAACATCCAATAATA
GTAAATCTTGTGTCTTTGTTGATTGATCGCCGGTTAAAATGGCAGCTTGAACGGCTGCACCATAAGCAACAGCCTCATCC
GGGTTGATAGAACGATTAGGCTCTTTGCCATTGAAGAAGTCAGAAACTAATTTCTGAATCTTTGGGATTCTGGTAGATCC
ACCGACTAACACAATCTCATCAATTTGGGACTTGTCCAGCTTCGAATCTTTAAGAACCTTTTCTACTGGTTCCAATGTGG
ATCTGAATAAATCAGCACATAGCTCTTCAAACCTTGCCCTTGTTAACGAAGTGTAGAAATCCATACCTTCAAATAAAGAA
TCGATCTCGATCGAGGTTTGAGATGAGGAAGAAAGCGCTCTCTTAGCTCTTTCTGCCGCAGTTCTCAATCTTCTTAACGA
TCTTTGATTATTAGAGATGTCCTTTTTCGTTTTCCTTTTGAATTCAGTGGCTAAATGGTTCACCAACCTATTATCAAAAT
CTTCACCACCTAAATGAGTGTCTCCTGCGGTAGCCTTAACCTCAAAAACACCCTCATCAATTGAAAGTAAAGAGACGTCA
AAAGTACCACCACCCAAATCAAAAATCAGGACATTGTGCTCAGCCCTGCCTTTCTTATCCAAGCCATAAGCAATTGCTGC
TGCAGTGGGTTCATTGATAATACGTAAAACGTTCATCCCTGCAATAGTTCCTGCATCCTTAGTGGCTTGTCTTTGAGAAT
CATTGAAATATGCAGGAACAGTTACAACAGCATCATTGACCGTAGTTCCCAAATAGTTCTCAGCAGTTTCCTTCATTTTG
CTTAAAACCATGGAAGAAATTTCCTCAGGCGTAAATGTTTTCGTTTCACCCTTATATTCTACTTGCACTACAGGTTTACC
ATCTCTGGATATAACTTTGAAAGGGAAGTGCTTGGCATCTGTCGTCACTTCAGGATCATCAAATTTACGACCAATTAACC
GCTTTGCATCAAAAACTGTATTATGAGGATTGATTGCAGCTTGATTTTTGGCGGCGTCACCAATTAATCTTTCGGTGTCT
GTGAAAGCCACATACGATGGAGTGGTCCTATTACCTTGATCATTTGCAATTATCTCTACCCTATCATTGGAAAAATGAGC
AACACACGAGTAAGTTGTTCCCAAATCAATACCAACTGCTCTAGACATTTTTCTTTGTAGCGTTTAGTACCTATTCTATC
CGTTTAGTGACAAACATTGACATACAAGAATGTTTATGCTACCAATTTCAGTCACTTTATATACCCTTCCATTCGTTTCC
AATTGTGCAATATGATACATCCCTTAACCATCTTCTGGTCACCCTTGTGGCTGCTTCTGTAATATTCTATAACTTTCCAC
AGCGATCCCTAATTAAGGGCACCCATAACCTCCATAGGCATCAAGTCAAATACGTTTGATGATAGCGCCGCACGATGATC
GTTATGGCCTTTGGTAATAGAGACCGCCAACAATGGTAGGGTTGTGCTCATCATCCTCGTCATCCCTTTCTTCATCACTG
ATACCGTAAATAAGAGCGTCGTCTTCATTGTCTTTACCAAGCAATTCTGGATATTTGTTTTCCATTATCTTTTCTGTGTT
GTGTAGGGAGTTTTTTTGAAATGACGAATACAGACAAATATTCCAAACTCGTTCATTCAACAAGATGTCTGAGTATTGTT
CAGGCAATGTCTTTATCTGATAATATAAGATTTCGTCTAATTTATCGAGCATATGTTTAGGCACCGTAGCGCTTGAACAT
ATCAGTTCGATCATAGCATGCCATTGCAAACTCGACCCGTAGTTACCAAAAAACATGGCATTTAAGAACGCAAACTGCAA
CTCCCCAAAATAATTACTTGAATTTTTAAAAATTCCTTGTAGCATTACAGTGTTCAAGTAGTAAGACTTGTCTAAAAAAT
CCTCCATTTCATGGCCAGGCCTTATGGCTTCTCTAGATTTGAAGTTTATTACTGTATAGTTTAAAGAATGTGCAGGATCA
TCTTCATTCTTGGCTTCCATTTTAGAACCTGCTTTTTGCAAGCTGGATTTTAGCAGCTCATTTTCTTGAACTGTGGTCAT
CGAAGAATCTACGTAAGAGAACTGGTTTTCATCTTTCCTTACTATCTTTCGGATTTTATCCATCTGCACAAACTCGGTAA
GATTGTACCAGGTATCATCTTCGTCAATTTTCGGATAAGAAACCATCATCTGCCGTTCCTTGAAGTTGTGAACAATATTC
TCGAATTTTGCGCCATCCCTTTCTTCCATCATTTTGTAAAGGCCATCTTTAGGATCATACTGAATGTAAAAGTTTCCCAT
TCTACAGTCAAACCAGTAGCCATACCTCATGCTGGAATTATCTGCATGCTGAAAATGAATGACATGAACGTGTCCAATGG
GGATGTCCTTGATTCCGTGAAATGGCTGATTCTCCTTGACATTAAAGGAATACTGATCGATCCCTATAGTTACCTCAATC
GGAGCAGATGTAAATGGTACAGTATTCATTGCAGGCTTCCGATATTTTATTTTTTAGCCCCATGTCCCAGCGATAAGGAG
GATCTTTGGTGTCCATTCATCTCATTAAACCCTAAACCATTGAAATATTCGTGTTCGTGCGTCGCGATTTTTTCCGCTTT
CAAGATGTGTCCTTTCTTCATCTCTTGGTTCTTATAAAAGGGCGCCGCAAACCCCTCCTAATTACTTTTTCCTTTTCACA
TCCCATGGGTTTTATCTTATACCAAATGTTTACCATTCTGAATCGTATAGCCAACAAGTAACCACAGCTGCAATTGTGAA
AAAAATTGATAGGTGTGGTCACCCAACTGTTTTTTTCTCTTTTTCTTTTTTTTTTTTTGAAATGGCTAGACGGTGCTTTT
GCTGGTAAAAGAAAAACTCTTGTTTCAATTTAACATGATGAAAAAATATATTAACACAGACCTGTACTGAACTTTTCGAA
GTTTTGCAGATAACAATATTGCTTTTTTTCTCTGACTTTAACTAATCGTTCTTATTTCTGTATATACTATGACCTTGCAA
ACCTTGAAATGCAAAATTCGTATTCTCTGCTAAATTGAAAAATTTAGAGCATGAAGTGTGTTTTCCAGCAGACACCGCCT
GTGAAAAAGATGGTAAAATGATATGATAATTAAACACACATAATAATAGCATATATGATATATAAGACTATATGAAGAGA
TGAGGAGAAGAGAAGAAAAAATTGGTAGTATTTTCATTTCATCTATTTCTTAGCAGTCAATCTTCTTAGGTAGAAAGCTA
ATTCTTCACCTTCCAAGATGTAACCATCACATCTACCGGATTGACCTGGTCTGGAAGAGATACAAGCGTATAATCTACCG
GCGCTGAATTGAGATTCAACGGAAGATTCGATCTTGGCAGAAGCAGCTCTAGCAGCCCACTTTCTTTCAGCGTTCTTGCT
CTTGGCAACAGTTTCTTCTTCCTTGACGTTCTTCTTCTTACCCAAGGTTTGACCGTAGTGAGCTTCGAACCATTGTCTGA
ATGGAGTAGCATCAATTTGGACAATGGCAGCCTTGGTCAAAGTGTTAGTTCTAACCAATTCATTGTTGGATGGATGGTAA
ACAACACCAGCAATTCTGGTCTTCTTGGAGATACCTTCAGAAGCCCAAGAAAAGTTACCGGTTTCAATTCTTAGAGCTCT
GTATTTCTTGTTACCACCTCTAGTTCTAACAGAGTGAATTCTCTTAGCACCGATCTTGGTGTTGGCTGGTTGACGGCCTA
ATTCGAACTTTCTCTTCTTTCTGAATTGAGCACGCTTGGCACCGGTAGCGGATCTTTTGTGACGAGAATCACGAGAAATA
CCCATTTTGTAACTGTAATAGAAAATTTAATGACGCTTGTTAGTAAAATAAAGAACGTACAAAAGTTGCGGAATTTTTTT
CTTATCTTGAAATATGCTTTGGTTTCTTTTCATCTCTTCTTGTGAAAAACTCGGCGTTTCATAAGAGGCTTGATTTTTTG
GGTACACAAAGGATTCAGTTTAGTGCACTGCTCCTGTCACAATTTATATCATCCCTTTTAGTTAAGTTTACTTTTTCCAC
TATCTATTCCATTCAAAGAGAGGTCCTGTAGCATTCAAAATAATATGTAGTTCCATTACTCATATGACCATAGCACATAC
TTTTTGTCCTGGTGTGTTTATAACGTCTTCTTGTGAGTACCAAAAAGCAAATGGCAAGTGTAATTTCCTATAACTTTAAG
ATAGGCCTGTAAATAACGTATATGAAACAGTTCCATCCCGTAACACCATGAACACTGCGTAAGAGAAAGCCCTCAAGCTT
TCCCAGCGATGCTCGTGTGTAGGACCGAACATGGAGGGGGGAACTAGGCCCAGCACGGGTTTGGCGAGGCCGCTCTGCTC
GCAGCTCAGGATTCTAAAAGGTTATTCCGCTGAGAAAATCAGAAAATAGGAACTTCTCACGCAATAATTTTAAAGTTGAT
GAAAAAGGAAAATTTGTAAAAGTGTAAGGGTGTTAAAGAGGGTGTATGGATGTAAAGTCACAAAAGTTAGAGCAGATGAA
AAAGAAATGGGTGGAGACAAATCCGAAAAAGGACCTATATTATCGCTATAAAGAGCTTCTCATCGCTTTTTTTTTTCAAA
GACACATACATACCACGACTGTAAGCACATCATTTGTACAATACATTACCAGCTGAAATGTCAACATATGACGAAATCGA
AATCGAAGATATGACGTTTGAGCCTGAAAATCAAATGTTCACCTATCCTTGTCCCTGTGGAGATAGGTTTCAAATATATC
TGGATGACATGTTTGAGGGCGAAAAAGTTGCTGTTTGTCCCAGCTGCTCACTGATGATCGATGTAGTTTTCGATAAAGAA
GACTTGGCTGAGTACTACGAAGAGGCAGGCATCCACCCCCCTGAGCCTATTGCCGCTGCTGCCTAAAGATGAGAGGCTAG
ATCGAGAATACAAATAGAAATAAAGAAAGAGCTATATGACTTAGCAACGCAAGCAGAAAAGAAGGTTTGCTTCTTCGCTG
GACTCCGGTTGGAATTACTATTCAAAATTCCAAGTGCACTGATGGAAAACGTTTTGCTCAGGTTGAGCTCTTTTACTGCA
TATAAGGATACTGGGTAGGTGTATATGATTATTTTATACATGATACGTAGGCTAAAATGATTTGGACCCATTAAATCATC
TTGTCGCATCTCTTTTCTTTTTCCTCCATGCTCAGATTTCAATAATATCATCTCAAATGGCTGTGACAAATTTCACCGGA
AAGGCGAGGGATTTTTCTGTTGACATTATCAAATTAGCTTTTTGTCAAAATAATGAAAAATAAAGAAAATATATAAAAGT
ACATATTATAATCAAAGCTAGCTCAGGTATATTCCCACCTTGTCGAGCATTCCGGAAGCTACAAATACGACATTGCATAC
CAAGAGGCAAACGTTGAACAATGGCTAAAGATATTTTGAAGAACCAGGACCCTAAATTGCAAGCGATGATCGTTGAACAC
TCGGCGCCTGCTCCCAAAGAGATACCTATGGACGCTCCTGTTTTGAAAAGAGTCGCTAGACCTTTAAGACATGTAAAGTT
CATTCCAATTAAATCGCTGATATTCCATACTAAAACAGGGCCCATGGATTTTTCTTATGAAAAGAAGATCAAGACGCCTA
TTCCTAAGAACAAAATTGTAGTTCGAGTAAGTAATGTGGGTTTGAACCCTGTAGATATGAAAATCAGGAACGGCTACACA
TCGTCGATTTACGGTGAGATCGGCTTGGGGAGAGAGTACAGTGGTGTTATCACTGAGGTAGGCGAGAACCTAAACTACGC
CTGGCACGTGGGTGATGAAGTATACGGTATATACTACCACCCTCATTTGGCCGTGGGATGTTTGCAAAGTTCAATCTTAG
TAGATCCAAAGGTGGACCCAATCCTTTTGAGACCAGAATCGGTTAGCGCCGAAGAAGCTGCAGGCTCCTTATTCTGCCTG
GCCACCGGCTATAATATTCTGAATAAATTATCCAAGAACAAGTATTTGAAGCAAGATTCAAACGTTTTGATTAATGGTGG
AACTTCGTCAGTGGGGATGTTTGTCATACAATTATTGAAGCGTCATTACAAGTTACAGAAAAAACTAGTGATTGTAACGT
CTGCAAATGGGCCCCAAGTTTTACAGGAGAAATTTCCTGATCTGGCTGATGAAATGATTTTCATCGATTACTTAACGTGT
AGGGGTAAATCTAGTAAACCACTAAGAAAAATGCTCGAAGAAAAGAAAATTTCTCAGTATGATCCGGTCGAGGATAAGGA
AACTATACTTAACTATAATGAGGGGAAGTTCGATGTTGTACTCGATTTTGTCGGTGGTTACGATATTTTGAGTCATTCTA
GTTCATTGATTCACGGCGGTGGTGCGTACGTAACCACTGTAGGTGATTACGTTGCCAATTATAAAGAAGACATTTTCGAT
TCATGGGATAACCCAAGTGCCAATGCAAGAAAAATGTTCGGGTCTATTATCTGGTCATATAACTACACACATTACTATTT
TGATCCGAATGCAAAGACGGCTTCCGCCAATAATGATTGGATTGAGCAATGTGGCGACTTTTTGAAGAACGGTACTGTAA
AATGTGTCGTCGACAAAGTTTATGACTGGAAAGACCATAAAGAAGCATTTTCTTATATGGCCACTCAACGTGCCCAAGGA
AAGTTAATCATGAACGTCGAAAAATTCTAGATACCCACTTACATTTACAATATGTTTTATTTTTAAACTTAATGAACTTC
ATAATTTAATGCTTAATATTTTCCCCCTCCCACCTTCTCCTGGCGTTCTCTGTACGTACATAACCATTTATTTTAATATA
TAATCAAATATTGTAACAATTGAAGCAGATGAGTCTCGCTCCTTAGTTAAGCACGTGCCGATGATATCAATTGGATTTGT
TAGCAAATCAGCCTTGCTGCTCGATTCTCTGCTTTTTTTTTACTTCTCGGTCATTGAAAAATCCTGACGAAAATATTTCA
AGGTCCTATATGGTCATCGACCTTGAGCATGTGGTAGACTACATAATGCACATAGACTCTCAGCTTCAACTCCACAAGGC
TTCTCCAGCAAAAATGAATTCAGAGTCTCGAGAAGATATGGCTATAAATAGTATCAAATTGCTAGCGGGAAACTCCCATC
CTGATTTGGCTGAACAAATATCGAAAAAGTTAGGTATTCCACTTTCCAAAGTTGGTGTGTACCAGTATTCTAATAAAGAA
ACCTCTGTCACCATAGGTGAGAGCCTTCGCGACGAAGATGTGTATATTATCCAAACTGGAATAGGTGAACAAGAAATTAA
TGATTTCTTGATGGAATTATTAATTTTAATTCATGCTTGCAAAATTGCATCTGCAAGAAAGATCACTACTGTAATACCCA
ATTTTCCATATGCAAGACAAGACAAGAAAGATAAATCCCGGGCGCCCATTACCGCAAAGTTGGTTGCCAATTTATTGCAA
ACTGCTGGTGCTGATCATGTCATCACAATGGATCTCCATGCCTCCCAAATTCAAGGGTTTTTCCATATCCCGGTTGACAA
CCTATATGCAGAACCAAGTGTTTTAAATTATATTAGAACGAAAACAGATTTCGACAATGCTATTTTGGTGTCGCCTGATG
CAGGTGGTGCTAAGAGAGTAGCTGCTTTGGCTGACAAGTTAGATTTAAATTTTGCTTTGATTCACAAAGAGAGGCAAAAA
GCTAACGAGGTTTCAAAAATGGTGCTTGTTGGTGATGTTACCAATAAATCATGTTTATTAGTTGATGATATGGCGGATAC
TTGTGGTACGTTGGTAAAAGCTTGTGATACGTTGATGGAGCATGGTGCCAAAGAAGTTATAGCTATTGTTACACACGGTA
TTTTCTCCGGTTCAGCAAGAGAAAAGCTAAGAAATAGTAGATTGTCTAGAATTGTTTGCACAAATACCGTTCCGGTAGAT
TTGGATTTACCTATTGCTGACCAGATCGATATTAGTCCCACGTTCGCTGAAGCTATAAGAAGACTACACAATGGTGAATC
CGTGTCATATTTGTTCACCCATGCTCCAGTATAGGACAATTTTTTATTCTTAGATTCCTGATTGCTTGCATGCCTAAATA
CTTCATAATTGTATTAGTTTAAAAGAAAACCTTTTACTGAGACAAAACTATAAATTTAAGAAAAAGGTTCCGGAGCCGGT
TTAAAAAAAGAAGATTAAAGATATTATATTTATGTAAGAATTAAATTAATACTGTCAGAGAAAAAATAGTTTTAAAGGAG
ACGGTGAACCTTTACCTTCCTTGATATGCAAATATTTTTCAGCTTTTCCTAAAACTAAACATTCTCGACTTTTTTTTAGA
AGACTTTATGGGTGTGTTAGAAACAAAGCTGTCGTCTATAGCAGTATCCAAATCGTCTGCTATAGGCAGCTCTTCCTTTT
TCTTTTGACCACTATTGCAAGTTCTTAGCCAATCATCGTACTTGATTAGATTGTCTATATTATCATCTTGTTCTTTTGCC
ATATTTTCACGATCATTCTTTTCAACAGCGTTTGAATACATCGCTTTATAAAACAAAACATATGCTGTTGCCATATTTGG
AGATTCACCTGTGAATTCTAACACTGTTTCCTCTTTAACTGCCTCTACCGTTTCGTCATCAAATAACAACCAGCCAAACT
TTTCATGTTTACATAGGGAAACATAATGGCCGTGTTGTGGCCCACCGCCCATATGAACGACAATCCCAGCCAATTCATAC
TTTTGACAAACCTTAGAATTTATTGAAGAGCAAACATTTAGCGTCAGAGGATAGTGAATGTTATTAAAAAGCTTAATATT
ACAGTTTTGTTTCTCAGAATACTTGAATCTTTTCAAGTGTAATGTTAAAGTATCAGGCAATTGCTTCAAACCAACTAATC
TCTCTGCCTCCTGTAAACCGCAACATTCGTCACAATAAAACTTGTTTGAGCCATTTAGCATTTCTCGCTGGTGATAACTT
TTCAAAATTTCCTGTATATCTGTTTCCTCATCTCCCTGAACTTCTATGGGGAAATCCAAAAATGGCTCATCCCTAGATGT
AATGTTATCGCACGTCAGACATTTTATTTGATTCGTTAAAGTGCCTTGAAACAAGTCACTGATGAAATTTTTACTCTTAC
TCGGTTCGCTATCGCTGTTGATATCACTGGCTGCTATTTTTTTATTCTCACGTTCTATATATTCACTCAACTCGTTTAAT
AAGAAATTGAAAAATTCGTGAGCATCCTGATGCATAGTAGTATTAAATAATACATTTTCTCTTTTGAGAACATCAACAAA
AGAGCTAGGCGATACAACACCAGTTAAATACGTATTCTCAGTTATGCATTCAAAGATATCTCTCAAACTGGAATACAAAG
TAGCCTTATCTGAGCCGTTTAAGCTATGGTCAATATTGAGCACTGGCCCACGAATAAGTGCGGATTTCTTTCTATGTTCT
GGGGATATTTGAGAAGAGGAACTAGATCTTCTAGTATCTTTTTTATCAAGTGGAGTGGATAAGCTGCTATTACTTTCTCC
TTTCAAGTCCAGGTTATTACTATTACTGCTACCTCTTGAAGGATTTTCATAATTGAGAACTCTGCCAACAATTATTTTAC
GCGGAACATCCGGAGGTCTATCTGTGACGTTCTCGAAACTCAATCTGCTCGGAGCACCAGGCTCATTAGGTGTTTCGACT
ATCAATGGAGGTGCGTCTTGAGGACGAGAAGAGGGTTTTCCAGTGGTTAATATAGCAGGACTTCCTTCCTTTTTATTATT
GTCTTGTACATGTTTCGCGCTAAAACTTTTAAAAAATTTACTCTTCTTCTCTGAAGGCCCAGCTGTATTTGAATTTACAG
AATTTACAGGGGTAGGCTTTCCATCATCAACAGATTGAGGTTTAGGGTTAGGCAAATGTCCATTGGTACCAGCAATGCTT
TTCTCAAAACTTGCTTCGGTAAATATTCTTGGTTTCTTACCTCTCATTTCTTTCTTTCTTGGTTGATCAGATTCTCTTGA
TTTTTTTGGAAATTGCAATATATTTTCACGTAATGAGGACAGATTATAGAGACATTGAAGAACTGAGTTACAGTAACATG
TATTGCCAAAATTTTCGTATCCAAAAACTTTGTTGGAGCCGTCTCCATAGGGCATTGAGTCGGACACCTTCATAGCTAAT
ATGGGTGCCTCGGGCCCTTGCGTGATAATGCCTCCGTATGCGTTTATAGCCTTTGCGTTTGAAATATAAAATATCCCATC
CTGGCTGTAATTACTGCCTTGATTGCACGTTTCAGAAGAATAGTCTAGTCCGGAAGAAATCTGCAAATTATTGTCTTCAT
TCAAAAAAGTTTCCTTGGTATCCAAATTAGAGACAAACAATGAGCTAGAGGGATTATCGGATGATTCGCTATAACAGAGT
TCATCATTTATATCGTGGTTTACAGGCTTAAAGTCAACCTTTTCTACTTCTTCTGTAATGGTATCATTAACAGCCTTTTT
CTTCTTCCCAGACTTACTTATAGTTAGCCATCTTCTGATCATGATTGCGCCCTTCTTGCGTGGGTTTAGTATGTTAATGA
AAGTACTGGATCCTTACTAAAGCCGAATTTGGCCCCTTCAACAAATAAAGCTTGATGAGTTGAACAGTCAAAGGGTAAGA
TCTGGTATAGGCAATAATAATATTATCCAAATGGAAAAAAAAAAAATGAACAGGTGAAAAAAAATCAATTTGAAAACCAA
AGAAAAACTCTATTGATTCCTTTGCTGTTGTCGACCTTCTTTCACACAATAGTTCAATTACGTTCTTTGGGTTCTTTATC
TTTATAGTTATCTTGCCTCATCTCTATGTTCAACACTTTCGGATCGATGTATTTTTCAGCCTTCCGCTAAAATTGACGAC
CGTCTCCAAACGAATAGGGATAAAGAAGCAAGGACTGAGCGTTGGAGAAAAAAAAAAAGTTACCGGAATGGGAATAGATA
GATACCTATAAGAAGCGTTATCGTTACTCATGAATTTTGGTAAATGCACACGGATAAATGCATGATATATAAAATATTAA
TAAGAATAAAATAAATAGGTAGTGAATAAATATTCTACTTTGGTGTGGTCATCATTTTACAAAGGAGGGAGGTCGTGATA
ACAAACTGATAAATAATCCTTAAGTTGATCCATTCTTGAATATTGTTACATTGGAAATAATCCGAAAAAGAATATGTATA
AATAAAAGGACTCGAAGTCCTATGTAGCCGTCTTTGCAAATTTTCTTTAATAAATTAGCAGAAAACAAGGGTAATAATAT
TTCTTAGAATATTAGAAGAATATAGGCGTTAAAAACCTTGTTCCATGTTCATATCGAACCAACCAAAAAAGTCATCATTA
CTGGAGTTGCCTTCAATCCAGCCTGCACTTTGTTGCTGAAAAAAATCCGTTAGTTTGTTTCCAGGAGTCTTCACGTTGTT
TTCATTATCGATGGTTTGGAAGTTAGAAGAAGTTACAGTGTTAGTGCCCGTAGAAAATCGTTGGTTCGTTTTGTTGCTAT
TGATATCATTACTTTTGGAAAACAAGCTCAGAGGTGGATATGCCGTGCTTTTAGAGGAGCCGGGGTCGGAAACGACGGAA
TGCAAATCTGTCATATTATTTGACTTCGAAGCAATCGGTGTACGTGAATGGGACATACTACTTTGTGATCTTCCAATCGC
GTTGGCGTTGCTGAATTGATTATTATAATTCATGGTGACATTTTGTAAATTACTGTGCTCCCTTGGAATAGGGTGGTCTA
TTCCCAATGTAACATTATTAGATAAGTTGCCAACGGGGTGGTTCCTTAACCCTGGAACGGACGCAGGAAAATGATTAACG
GGAGTGCTTACTGATCTTTTCATGGAGAGATCAGGAATTACACTAGGTCCGTTACTATAATAGTCTACCTTAGTACTTTG
TGGATTGTTATTCGAAGCGGGGACAGAAGCCACTGGATAAATTGAATTAGAGGGAATTGATATGTCATTAGACGCATCCA
ATAACGTCCTATTATTATTATAATCGTTACTATTCGAGGTATTAGCGAATAAACTTTGAAATTTTACGCTGCCTGTTTCC
CCGAGCATGGAAAGAGGTATCCCGTTAATCTCCATTATAGAACCGTCAGAATCTCCGTTATTTGTCTTGGCTAGCTTTTC
TGCCTGCTTTAAGGCATTCTTAGTAGGAACTAAAGTGGTAACAGTGGTTCCACTTGGTGTTGTTTTTGTTACAGTTTCAA
AGTCATCTCTGGAGATATGGTTATATAGTGGCAATGGATATAGTTTTCTGTCCGTTATGCCACCCGTAGACGAAGTGCCA
TTGTAGATACCATTTGAGGAAAATTTTCTTTTCTTAGCGGCTTTCTCTAAGGCTTGCTTGTTATATTCGGGATCCATTTC
CCTTCTTCTCGCCTCGTGAACACACCAAACCAAATCATAGAATAGAGACCCTGTTAAATGTGATCTCATCCTAGAAATAA
TACCGTCTTCTTCCACAAAAACTTCTGGATGCATGATCAGTACGAAGTTCAGTTTTTCTAACATACTTGCAGTTCTCGAA
ATATCATTCTCAACACTAGTGGCCCACGCAGTTAACTGATTTCTATAAAGTCTATGGATAGTGACCACGGATTGCCTTGC
TGAATCAAAATATTTGTCAGGAAGTAAAGGAGTCAACTGCAATTTAAAGAGAATCAGTGCAGAAAATGTAGCAGCTTGTC
TAATATAAATAGGCAGTTCAATTAATTGGTGTGTTTCTAAAAGATTATTCAATAGAGTGACAATTTTAGTAGCTGTTAGA
TAGGCCTCTGTGACATATGGAATTTGATCGGTAGGAGGTGTTTCGGGTAGGAATGCAAAACAACAGACAGTTAATTTAAC
ATAAAGAAAATAAATGTTGACAGTATCGTCACTCTGGAAATTTAAAGTTTTTGCTAATAAATCTAACTCTTTTCCCAAGA
TGGACAGTGTCTCAGCACGATACTTTGGTTCCAATAAACCATCAGGACTGGAAGTGGAAGAACCAATGATATGAGACAAT
TTTGCTTGGAAATTCGCCAGGCTGAGCAATCTTCTAAAACTGCCCGGTAGTTTGTATTTACTTTCAACGTGCGGCTCGTC
TTTCTTGTTCCTTTTATCATTGTTGTTATTGTCAATACTGTCATTGTTATCTTCTTCTGATTCTTCGTCACCACAGGATA
AGGCTTTTTCTAATAAATAGTCTGTCTGTGAAGTTGGTGGCAAACCAAGGATACTCGCCCAACAAAGTTCGGCAAAAAAT
ATTCCCAGCCAAGTCCTAGTTCTCCACTTTTCTGCATTTGGCATTGATGTTTGAGTTCTTGTGAATTCAGAAATGAATTC
ACCTCTGTGCAAACCTAATTGATAAGACAGTGACTTTGCTAATCCTACAAAACGGTAAGAACAATCATCTAGGACTTTTT
GGTTAGGCAAAGGCCAAATGCACAATATTAACAAAGCTTGCGAAATATGTGTGGATCTAGGTGTTCTTATCCAGCAGGTC
TCTATGGCAAGTTGCTTGATCAAAGAGCTTAGCTTGCAATACATCGTCGGTTCAGGATCAGACAGACATGCCGTCAACAT
CACGGTCCAGAAAAGCAACTGAGATTGGGAGTATAATTCGGTGGCGTTATTGGAATACATAATAGGAAAATACGGCAGAT
ACCTAGTCACGAAAATATGGTGTAATCTATTCGCTTTTTCAATGGAAATACTAATATCGCCCAGTACAAACTCATCTACA
TTTGCATGCGGCGAAGGCAATAATGGCATAGTCGTGGTGGTGGCTACTACCGGCGTCTTCGTCCTATCTGCATTGTTATT
TGTTGCTACGTGGCTTGTTGCTGCAAATGGTGGTTGATTTGTTGTCGTTGTAACGGTGGTCGACGTAGTATGAGGGGAAT
ATGTTTTTTGAATTGGAGAGAAGGGGCCGTTCGGAGTGTTACCTGCAGAGTTGTTCTTATAAAAAGCCATTTGCAAAGCA
GGAGGTAAAGATTCTTTTGAATTATTAGGCAATGCTGAGTCATTTAGCAGCGGGGGCAGCTTATTTGGCTCTGTTGCAAC
CAAGCCTTTCGAATCTTGCGCTAAAGAAGATGCGCGCAACGTCATGTGAGAAGATGCTTCATTATTTGCTTTAAATTTAT
TCGTATTGCTGCCCTGATTTGCTTGTAAGAGTTGGGGTTCCCTGGACAAATAAGTTTGAACTGAAACCTTAGAATCTCGT
TGAGCCGCGGAAGAAGTTGGAGAACCTGAGGAAGGAGAAGAATCTGGGTTAGGGATAATAGTACCCGGAGTTGGAGTTGG
ATGCAGATTGAGCTTATTCAAAAGGCTATTGCCCATGGGAATCTGTTGTAAAAGATGAACGAAAACGCTGTCATTGGCCA
GAAGAGTATCGAGTTTAGATTTGATTTCATCCACATCTTGTCTCAGTAGTTGCAACTGTGAGCCCTTCTTAGGCCTGAAT
TGAGGATTGATTTCACAGTGGAGACCAATTTTTTCGCATCTGGAGCAAGGATGAGGGAAATTTTGACTAGCATCGCATTT
GATTTTGTGCTGTCTACAATGTGTACATGAGGTAACTGGTCTATGGTTGATTTGATGACTGTCATCATGGTGAGATATTC
GTTGTTTCTTACTTGGGAACTGGTGCTGTTGCAACTGTTGCTGCTCCGGTTGTCTTTTCATGTGAGCAGAACTAAAATCT
TGGTCTTGGTCAGAATCTCGATTATCCTTCACCATGACGAGAATGCGTATACGCAGAGCCAATATAATCTGTATACGGGA
CCTTTGACATTAAGGTTTCTGCAGAGAGTTTATTACATGCATTTTCATATATATATTTTTAACGCCATTCCTTTACGGTA
TGTAAAGAAAAATGATCCAATGAGCGGCCCTTCGTACGAGATGAGATATAATAAGAATGAAAGATAGATAAAAGTTTTAG
TTAGAGATACTTCATATACCTGTATATAGTAAAGTCGTTTATTTCAAAGCTTATTTCGACTTGGTGAATCTTAAATAGGG
TTTAATTTCATTAAATTGACCAAATTTAGCCTTCGCCTCATCATTGGAGACAGAGGGAGGAATAATGACATCGTCAGCTG
GCTGCCAATTAATTGGAGTTACTACGCCCTCCTTGTCAGTCAATTGCAAGGCGTCGATTACCCTTAACACTTCAGAAGTG
TTTCTTCCGACGGTGGAAGGGTAGGTAAAAATCAGTCTAATCTTCTTCTTGGGATCGATGACGAAAACAGACCTCACGGT
CTTCAGTGACCCATCATTGATATTTTTGAATCCTTCGGCATCTACCATATCATATAGGAATGCCACGTTTCTAAAAGTGT
CACCAATTATTGGGAAACCAACATTTTTAACCTTTGCTATTTCCTTGATGTCTTGAATCCATTTTTCGTGGGACTCAACA
TCTTCCACTGAAAGCCCGATCAATTTAACATTTCTCTTGTCGAATTCCGGCTTCAATTTGGCGAATGCGCTGACTTCGGT
GGTGCAGACAGGGGTGAAATCTGCTGGGTGAGAAAACAAGACCCCCCAAGAGTCGCCCAAGTAGTCGTAAAAATTGATTT
TACCAACCGTTGTGTCAGCATCAAAGTTAGGAGCATCAGAGTTTATTCTTAGTCTTGGTTGATCACTTTGTTTGAATTGT
TTGCACAGAATAGGTGCTGTGGCAAATGTTTTAATCGTCTGTGATTGCAAGTGAGCCTGCTTAGGAAGGGTCCATGCCGT
CCTCTTTAATTGAGCGCTACAAATTCTACTAAACATCCTTTGCTTCCTGCTTCTTTGAAATTTATCTCATCCTACTGCGA
GAATCTAGAAGCACAATTTTCTATATCTCTCCTTCTCTCTTTATATACCAATAGCAGCAACATCCGGCCCCTTGTTTCTT
TACGTAATTAAAAATCTCCGGGGCTAGCTTTTGCCGGGGAACCCATCCCGAAAAAATTGCAAAAAAAAAAATAGCCGCCG
ACCGTTGGTCGCTATTCACGGAATGATAGAAAAATAGCCGCGCTGCTCGTCCTGGGTGACCTTTTGTATATTGTATAAAG
ATAAACATAGTGCTATCAGGAATATCTTTATATACACACGCATACTGAATGTGGTTGAAGTTCAAAAAATATCACAAACG
TTAAGAAGTTTTACTGGTAAACATATAGACATAGTGGAGCGCTTGCTCGAGGTCAAATGCAGACGGATACGAGAGCGCGG
GAGGGAAACCGGAGAAGGTCAATATGCCCATAATTCTTCTTCTTTGAGGTTGGCAATTATATATTGTATCTGAATTAGGC
AAATAGAAAAGAGACCTTACCATTAGCGCCATCGTAGAGTCCCATTTCACCTTTTCTTAGTTCTTTATATATGTCTGCGT
ATGGCCCACATATGCGCGCACAGTGCGCGCCACCCTCTAAGAACGATAAACATAAAATAAACACATAAACAATCAACGAC
AGTTCGCGCTTCCCTCACTAAATATGGCGAGATAGTTAAACAATCATGGCTCGTTCTTCCTTGCCCAACCGCCGCACCGC
CCAGTTCGAAGCGAACAAGAGGAGGACCATTGCACATGCTCCATCTCCAAGTCTTTCAAATGGGATGCACACTCTAACGC
CGCCCACCTGTAACAATGGTGCTGCCACTTCAGACTCCAATATACATGTATATGTAAGGTGCAGATCGCGTAATAAGCGA
GAAATAGAGGAAAAAAGTAGTGTAGTTATATCTACACTAGGCCCACAAGGGAAAGAAATCATTCTGTCCAACGGTTCTCA
CCAATCGTATTCGTCCTCGAAGAAAACTTACCAATTTGATCAGGTGTTCGGCGCAGAATCTGACCAGGAAACAGTGTTTA
ATGCCACTGCAAAAAACTACATTAAGGAAATGTTGCACGGGTACAATTGTACAATATTTGCATACGGTCAAACGGGAACA
GGTAAAACCTACACTATGTCTGGCGATATAAATATTCTCGGTGATGTGCAATCTACCGATAATCTATTATTAGGAGAGCA
TGCAGGTATCATACCACGGGTTCTGGTCGATTTGTTTAAAGAATTGAGCTCCTTAAATAAAGAGTACTCCGTAAAAATAT
CCTTTTTAGAGTTGTACAATGAAAATTTGAAAGATCTGCTCTCTGATAGTGAGGACGATGATCCTGCAGTCAACGATCCC
AAGAGGCAGATTCGTATTTTTGACAATAACAACAATAATTCATCCATCATGGTCAAGGGGATGCAGGAAATCTTTATTAA
CTCTGCACACGAAGGCTTGAATTTGCTAATGCAGGGTTCGTTAAAAAGGAAAGTGGCCGCTACTAAATGCAACGATCTTT
CATCAAGGTCTCACACCGTCTTTACAATCACAACAAACATAGTTGAGCAAGATAGCAAAGACCATGGACAAAACAAAAAT
TTTGTTAAAATTGGCAAATTGAATTTGGTGGATTTGGCAGGCAGTGAAAACATCAACAGATCGGGTGCGGAGAATAAAAG
GGCTCAAGAAGCTGGCCTAATAAACAAATCGCTGCTAACACTAGGCCGTGTTATCAACGCACTCGTTGATCATTCTAACC
ATATACCTTACAGAGAATCTAAGCTAACAAGATTGCTACAAGACTCTTTAGGTGGTATGACGAAAACATGCATTATCGCA
ACTATATCACCTGCGAAAATATCCATGGAAGAGACTGCAAGTACGCTAGAATATGCAACGAGAGCCAAATCAATTAAGAA
TACTCCACAAGTAAATCAGTCTTTATCGAAGGATACATGTCTCAAAGACTACATTCAAGAGATTGAAAAATTAAGAAATG
ATTTGAAAAATTCAAGAAACAAACAAGGTATATTTATAACTCAAGATCAGTTGGACCTTTACGAGAGCAATTCTATCTTG
ATTGATGAGCAAAATCTAAAAATACATAACCTGCGAGAACAAATTAAAAAATTCAAAGAAAACTACCTGAACCAATTAGA
TATCAATAATCTTTTACAGTCTGAAAAGGAAAAACTAATTGCCATAATACAGAATTTTAATGTCGATTTTTCTAACTTTT
ACTCGGAAATCCAAAAAATTCACCATACTAATCTCGAACTAATGAATGAAGTCATACAACAGAGAGATTTTTCACTAGAA
AATTCTCAAAAACAGTATAATACGAACCAGAACATGCAATTAAAAATCTCTCAACAAGTTTTACAGACTTTGAACACTTT
ACAGGGCTCTTTAAATAATTATAACTCTAAATGTTCCGAAGTTATCAAAGGCGTCACCGAAGAACTAACCAGGAACGTAA
ATACCCATAAGGCGAAACACGATTCTACTCTCAAATCGTTATTAAACATTACTACTAACTTATTGATGAATCAGATGAAC
GAACTGGTGCGTAGTATTTCGACTTCATTGGAAATATTTCAGAGTGATTCTACTTCTCACTATCGTAAAGATTTGAATGA
AATCTACCAATCACATCAACAATTTCTAAAAAATTTACAAAACGATATTAAAAGCTGTCTTGATTCGATAGGCAGTTCAA
TTCTAACTTCCATAAACGAAATATCGCAAAATTGCACCACTAACTTGAATAGTATGAATGTTTTAATAGAAAACCAGCAG
TCAGGATCATCGAAATTAATTAAAGAGCAAGATTTAGAAATAAAAAAACTGAAAAACGATCTGATCAATGAGCGCAGGAT
TTCTAACCAATTCAACCAACAGTTGGCTGAAATGAAGCGATATTTTCAGGATCACGTTTCCAGGACGCGTAGTGAATTCC
ACGACGAACTTAACAAATGTATCGATAACCTAAAAGATAAACAATCTAAGTTGGATCAAGATATCTGGCAGAAGACGGCC
TCTATTTTCAACGAAACAGATATCGTAGTTAATAAAATTCATTCCGACTCAATAGCATCCCTCGCTCATAATGCTGAAAA
CACTTTGAAAACGGTTTCTCAGAACAATGAAAGCTTTACTAACGATTTAATCAGTCTATCACGCGGAATGAACATGGACA
TATCCTCCAAACTGAGAAGTTTGCCCATCAATGAATTTTTAAACAAGATATCACAAACCATTTGTGAAACCTGTGGCGAT
GATAACACAATCGCATCAAATCCAGTATTGACCTCTATTAAAAAATTTCAAAATATAATTTGTTCAGACATTGCCCTAAC
AAATGAGAAGATCATGTCATTAATAGATGAAATACAATCACAAATTGAAACCATATCTAATGAAAACAATATCAATTTGA
TTGCAATAAATGAAAATTTTAATTCTTTGTGCAATTTTATATTAACTGATTACGATGAGAATATTATGCAAATCTCAAAA
ACACAAGATGAGGTGCTTTCTGAACATTGCGAGAAGCTACAATCACTGAAAATACTGGGTATGGACATTTTCACTGCTCA
CAGCATAGAAAAACCCCTTCATGAGCATACAAGACCTGAAGCGTCAGTAATCAAGGCTTTACCCTTATTGGATTATCCAA
AACAATTTCAGATTTATAGGGATGCTGAAAATAAGAGCAAAGACGACACATCTAATTCTCGTACTTGTATACCAAACTTG
TCAACTAATGAAAATTTTCCTCTTTCACAATTCAGTCCAAAAACCCCAGTGCCAGTGCCTGATCAACCTCTACCAAAAGT
TCTTATACCGAAAAGCATAAACTCGGCCAAGTCCAATAGATCAAAGACCTTACCAAATACAGAGGGTACTGGACGAGAAT
CGCAGAACAATTTGAAGAGAAGATTTACCACCGAGCCAATATTGAAGGGAGAAGAAACTGAAAATAATGACATACTGCAA
AATAAAAAACTTCATCAATAAGGGGATATAGCCATTGTAAAATATTTGTATCACTATATGCATTGAGTGTAAACTGTTGC
ACCTATAAAGAATGAAAACAATCTAGTATGTGTACTTACATAATTACACAGTCTTTTTTTTTTTTACCTTGTTTATCCTT
CTTGTTCTTCAAGCTTGTAGGTTTTTTTGACTCAGTTTTTACTGCAGGAAAATCTTTACGAATCATGTTTGAACTGCCCA
TATTTGATAAACTAACTTCTTGCTTTGCTGCCATCGACTGCTCAGCAACTTCCCTTGACATTCCCTTTGCTGAGGAAGAA
CTTTTCCTGATGCTTGTATCAGAACCCGTTTTAATACCATTTCTATTCGTGTTTGAATTCATGTTAATTTGCAAACCTTG
TGGCTCACGATCACGTTTTGGATTTCCAGTAAAGAATGTTTCAGATTTTGAAGAAACTCTTGAATTTGACCCTACGTTAC
TTGTTTGACTGTCCACAGTAGAGAATAAATTCAAAGTACTGATACTTTTATTTTTTTTATGCTGTTTTTTACCAATGCTG
GCTAGTCCACCGTCCCTTGAGCGTAGCTTATTAATCGCCCTCTTGTCCTCGTTCCCTGCAGCTTTCTCGTACCATTTCCA
TGCGTATTCCATGTTACGATCACAGCCCTTGCCATGCTCATAGAAGTAGCCCAGAGTGAATTGGGCCTTTGGCAAACCAG
CATTAGCTGCACGCAAGGCCCATTGAAAAGCCTCATTTTCATCTTTTTCAAAAGCAGGTTCTGCTCCCAGTAAGTACCAT
GCACATAAACCTAACATTGCCACAGAATCGCCTTTTAACGCTGCCTGCGTATAATAGTGTACAGAAAGTGATGTATCCTG
CCCTACTGTATCATTACCTGTTTCATAAATCTGTGCCAACAAAGTTGCTGAAGGAACATGCCCTAAACTTGCTGCTTGAA
TATATAGTTCCATTGCATACTTTTCATCCGGAATGACAACATCTAAGAACCCTTCATGATAAATCTTAGCCAATTCGTAT
GGTGCTGCGGCCGTCAACTCATTAGCTCTTGCTGCAGCCCTTGATAACCATTTTACCCCATTTAATTTAGTATTAACGTC
GGTTGGAAGACCCATTCTGCCGTAGAATGAATAAAGTCCCAATTTATACATTGCTGAGGGATGATTCCTGCTAGCCGCAA
ACTTTAAAAAATTGACTGACTTACGAGAATCTCTTGTTGTTCCTAGTCCTTCTTCTAAGCAATGCGATGCTCTGTAAGCA
CTTTCTATATGACCATGCTTTGCAGCTGCTTGAAATAAGACAAATGCTTCTTTATTTTCAATCTTCCCAAATGCTCCGGA
TGAGTAGCCGTCCGCTAATAAGTATTGGGCATCTGAATAACCCTTTATGCTCAGTTTCTTCAAATAACTTTGCGCTTCTT
TCAAAAACTGAAGTTTTAAGTCAGATTGGCTGACATTTCCTTCCTTGTCACTATCTTGAACAAGAGCATTGGAAGATTCA
ATAGTCAGTGCGGTTTGTAACATATATTGCGCATACTGGAATAACACTTCAGGATCTTTAGATTTTTTAACGTTTTGTCT
ATACATTTCTATTGTTTTTAGCCTTGGAACTAAGGAAGTATTATTTTTACCACCCAAATATCGACTGATCATCTGATGTG
ACAAATCTGCTACAGATTCATTAGTAGCCGTTAATTGGGTATCACTGCTACCATTCAACAGGTACATGTGAGACAAATCT
ACAGAACGAGTTCTTTTCTTTATTTGCTCCTTCGTAAGAGATGTACTCGAATTTGTCTGTCTTAATGCTCCCGGTGACGG
AGAATTTGTAGGAGTACTTCCCAAAGAACTTAAGGAAGTATTATTTGAATTATTAAGATGAAGCTGTGGGGGTGGGACTG
GAACGAAATCTTCCTCTTGACTATTGCCTATATCGTTTGATAGTAGAGGTACTGACGCAGCTCTAAGATGCTCATTGATA
AGCGGTTGGTTTGCCGACCGCTTAGGAAGGTCTGCGGTACTGAAGTCTTCATTGTCCCTGTTTTCCCTATTCTCTTTATT
ATCTGAAAAATCTTGACCTACCTTCAACGAACTGTTTTGAAACTGTAGGCCCCTGTTATCAAAATTTATATGCTGTGATT
GCATTAAATGCTTCTTATATGGATGTACCTGCGGTGAACTTGCCATTTTTTATCCTTTTATTTTAACTTTATCACCAAAA
AAGACGAGAACCTGGTAGTATACAATGGAAGGCTTATTAACAGCAAGTCTAAAGTCAAGTGCCAACACCTAGTTTGTCTC
TACTCTTAAATCTTACATCATCCTCGAGAGGGTCTGCAGAAAGAATTTTTCGTTCTTTTTTTAGCAAGTCAAAACGCGAA
GTGAAACGTGGGAAAATATAACGATGACCTTTCTTAAAACATGCATGAAGACTCGTGAAAGTCATATGTACATATGTCGT
ATAGATTTGCAGATAGTTGCAACAAATAATTAGCGATTAGTTATGGCCTATACATGGCAGCTAAGTGCGATGGCATGTTC
AAATGTATTATATTAAATCAAATGAACTTAAAATGCGATGTTTGGGTGCAAAATATCTATAGATGATAGAGACGGTTCAT
TGATCTTACGGATCAACTTTGAGATCAGTAAGGCTGACTAGATGGTACAATTTTGTGCAGTCAATGGACTATTAAGGGAT
CGCAAAGAGGTATGTGCGCCAGTTTAAACGAGGTAAAAAAGAATGACACCTATGGGGTCTCACAAAAGGGCTACAATGAC
AATTTCAGTGAAAGTGAGGGCGTCCTTCATGGTAGTAAGTCGATGCCCACTAGCATGAAAAATATGCTACAGTCTCCCAC
GATGGTCAACATGTGTGATATTTTACAAAACAAGGAAGCTGCTAATGACGAAAAACCTGTGATACCTACTACGGATACCG
CCACTGCGGGGACTGGTACTGAAGATATTAGCTCCACTCAATCCGAGGAAACTGATCAGAATAGTCATCTTATTGCCTCA
GAGATCTTGGAAGGCACTTTCAAAGATGTATCTTACAAGGAATATGCAAATTTCTTGGGAAACGATAACAATAATCAAGT
CTTGACTGAGTTTGTAAAGTTATTGAGTCCTTTGCCGTCGTCACTATTAGAAACGCTTTTCAATTTATCGAAAAGTATAT
ATTTCATTGCAGAAGCGCAAAATATCGACCGGATACTAGAGTGCTTGAGCATAGAATGGATAGCTTGCCACCCGAACACA
CATTGGAAGTCAGGCTATAAGTCATGTCATATAGTCTTATTTTCCCTGTTGATCCTTAATTCGGATTTGCACAACAACTT
TCAAGTTGACCATAAAAAGATTAAGTTTTCCATGGTTGCATTTATCAACAATACACTGAGGGCACTAAGAGAGGAAAATG
AATACGAAGAATTGAAAATATACTCCCGCGAACATTTGATCATCGAAGAACTTTCCGAATACTATAAAACGTTAAATGAA
ACGCCTTTACCGTTATGCACAGAATCTAGAACATCAATAAATATATCAGATAACCAATCTTCCTTGAAAAGGTTCTCTAC
TCTAGGATCACGGGAATTTAGTACATCAAATTTACGTAGTGTTAACTCTAATTCTACTACACTATATTCAAGAGATGGTC
AAGTATCTGTACGAGAAATGAGCGCAAAATCAAATAAAAACTTTCACAATAATCACCCCATGGATGCACTCTACCTTAAA
GAGTCTTTTGATGACGGTTTAATTACCGAAAACGGCTCCAGTTGGTTCATGGACGATTTAATTCTTATAAGCAAGAAATC
TTTACCACGTAAATATTCTAAAAGAGACAAAGATCAAGTGGCGGCACCAAAAATGACCTCTAAGAGAAACAAATCGTTCT
TCGGATGGCTAAAACCATCTAAAACGACTACACTTATTGAGCACACATCTAGAAGGACTTCTTTATCGTATTTGAATAAG
GATTCTGAATGGGAGAGGGTGAAAATACAGGTCAAGGAGGGCAGAATTTTTATTTTCAAAATTAAACCAGATGTTAAGGA
TATCATCCAATCAAGTGAAACAGACAGTGCTACCATCGACTATTTCAAAGATATCAGTAGCTCTTATTTTGCTTACTCAC
TGCTTGAAGCTGAAGCACATGTCGTGCAAGATAATATAATTATAGGTAGTGGAGCAATGAAATCAAATGTGTGTAACAAA
AACACCAAGAGGAAAAGTGGCAACTTTACCGTTAGTTTTCCAGAGAATATCAACGGACCAAAGCTTGTTCTGGAGTTCCA
GACGAGAAGTGTTGAAGAAGCCCACAAGTTTATGGACTGTATCAACTTCTGGGCAGGTAGGATTTCTCCAGTTCCTTTAA
CACAATTCGAAGCCGTATCTAACGCAGAATATGGATGGAGTGACAAGATCTTGACAGAGCACGCTTCCCTCAATCTTAAA
AATATTGTTGTAAGTGAATGGAAGCCACTATTGGGGCTAGAGCTACTATACGAAGATGCGAAAGATGTAGAGATGGTCGA
ACTAAAAGAAAGGCTAAAGGAATTGATGAACTTCACCAGACAGCTTGGTATATGGATAGATAAACATAACGAAATAAAGG
ATAAGCTGGTCGAAATTTGGAGCTTTGACGATAACTATTTTGAAGCAGTCATGAATAATTGGAATTCGAGATATTTGTAT
ATGAATAATCAATATAAGAAACGACTGAGCTACTTGAAAGCTTTGCAAAAAGCCATGGGTTCTGTTCAGTTCTAAGTATA
TTTAAAGATATAAATATAAAGACTGCGCTGAAGAAATATAAACTTGAAAACTGTACTCTGCCTTTTATTTACAAGGGATA
TTGAGATGATTTGTGTGAATGAAGTAGCGACAGAAAAAAAGCTTTTATTTCGAGTTCGCATCATTGTCACTTTCCTGCTT
TTTCTTGGCGTACTGTCTATCTAAGATAGTCTTTAATATAGCGTCCTCGCCATATTCTTCTTCCTCAATTTTCTTCCATC
TCTTTTCTACATCAGCTCTCTTTATTCTACTTTCAATGACAGCACGTTTCTTGTTATTCAAACTTGCCTCCTTGAGACAC
TTGTTCAAAGCATCCTTTTCGTTGTTACAAAGGCCAAATATTCTCTTGTAATATTCCTTTTGATGGCATTTATCGAGTGC
ATTGATGAAGTCCAAACAGGCTAAAATGAAGAAGGGGAGAATACAATGTTAGTAAGTCGGAGCACAGAAAAAGGCAAATA
TATGAAGTAAAATCTGGATACTTACAATGAAAACGTTCAGCTTCTAACTGTGGATGCATGTTGTAGTACTTGTCTTATCT
TGCTTTTGTTCAACTGCACTTGTAAATCAGTGAATGTTATTGGACGCGCAGCGATTTTTTAATAGGTCTTTCTCTATTAA
TGTAATATGCGAATTGAAACATAATGTAAACACAAGAAGAAAATTCGAAATAAAGGACTGGCCAACAATAATGTTAGTGA
GCAGAAACGACAAGCCCAAAATCAGTAGTGAGGAAGTCACACATTTTATAGACGACTATAAAAAGAGGAGGAAAACTCAG
ATGACACGATTCTTCGGAATCACTATTTTTACACTTATAACATGTAGAATTGCCATGAAGAAAATGATAACTGCAAAAGG
TATGCATAGGCAATAACTTCGGCCTCATACTCAAAGAACACGTTTACTAACATAACTTATTTACATAGTGCCATTGAACA
CTTTTCAAGCAAACTACGCCAGCCGGACGCAGACAATAACACACACACAAAAGAGTCTTGCAGGTTCTCTTTTAGCGGCA
ACGGGCATGACACTAGGTATATTTGGTATGGGCATCACAGGGACATGTTGGAGCTGGGATGTTTCATCATTTCAGGAACT
AAAGCAACGTCTGGAAAGGCGTGCCAACAACGAATTTGTAGTGACAAACATGCCTCTGGATAAAAGAAGCCAGCAAGTAG
TGGACAGCTTAGTTAAGACACACAATTCATCTCTTTGTAAATAGTGTTATACCATAGTAGTAGTTTCAATAATATATTCC
ACTACTTATATGTGTTACCCGCATTAGAACTCTTATTGGTGGCGAAAATCGATGGCAATAAAGAACGGAAGGGGTTTAAT
AGTTGTATGCTTAACATATTTCGATTTAAATATATAAGAAACGTCGGTAGCACAACAATTAACTCATTATTTAGGTATGG
CGGAAATACCTGATGAAACCATCCAGCAGTTCATGGCATTGACCAATGTGTCGCATAACATAGCCGTTCAATATCTCTCT
GAATTTGGAGATTTAAATGAAGCACTAAATTCCTATTATGCTTCTCAAACGGATGACCAAAAGGATAGAAGAGAGGAAGC
ACATTGGAACAGACAGCAGGAGAAGGCCCTCAAGCAAGAAGCCTTCTCCACCAACTCTTCGAATAAAGCCATAAATACGG
AGCACGTTGGTGGGTTATGTCCAAAACCAGGATCCTCACAAGGTAGCAACGAGTACTTGAAAAGGAAAGGTTCTACCTCT
CCTGAACCAACCAAGGGTAGTAGCCGCTCTGGAAGTGGTAACAACTCCAGGTTTATGAGCTTTTCGGATATGGTAAGAGG
TCAAGCTGATGATGACGATGAAGATCAACCGAGAAATACTTTTGCTGGTGGTGAAACATCCGGCTTAGAGGTTACAGATC
CTTCAGATCCTAATTCATTACTGAAGGATTTGCTGGAAAAAGCGAGAAGGGGTGGTCAAATGGGCGCTGAAAACGGATTC
CGTGATGACGAAGACCATGAAATGGGTGCCAATAGGTTTACTGGAAGAGGTTTTAGATTAGGGTCAACCATCGACGCAGC
AGATGAAGTCGTAGAAGACAACACTTCACAATCACAACGTAGACCAGAAAAAGTCACAAGAGAAATTACATTTTGGAAGG
AAGGTTTTCAAGTGGCCGATGGTCCGCTTTATCGCTATGATGATCCTGCGAACAGTTTCTATTTGAGCGAGTTAAATCAA
GGGAGGGCTCCATTAAAGCTCTTAGATGTGCAATTTGGACAAGAAGTTGAAGTTAATGTATATAAAAAATTAGATGAGTC
TTATAAAGCTCCGACGAGAAAACTGGGCGGTTTTTCAGGCCAGGGCCAAAGACTAGGATCTCCTATCCCGGGTGAATCGT
CACCTGCGGAGGTTCCAAAGAATGAGACACCCGCTGCTCAGGAACAACCCATGCCGGACAATGAGCCAAAACAAGGCGAC
ACCTCCATCCAAATTAGATACGCAAATGGCAAAAGAGAAGTTTTGCACTGCAATTCCACAGATACAGTAAAGTTTTTGTA
TGAGCATGTGACATCAAATGCGAACACTGACCCATCGAGGAATTTCACCTTGAATTATGCCTTTCCTATCAAACCAATAA
GCAACGATGAGACAACATTGAAGGACGCTGATCTGCTGAACTCCGTTGTCGTGCAAAGATGGGCATGAGCATAAATATAC
AAAAACAGAAACGGGAAAAGACTTCAACTTAATATATAAATGCACGTATATCTATACCCGTAGTATATATCATTTGTACC
TCAATACAATTTCAAATCACCTGTTATTTGATCCAATACTGCTTTTGGAGCAGGTCCTAAACCCAATACGGTGGCACTTC
CCGCAGCAATCTGTGTTCTACCAGCATCATGAATAACTGCTGCATTCACCCCAAGTGATATAGCCTTCGCATACAACTCG
TCCATTGTAAACTTATCTGGACATTTCAACGTTATTTTAGCCTGTCCAGCATTTAGCCATCTTTGTGTCATAATTGGGTT
GTATGAAGCACGCGCGGGGTTTGTAGCAATATGTCTAAAACATGACAATGCTGCGTGACAGCATTGTGCCGCTATTTTGC
CCTTTGTCATGCCAAGATCTTGACGAATCACCAATGCCATCCTAACTTCTCCAGGTATATCATTCAATGAAGTGGACTCA
ATATCTTCGTCCTCATCGCTCTCATCTTCGCTTTCACTTTCCTCCTCATCAGTGTCATTGTGTAGCTTTCCTTCCTTCAT
TTCTTTAGAACGCAGTAAAGTAGCTGAGGATTTCTTAGTTGATGATGCGTTCGACGTACCCAACTGGTAACCCACGGCAA
AGGAGATTGCGGTGAAAGTAGCCCATAAAGCTATGGTGTAATTCGAAGAAACTGTCATCTTTTCCATTAAAAAGACGTTA
TCATGTTACTCCGCTGTCAACAAGTAATATAGCAAGAAACAATTAGCTCTTATGCTTAAGAGCTTCTAGAAGAGTAGTAA
TAACCTTTAAACATTATTTTCGTCAGGCGTGATATCAGCGAGTTGAAGAAAAAACAACATGGGTTGTCCCTCAAGAGAAT
AAACTCAAAGGAGTAAAAGGTGTTTAGAGCTTGTTGGCTCGATTGTTGCCACCGGAAGGCCCCTTTCTGTTTTTAGACTA
TATTCATTTTACTTTTTGAAGTTTCTATTATAGGCAGACGAAGAAGGCCAAGAAGACAAATCGAAGAAAGAGAGAGATAA
CATGGGTCAAATATTGTCCAATCCAATTATCGACAAAGAGCATCATTCTGGTACGGACTGTTTGACAGCGTTTGGACTAT
GTGCCATGCAAGGCTGGCGTATGTCCATGGAAGATGCCCATATTGTTGAGCCGAACCTTTTGGCTGAGTCTGACGAGGAA
CATCTCGCATTTTATGGTATATTTGACGGTCATGGTGGTTCTTCTGTAGCGGAGTTTTGTGGCTCTAAAATGATATCTAT
ACTGAAAAAACAGGAGAGCTTCAAGAGCGGTATGTTAGAGCAGTGCTTAATAGATACCTTTTTAGCTACAGATGTTGAGT
TGTTGAAAGATGAAAAATTAAAAGATGACCATAGTGGTTGTACAGCAACTGTGATATTGGTATCTCAATTGAAAAAGCTA
CTAATTTGCGCCAATTCCGGTGATAGTAGAACAGTTCTATCTACTGGTGGTAATAGTAAAGCAATGTCATTTGATCATAA
GCCCACATTGTTAAGTGAAAAATCTCGTATTGTAGCTGCTGATGGTTTTGTTGAGATGGACCGTGTTAATGGAAATTTAG
CGTTATCAAGAGCCATAGGTGATTTTGAATTCAAATCTAACACAAAATTGGGACCTCATGAGCAAGTCGTTACATGTGTT
CCTGATATCATTTGTCACAATTTGAATTATGATGAGGATGAATTTGTTATTTTAGCATGTGATGGTATTTGGGATTGTTT
AACTTCTCAAGAGTGTGTTGACTTGGTTCACTACGGTATAAGTCAAGGTAATATGACGTTGAGCGACATTTCATCTAGAA
TCGTAGATGTTTGTTGTTCACCCACAACTGAAGGCTCAGGAATTGGCTGTGATAATATGAGTATTTCCATTGTTGCTTTA
CTAAAGGAAAATGAATCTGAGTCACAATGGTTTGAGCGTATGAGATCAAAAAATTACAATATCCAAACGTCTTTTGTCCA
AAGAAGGAAAAGTATTTTTGATTTCCATGATTTTTCGGATGATGATAACGAAGTGTTCGCAATAACCACCAAAAAATTAC
AAGACCGCTTGAATCGTAGTAAAGATAATGACGACATGGAAATTGATGATCTTGATACCGAATTAGGCAGCAGTGCTACT
CCCTCAAAGTTATCAGGTGAGGATAGAACTGGCCCTATTGACTTGTTTTCGTTGGAGGCTCTATTAGAAGCCGGGATTCA
AATAAGGCAGAGGCCCAGCTCCGACAGTGACGGCAACACTTCTTATTTCCATGGTGCTTCTTTATCAGATATGTTGGCAT
CTTTAAGCAATGCGGCTGCAGGAGAAACAGAACCTAATGATGCTGATGATAACGATGATAACGACGGCGAAGAAAACGGC
AAGAATGAAAATGCGAAGAAGGGTTCCAAGATTGAAGAAATTGAATAATAAATATTGTCGAACCGTACTTTGCAACGAAA
GAGTAGTCAAACTTTGTTATCTTTATTTGTTATTCCTCTTCTGCCGATGGATTGTTTTTTACTGGATCATCTTTGCGGCC
CATATTGAGGAGATGGTGAAATTCATAAAAATCATTACGAGAGAATGATAAATTGTAACAGAATTTATAAATCCTATTCA
TATAGATACATCTGTTTTTCCTTACTCTGTTTTTATTTTGTTGGTAACCTTTGAATCCTTTTTGATGAAAAAAATAGAAA
AAAAAAAAAAAAAAAAATGAAAGCAATATCGACTGTATGTATATGCGCACCATAATTTTCCTATTAATAGTTTAAGCATA
ATTAGTGTACTTACTAAAAATAATGTAACTTTGCTCTTTGCACCAATAGATGTTACTCTCCAAATATCTTACAGGTCGTC
TTCCACGTGGTATCTATCAAAGTAGCCAGATCCACGTCCTTGACTTCCGATACGACAATTGCTACTTGTTCCATATTACA
AGGCTCATTACGGCCCTTGACCATGTAAAGTTCTTCTGCATTCAACTTGTCAGCGAGCTTATTTTTCTTAACGGACTTGA
ATGCAGGGTATTCGAAATCCCTAACCTCCTGGTATTTGGCTAAGTACTGGAAAGATGCATGCGTTCTTTTAATCTCACAC
CACGGAGCATCTGTCTCTAATAACAACCTTTCTGTTGGTATTTGCTTTACAACAGCTAGATTTTCCTCGGTTCTCAACGA
GCAACCGTTTACTCCTATGAAGATGTTGGGTGATAAGTTCAGTAATTTCTGCAAATCTATCGCAGAACCAGTGAATGAAT
GGACCACTAGTTTTCTATCTGGATGAAATTTGTAAAACCCGCTAGACGACGATGCACCTAACTTTTGTAGCTGAAAGGTA
TCCCTCTCATCAGTGAACCCGGCAATAAATCTTTCCAATATTTGAACAAAATCGTCACATGCGCTTCTCATATGCAGAAA
CAATGGATAGCTGCTGAGTTTATCGTTCAAACAACTTATTTTCAGTTGCTCTTCAAAAAAAACCTTTTGCATCTCTTTAG
AACTATAGTGAAATCTGTCGTAGTCCAACCCGATCTCACCAATTGACCTGAAACTTGTATCATGAGGTTTTGCTTGCTGA
TTCATCAAATCATAAAGCTCTTTCAGTTTACCCTGTGCAAAAGATGGATTACTAATAACTTTAGCATATAGAGACTCATT
ATATGCTTCATCCATGGAAGGGTTATCAATAGAAGCGCTAGCCTTGTCCCCTTGACTAGCATCCGCAAACTCGTTAACGC
AACATGGGTGAACACCTATTGTGTGATACAGCTTTAACGGGCTAAGATCTTTGACGCTGCTTACCAACTCAATGGCACTT
TGAGACTCCGCTATGGATGATCCTGTAACAAGGGCATTTTTCACGTGCCTCTGAGCAGCACGCTCTAATAATTTTACATA
ATCTGCTGGATGGTACTGCTTACCATTGTAAATACCGTGAAACATAGGATCTGTCAGATTCAATCCAATATCATAGTATT
TCAGCGGAGAATCCGTGGCAGTTGATGTCATGCTATAATATTGTGTCAAAATTGGTTTCCAGAGCCTAGAACAACTTTTG
TTCGAGGATTTCAATAAGATGCCCCACATATAACTATAACAGTACTGGCGCCTCAAAAAAATGCCTTGGCAGCGAAAGTG
TCCACCTTTAGTTGTCCATTGCTACCAGGACATCACCACTGGGCCCTTCCAGCATGCTGGAAAGATTGTTCTTAGAAGAG
TGCTGTTCTAAGTAACCCGGCGTTAGTAGGGGCTAAGCCTTCTAGAAGGCCGGAAAAGGCTCAGAAATGCCTGCAGTGCA
AAGCTTTTCAGGAACGTTACTAGCGCAAGTCTTCTGGCTGCTGTTTAGCAACCTCTTTGCAGGTATTTCGCAGCGGGATT
TCGCAGGTGTCTTGCCTAGCGTATCAACACTTAGTAGCAGTTAGGTTCTAAAGTTAAACTCCACTTCCGTTCTTCTTCGA
GTTCCTTTTTGAGCGGTTTGGCCTATCTTGTCTCATCATCTTGTTAGTGTGCGACGTTATCTGTGGGTGAGAGAGGCTAT
TTTTGGTCCGGTGAAAAAAAAATTTTTTCTCTGCTGAGAGCTGAAATTTGAAAATTGAGATGAGATGCGATGCGATGAGA
TGCGAGACCAATGCGATGAGACACTTTTCTACTTCCTTACACAGAAGTCGTGTATAGTTTTTGTACGTTGATATTAATAA
AGGCTTTTCATATCATTTTGTTTTCAGGTAAACAAATCTGGCAAATCTCCACTGCTTGAGTCATTAAAACTACTCACTCA
AGAAGGCATATACACGACAGTGGGTAGAGAAAAGAATATATCACTGTTCTTATTGAAGTTCCCTCGCGATGACGTTGCCG
AAACTCAGTAGCGTTTCTGTTTCATCAGGACATGTTAGTGCCAACTCACATGGTTTCTCAATACTAAGCAAACACCCTCA
CCCAAATAATCTTGTCCATTCCCACTCACTTTCTCACACAAATGCGAAGAGCCACCTGCCTATCAGTAGCACTAGCACTA
AAGAGAACAGCACGAACAAGGAGGAGGCGGAATCACTCAAAAAAAACAACCCCTCTTCTTGGGACCCTAGTGATGATATC
AAGCTCCGCCACCTGAAAGAGATCAAGAACTTGGGCTGGAAGGAGATTGCACATCATTTCCCAAATAGAACTCCTAACGC
TTGTCAATTCAGATGGAGGAGACTGAAATCAGGCAACTTAAAGTCTAACAAGACCGCAGTTATTGACATCAATAAGCTAT
TCGGCGTGTATGCGACTGGTGATGCTACCCCATCCGCGGGTACTCCGTCTGCGGAAGAAGCCGTAAAAGAGGAAGCTGTT
GAGGATGAAGATATTACTGCAGGTTCTAGTGCTATCGAGGATTCTCCACCGGATTTCAAGCCATTAGTTAAGCCTAAATA
CATGGACAGAAAACTGATAACTCAAAGATCTACATCAACATTTTCGGACCATGAGCCACAACACACGAAACCAAGGAAAC
TGTTTGTTAAGCCAAGGTCCTTCTCTCATTCTATAACAACCAACACGCCTAATGTAAAGACTGCTCAGCAGACAAATCTA
AGCCTTTATAACACTACTTCAGCAAAGACAAATAAAGCTGTTAATTCCAATGATTATGAGAATATTGGTCTTGTGCCTAA
AATTATTATCAGGTCTAGAAGGAACTCCTTTATTCCTTCAACTCAAATCCCTCATTCAACGACGAAGACTAGGAAAAACT
CGCATTCCGTAATTTCTTCTAGAAGATCATCTTTTAACATGATGCATTCAAGAAGATCATCCTTCAACTCTCACGCTCCT
ACGGAGCCTATTTCTAGAAGAGCTTCCTTGGTAGTTAGCCCGTATATGTCACCCAGAAGGTTATCTACATCGCAATCCGT
TCATTATCATCCACAGCACCAATACTATCTTAACCCCATAGCGTCTCCCAACTGCAAGACAGACCACGCAAATGACAAAA
TCACGCACACGAGGACTTTCTTAGATATGCAAAAATTCGCTAATAAACACCCGTGGTCTAGAGAAGATGATGAAGTGCTA
CTTAACAATACGAAGGACAAACAAAACCATTTGTCGCCGCTAGAAATTTCTATTGTTCTGCCTAATAATAGATCCGAGTT
GGAAATCCAACAAAGAATGGATTATTTAAAGAGAAAAGGACGTGTAAGTGGTTTTCATACAAATGAAGGATGCAAAGACG
AGGAGGAGGAGGATGACATTGACCCACTGCACAAGGAGAATGGCATTAACACGCCATCGCAGCAATCGCAAAATTACGGT
ATGTTAGAGGCTAAACATGATAATCCAAAGTCTAGTGAGCTTTCTTCTATGACCAGCGCAAATGACATACGCAATGAGCA
AGATGAACTTCCAGGTATAAATTCTATCTTTAAAAATATATTTTAAGCTAAGAGACGAATTTAGTTTGTTTTGACTATTC
GTTTAATGAGTACAAATTAATCGCACCCACACATGTACACACACACATATATATCTTTATATATACACATAAAATTTATT
CGTAGGAGAATTCTGTAATACTATTGACTACAAGGGTTCTTATTGCTATTAATAATGTTACATGTATATGCTTATATCCA
ATATATACCCATCGCCGCTTATTCTTCGTCATCCTCTATTAGAGTTATTTTTCTTCTTTTTCTGACTCTCTCCTTCCTTA
TGTGGCTTTCTATATCGTTTTCATCCTGCTCTTGTCCTTTTCTCTTCCCATCCTCATCATCATCACTGTCTTCTTCATAT
GTGTCTTCCTCCTCATCATTTTCTTCTGATATTTGCTCATCCTCAATGTCATCATCAAGGGTAAAGTCTTCGTCTTCGTC
TTCATCTTCTTTGGCGTTTTCACCTACATATAATTCAGTATCTACATCGTTTTCTACTTCATCCTGCTCTAAACTTGATA
TTCCAGTATCGTTTCTCCTAGCTGCATGATTTCCAAGTGGTGTTTCGGAGTTTTTAATAGTGAAGCAGAGCTCCCAATGA
GTTTCTGTACTAAATTTTGATCTTGGTATCCCTTTGCGATCATGGATGCTTTCCAGCACTCTTTTTTCCGCTTGATAGAT
TAATCTATCATTATTTGTGTTCTTATAATCACACATATACTCTGTTAAGGAGGAAACAGTGTCTTCAAAAAAATCAGTAG
CAGGTACTTCCGGTTCTATGATATTGTTTACATGAAGCTTGGATGTTTTGTGCTCACTACTTCTTCTTCTTCTTCTTCTG
CGTTTATTATGTGCTCTACTGTTGTTATAGTTTTCTATATGTGTGTTATTCGAAATTACCGGAGCCATAGTTTCATTTGT
AAGAGCTTCGTCCGCTAATGCGGTGGGTTCTAAGTTCATCATCCCATTTATACCAAATGACGGCCCTAATATAATAGGTT
CCCACAATAGTTTGTCATATTTGACGCGAGGATAGTTTTTTGAGCTCCAAGTTTTGTAAATATTTTCAATCCTGTTCCAA
GAATCGATTTTAATAATATAGTTGAAATCATCCAAACTGGATAATGAGCGTGTTTTATGGCGATACAAAACTTGAAGTTG
TTCCAATCCAAACACAACGTCTGTTGGTATCATTCCTGTTAGTTTAGCGATATCGTTTAGGCTAACCTGCTGAAAAGTAT
CTTCATTTTTATTATTTGATCGACGTCTAGCACTGTCTCTTAATTTTAATAGCACTTCAGCACATTTTATCTTCCAAAAC
GTTCTGTAAGTCAATAATCCTAAATCCGACAATGGTTTTTCAGGAGTTCCAAATTTTGACTCCTTTCTGGATAATAAATA
TGAAAATTCCATCAAAAACTGACCATATCCTTTCCTCTGGTATATGGGTAGAGTTAAAATACAACTTAGGTTATAGTCAT
TGGAGTTGAATTTTTCCTTGGAGAAATAGCCTACGAAATGGAATTTGGCTGCGTTTTGATAGGGATGGTTCTCTGTATCC
TCTCTCTCCGTTAGAATATAGAATATAAACGGTTCAACATCGTAATACAAAGTCTTAGAATTGATAAAACATTTTGCCAA
CAGGCAAAGATTTTGACAATACAAGACATTCTCCCGCCCATCAATTTCCCAAACAGACAGCTTACCGTCGCGATAAATTT
CATTTCCGGGGGGCTTAAAAGTTAGACACTTTAGTTGGTGTCTATAAAAAGTATATCGAGAAGTCATATATTTTAGGCAG
AACTCACATATAAAAACCATTTTATTTTGGTTGATGTGTTCCGGAAAAGGAGATGTATACCAAGGTTTAATTTCATAATT
TCGAAGAACAATGTATTCTATCTGGGAAAACCACACTTTATTTTTGATTCTTGGTACTTTCCCTTTCCTTTTTTTCCTAT
CTTCGTTTTCTTGATCGGTTTCATTATGATTGCAAAGTGATACGTTACCATTAATGTACGTTGCAGACTTAGAGTTTTCT
AAAAATGTAAGAAACTTTATTTTATCTTCCCAGGTGGGTAAAGTTCTTTTTGTACTGAAATCTTTCATTTTTTTTATTGT
TCCGCCGTATGGTACGTACCATTGCCAAGAATCGTTATCCCTGAATGGCGTATTATCAGAAGAATATGGGTACTCCATGT
TTTCGGTTGCTAGATCCCATGTTTGCTTTAACCTGTTAACTCTTCTTTGAAACCCGATTAGAGGACCGGATGATGTTATA
TTTTTGTTAACTAAAGGTGCTATGACTGAAGATTTAGATATTAGTCTTTCAAAATTGAAAAATTTGATAGAATCATACTT
AATTCTAACCTTCAACTCCTCGCTGACTTCAATATTAGGTTCAATAATGGGGAAACTTACTGCTCCCATCTTATTGTCCC
TATTAACGATATTTTGAGAAGAATTTTCTGACGCAAGTTTGGACTGCTGGGAAATCAACCCTTTTTTTATTTTATTAAGG
CCTTTATCAGACCGAACACTTCCTCTTATTCGATGTGATATACTGGCATCGGAGTTGAATAGTCGTCTTGTAGTTCTATG
TCCATTTGTATCGCTTCTGACAAATTGAGAATGTATCAGATCATCGATCTCTAAGTTTTTCAATAATGCATTTTTTTTGG
GTTTTGGCGATTCGTCGTTTGCTGTTAATGACATTATCTGCAAATTATACGGAGACTAATTAATGAAGAAGGAAGAAGAG
AGAGGGCGGTATGAATAACACCTATGAGAAAAGAATAGCAATGCTTTTCCTTTTTTACCTTTTATATTCGTTCTTTCTTC
TTTTGCCTCTTTTAATATGCTTTGTTTCTGTGCTATTTTCCCGACTCTTTATTTCAAACAATGAAGCCCCCAATTAATCA
AGAACCACCAAAATAGCATGTCAGTTGAACACTCAACGACTAAAAAAACGAATAATTTCTTGTTCAATTGGCCTGAACGT
TTGACTATGAAACTTTCTGCTCTTCTCTGATCATTGTAAACAAAGAAATGTCAATAAATTATTGTTACCCGACTTTCTAT
ATACTACAAATACCGCCAATGATGCAGTGAGCAAGATATCAATTAATGCAAAAACAATATCGAGTAAGGTAGAAACATCT
CTGTGATTAAACATCGTACATATAAATACCATATATAAAAGTATGTGGGAAAAGAACGTTCAAAAAAAAAAAGTAAGTAG
TAGGTTAAAAATAAAATCTCAAAAGAGGGAAAAAAAAAAAAGAGGGATAATTTTGGCTTGATTACATTGCGTTACTTAAA
GTAGCCTCATCATTCATTCATTATCATCGTTTCATCGACATTAGGTGACGTTTCTCAGTAAAAATTAACTTCATCATGAT
CATTAATTTCATATTCATATTCGGTTATTTTTTTTTTTTTTTATATTTTTTTTCAATGGTGTTTTTGATGGTTTTTATTA
TATATATATATTTTTTTATCTTTTATCTTGTGTAAGCACCCCTCATTACTTGTATCGTGCGATATACAAATACCAAACAA
ACTCTATAATCATAGAATAATGGAAGTATATATTACCATAGATTCTTCTTGTTTTGGTTTTGTAAATCCAGTCCGCTTAA
AGAACGATTCAAGCCCTGTTCCAAGCCATCATCTAGTCCAGAGTGACTCAAAGATTTATAGATCAAGTCGGCACTATTCA
AATTGTGTGCGGACAACATGGACTCATCGTGATAAGACTGATATGAGAAATTAGAATGTACTGAGCCATTTGTGTGCTGT
GGAAGCAGTTGGGACTGTGAGTTTGCTGAAGATGGGCCGTTAAGGTTGTACAACTGCTGGGAAGACAATGAAGCATTTTG
GTATGCCACTGGTACCCGTTGTTGAGTTTGGGACTGTGCTGGTGGTTGCGCTTGGGATAGGGTTTGGCTGTTGATTGGGA
TTTGTGAATTTGGAGGTGAAATTTGAGAATTTCTCAGTAAGGGATTAACGGAATTGATTTGATAATGGTTGGCAGAATAA
CCGGATGGAATTCTTGAGGATGGTGTTAAAGTAGCTTGTTGTCTTAAAAAAGATTGTTGTTGTTGCGCAGCTGACTGAAC
ATTTTGCTGTGTTTGTGGTTGAGGTTGTTGCGGTTGGTCTGCGGAATTGTATTGAGAACTATGGTGTATGTTCATTTTAG
GTGAGGTTAGTGTTGGTTGCATGGAGAATTGTCCCTGTGAAGAAATTTTTGGTGTTGAGCTGGCGCTATTGTTATTAATG
ATGACATTGTTACCGTTACCGTTATTACTGTTAATAGTATTGCTGTTGGAAGAATTGTTAACGGCCTGATTGCTAATACT
ATTCGCTGCAGCTGCTGCATGGGCCTGTAACAAACTTGTATAAGATTGTGACCTATTCATGGAGCCGCCAGTGGAGTTTG
GCTGCAAAGGATGAGCAGATGTCATTTGACCTTGTTGTTGCAAATGAGATTGTAAATTAGCATGATCCAGAATCTTTCTT
CTGATAATAATAAATCTTGGATCATATACTTCTACTAGCCCTAAGTACGAGCACAAAACATTGATAATTCTCTTGTGGGA
AGCGGATATACCCATGGGATAAGCCAACTCGTAATAATACTTTTCTCTATCCTTAAATAACAATAATTGGGAATAAATTT
CCAAAGTGTCAGGGTCATTGAAGTCCAGTTGTTGGGGTGGGAGAGGCAAAGTGGAAGTTGATGGTAAAGGCGCATAAAAT
CTCTCAGTGGACATCTGGGCTTGATTATTAACGTTTGTTTGGTACAACGATGAAGAAGTATGTTGGGCAGAAAGTGAAGG
TTGGTTCAGAATGATGTTACCACTATTGTTGTTATTAGAACTGTTATTGTTAATGGTATTATTCATTGGACTGTTCATCA
TGCTATTAGCATTAATGCCGTTCATTAGAGTCGAGAATAATTGATTGTTAGAAGTATTATTGTTTCCGCTTCCACTCATT
TTAGATAAAGAATCCAAAGAAAGATTAGATGACGATCTGTGTTGTTCTTCTAATTGTCCTCTTTTCTCTCTCTTCTCCCT
CTCGATTCTTTCTCTTTCAGCTTGGGGAAGCATTTTTTTATATTCCACTTTCAATTTCCTCCCGCTGATTTCCTTTCCAT
TCAAAGAAGTTATCACTTGAGTAGTTTCTTCAGGAGTGGTGAAATTCGCAAAGGCTAGTCCTCTGAAAATACCGTTATCA
AAGTGGTAATTGAAGGCATAAGGAAGGGGAAGATCCATTTCTTCAATAATGTCTAACAATTGCTCTTTTTTAATAGCAAA
CGGAATGTTTTTAATAACAATAGCATTTGGGATAACATCATCGTCCAAAGCACCATTGGTGGGGGCATTATTCAAATTTG
TAGAAGAAACGTTTTGTTCGGCATTTTTTGCAGAGTTCTCACCAGTTTCCGTTTGCACACCGTTTTCTTTGTCAATTGCA
TCTCTAGTTTCGATAGATTGCTGATTTGTTTCCTGGTCATTAGTCTCCGTATTTATATTATTATCCTGAGCATCATTGAT
GGCTGCAGGAGGAGCATTCTCAAAAGAACTGGTCTCCATTTCTTATTGTTGTTGAACACGCTTTCCCTAGTCTGTAGCCT
GCCTCTATGAGTACTATATCACACTTCTTCTTGCGCTAATCTCCAAAGACCTGCTGGTAATCTCAGCTGAAAGGCTGCCT
TTAATTGTTATTCTTTTCCAGGAAAAAATCGCAAAGTTGCAGCATCCGTGTTTCGTGACATCATTGAAGGTTACCCTAAT
CTATTACCTCGGATTAACTTGAATTAATAAGGACACACAGGTATAGGGAAGGTAAAGTTGAAGTAATGATAAGAAGTGGG
CAGCACCGAAGCAGTTTATCTGAACTAACTTCTGTACGACTCGAGAATATAGTAAGAACACCATCATTAACCTGAAAGTT
AAAAATGTCAGACCCTGTAGAGTTATTGAAAAGAGTATGTAGTAGGGAAATATATCAAAGGAACAAAATGAAAGCTATGT
GATTCCGTAATTTACGAAGGCAAATTACTAACATTGAAATACGGGAATTGATATTTCCCGTTGTGTTAAGGCTGAGAAGA
AGGGTGTTCCTTCATCGGGTTTCATGAAATTGTTTAGCGGTTCTGATTCATACAAGTTTGAGGAGGCTGCTGATCTTTGT
GTCCAAGCAGCCACCATTTACCGTCTAAGAAAAGAGTTAAACTTGGCAGGAGACTCGTTTTTGAAAGCTGCTGACTATCA
GAAAAAGGCTGGTAATGAAGACGAAGCAGGAAATACCTACGTAGAGGCTTATAAATGCTTTAAAAGCGGTGGAAACTCTG
TGAACGCCGTGGATTCATTAGAAAATGCTATTCAAATTTTTACTCATAGGGGGCAGTTCCGGAGAGGTGCTAATTTCAAG
TTTGAGCTTGGAGAAATTCTAGAAAATGATTTGCATGACTATGCAAAAGCTATAGATTGCTATGAGCTCGCTGGTGAGTG
GTATGCCCAAGACCAGTCGGTAGCATTATCGAATAAGTGTTTTATCAAATGCGCAGATCTAAAGGCTCTTGACGGTCAAT
ATATTGAAGCAAGTGATATATATTCGAAGTTGATCAAGAGCAGCATGGGCAATAGATTGAGCCAATGGAGTTTGAAGGAT
TACTTCCTAAAAAAAGGGCTTTGTCAGCTAGCTGCTACTGATGCAGTCGCTGCTGCAAGAACTTTACAAGAGGGTCAAAG
TGAAGATCCGAATTTTGCGGATTCAAGGGAGTCAAATTTCTTGAAAAGTTTAATCGATGCTGTTAATGAAGGTGATAGCG
AGCAGCTAAGCGAACACTGTAAGGAGTTTGACAATTTTATGAGACTAGATAAATGGAAAATTACCATTTTGAATAAAATT
AAGGAGTCCATCCAGCAACAAGAAGATGATTTGTTATGAACGGCATATACTTACGCGCACATACATATATACATATATAT
TATAAATGTAACACTTGTTTTACCCGAAACGGCGAAGTAATTGTGTACCGCCGTGCACCTTTTCCTCGAGATAAACATAT
AGCGATGACTTAGAGAACAAAGTAGTATTAGTATCATATACTTCCAACGTTAATCAAGCGCAATAAACCTTTGTTCGTGT
GTTTCAAAGTTATTGCAAGAGCGAAGTTGAAGCCATCTTTTCACGAGAAGTTAGCTGTGGTTCGAGTCTGTCGCACGCCG
TGTAATGTAAGGATCTTCCCTTAGCTTTTCTGATCCGGAGCCCTTGAGGGATATTACGCATCGCGTATCTTCATACGATT
ACTGTACTTTGCTGACTTGCATTCTTGATATTGGGCTATAGTTGGCACTTCGCTCGTTTCTTTTCTTTCGTTATATAACG
TAACCTTTTTTTTTTTAACTTCCTTATCCTGCCCCTTATCACTCTGAACCCCATAGATAAACAAAGACAGAACTCTGTCC
TACTTTATCTATTACTAAACTCAACACATTACAGCCCAATATTATAAATACGTTCTTCTTCGTTACAAGAATAGGCGAGG
TTGTACGAACTGCAAACTAGCTGCAAATTAATTGTAACACTTAAGTGGAGAGCAGAGAGTAGCAGCACTGAAGGAAAAGG
GAGAAGCTTATCTTACTGTAGAAGAAAATGGGATTGCGTTACTCCATATATATTGAAAATCCGTTATCTTCCCCATCATC
ATCGTATAAATCAATAAACGACCCGTTATTCCACTCTCAGCATCGATCGCAAAAAAACGTGAGCTTCATCACCTACGGTT
GTAGACATTGCAAGACACATCTTTCCAGTTCCTTCCAGATTATTTCTAGAGATTATAGGGGTAGGACCGGAACTGCTTAT
TTAATGAACAAAGTTGTTAATGTCGTTGAAGGAAAGGTCGAGCAACGAAGAATGTTGACTGGCGACTACTTAGTCTGTGA
TATTCTTTGTCATTGGTGCAAGAGGAACGTAGGTTGGAAATACTTGCAGAGCAGCAATGATGATCAGCAGTATAAGGAAG
GAAAGTTTATCTTAGAGCTGAAAAACATTTGTAAATGTACTTGATGTCTTCCTTTGTCTGCTATCTAGCACCTCTCGTCT
TTTAGTGCTTTTTAGCGTATGATTCTTTTTAAGAATCTGGTCTTTCTTCCTTCTATTTTGATTGGGTATATTTCTATTCG
TGTTTCATTACTGGTCTGGGTTAATTGGGTTTTGGTTTGGTCCAGTTGTTTTCAAGTAGCCTTTATTTTTTCATTGTGGT
ATTTTATCTTATCGATTTATACTTTTTTTTATTCAAAGAAAATTAAACAGATAATCTCTTATGAGCCTAGCTACTTTGTT
TTTTCTTACAGGGCCATTGACTTATGCCCTGAACGAGTCTTACTTTACTTTTTTTGTATTTTCAATAATGTCGTGTTTCC
CATGTTGTAATACGCCCAAAGATTATGTGGTAGAGCTTTTTTTTTTTTTGGTTAGTGTATTTACCAAACTGGGATGATTT
TCAAAACTTATGAAGCAGTTTCAATACATAACTGTCTAACGTAAAAATTTTATAAAATGGAAAAATAGATGATGATAACT
ATAACAATTTTAAAGTACAACATATTCTACTTTTAGAATAATTCACAATATACAAGGACGATCCTGGAAAAGGGTAAATA
TGATTCAGCTTCGAGGAAGAAGTACAAAAAGAAGACGAAATGGTCCATTACAGACTAAGCACTATCCAACAAAAAGTTAG
TGGCGGCTTCTAGATCCCAGTTGCACTTTTCCAAGGCATTGTGCGCTTCTTCTTCAGTAAATCCCATGCCACTTAACTCC
TCGACGGCTAGAGACTTTGGAGTAGTTGCAACCCCGCGGTTAACTATTGGACCTTTTGACAAGCTAGCATCAACGATAGG
ATCATTCTTCAATGGAATTGGTTGTTGTGGAATGCTTGGGGTAGCTACTTTGGTTGGTTCAGCTTTGGAGTTACCAAATC
CAGCAAAAATCTCGTCCCACTCATCGTTGCTTACTTGAGCAGGGTCACTGGTTGACTGTTGTTGTACTTGTGGTTTTGGG
ATAGTTGGGTTAGAGGAACTAGTTAACGTCCCTGTAAAAGCGTTCATTTGTAGTTCGTCATCGAGATCCTTATGGTCTAT
GGTTTCAAATTGCTCCATCGACCCAGCATTCGCAACATTCTCAAATTCAGATTCCGAATCAGCACCATTATCTTCCTCCA
CAGCCGCTTGTTCTAACCCTGCGAATTCATCATCAAATTCGTCCTTAACAGGCAAAATGGAATTGGTGCTTGCCTTTTTT
GAGTTACCTTCATTATGTGAAGGAGAAGTGCCTGGAGCGGGATATTTTATGACTTGTTCCGTGTGGATTTCCAAACTTGA
TGTGGGCTGGGCATTATAGGGAGTTTGAAGGGTCTTCACTGTTGCTGATGGAATTTCTCTGGTATCTTCAAACTCATCAT
CGTCTGAAGAGGATGAATCGCTTTCGTCAATATGCAATTCCTGAATTGGTGGAAACTCTTCATTTATTGTCTTTGCTTTT
GGTTGAGCAGAGATTTTTGGAGATTCTTGGATAGAACTGACCGACTCACCGTCTTCATTTGAATTAGCCCTTTTTGTGGT
ACTTCCGTCTTCAATAACTTCTGTAGTTTCGTTGCTCAAAACATCAGTAGAAGCGGTAGCTGGGGTAGCTTCCCATTCAC
CAGGAATGTGAGATAAGTTTCCAGTATTATCTCTATTCGCAGTATTATTGATGGTGTCACGTTCTTCCAACGTTTCCGGT
AGCTCAACATCATCTCTTACGGATTGAGGAGCATTGTTTGCAACAGACGATGTCAAGGATTGACTTCTTGGAATACCATA
TTCATTCAAATCACCATCAAACCTATCACTTAATGTTTCAGTTAAGTTTGGATTTGCTGTCTCATTTCCTGACTGGGTGC
CGTTGTTTGTATTGGCATTTTCACTATCGCTTTGAGATCCCAAAGTTGGAACGTCTCTATCAAATACGTCACTTTCGGTT
CTTTCTGTCTTTTCTTCATCGTCTTTAACCCGATTAACATTCAAGTTTGAATTCTCAACAGTAGTTTCGACAAATTTGGA
TACAGTGTCTTCGTGAACATTTCCTCTTGATGTGGCTTCTTTGGTTGTTGTATCTGTATTAGAGGCGCTTTTCGCAATAA
TGTCCTTAGCATCCTCAGGTAATTGTCCCATAGCTAAATTCATTTGTCTTTCGGATAACTCTCTCACATTGTTAGCGTAT
TCGATGTTTCTCTCCTTTAACTCTTGATCAGCTTTTTCAAAAGAAGCTTTTCTCTGTGATAGATCGTCGAACATTTCTTG
CAATTTAGAAACGTGCTGATGGTAGAGATTTTCTTGTTCTTCAATTTGTCTGTTACGTTCTTCCAATTGTTTTTCACGGT
CCGTTAAATCAGTATCCTTGTTGGACAGATCCTGGTATTTAGCTTGTAATTGTGCGTGTTGCTCCTCCACGGTCTTTTGG
TAGTCATTTAACTCCTTTTGTTTAGTTAAGTAAACGCTTATCTTTTCGCCAAGACCATCGATTTCCTTCTGCAAGTTTGC
TACTGTGACTTGATTCAACTCTAGCTGTTTTGAATTAACATCTACCATTGACCTTTCTTGCTTGACCTGTTGTTGTTTTT
CATTTAATTGTGACTGTAAGGAGGCTGTCATCGAGTTCAAATTCGTAATTTGTTCTTTTAATTCTGCGTTCTTTGTTTGA
GATTCTTGCAAATCAGTAGTTAGTTCATTGAGTTTGGACTCAGCGGCATGGTAGTTTGCTTCGGATACAGCCAACTGTTG
CGCTAATGTTTCGTTTTCTTTGTTTACTTGAAGTACTTGTGCTTCCAGTTGTTCCGTTTGTTTAACATTTTGGTCATGGG
TAGAACGTAAATTGTTCAATTTGATTTGAATGGAATTTTTCATCTCAGTAACACGTTTCAACTCCTGGGTCGCTCTTGAC
TTTTTGTCATTAGTTATACTTGCCTGCTTGGACAGGGAGTTTACTTGGTTAGATAAATTAGCCATTTCTGTGGTAGCATT
AGATAACTGAGCAGAAGCTTCACCATCTGCAAATAAATCCTGGTTCTTGAATGCATTATTGGAAGATCTTGAAAAAGCGG
ATGCGCCTAAAGCAGCAGCACCCACTGCGGCGCCTACAGCAGCACCAGTGGCAGCGCTAGTGGCAGCGCCTGCTGGCATG
CTAAACACAGAAAAGTTGGGAACTTGTGGCAGTGTTGTTGAAGCTGTACGTTTGACTGGACTTGAAGCATGTTTTGGAAC
TGGCGGAGGCTGAGCGCTAAAAGTATCACTGGATTCCCTTAGTTGCTCTTGTTCCTCTGGTTCTTCCTTGATTATACTTT
GACCGAAGTTTGAGGTGGGAGTAAATTTCTTCAATCCAGAGGAGGAGTGAGTTAAAGGTGGAGGCTGCTGTGGCTGTTGT
TGTTGTAATGTTGCTTGGCCATTGTTATTATCATATGAAAAACTATTATTTGTGTTGTTTTGAACCACAGTTTGTGCTTT
AGTGGGAGAAGGAGAGCTGAATGAAGGGTTCAAAGCCAGTAAATCATTCAAAGAACCGTTATTTGAGTTTTGAGGAAGAA
CTTGTGGAACTGTTGGTTGAGTATTAACTGCTGGGGCAGAAACTTGGTGTGGCATATCCTGTAAAGAAGGCTTACTTGCT
CTTGAGGGGATGGCAATTTGAGGTGCACTTTGTTGTTGAGGAAGTGGGTTTGGCGGATAAAGTCCTAAAGCGGGGGACTG
TAATAATTCATTGGGGATAACATCCGGTAATTCGACACCAGCATTCTTTTTTTGAATTAAGAACATGGCAATAGCAAATT
CCAATTTGGTGAATTCAGCATTGTTGTGGATGTCAGCTAAGTCCCAGATGGTGGCTAACGTCTCTTGGTTTAATCTAGAG
GATAAGAAGAATGGAACCAACACAGCAGAGCTTAGCGAACCAGCATGTTGCTTATCTAATGAATCAAAAATTGCATCAAA
CTGTTGTTTTTTTTCAAAACTTAAAGACCAATCTGAAGCAGCATTACTGAATGCACCAGTAGATAGACGTGATATAGTAG
AGTGTCTTGTTAGTGAAGATACGCCAGTGGAGTTAGCACTCAAAGGAGTAGTCCTGTTTGGTTGATTAACAACAACAGGT
TCTAAACGAATAGAATCCCACAGCTGAGTAGGCAACACGGCCGGTGGTGTGTTCATACTAGGATGATGAGACATACATAG
TTGGATCAAATACATGGCCATTATAAACTCAGATTTGTCTAAGACACCGGATGCGTCTCTATCACAAAGAGCCCAAATTT
CACCTAAAGTTTGATTTGGTAATCTTGCCTTTAAAAATATATCCTTGGCTTTATCACCAGCAACAGTTTGAGCACCCTTT
GCTGTCCTATCAAACAGTTGTGAAAATTTAGCAATATCATTTGAGGATAAGGCAGGAATATCAGTGTTGTTTGTATTGCC
GGTTGCACTACCGCTTTGCATAGGGGCTGGGTTCTGATTTATAGAAAAAGAAGCCAGTTGAGTAGGTGTGCTCTCATATA
GGGCAGCGGAAATTGGTTGGTTGGGAGCATTTTGCAATTGAGCGATCATTCTCAAAGCAGCCGAAAACTCGTTCAAGTTC
AAAAACCCTTTATTGTCTATATCGACGGTAGCCCACACTTGCGATAGTAATTGCCCTGGAAGACCAGAAGACGCGAAGAG
CGGTCTGACTGCCTCGCCAGTGACCACCCCGAGATCTTCCGTATCCAATTGGTGAAATTTCTGATTATAAAAGGCTTGTT
CCTGAGAGGATAATGGAGTTCTAAAAGTAATAGATGCCATGGCCTATATCGTTCGAATCCTATTGAAAACACACAGATAA
AAACAGGAAAAAAGATAGATCTAGAGCTTCACGAATCTATTTATTAGTTTCAACGCGCTATATTATTTCGCGAGAACCAG
TAATTCTCTATTTAAAAGCACTCTATTGCCTATCACAAAGTGCTCTGTTGTGTGTTGTTTTCAATGTGCTTCTGAAAAGG
GGTTTGTAATAGTTGAAGATTTTGATTATAGGAGAAATCTAATCCCCCTCCGAAGCGCCGACGGGTAATGATTGTGTAGT
TTTTCATTTCGCGATCAAAAGCATGTATTTTGACACAGCTAACAATACCTATTATCATTTTTTGTTGGTGTTCTCATCGA
TTGTCAAAGCACAATAAAAAGCTATGAGCTCGACGATGTTGGATGATGTGGATAATAATATGATGGGTATCAAGTCTATC
AGCCTTTATGAATTACTTAGCGATGTGGTGAAACAGGGCGACAAGACGCGATTGGTGACGGCGGGTCCCGAGCAAGTTTT
GCCTGATTTAATCCGGCATATCACTGAAACAATACCGTTTGACCTATTTATAAACCTTAAGAATGAAATGAACGATGCGA
GAAATCTCGTTACTAGATTAAATTGGCTGGGTAAGTTTCTGAATGATAATTTTTTACAAAATCATACATTTCCATTCACA
ATACTTCGGATATGCGAATTGTGTTATGATCCTTTCAAATATTACAAGATCAATGAATTGGAGAAGTTTGTAAATGCGCT
AGAAAAATGTTGCATGGTAACTAGCAGTTGGCAGGTTTTTGATAAAACACACGGTGAGAAGCAAGAGGACGATAAGGAGA
AAGATATTAACTTCATCAAGAATCAAGAAGATGTCTCACTAATGAAGATACCGTGGATGACCGAAAACAATACTAGGGAG
TTGGCACCCTTTATTAGAGAAATCGACTCTATAATGAGTGTCAACCTAGGCTACGATGACGAGGATGAAGAGGAAGGATT
TTTTGATGGTGATGAAGATAGGGAGATGGGGAATAAGAGTAAGCGTAATGTTTTGCTGAAAGATGAAAATTTCATGGTGG
AAGAATACTATGAGGATGATTGCGGGATAAACGATGATAATAGCGATAATAAAGGACAAAATTGTCAGAGCGATGTTACG
AAGAATAATAGCGATGATGAAGATGACGATGACAACGACGACGATTATCGTGAAGATGGTGCAGATGAAGATGATGAGGA
TGATGATCACATGGGCAGCACAGATGACGATGAAGATGATGACGAAGATAGGCAGGCGGGCGAAAGTACCAAGGTGCAAA
ATTTTGACAAGAAAAATGAAACTCCAAGGAAGAGGAAGCCCACAGATTTAGATAACTTTGAATATGACGAATCACCATCA
TTCACAAACATGGATCTCACGACGCCAAAGAAATATAAACATACCGCAACGGGCAGGTTCTCCATAATAGAGTCGCCATC
GTCTTCGCTCCTCAATGCCATGGACGGCAGTAATGAGATCTCATCGAGCCAGGAGGAGGAGAAAGAGGATGCTCATGAAA
ACCATGAGGGTAGAAGTGAAGGACTGTTACCAGGTGACGAATTAGTGAGTCCATCGATGAGCTCTTCACAAGAGGATAAG
ATGGTTGCGATTGCTGGTATTACCTACCGTGAGAATATTAGCAGTCCATTAGGCAAGAAGTCCAGATGATCGAGAGATGA
CTTCTCTACCAACAACTTCCCATTTGCATAATATCATTAAATATGTTTTACCAAAAAAAAGTTCATCTTTCTTATTTTTA
AAATCGATAGTTCTTCAGGATCTTGGTCACATATATATATATATATATATATACACTTATATAAAATAAGACGTTTATTT
AATCTTGTTTTCTTACGAGTTTCTTTTTTTTTCTTTTTTTATTTTCTACTTTTGCAAGGAACAGTGACCTTGCCAATAAA
TAATGAAGACTACTTGGGTTACTAGAATATAAAATACATGTAAAAAATTCATTTATGGTGTGAGTGTGCGAGCGTGCCTG
TATACATCTAGCAGCTTGCTTATTTCTATTTTATGTGCATGGAAAATATATTATCACACATCTTACCATCTCATCATGGA
CATGTCACTTCTGATTCTCATGTAATCTAATAACCCTTCAATTTGGCCTGTACCAGCAATAGCAATATCTTGGTCCCATA
ATCTCTTACCGGCCCAAGCCTTAACATCTTTGACTGTGATTGCATCAATTTTCTTGAAAGCCTCACCCAGAGACAGTTTG
GAGCCCTTGATTAGGACTTCTGCGCCTAACAAGTTAGCGTCATTGACGGGATTACCAGATTCGTATAACTGCCCTAATTG
TAATTTCAACAGCGATTTGGCACGTTCAACTTCAGTATCAGTGACAGAAATGGTCAATCTGTTCCATTGTTTCAAAGTGA
AATGGATGAGGTCGTCAATCATGGTAACGTTTCTCGTGGCCGTAGAGAACCCCCATAAACCGGAATCTTTGTAAGAAAGA
GAGAAATGATTGAAATTGTCGCATAATTGGTACTCCTGTATGTTGTCTAACAATTTGATACCTTGTAATCTAGAAGCGGG
TTCGAAGGCGTTGTATGAGCCGAAAATTTGGGCGGCTAATTTAGCAACAAAATAATTTGGTGAATTGACAGGTTCACCTT
CCACAGCCAGCGAAATCCACGCCTTTGGCAAGGTGTCGTCTCTCAATCTAACTTCGGAACCCAAGAAAGCGGCCTTTTTC
TTGAGTACGGGCTTGGTACCGGTTTGCAAACTTAGGTTTTTGGATTCGATGGAATTTACTAAATCCTCATGTTTGATATT
ACCGGTACCAACAACAACAGCATTTGAATTCAAGAAATGGTTATTGGCAAAAGATTCCAGATCAGCAACAACTAAATTCT
CCAAGGACTCCAAAGTACCTCTAGTAGGCAAAGATAATGGAGTGTTTTGGAAGGCGGTGGAGTGTAAATGTTCCAAAACT
CTGTTGGGATGGTCGTTTTCTTCAAAATCTTGAACTTGCTTCAAGACAGATTTCTTCGTGGCCTCGAAGTTAGAAGAAGA
TAGCAAATTAGCCTTTTGTTGGATGAAAGACTGATTCAAGAAGTCTAGTGATTTATCGGTAGAACCTGGCAAAGAAGATA
CAATGTAAGATTGGAAGTCTCTGGAGATATTGGAAGACAATGCCAAACCTTCCTTGGCGGCAACAGCAGAGTTTTCTTTG
GATAGAAAGATGTTCTTCCATAAATTGGAAACCCCGTTGTTATAAGGGTTTTCGTTGGCAGCACCGGAGCCGAAGACAAC
ACCGACAGAGGCTGTGTGAGCGGAAGGATTATGCTCAGTGGCTACAACTATACCGTTAGATAATTGCGTTACTTCGGCCT
TGGGGGTTGCTACAGCTGTAGCCAAAGACCTCTTGAACTGGTTAGATACAGTCTTTGAAGTTACTGTTCTTAGCATTTTT
TTTGTTTATATATCTTGTGTTTTCTTTCTCAGTGATATGGTGACGATGATGTTCTTCTCGTATTATTACTCCACAATTGT
CTTGATCAGCAATGGTAGCAATTTAATATTAGGATTCGTTACCTATACGAACAGGGATGATATAATATTTTTTCTGTGAA
AGCTATTGCTTTATTATACGCTGTTTTCCTCGAATAAGACGGGGAAAGAGAGTAGGGGAATATCGGTTAGGGAGCGCTGT
AGGCCTTTAATTTTCTTGTTTGGTTTTTATTTGGTGCAGCTGACAGCGCGGGCCCTTGAACTTCTGGAGGACAAAAAACA
CTGTTAATTTATTGGCATTTCATTGGTGCAGAAAGCGTGCTGTCCGGGTCACAGTTAAAGTTCATATACATGTTACCCTA
CCCAGTCCGGGTTATGTAAATCGTGAAAAAGAATATCTGGTTTTAAAATCTCTCTTTTCTTTTTCCCCCTGGTGGGTATG
GGTGAAATGCTAGAGAGGCAAAAAAAAAGGTTGCCAAGTAAAGCGAAGTATTTGAAGTATACTGCAAGCATCACCGAAAC
AGGAAATCACGAAGCTGACTCATCTGTGATTTTCCGTCCCCACCATAGTGATGTAACATGCAGTAACGCACGGCGGGCCG
AAAGTCGGACTTTACCCCAGATTTGTAGTTGTATCCTATTGGATCACGGGCGACGGACAAGACCCGAAGTGCGGACCGGC
ATGGTCAGCTTGCACGGAAGCTTTAAGGGTTTCCCTTGTTTCGGCATTAGAAGAGGCATTTCGCACGTTTTACCGGGTCA
GAAACTTCGAGGAAGCTGTGACAATTGGAAAAAAAGGCAAAACTAAATGCAATGTATCCGGTTGCCCATGCATTATTTGT
GATGTTTTCGGATGTAGTTCGCTGCGCTCCGCGGCGATATATCCTCTAGCGAGAGGCATATGTATAAATATATATATATA
TATCTAACAAAAGCATTCAAGTTTCTTTCTCTGGTGTTACGTCTTTGTTCGACTTTCTCTGCTTACAGCCCTGTATGACC
AAAGAAAAAATAAAAAGACAGCTACATACCAGCAGAAATTTTTTATAGTATTACACTATACATCCAAGTTTTTTCACAAT
TATTTATTGTTTTTCTCACATAGAAAATTCCGCATACTGCGATTATAATGAACTCTACAACCCCATCGATTCAAGATCAA
TATATTTTGGCCAGCAAAGTACGCTCCAAGCTGGCAAAATGCGTTAGCGTGACTACTAAAAACAAAGACTACAACCTGAG
AGTTTTAGTCGGGCACGCAAACTTGCTGGATAAGATTACAGAAAATGTGGAAACTCATAATGCTGCAACCAACGCCCTTG
CCGGAGACCCTTTCAGTAAAGGACCTGAAAACTTGTCCATCGAACATATCGAATTGTCCAATGCTAATGCTAGTAAAAAT
GACGTCGGTAAGGAGGAAAATGCAGAAAAGACGATAGAAAGTGAAGATTACTGTGATTTTTACTCTAGTGACGAAGATCC
AGATGCTGACACTCTATCTTCTACTGACAGTGAAGACGATGATGATTATGAAGACTATGATTTTGAGTACGATTACTCTG
GCGGTGATTATAACAAGAAAATTGACATGTACTTTAGTTTTCACACCGCACCTAATTATCAATATTTGACTCACACAAAC
TCTCATTCCGAGCAGACGGATGAACTTGCCGAATCAACGCCGCGCTACAATGCTCTTCCCGCCACTGCCTCTACGACAGA
GGAAGAACAGGACACTGAAACGCTCGATGCTGTGAGTTTGCATAGTTCAGCGCCAATCTTCCGTGTGCTCTCTCGGCGGG
TAAATGGACAAGAAGATGACAGCGAAAACGAGAGTAGTAGCGATGTCGACGATGGTTCCGTACCATTAACGAGATTTCAT
TCTTGTCCTATCACAGCATAAATTAAAATGAAGGAAATAACACAACTTCGTTTTGCATTATCATATTCACATCTGCATCC
TATTTTTTTTTTCTCATTGTTGTTGTATCATTATTACTAACTAGTGCATCACCACTTGTCTAAATACCAAACGCAAAATA
TATATATTCTTACTTCATAACGTTCAAAATAAAGTTTTTAGTTTAAAATAAAATAAAATAAAAAAAAAAAAAAAAAAAAA
AAAGAACCTTTTGTTTTCGCCCAGTATATGGGTAAATTAACGGTTCCTTTTATTAGTCATTTTCAACTCTATACCATGCT
CCAAAACGGCGTTCGGCACAGGTTTTTTATTTTACCACGATAACTCAATATGTACAAGATTATTGCATAGGCGAAAAGTA
AAGTTTTAATATGGTACTTTGCGCAATAAAACTACGAATTCAAACGTAAAATAAGACTACAGAGACTAAGGTAAGACCTG
TTCTGCTCAGATAAGTGGCGTTGTCCAAGTATCAGTTCTACGGGAACGTAAGAAAAAATTTTGCGTGAGCTCTCTTGAGA
ACCAAACCTTCTTTTTTTTTTTTACGAAATGCTATTTCGTTGCAGTGAGAAGGATTTTTTGAAAACAGAAATGAGTTAGG
CCAGGCTGCTCGTACTCGCTTAAATTAGGAGTGCGAGACTGAAGACCTATGGTAAACAAGACTTTTTTTAACTAATCAAG
CATGCGTAATGTTATTTTTACAAAATAAAGGTTACAATTTGAGATTATGCAGAAGCATATGTCTATATGTATGCAACAAA
TATGATGAGGCCTATGCAGATTATAAGTAAATTATTTTTTTTTTTTTTTGGCTTTGACATTATCATGATAAGGTGCTACT
TGCGTTGTTAACAATTGTGTTTAGATATATCGTATCTTTTCATAGCCAGTGGAAACGCCGCCATATTCTTCAAAAGCTTC
TCTTTCAGTTCCGAATTCTTCTACTTCGACCCACTCTTCGAGCCATTTACGGTCAGTTATCTTGGCATCGCCTGGAATAC
CCTTAATTGGGTAAAAATACACTAAAATGCAGTAACTCAATGCTGCAAGGAGATAACCAACGAAATAGTTTAGGTAGTAA
ACTTTCATAGCGCCAATAGGCACAGAAACTCCCACTGAACCTAAAAAGCCTGCAAAATTAGGAGCAATACCAAATATATA
AGCTACCACCGCCCTCCAGTTCGTACCATATTTATTGTACATGTAGTACGATCCTGGCTTGTCGGTGTAGCAATGGAAAA
TATTAACGTAACCCTTTCTGACAATGAAGTAATCGGCTGATATTACACCCGCAATAGCACTTAAGAAAACTGCATATGCC
GCTAGTGCCGTAGTAAACTTTGACGATGATGATAATAAATCCCAGGGGCAAATCGCCAACGATATTAGAGCACAAATATA
AGAACCGCGTCTGATATTGATGAATTTAGGCAATAATGCAGTCAGATCGGTACCTGCAGGGATCGAGTTACCAGACAAGT
TGGCACCCAGCTGGTCAAACGCAAAAATGAAAGATATTAAGAATACACCGGCTCTGTTCCCCGAAGTATAGTTATCCAAG
TACCTGTTCAGAATGTCTAGGGGACTCCAATAATTTACTCCGTACAATGTATAAGCTGCGGAGACAGACAATATTCCGAT
TAAGGAAATAATGGCATAGCAGACGGGTAGCGCAATCAATTGCGAGTAAACAGATGACTTGTAGGTCTTACCGAATCTAG
TGAAGTCAGGAGCGTTTAGGATTAAAGTAGAGAAGTTATCCAGAGCACTCATAATAGCTCTAATGACAGACCATGCTAAA
ACCGTCTTGCTGATTGCGCCACCATTGTCATTTAGGGAACCCAATGCCAAATGACCTTTGGCCTTACAAAGAGTCCAAAT
CAAAAAACCGAAGGCCGCAAATGGAGTGATGGCGGATTTGAGTGCAAATATATGACGCAATTTGTCAGGTGGAAACCATA
GGAACGGTAAACATGCGACCCAGAAGACCATGAAGCACATGAACTCGAAGTTCGTCAAATTGGGGTTCTTTATGGTGTCT
TTGATTCTAGTATTCAAATTAGTACCGAAGATAGCCTTTAGCATCAACTGAACACATTGACTACCGATATAAGCCAAAGT
AGAATTCCAGACACATGCCATGACGACACGGTTGATGACAATCCAGATGGAGAAGTAGATACCAAATGATACTCTTGAGG
AAATGGGGAAAGAGATATGGTAATTGTTCCCCACTTTGGAACCCAGTATCAAGAAAAATGCGACAAACGTGTATCCAACC
CAAATACAGATCCAAGTCTGCCACCAGTTAAGCCCTAACTGTAGCCCAGTGGCTGAGATTTGCCATGTATTGACGTTAAA
GGACCCAGAAATCCAAAAGAAAATGTACTGCTTCCATGTCCACGTTCTTCTTTTTGCCTCCACGGGCCGCAGATCTGTGT
TGTACAAGTACGTCGAACGGAGGGACTCCTGTAAATCTTTAAATGTCCTAATTGGATTTTCGGGCTTATGATCGGCCAAA
TCGGTAGAGTCATTCTTAACCTCAAAAAACTCGACAACTCTTTGCAGCCAAGACACCTTTTCGTCATCCTGAGCAATGGT
TATATTGTTTTCTGAATCGGTATCTTTTTTTTCAATGACATTAGCATCAATCTTAGAAGTAATTTTAGTCGCATCACCCA
TCTCGGACTCTTTCGTGATTTCTTCGTAATCCTCCGTCGGTATAGTGTCGTCCTTCATTGTTTTTGAAGAATTATCGAAT
CCAGAATCAGATACCGGCATTTTCTCTTATATAGAATTAATGAATGAGAGGACTAGTTACCGCCTTTTATTTCCGCAATG
TGCTGCAAAGTAAAGCAAAGCTGTCCAATACTATGTTTTAAATTTTACAAGAAGGTCGAAGCAATACTACTGTTATATAA
AAGATAGGATAGCATGTCATCGAGTAATTGAGCAAGAGAGGAAATGAAAAACTTTTCCGTTGGAGAATTGATCAAAAATT
TTCAAAAATACGACATGTCCCTGTGTTGTCCAGGCTGACACAATAGTTTCAGTAGCGAGAACCGCCAAGTTTTATTGCAG
CATCCTTTAATGGCAAAGATGGCGCGATAAGGACGAAACCGGCAAATCCCGAGCATCAACCACAGTGAACGCCGCGGAGA
AACTCAAAGGCGAAAGGGGAGAAAAAAAGAAATTAATGGCACATACCGCTTTGTGGCATGGCTCAATCACATTTCTTTTT
CTTCTTTCTGATCGCCCGCAGGAGAGGCAGCGCCGTTTGTGTCCCATCGCAAGGACAAACTAGCTAGGACATGAGACTTC
TAAGCCGTTCAGTCGAAAGAGTTAGGGCATTAGTCTCTAAAGATAAGTGTGGGGGCTTGGTTGAGTCTTGATTTAAAAGC
TTGGAGTAGGCATTTTACGATCTATTTTCTCTCGAAATAAAGTAAAGGTATTGCTGCAAAGGAATTGCCGTAATATTTAA
AACTTCTTGCTTAAGTGATGTAAAGGCAGTGAGGCGATAGCAATGTTTCGTAGAGCCTGTGACTAGTGAAGCATAGGCAA
TAAATTGTTTTTTTTTTCTGATTTTGTATTGCCGTCTCTGCGTCGCAGAGATTTGGTGTTCGTACGGAGCGATAATTGTT
TTTATCTTTTCCAACTTAAAGGATCGAGGAAACTCAAAGGGTGGCAAAAACAAGCGGTATAATACAAGGTGAACTGAGTT
GGAAAGAGAGTAGCCAAGACTATTGAACTATAAAGTTAAACAAAATATGGCCACTATTGCATCAGAATACTCTTCGGAGG
CGTCAAATACACCCATTGAACATCAATTCAATCCTTACGGTGATAATGGTGGTACAATCCTGGGCATTGCAGGTGAAGAT
TTCGCAGTGTTAGCAGGCGATACAAGAAATATCACCGATTACTCAATTAATTCTCGTTATGAACCCAAGGTTTTTGATTG
TGGTGATAACATAGTCATGTCGGCGAATGGATTTGCAGCAGACGGCGACGCTTTAGTAAAAAGATTCAAAAATAGTGTAA
AATGGTACCATTTCGACCACAACGACAAAAAACTATCTATAAACTCTGCAGCAAGGAACATTCAACATCTTCTGTACGGG
AAGAGGTTTTTCCCTTACTACGTTCATACGATCATTGCGGGTCTTGACGAAGATGGTAAGGGCGCTGTCTATTCGTTCGA
CCCAGTTGGCTCCTACGAAAGAGAACAGTGTAGAGCAGGTGGTGCTGCGGCATCATTGATCATGCCATTTTTGGACAATC
AGGTTAATTTCAAAAATCAATATGAGCCAGGTACAAACGGTAAAGTCAAAAAGCCTTTGAAATACTTGTCCGTGGAAGAA
GTCATCAAACTGGTGAGAGACTCGTTCACTTCTGCTACAGAAAGACATATACAAGTGGGTGATGGGCTGGAAATCCTTAT
TGTCACCAAGGATGGTGTAAGGAAAGAATTTTATGAGCTAAAAAGAGATTAATGCATACATATCATAGTATAAAAAGAAA
TAGACCAATATCAACATCAATTTTATGTATTTTTTTTTTCTTTTGGTATAGCATTGATATATTGAAATTTGTATATATTG
CTGCGAACACTATTTAAAACAGGTTTTTTTTTTATTTTGGCAGTTTGAAACCCTTTCCTCTGATGACTTTAGTGTAGTAA
ATGTAAAAGAAATCAGAGTACAACAGAGTTTGCAAAAGTCCCGCGAAGAAGGCAATCTTGTCCAATTTTTTATCTTCCGT
GCTGTACCTCCAAATCCAGTTAGGAATATACAATGCTCTGTATAATCCCATGGCAAAAATATAATGAACAGTTAGACTTC
TAGTCTTCCCACCCTTAGATAGCATGTACAATTGAGGTAGAATAGCCACACTCTCCAACCATACAGAAAAACTCCATGCT
AATTCAAGAAAAGTGAACTTGTGATGGAAAAAAACACTCATTAGAGCACTCCCAATTAGTAAATGCTGGATCTTAAAGGT
ATCATGCATAAGCATTTCATTATACGCAATGGTGTTGGTTCTTTTAGACCCTTGTAATAGCACTACAATGTAAGCGGTAG
ATACAATGAAAAATATTTTCATTAGAGCATTGTATAGGGATACCCAGTGAAAAGTCAAGAGATCCAAGTATCGTGTTATG
AAAACCAAAGCGTACAACGTTTGGGTCTTGAAAGAAATACCTTCAATGTACCTTGTGGTCTTGATATTATGAATCAGGAT
CAGTATACTGGTTAGATGTGATAAATCACCTGTCTTGATGGTCGGGAAAAAGCCCTTTCTCTGTTAGTAAGATTGGGTTC
GATCTACGGCGGGAAAAGCCTCATGAAACTCCAAATAGTAACATACCTAAGATTCTAAACGGATTCATTGCTTACTGATT
ATGCCTCAACTTGCGCGTATATCTCACTCTTGAACAAGTGCCCTCAGCAAATTCATCTGCCTCGAAATTTGAACTTATTT
TTAACGTGTTCAATATTTAGCTAAAACGTCGTTTTCAGTCCGGGTACCGCAGATAAGCCATCCCGGATCTTTAAAGGAAA
ACGAGGAATTCAGTGGTGCAGACTACACTTTAATCTCAATTGACCAAAGTGAGTCCTCAAGTAAGACGAATATTATTTTT
CTTTCACGACTCAATTGAATTCCTAATAACACTTTTGTTTGCTGTATTAGCTTTTAGCTTTGAGAGCGATGAAGCAAGAG
AGAAAAATAAGGGTAGAAAAAAAAATTAGAAATTGAGGAGGGGAAGGTATTCTAACCTGGTGAATTCCCAGATACATAAG
TATAAGAATTTCTCGGCAGAGATTATATACAATAAAGAATAAGGTTCAGTTGGACGATTGCGATAGTAGCGTGAATAACA
ATTTACTTTAATCAATCGTTAGGATACTTCTAATGGGCTTTTTTAACAATAATCCGGTAATTGAATTCTTCCACAGAATA
ACGAGAAAACCCAGTACCATTGCGATGTGGGTGTTTGCTGGTCTGATTTGTTCAAGTACATTTTATTTAATGTTCATGTC
ATCACCTACAATCGACTTCAACTCGAAGAGTAAGAAAAAAAATGATAAATAATCTCCCTGTTCAGTACTTTGGTAAAAGC
ACGCCATGGAAAATTATTTAGAACTTCCTTATACAAAACTAAATATTTGAGCATATTCTATATTCATACATAGATACATT
CTTTGAATTTCAAGACTCTTATTTCTCATTTTGAAAGCCAAGATTGGAGGAAAAATCGTAAATTTTTATCCAGTCAGTAA
CAACTGTTGGCCAGTCGAAAACTCTATCGAAACAGCTTCTATATGTCAGATAAGATAGATTTATTAAATTAAATATATTC
AGGAGAGGAAAGACAACATGAACGAAAAAAAAAAAACAGTGTAGAGAAGCACTACAAATATTTTCTCTTCCAAAAAATAT
AATATACATAAAAAAATTAGAAATTTATCTTTGTTAATGCAGTAGACTTTTAATTCTAAAATTTTGATTTAAAAGTTGAA
TTTGTTTTCGCCGGCCTCAAGATCGTACTTACCTTCAATGACATCTTGAAGGATACCAGCGGAAGCAGCAACTAAACCCA
AAAATGGTTTGGATGGATCTAAGACCTTTGATGTGTATTCTGGGTGATATTGAGTAGCAATATAGTATGGGTGATTCTTT
AATTCCAAAATCTCACAACGCTTTCCAGTGTCGTCCTTACCTACAAAGATCAACCCGTTGTTTTCCAATTCATCAACCAT
CTTTGGATTGATTTCGTAACGGTGACGGTGTCTTTCATGGACTTCGGAGACGTCACCGTATAACTTCTTGATTTGACTCC
ATTCAGTTTCATTTTGGAAAAATGTTGGTCTCAAACCTAATCTCATTGAGCCCCCCATGGTTTCCTTGTCAATTTCAGGC
ATGAAAACGACAACGTGATTTTTTTCATCAATGTCTGGATAAAATTCTGCCGAATGACTGTCTTTTCTTCCCAACACACT
ACGTGTAAATTCAATGGTGGCAATTTGTAAACCCAGGCAAACCCCTAAGAATGGAATGTGATTTTCACGAGCCCATCTAG
CAGCCAAAACCATACCTTCAGTACCTCTAACACCAAAACCACCGGGGATTAAGATACCGTCTGCGGTACTGACCATGTTC
CATGCTTCATGAAATTTAGTTTTGTTGCTTTCTTGTGCTTCAGGTTCCAAATCAGTAGCTTCCACCCATTTAATGTCTAA
CTTACGACGACACTTCATGGATGAATGTTCCAATGCTTTTATCACTGATAGATAAGAATCTTTCAAGTTGGTGTATTTCC
CAACCAAAGCAATCTTCACTGTTTCCATGGATTCATCGAAGTTACCTGTTGTGGCCTTCCATTTAGACAATAATTCCAGG
CCTCTTTGTTTTTCTTCTTCTGTAAGTGATATTTCATCTAACTTTAATCTGGCGTGTAAGTAATCAATCATCTTTTGTTC
CAGTAGCAACAATGGGACGTGATAAGTAGAATTAACATCGTGAACGTTAACCACCTGTTCAGGCCCCACATGACAAAACA
TGGCAATCTTATCGATTGTTGGTTTATCCAAAGTTTCACTACATCTACAGGCGATCATATCTGGAACTAAACCAAGAGAC
CTCAAACCTTTGATGGCAGCTTGAGTTGGCTTAGTTTTTTGTTCACCGTGGATGACAGGAACTAGAGAAACGTGTATCAA
GGCAAAATTTTCCTTTCCAACTTTAAATTGGAATTGTCTTAGTGCCTCCACAAAAGGAGCACTTTCAATGTCACCAACTG
TCCCACCCAATTCAATGATACAAACATCTGGTTCCATACCGGTGTCATCTACAGGAATTTTGGCCACGCGCTCAATCCAA
TCTTGGATAGCGTTGGTCAAATGAGGGACAATTTGCACGGTTTTGCCTAAATAGTCACCTTTTCTTTCCTTAGCAATAAC
GTGCGAGTATATTTTACCAGTAGTAATGTTATGATCTTTAGTCAAAGTAACTCCAAGGTATCTCTCGTAGTTACCCAAGT
CCAAATCTGTTTCACCACCGTCGTCAAGCACGAAACATTCACCATGTTCCAAAGGAGACATAGTACCTGCATCAATGTTC
ATATAAGGGTCAATTTTAATTGACGTAACCTTTAAACCGAGGGTTTTCATTAGCATACCAGTTGAAGATGCAAGAACACC
TTTACCGATACCCGAAATGACACCACCTGAAACAACAACGTACTTCATTTTCTGTCTATAAGTTTCTTTTGTTCTATTGA
CCAATTCACTGAGAAACTGCCTGAAACTTTTTCGACCTTAGAATGGCAGAAAAATGGCAAATACTGTAAAATACTTAACA
TTTAACTAAATTTTATTCTATGCTTTTCCTCTCGATGAGATGAGCTGTGAAAAATTTTGAAAAAAAAAAAAAAAAAAAAA
AAAAAAAAAATTTGTTATCACCAATAACGAGAAACCTAACTCTAAAACTTAGGGTCAAAGAACAGAACCCTAGGCTTTGT
ATCCAGTTGAATCACTAATTACGAAAGAATGCTGGTGGAAATAATAATATCATATTGGTGCTCAAATAACAAGAAGACTT
CTTTGGAAGAAATTATTACCAATTAACAGTCCACTTGTAGAGCGTACATATTGCCGGGAAGTTGATTACCTTTCACCAGA
GGTACAGAGGAATAGAATTTTGCAACATGTTCCCCTATTTAACAAGAATGAATTTATCCATAAAGATGGGAGGGCTAACT
TTAAAAGAAAGTTCCCCCAATGCTTTTTTAAATAACACCACTATTGCTAGGAGATTCAAGCATGAATATGCCCCACGTTT
CAAAATCGTACAGAAAAAGCAAAAAGGTAGAGTGCCAGTTCGTACAGGTGGTTCAATAAAGGGATCCACTTTGCAATTTG
GTAAGTACGGATTACGACTGAAAAGCGAAGGTATTAGGATATCCGCGCAACAGCTGAAGGAAGCAGATAACGCAATTATG
AGATATGTCAGGCCTTTAAACAATGGTCATTTGTGGAGGCGTTTGTGTACAAACGTTGCTGTATGTATCAAGGGTAACGA
AACAAGAATGGGTAAAGGTAAAGGTGGGTTTGACCACTGGATGGTGAGGGTACCCACAGGGAAGATCCTTTTCGAAATAA
ATGGTGATGATTTGCATGAAAAAGTCGCACGGGAAGCCTTCAGAAAAGCAGGCACCAAGTTACCTGGGGTATATGAATTT
GTATCCTTGGATTCTCTGGTTAGAGTTGGATTACATAGTTTCAAAAATCCTAAAGACGACCCAGTGAAGAATTTTTACGA
TGAAAATGCAAAGAAGCCATCAAAGAAGTATTTGAATATTTTAAAGTCTCAAGAACCACAGTACAAACTCTTCAGAGGAC
GTTGAACGGATTGAACACACCATGTATACATGTATATAACTATTGAAAAATATCGATATTCACAATCAAGTAATCTAGCC
ATGGCTATGAGTTTATTAATTCTAGTATGCACTGTATACTCTCTGCGGAAGAATAGGAGTTTTTCCCCGGAGTGAGCGCT
GAAGAAACACATGACGACGTGAAAAAACACTTGTTTGATCCAGCTGAGGTATAAACACTGAGAAATATTTGAGGGTCAAA
GAAGCACTAGGAACGTTACAGTTGGAATTTGCTAGTCAATCGAGTTTCCAATTTCGCAACCTTTATTATAGTACTAATCT
TATAAGCCATGGATCGCAAAAAAACACTTATAAACTCAAGTGTTTCTAATAATAACAGTACCATCAAGGGCCTACAGTTA
TTCATTGCAGATCTTCGTTCTGCACAACAAGCACAAGAGCAGGAAAAGAGAATACAATCTGAAATTGTCAAAATTAAACA
GCATTTCGATGCTGCAAAGAAAAAACAAGGCAATCACGACAGATTAGGTGGCTATCAAAGAAAGAAGTACGTTGCCAAGC
TAGCCTATATATATATTACTTCTAATACGACAAAACTAAATGAAATTTTATTCGGGTTGGAGCAAACGGTAGAGCTGTTG
AAGTCCAGCATATTTTCTGAAAAATTCATTGGATATATGACCCTTGAGTTGCTTTATGAACGTAGTGAAGTTGTTGCCAA
AGTTAACGATGAGGTGAATTATCAACTGATGAAAGATCTCTCTTCTTCCGATGATAATTTCGTAATGTTGGCGCTGAATT
TTGTTGGTGTAGTAGGAGAACTTACGAACCGTCTAGCGTACAACGATGATATCACAACAGGAGTATTCAAGATATTAAGA
TCACCGACCTCCTCCATTTATCTCAAGAAAAAATCAGCATTGTCATTTCTAGCACTATTGAAAAGTAATCATTCTATACT
GACCGAAGATTTACAACGTAAGCAACTATGGATACAAAGGATATTAAGCTTATTGGATGATACGGAAAACTATAGGTTAA
CTTTAGCTACGATTCCGTTAATAGAATTCATTGCAAAATACATTGATCCCAGTTACTGTACGAGACTATTACCACAGCTA
ACAGAAATTTTGTACAATTGTGTTGTTGTTGGTACTTCAAGATCTAGTGACAATCAGTTTCCGTTAGAATATACGTTCGC
GAATATGCCAAATCCTTGGCTTATCACAAAAGTTGTCTCTTTGTTGAGCATATTGATTGCCTCACCAACTGAGAGGGATT
CTGGCTCATTACTACAAACCAACAACATAGATAATGAATTACTAAATAAACTTCGAAAGTGTGTTTCCGTTGCCATCGAA
TTAGGAACCAGACAAGCTCAAGATCCCATGGAACGTATCGTCCAAAACACAGTATTGTTTTCATTGATCAATTTCGCCTC
TAAGCTAGATCCGTCGGATGAAGCTATCAGCAATTCTGTGACAGCCTTATGTTCCCTGCTAACATCTAAGGAAATTAATA
TTCGGTATTTAACGCTAGATTCATTGGTCAAATTATGCTCATCAAGCGGGAAACCTGCAATTGATGCCGTTCGTTACAAG
AATTTGGATATGATTTTTCATCTTTTGAACACAGAAAGAGATTCATCTATTGTTAGGAAGGTTGTTGACTTGTTATATAC
CTTTACTGATGTTGAAAACGTTAAGATTATTGTGGACGGTTTACTGCAGTATATTTTATCTCCGAAAAATCTTGCTGAAC
CGCAAATAAAATCTGATATTGCAGTTAAAATAGCTATTTTGACCGAGAAATATGCCACGGATATCAATTGGTTTGTAATT
ATTTCGTTGCAGTTGCTATCATTAACTTCAAATACAACTATTAACGATGATGAGATCTGGCAACGACTATGTCAAATTGT
AGTGAACAATCCATCTTTACATAGAATAACATGTGAACGGTTGGTGGACTATTTATGTAAAAAGCAAGCATCTGAAGCTA
TTATTAAAGCTGCGGCTTTTCTACTAGGGGAGTACTCAAGTCTCATAACAGACAGGATTTCAAGCGCAAATTTATTTACT
TTGTTTGCCGAGAAATATTTTAGTGCACCAAATGTGGCTAAGGCGATGATATTGACTACGATGATCAAGTTGTACAAGAC
CTCACCTGAGATCGGCTCCAACGTCATCAAATTTTTCCAATTGGAATTGAACTCTCTTGATATTGAGTTGCAAACAAGAT
CCTTCGAATATCTCAACATTATTCAACTGGCTAAGGTGAACGGAAATACAGATATTTTGCAAATTTTATTTGAACCAATG
CCGCCTTTTAACAGCAAATCTAATCCATTATTGAAGAGATTAGGGTCACTGCCGGCATCAGCGGGTAGCACAACTTTAAT
AAATACACCATCCGAAGCATCCTCCTCCACGCCTGACTTACTATCAAAAAGAGCAAACTCTTCCAGGTCGATCATGGTTC
CCATGCCCCCACCATCTCGTAGGAACACCATTGATGATGTAAATTCCAAAATTAGTTCATCTGAAGACTTTTCAGGAAAG
GACTCTTATTATTCAAGGCAGATCCTCGCTCCAAATTGGAGGGAAGGTTTCACAAGAATGATTTCGCATAAGCAGGGTGT
GCTTTTCACATCATCTTTGATGAAAGTTTTCTATCGGATAACCACTCCTGATGCACAACAGCCATACGTGTTTCATATAT
CTCTTGCCTTCATTAACCTGACTGAGTGGGAAATCACGGGATTATCCACACAGATTATCCCTTCAAAAACGCAAGGTAAT
CCTGAGTATTTAATTATGAATATTAATACACCTTCTACTGCTACTATTGGGCCCCATAAAAGGGCAGAGCAAAGCTATGA
AGTTTCAATAAGAAAACCTTTCGACGTTGAAGATAGTCCAATTTTGGCAATTCATTTCAAATGTGGCGGTAGTACAAACA
CTATCAATTTGAAAACTGCCATAGGCATGACTACAACACTAATTAGCAGCGATGTCAATCCTAGCATGCATTTGAATTTG
GCACAGTTCATCAGCCGTTGGAAGACTTTGAGCGATGCTTTGGGAAAAGAGGGAGAATACCAAAAATCTGGCATAAAGCT
CAACAAGGATTTTAGAAAAGTTGAAACAATCAGTTTAGAAGACGGACTTCTACTATTGACGCAAACAGTGAAGAGGTTGG
GCTTTGATATAGTCGATCAGACCAGTGTTCGTAGTACATTGTTTGTCTCGGGTATTATTCATACGAAAAGTGAGGGAAAC
TTCGGTTGTTTAATGAAGATACAATACCAGGTAAATGGAACAGTTAATGTTACCTGTAAAACAACGACGGCCGGTCCCCT
GGCGAAGTACATTGTCGAATGTATAAAGAATGTGCTTACGAAGTAAAATTTTCTCAAATTCACTATAATGAAAATCATCC
GCATTGTACATATATAAACACACACACACATATATATATATATTTGAGATTCTATTTATTTTCATTTTGTGTTGTAATGC
TATAAAAAAAAAGATCTTCGTATAAAATCTCAGTTCATTCAACCTACTAAATGATTCTAGCTTCATTTTTTGGAGGTCTA
GCACCAAAAATGTCGGTACCAATTCTGACTTCCGCTGTTCCTTGCCTTATAGCCTCCCTGAAATCAGCACTCATCCCCAT
AGACAATTTCAATGATGTACCAAATTTAGCATCAATCTTCTTCTTCCACTCAACCAGCGTAGCAAAGTCTCTGTTTTCTT
TGCTATCTTCATGAGAGACGTTCCATGAACCAATAGTCATTAACCCATTCAACTTAATATACTTGCATTCTTCGGATAAG
AAGAAGTCGATGACTTCAAATATTTCTGCTTCATTATTCAAGCCCGATTTTTGATCCTCATGGGAGGTATTAATTTGAAC
ATTACACAATATTGGGTTGCAATCTGGTTGAAATTTAGCCCTCGATTCGTTTAATTTTTTGGCTTTCTTCAAGGAGTCGA
TTGTTTCAACAGAGTATAAATTTGGCACTTTAGCCAAATCTTTACATTTATTCGTTTGCAAACCGCCAATAAAGTGCCAC
TTGATATCGTCTGGTAGTAATTTTGCCTTTTCGATCAACTCTTGAACATAGTTTTCCCCGAACTCCCTCACACCATGGTC
GTAAAGAATTTGTATATCGCTAGCTGGTTTCAATTTCGAAACAACCAATAATAAAATTTTGGAGGCATTTTCATTAACAT
GAACATTTTTTGCCTCTGCATTCACAACTTCCCTTACAGATTCGTATTGGGCAATTAATTGTGTCTTTCTATCTTCATCA
TAAGTAATACCAGTGGACATATTGCAATGTGATGCTGGAATCTTAGTCAAAAAGGAAAGAGTGATGCCTATCAGTTTTTT
TTTTTATTATGCATTTAAGAGTAGTCTCTACTTATGAACATTTTCTCTGGCCTCTGATCACGTTACTTTATTACCCGGAT
ACTGATCATGTTATGGTCTTTAATCAATAAGTAAGTTATAGAGCCAGTTTCAAGGTCGATAGTTCAGGTGTATAACAATA
CTTTTTGGTGCTACCTTGAGCTATTCCATTAGTTAAGTTTGAATTAAATATATCAACTAGCAATCAAGTCAACTCTAGCG
CGCTTCCACACGTTGTGTAGATAAACTGGCTCTTCACCTTCAACAAGCGTCAATTTCCCGTCTTCAAGATCAGGGCATTG
GACAGTAATTTGTGCATAGGATCCCCTGTTACCTGTTGCTCTAATAAATCTTCCGGGATTTATAACAACTACGTTTTGGA
CAACTCTTGCAAAGTGTTGTAATTCACTGGGTATAATCATTATGTCAGGCGAGAACCCACCAACAAACTCTGTTAGTCCC
AGATAACTCACGTCTAAATCTGCACCAGATATATGTTCATAAACTTTTTCTTCTTTGCTTTCCATATCATTGGTTTCCTT
CTTCGTAGATACGTCTTTTGGTTTTATTCTTGTACGAATACTACCTGGAAATATGGGGTAATACCTGCGCTGTTGTAAAA
TATGCTCAGAAACACGATCTAATCTATATCTTGATGAGGTAGTACCGCCTTTTATGACTTCCTTTAGATCTTTGAATGTA
TCAACGTTTGAGCAACCGAAGTATATCTCATTTATTTGAAAAGATGAAGGATTAGCCATGCATTTGAAGTTCCTTTTAGG
CAGCTGTAAAGCCTTTCTAATTAAAGAAGCTTGTGGATATGCGGCGTGATTAGAAATTGCATCTTTTGTGGAGGGTATCA
ATACGGTTTGGATATGTGGTGATATGGTTTTTAGAATAGGAGTAAATAACTTCAAAAAAAGCTCGTCCAATGTTTTGGGC
TGTGTCTTGAACTGGGGAAAATTTGGCAATTTACCACTCGCTATCAGAGGATGGGTGATATCTATAAATGGGCCAAACAT
TATCAAGACGTGAGGTTTTACCTCATTATTTATACTATCGATAAATTCTTGCAACAATTCGAGGGAGAAGTTATCATTTG
CAAAGTATGGGCCACAGGTCACGATAACCTTCAAAGAAGAACCTTCCAAATTTGCTTGAAACTCCTGCAGTTCCTGCGAT
GTGGACACTGGGGAGTTTGGATAAGGTAGCGGCAAAATAGAGTTAACGGTGAAGTAATCCCCATTAGCATTTTTACCTTT
GAATGCCACAATTTGGCCTAAGAAAAACGAAAGCTCGTTGACCTGCGATAGATCTAACCTTACCCTTCTTCCAACGCCGC
CCATTCTTGAGGTCTCTAGGGAAAGCGATTCTGGATTCAAAAACTTGTCGTAGGTCGGCGAATCTGGAACTATCCTTCCA
ACAGCATAAATTTCGGACTGAGATTGAATAGTTGGATCAGCGAAGTCGTTTGGAGATAACTTATAGTGATTTTGAATAAT
CTTAGTAAACGATTCAATTTGATCATCGAGGACATCAGACGCTTCCTGTAAGTTTTGCCTCATTGTTCTGAATTTATACT
TTTTAGCATCATAAAATGGTTCTACTTTGACCTGGTTATATGATGGTTCTTCAGTCGAAAGAAGGCCTACATTTGGATTA
CCAGATGATATTTCAATATTTTCAGGGTTCAAAGAATCCAAAATTTCACCAGCAGGAACATTTTGCCTCGATGTGGTAGG
AGTGTTTGTTGTTGGAGTTTGGAATGTCGACGAGCCGGGAGTCTTGGCATCCGAGCTTTTAGCGTGGGACAATGGAGCAC
TGTCACCCACAGCATCTTCTGCCATGCCTGGAGTAAACTCCAATTTTAAAGAACTATTTCCTTTTTCATTTGTTTCTGCC
TCAGAGCCTACATTATATGTTTGCTTGGAATCACTGAGTGAAAAGGGACCATGTAACTTTCTTTTTTTTAAAGTCGGAGT
CTTTGGAATACTAAGGCCAAACAAGGGACTTGAATTCAAACTTTTTTTAATCACTGGTTTTTTTGTGGATGTGTTTACCT
TAGAGGACGATGAAATTTGGTTAGCACGCTTTTCCATTTGTAATTGTAAAAATTGTTTAAACTCATCTATGTTCTTGGAA
GTCAGATCTGTGTGAGTTTGACGCCTTTGATTGGAGAACTGCTCCCATTTAATGTATAGATCCTCGACGGACAATGCATG
CAGTTTAGTTAAATTCTCTAATGCAGTGATGATTTCCGGCTTGTCTGCATCAGGCCCAAAATGAGTGATGACATCGATAG
ATCCGCTCATTTTTTTTTTTTTCAGTCACTTGCTCCTGCCTAAATTTACCTTCAAGCTTTGTTGAACCAATTGACAATCA
ATTATCTTGATATTTTTATATGCAAATATATTATGTATATGAAACAAAATGTTATATGTGTCTACAAAGAGCTCATATTA
TTACAGTTTTAGAAAAGAGAAAGAACTAAGAAACTCTGGTGAGACGCGTCACGGTAAAAAAAAATTACGCGTCTACCACG
CTATTCTCTATTCGTTTGAGGCGATGAACATGATCATTTTAAAGACATTCTTAGGCAAACAATCGAATAATCGTTCGGTT
TCTTGCTCAGTATAATCTGGAGTAGTTTGGAGGACTCTCAAACAACGAGCTAATACCACGGCACTGGTGAAGTTCCACGA
AGTATTATCAGTCCCCATAATGAAATAGCTCATTGTTTGGATAATCTCTGATATATTAGATTTCTTGAATTGTTGGCAAA
TGGTAGGAGATTGCAGCATCTTCCATAAGGTCTCAATTAAAAATGTTTCTTTCACACCAGCGGTGTCAGGCTGAATTTCA
GTAACCAACATGCTTAGAATTCTTGTTGCCGAATGTTTTTTGAAAAAGTGCGATAACATTAGACTGTCCCTGAACTCTTG
CGCTAATTTATAGATTTCGTTTCCATAATCAGAAAATTTATTAAGCATTAAAAGGATCTGTTCCCATACTTCTTCGAAAC
ACATTCTCACCGAAACGCCATCATCGTCGGCATTCTCGCTTAGTGTATTTAGAAACTTTTTCCAAACCAAAAGACAATGA
ACGAGAATTATGGACTTACTGGATATTTTTGATGGAATTGAAGGCGTGTCATCAGTAGATTTCAAAAGCATAATAGCAAC
ATCCAGTAGTTCATCAAAACCATTTTCATTCGTCAACCAATCGGTCATTTTTTGATTTTGAAAACAAGTAATCAAGGGTT
CGATCAGGTAATTTATATGTTTCATAGTGAACGATCCACTTTTTATCCTGTTTATTGCCTTTGACATGTGATTGAAATAG
ACATCAAAATCCATCAAAGTGTTGCCATTAGAATCAACCATTAAAAGATGACTAATTTCATATACAGTCAAGGAATCCCT
TGGGAAATTATCCATGATAAGCAAATGCATCTTCTCTGATTTTTTGTTATTAACTAGTTTCATCTTTTTGGAGTTTATGT
CTTGTTCAGTTAGTGCTACGTCTCTTTCTCTCTTTACTGTGATCCTTTGCTTTTGACCCATATTCTCGTCCCCGTTTATT
TTGATTGGTGACATTGTTTCCAAATCAGGCTTTTCATTCTCATTCCCATTTCCAATAAGTTTTTCTGGCTCATTTATTAT
CTTTGGAGGATCTGTACTGAATTTTACTGTTGGTTCATTATCGTCCTTCAATTTCCTTTCGGTATTTTCACCACTGTTTT
GAAAAATTTCACTTAAATTCAAATCAGATTTTTGAGAATTTTCCATATCTATATCATCTTCCTCCTTTGCTGGGTTTGGC
TGGTCCAGTTGATAAACACTTACTATTTTCGTCATTTCTGAAAGCTTTTTATCTTTGTCATTATCATCATGAATAACTAC
GCTGTCTGTGCTTGATGTTCTTTTTCCAACGTTATTCTTCAACTCTAGTGTTTTATCAGTTTCCAAGTTTTTGAAGGGAT
TAATCATTGTCATTTCCATGCATTTCTTAACATCATTTTCGTCTACAGCATCGTCGGATTCCTCATCCCCTTCAGATTTT
TTATTGTCGATGGGAGTGAAGCTTACAGAACTTTCTCTAGAAATGATGTCTTCTACCTTAAAGTTGGCATCCTTCTTTTC
AAGTTCATGACAGATTTTCATCTTGGTAGATACAATGTCAAAATCAGCTAGCAATTTATTAAAACGATTATTATCGAATT
TATAAATTTCAAAAATTAGATTGAAATAACATGTGTAGTCAAACTCTTTACCGTAGATTTGAAAGAGTATCATTGATATT
TTAGGCATGAGATCGTTCGTTCCTGACCTCAGAGTGTTATCATGTTTTATGTTCAAGTTACGGAAAATCTCTAAAAGTAA
CTTGAAATTATAATTGAAAAAAGTGGTTTTGTATTTCATATAGTATAGTTTGAAATCATTCGGACAATTATTGGCATTCA
AGAAATTGAATAAATCCGCGATAGTTATAATCAAGTTAGTAAGCTCGTAGGGCTTTTCAGGATTCATTCTATTCTTTAAG
ATTTCCGCGTAATCAAAACTATTAATAGAATATAGCTCAATGAGGTAATTTAAGGGAACTCCATTTGTAAACTTCTCTAT
ACTCAAAAATGGCTTGAAATCATTTGGTGACTTTATCATAATTTGGCGTAGCTTTTTCATAATCATGGGAAATTCAAATT
TTGGGGCTGATGATGACTGTTGCGATGTCAACAGTAACTCCTTTTGTAAATACTGTAAAGCATCTTTGATCTGAGCTGGA
AACGAAGCATCATTGAATTTTTTGTAAAGGGTTTCATATTCACCAAGTTTATTACTGCCTTTTAATGAGATTGGAGAAGA
TGACATCGAAACATCATTTTTATCCATATATTTCTTTATCAACGGGTTAGAGTAACTATTTGATAACTCATCAGTCAAGT
CGATTTGGTTTGACGGAAAGTCATCAAAATTTGTGTAATTTTCAGATACTTTTGTGGCGGCAGTAGAAGAAGGAGGGGCA
CTAACTTTTCTTTTAGTAACATTATTATTATCTTTGGTGTTGCTGTTTGAAACAGAGTTCATACTGTCATGATGCCTTGC
CCTTTTTTCATTTTCTTTACTTGAATATTCACTAGTAGACCTTAAGTTTGTTTTCAGCTTATTTGATAGTTTACTGGCTA
TGACACTTCCACCAGCTGTGACTGCAGGAGCGTTGAGTAGGGAGGTGGAGGAAGATTGAGTCGGTTGGGCATAACTTGGA
TAGTTCCTTTTCTGCTCCAGTAAACTGGTTTTTCTTGAAGAATTATTCGAAGAGTGAGAGTACAATCGAGACGTTGCAGA
GGAGGCGGAGGCAGTAGAGGACACCCTGGAAACTTGATAGTTTATATTCAAATGAGCAGGGATTGCCAATTCTGTTGCTT
TTTTCAACTGTGGAGAAAAGGAAGAACTCAATAATCTTTTGGCATTTGTAGGATAACATTTGTAGAAATACCAAAAAGTT
AACCTCATTGCCTCTCTAACGGTTGTCTGTGAATCTGAAATGCCCTTTTTTAGCCATTCTTCGATGTATATGATGTTATT
CTCCAACTTTGAGGTTGGCGAAGTTGTATTTGAATTGTTGAGCGAAAGATTGGAGTCGTTGAACTTAATCAGGAAGCTAC
GCAGCAGTATTGCAGAGCAAAATCTCGGTGTTACGGTTTTCTCATTTATTAATAAAAAAGATAATTGGAATAGTTTATTA
TGGAAATGATTTATATCAATGATCAAAGTAATTAAACAATGAAATGCAGTTTGTGAAGAGATTTTCTTGGTAGATGATAA
CAAGTTCTTGAAAATGACAAATATTTGGTCCAATATTGATAGGGGCAACTGATCGTTTAGGATATGGATTAGCCTCTTGA
GGAAAAGTAATGCAGTTAATGATAACGTTGTCCTCAACGACGAGGTAGCTCTTGAAATCAACTCAATCAACTGCACCTCC
TTTATTACAGTGACAAATTCCTCTGGATTATCTTTGGGAATGTTGCCGGATATAATGTTGTCTAATTCAATTATATTTGA
TTGCCTTAGCTTCCAATTTTGTTCTGTTTCCTTTACACTTTGGAACGGTGCCAACAAATTCTCCAAGTCTTGTTGTAATT
GGTTCAAAGACTCATAGTTTTTTTTCATCGCTGGGTCTTTACTGCTCAAGTTGTTTGATAACTGCGGCAATTTCGCTTCG
GCTAATAGTAATTGAAACTCGTACTCTTCGTCAAACAAGGTCGATTTATCTTCTTGTGAACCATGCTGGTCCTGTGACTT
TGCTAAACTTATGAATTTTTGCTTGAATTTCTCAACTTCTAAATCGTTAATAAATCCATCTATCAGATCCTGTGAATTTT
CGTCATCCATTTTCAAATACTTGTACATTATATCGAAAATAAGCTCTATTATTACATTATTGTTATCATCGTTTGCGTGT
TCATTTAGGTTGTTATTTAAAAGGTTGGTGAAAGACAGCATGAAAAACCTCAGTAGTTGCAAATGATTTGAATTATTTTT
CTCGTTGATCTGGATCAACTCATCGATGGTCAATAATGTAGATTTTATCCTATTCAGGTAATCTCCGTTTTGGTTTTCAC
TTGGTCTTCGCAAGAAATTTGCTAGAATAGCTTGGATCTTCGATGGATTAACCAAATAAATGGCTTCAATGGCTTTAATG
GAAGCCAGCCAAAATTTCTTCTCATTAGGCAACTCGAAAATTAAGTGGTTTAGTAATTGCTCAACTAGAGTGTCATTGAA
TTGTACTGGAGACTGCATGGCCACACGTTTGATAAGGTAACAAAGCGAGGAATGTGATAGGAAGATTAACCGCGGGTACG
AACGGTAAGCGTAATGGCCGGAGATGAACAGTAACGCAGCGAAATAAGCTTGGATCGACGATTCGTTAACTAGTTCCTTT
TTTACATGTCCTTTGAACCGTGTAAGCAGTGCCATTTTTTCCTCGATGGGTACAGACTCGTCCTTGAATACGGTATACAA
AGGGAAGGAATCGTCTGGATGTGTATTAGTGTTGCTGTTATTATTGGTCTCATTGTTGAAGGACGACATTATTTCTGAAG
AATACAAGGTCTCTCCAAAAACCCTAATAATTACCGCTAAATATGCCTGTCAATCGGATGAAGGGAAGTTTCAACCTCAA
ATGTAAATAAATAGATGTTTAGCGTTTTAGAATAAATAAGTAAATAATTTGATTTTCTATAAAGATGTTAATGCGCCAAT
ACGCGCCGACGGGGTAACGCATTAAAATAACATGGTATTTTCGTTTCATTACAAAAAAAGCACTATATGTACTAATAATT
ATGCTACACTTGTGTTTATATTGCCAGCGTCGATGTTGATGACAACGCAGAGTTCATACGGTTTTGGTTTTGGGCTTCAC
TTGTCTCAGTAGGTTGAGGGTTTGTATGAAGTTTCAGAGGCTCCGTTAGTAAATGACCCATTCTTTCTATCTTGGTCCTG
AGATAACCTTCTATCTCCTTGGAGTCTATGCCTTCACTGGAGTTTGTCCAGTGTATGGGTACCATAGGCACTCGTTCAAC
GCACTTAAGGTAAGGCGCATGATCTACCTGTTTTATCTTTTCCGGGTTATTTGTCAGCAGCCTGACATTACCGATGCCAA
GATCCAGCAAAATAGCCTTACCCAGCGAGAAGTCCCTAGCATCCACGGGATGTTTCAGCATTAAGTTGGCCTGCACTGTG
TCAGCACCTAAGTCTTGCAGGTTGTAGGCCTTGAGTTTCTCACCTAACCCGATGCCACGACCCTCTTGTCTTAGATACAC
GATAACACCATGGCCGTTTCCACCTTTGATGTTGCTTGTGGGTTCGTGGTCGCAAGCGATAAGCCTACCGGCCCTATCGA
ATTGTTCACCACAATCACAACGGGCGCTCCATGCGTTTTCACCGGTGTAACATTCAGAATGGATCCGTACCAGCGTGTCG
TTATGGGCGTCCCATGTAGTGGCTTTGGAAGCTAATAACTCACCTGTACTATCATCAAACTCCAGAGCTAATCCGAGTCT
ATCGTCTTCGTCTGCCACAGTTCTGCCGGGATACAGTTTGCCAATATAAGCGCCCCTGATCATTCTATCTTGTTGCGTCT
CGCACTGTCTTCTACGGAATAGCGAGCGCGACCGTATGTCTTCACCAAACACAATGGCTAGATGTTCCTTGTTGTCCCTG
TTGTTACTGTAAAGATGTAAAAAGATATCCGGACCCTGTGTGGTTGGGATACGAGCTCTTGCGACACATTGTACTAGAGG
CAAGCCGCCATCGCCGTTCCTGCCATCACCCGTACCACTAACCTCGTATTTGCTGCTATCCTGTTTACTGTTGTCGTAGT
TATCTATGGTCATCCTGTAGGTTTGTTGTAGTTTTATGTACGCCACTTTTTGTAATGACTCAATTATTGTCCACGCCAGC
ACAGCAACTTCTTTATATATACTATAGCGGCGCTGGCGCTCACCCCACAAGAGCGTCCGACTAATTTCTGACAAATCGTA
AAAAGAAAAAGAAAAACTCAAAGGAAAAAGAAAAAGTCTCACCCTACACAACTTGTTTTCAAAAACGGTATAGACCCTAC
TATTTCTGTTTTAGCCCTATGCTAAGTCTAGACATTACCCTATCCCTTTTAACGAAAGCCCTTTTGTTTTTTTTCTGTGT
GTCCGGCCGCTCAGCCAAACAACAAACAAGACTATAATCTGGAGCATAAGTACCCGAGCATATATAACTACTTGGCATAC
GAAGTAAAAGCATATTGCTCCCCACTCCTATCGCGCGTCCCCTGTACAACAAAGCATCAACTTATCGGGTAACTTAGAGA
CAGCATTAGTATATATACCAGCCATGTCACAGTTCTTCGAAGCTGCTACTCCCGTTGCAATTCCCACAAACAATACCAAC
GGCGGCTCCAGTGATGCCGGCAGCGCCGCCACTGGCGGCGCCCCCGTTGTTGGCACCACCGCTCAACCCACCATCAATCA
CAGGCTTTTGCTGTCATTGAAAGAGGCTGCCAAGATCATTGGCACTAAGGGCTCCACCATCTCACGCATAAGAGCTGCAA
ACGCCGTCAAGATCGGTATTTCTGAAAAGGTGCCCGGTTGCTCTGACAGGATCCTGTCCTGTGCTGGGAACGTAATCAAT
GTGGCCAATGCCATTGGTGATATTGTTGACGTGCTTAACAAACGGAATCCCGAAAATGAGGACGCAGCTGAGGGCGAAGC
GGAAGAGCACTACTACTTCCACTTTTTGAACCATATTTTACCAGCTCCCTCAAAGGACGAGATCAGAGATCTGCAGCAAC
TGGAGGACATCGGTTATGTGAGGCTCATTGTGGCCAATTCCCATATCTCATCGATTATCGGGAAAGCAGGCGCCACCATC
AAGTCCCTGATCAATAAGCACGGCGTTAAGATCGTGGCTTCCAAGGACTTCTTACCTGCTAGCGACGAGAGAATTATCGA
GATCCAGGGTTTCCCAGGATCCATCACCAATGTACTTATCGAAATTAGCGAGATCATCTTGAGTGACGTTGACGTCAGAT
TCAGCACAGAAAGATCTTATTTCCCTCATCTGAAAAAGTCCTCCGGTGAGCCAACTTCCCCTTCTACCTCATCTAACACT
AGGATCGAATTGAAGATTCCAGAACTGTATGTAGGCGCCATTATTGGCCGTGGAATGAACAGAATTAAGAATTTGAAAAC
TTTCACAAAAACCAATATTGTCGTGGAAAGGAAGGATGACGATGATAAAGACGAAAATTTTAGAAAATTCATAATCACAA
GTAAATTTCCTAAGAATGTCAAACTTGCTGAGTCCATGCTTTTGAAGAACCTGAATACTGAAATTGAGAAACGTGAAAAC
TACAAGAGAAAATTGGAAGCTGCCGAAGGAGATGCCACTGTTGTTACTGAACGCTCTGATTCTGCTTCTTTCTTGGAAGA
GAAGGAAGAACCTCAAGAGAATCATGATAACAAAGAGGAGCAGTCGTAGTATATACGTGTGCGTGCGCACGTCCCACACA
GACAAAACAAACTATCATCTTAACGAATAATGTTGCATCATTACTAGTTTAAACTGTATTTTTATTAAAGGGAAAAAAAT
GATTCAATATGTATATATTTATTCATGTATATGTATTTTGAATTAAAAAAAAACGTTTTATAAATACTCAATAAAGCCGT
TGTATTTTCTTTATTACTATCGAAATTCTTGCTTTAAACATTTCGCGCATCGCCGGCTAGAGGCACAGAGAGGGAAGGGG
AAAATAACATGAAAAAATCGTAAGTTTCTAGGCAATGGTATAAACAAATAAACAATAAACATGCAATTACAGCTCTAGAA
CACATATTATCTTCATGGATGAATGATAAACTCCAAGAAGAGCATAACGAAAAAGACACCACTTCACAAATTAATGGTTT
CACGCCGCCGCATATGAGTATAGACTTTCATTCAAATAACAATAGCAATATCATCGAGACTATTGGCGTTTCCAAAAGAT
TAGGAAATTCTGTATTAAGTGAACTGGATTCTAGAGCTAGCTCAAAATTTGAATTTTTAAAAGATCAATCCGAACAACAA
TACAACGGCGACAAGAACAATGAACCAAAATCGGGCTCGTATAATATTAATGAGTTCTTCCAAGCAAAGCACGACTCTCA
ATTTGGCCAGATGGAGTCGCTAGACACACATTATACCCTTTTACATACGCCCAAGAGAAAGTCACAACATGCAATCCCAC
AGGATCGATCGGATTCGATGAAAAGGTCGAGACCGTCCCGCTCAATTCCATACACTACACCAGTGGTAAACGATATCACA
AGAAGAATACGAAGATTGAAATTACGGAACTCATTGGTTAATGGTAATGACATAGTGGCTAGAGCGAGATCTATGCAAGC
AAATTCTAACATTAATTCAATAAAGAACACACCATTGTCAAAGCCCAAGCCATTTATGCACAAACCAAACTTTCTAATGC
CCACTACGAATTCTTTGAACAAGATCAATTCCGCTCACCGTAATACATCCTCCTCTTCGACAGCTTCATCGATACCAAGA
TCTAAAGTACACAGATCGATATCAATAAGAGATTTACACGCCAAAACCAAACCGGTAGAACGCACGCCAGTTGCGCAAGG
AACAAATTCGCAATTGAAGAATTCAGTTTCCGTTTTTGATAGACTTTACAAGCAAACAACGTTCTCTAGGTCGACGTCTA
TGAACAACTTATCGTCAGGAACCTCTGCAAAATCCAAGGAACACACAAATGTAAAGACTCGGTTGGTTAAAAGTAAGACA
AGTGGTTCATTGTCCAGTAACCTTAAGCAAAGTACTGCCACCGGCACAAAGAGTGATAGACCTATTTGGCGGTGATTAAG
TAATAAAAAAATTGCATTTTATAAGAAACATCATGTGATGACATTTAAAAAGTGGGAAAGAATACTACTAATATAAAACT
ATTTACTGGATATTTAGAATTTTTTTTTTTTCTTCTTTATACGTAAAAGTTGTTCAAAAAATTTCATCGTTTTCTTTTTT
TATGAATCTTTGATTCTTGTTGAAAAGAATTTCTAAAAAAATAGGAGGATAATAATATTATCAAAACAAATCGTGTCACT
CATTAAACACCAAAAATCCAAAGAAGAAAAAAAGGAAAATGTGAGAAAGAATTTAGATTAAGAATCAAGCCAGATTAGAC
TTATTTGAACTTCTTACCAAACAAGATCATTTGCAGTTGGTCGTACATTGAGATAACACCAGCACCTGCGACACCTCTTA
AGATGTTAGCACCACAACCCTTGAATAGAGAACCAACACCTTCAGCAGCAACAATCTTCCTCAAACAGTCAAAGGCACCG
TCGTACTTAACAGCTTGACCGGAGGTCATCATCATTCTTCTTCTAACGGTATCCAATGGGTAAGAACATGTAGAAGCACC
AGTAGTAACAACCCAACCCAACAAGAATGAAGCCAAGAATGAACCTTCCAAAGAACCAGTCAACAATAGAGGCTTCAAAG
AATCGTACATACCGAAGTATAGACCTCTGTAGACAACAATACCAACGACAGAAGGTAAGAAACCTCTGTAAAGACCAGCA
ACACCATCAGATTTTAAGGTCTTCTTGTAGACATCGATCAAACCGTTGAATTGACGAGCACCACCCTTTTTAGAGGACTT
GGAGTCAGCAGCCAATCTAGTTCTTGCATAATCCAAAGAGTAAACAAATAGTAATGACAAGGCACCAGCAGCACCACCAG
ATGCCAAGTTACCGGCAAACCATTTGGCGTAACCTTCTTCCTTCTTGAAACCAAACATGGCCTTGATCTTGTCCTTGAAG
GCGAAATTCAAAGCTTGAGTGGGGAAATAACGGATAACGTTAGCAGTGTTACCTCTCCAGAATGAGATAACACCTTCCTG
TGTAGCGGTTCTCTTGAAACAGTCTAAGATACCTGCGTATTTTCTGTCCAAAGTACCTTGTTTTAACATTTCATCTTGGT
TTTGGATCAAAAGTTTAACTCTTTCGATGGGAGATGCAGCAGTTTTGGCGACAGCGGCACTGACACCACCCATTAAGAAA
TCAATCAAAAAGTTAGATTCCTTCTTTGGAGCTGGGGCTGGAGGTAATGGGGTTTTGACTTGGGCGTTGGAAGACATGGC
TATTTGCTTATATGTATGTTAATGTATGATTCTGAAGTATAAAAGAGCACACAAAAAAGAACAACGACAAATATAAATAA
TATAGAGGGGCTCCTTTGACTTGTAGATGTATTGCAATGTTCCGTATAACTAACAGTGAATATATACTTTTTTGAGTGGG
TTGTCGTGAAAAATTAATATTAAAAACTCAAATGGTATTTATATTGTGCGACGACGTGGGCCCGATCGACGGAGACATGT
CCCCGATAATCGCACCTCACCCTCTGAGAGTGGGGCCTTCTCATTGGCCCGCGCTCTACACCAATCAGCATAGCGCATTT
ACCGCCTTTCGCTTGTTCTCCATTGGAAACAGTGCTCGTGCATCGTGATGTTATTTGTTACGTATGGAAAAATCGTGTCT
ATACTTCTGTATAATATATGTATGGTTATAGTGAACACATATATATAAATACATATATAAGAGGAAGAAAAGGAAATTAT
TTCGTTATCAGTTGGGCTGCTTTTGTCGTAAGTTTTGTTGTTCTTGAATGACTTTATTAAGCTGTTCGTCATTCTTAAAA
TCTTGTCGCCAATTGCATATGGGGCAGTGCAACTGTTTTCCCCAGAAGACCGGAACCAACGGTATAAACCAAATAGTGAA
AAATTCCTTTCTTTTTATGGGGCCGACACTATAATTGTGACAATTCGGGCAATACAGGTTTTGATGTCCGGGAACGGTAT
CGTATGAAGAGTCGAAACTCTTCATACCACATACAATAGGTATGAATGACATGGTAATTTTTTCTTTTTGAGGTTGTGTA
[truncated: 12,023,788 more chars]
