# Supplementary material for: Spatiotemporal patterns of gene expression during development of a complex colony morphology
Source: PLoS One. 2024 Dec 5;19(12):e0311061. doi: 10.1371/journal.pone.0311061 (PMC11620645; doi:10.1371/journal.pone.0311061)
Supplement: S2 File — (TXT) [file pone.0311061.s002.txt]

##gff-version 3
#date Mon Apr 28 19:50:03 2014
#
# Saccharomyces cerevisiae S288C genome (version=R64-1-1)
#
# Features from the 16 nuclear chromosomes labeled chrI to chrXIV,
# plus the mitochondrial genome labeled chrmt.
#
# Created by Saccharomyces Genome Database (http://www.yeastgenome.org/)
#
# Weekly updates of this file are available for download from:
# http://downloads.yeastgenome.org/curation/chromosomal_feature/saccharomyces_cerevisiae.gff
#
# Please send comments and suggestions to sgd-helpdesk@lists.stanford.edu
#
# SGD is funded as a National Human Genome Research Institute Biomedical Informatics Resource from
# the U. S. National Institutes of Health to Stanford University.
#
chrI	SGD	chromosome	1	230218	.	.	.	ID "chrI" ; "dbxref=NCBI:NC_001133" ; "Name=chrI
chrI	SGD	telomeric_repeat	1	62	.	-	.	ID "TEL01L-TR" ; "Name=TEL01L-TR" ; "Note=Terminal%20telomeric%20repeats%20on%20the%20left%20arm%20of%20Chromosome%20I" ; "display=Terminal%20telomeric%20repeats%20on%20the%20left%20arm%20of%20Chromosome%20I" ; "dbxref=SGD:S000028864
chrI	SGD	telomere	1	801	.	-	.	ID "TEL01L" ; "Name=TEL01L" ; "Note=Telomeric%20region%20on%20the%20left%20arm%20of%20Chromosome%20I%3B%20composed%20of%20an%20X%20element%20core%20sequence%2C%20X%20element%20combinatorial%20repeats%2C%20and%20a%20short%20terminal%20stretch%20of%20telomeric%20repeats" ; "display=Telomeric%20region%20on%20the%20left%20arm%20of%20Chromosome%20I" ; "dbxref=SGD:S000028862
chrI	SGD	X_element_combinatorial_repeat	63	336	.	-	.	ID "TEL01L-XR" ; "Name=TEL01L-XR" ; "Note=Telomeric%20X%20element%20combinatorial%20repeat%20on%20the%20left%20arm%20of%20Chr%20I%3B%20contains%20repeats%20of%20the%20D%2C%20C%2C%20B%20and%20A%20types%2C%20as%20well%20as%20Tbf1p%20binding%20sites%3B%20formerly%20called%20SubTelomeric%20Repeats" ; "display=Telomeric%20X%20element%20combinatorial%20repeat%20on%20the%20left%20arm%20of%20Chr%20I" ; "dbxref=SGD:S000028866
chrI	SGD	gene	335	649	.	+	.	ID "YAL069W" ; "Name=YAL069W" ; "Ontology_term=GO:0003674,GO:0005575,GO:0008150" ; "Note=Dubious%20open%20reading%20frame%3B%20unlikely%20to%20encode%20a%20functional%20protein%2C%20based%20on%20available%20experimental%20and%20comparative%20sequence%20data" ; "display=Dubious%20open%20reading%20frame" ; "dbxref=SGD:S000002143" ; "orf_classification=Dubious
chrI	SGD	CDS	335	649	.	+	0	Parent=YAL069W_mRNA" ; "Name=YAL069W_CDS" ; "orf_classification=Dubious
chrI	SGD	mRNA	335	649	.	+	.	ID "YAL069W_mRNA" ; "Name=YAL069W_mRNA" ; "Parent=YAL069W
chrI	SGD	X_element	337	801	.	-	.	ID "TEL01L-XC" ; "Name=TEL01L-XC" ; "Note=Telomeric%20X%20element%20Core%20sequence%20on%20the%20left%20arm%20of%20Chromosome%20I%3B%20contains%20an%20ARS%20consensus%20sequence%2C%20an%20Abf1p%20binding%20site%20consensus%20sequence%20and%20two%20small%20overlapping%20ORFs%20%28YAL068W-A%20and%20YAL069W%29" ; "display=Telomeric%20X%20element%20Core%20sequence%20on%20the%20left%20arm%20of%20Chromosome%20I" ; "dbxref=SGD:S000028865
chrI	SGD	nucleotide_match	753	763	.	-	.	ID "TEL01L-XC_nucleotide_match" ; "Name=TEL01L-XC_nucleotide_match" ; "dbxref=SGD:S000028865
chrI	SGD	binding_site	532	544	.	-	.	ID "TEL01L-XC_binding_site" ; "Name=TEL01L-XC_binding_site" ; "dbxref=SGD:S000028865
chrI	SGD	gene	538	792	.	+	.	ID "YAL068W-A" ; "Name=YAL068W-A" ; "Ontology_term=GO:0003674,GO:0005575,GO:0008150" ; "Note=Dubious%20open%20reading%20frame%3B%20unlikely%20to%20encode%20a%20functional%20protein%2C%20based%20on%20available%20experimental%20and%20comparative%20sequence%20data%3B%20identified%20by%20gene-trapping%2C%20microarray-based%20expression%20analysis%2C%20and%20genome-wide%20homology%20searching" ; "display=Dubious%20open%20reading%20frame" ; "dbxref=SGD:S000028594" ; "orf_classification=Dubious
chrI	SGD	CDS	538	792	.	+	0	Parent=YAL068W-A_mRNA" ; "Name=YAL068W-A_CDS" ; "orf_classification=Dubious
chrI	SGD	mRNA	538	792	.	+	.	ID "YAL068W-A_mRNA" ; "Name=YAL068W-A_mRNA" ; "Parent=YAL068W-A
chrI	SGD	ARS	650	1791	.	.	.	ID "ARS102" ; "Name=ARS102" ; "Alias=ARSI-1" ; "Note=Autonomously%20Replicating%20Sequence" ; "display=Autonomously%20Replicating%20Sequence" ; "dbxref=SGD:S000121252
chrI	SGD	gene	1807	2169	.	-	.	ID "YAL068C" ; "Name=YAL068C" ; "gene=PAU8" ; "Alias=PAU8" ; "Ontology_term=GO:0003674,GO:0005575,GO:0030437,GO:0045944" ; "Note=Protein%20of%20unknown%20function%3B%20member%20of%20the%20seripauperin%20multigene%20family%20encoded%20mainly%20in%20subtelomeric%20regions" ; "display=Protein%20of%20unknown%20function" ; "dbxref=SGD:S000002142" ; "orf_classification=Verified
chrI	SGD	CDS	1807	2169	.	-	0	Parent=YAL068C_mRNA" ; "Name=YAL068C_CDS" ; "orf_classification=Verified
chrI	SGD	mRNA	1807	2169	.	-	.	ID "YAL068C_mRNA" ; "Name=YAL068C_mRNA" ; "Parent=YAL068C
chrI	SGD	gene	2480	2707	.	+	.	ID "YAL067W-A" ; "Name=YAL067W-A" ; "Ontology_term=GO:0003674,GO:0005575,GO:0008150" ; "Note=Putative%20protein%20of%20unknown%20function%3B%20identified%20by%20gene-trapping%2C%20microarray-based%20expression%20analysis%2C%20and%20genome-wide%20homology%20searching" ; "display=Putative%20protein%20of%20unknown%20function" ; "dbxref=SGD:S000028593" ; "orf_classification=Uncharacterized
chrI	SGD	CDS	2480	2707	.	+	0	Parent=YAL067W-A_mRNA" ; "Name=YAL067W-A_CDS" ; "orf_classification=Uncharacterized
chrI	SGD	mRNA	2480	2707	.	+	.	ID "YAL067W-A_mRNA" ; "Name=YAL067W-A_mRNA" ; "Parent=YAL067W-A
chrI	SGD	gene	7235	9016	.	-	.	ID "YAL067C" ; "Name=YAL067C" ; "gene=SEO1" ; "Alias=SEO1" ; "Ontology_term=GO:0005215,GO:0006810,GO:0016020,GO:0016021" ; "Note=Putative%20permease%3B%20member%20of%20the%20allantoate%20transporter%20subfamily%20of%20the%20major%20facilitator%20superfamily%3B%20mutation%20confers%20resistance%20to%20ethionine%20sulfoxide" ; "display=Putative%20permease" ; "dbxref=SGD:S000000062" ; "orf_classification=Verified
chrI	SGD	CDS	7235	9016	.	-	0	Parent=YAL067C_mRNA" ; "Name=YAL067C_CDS" ; "orf_classification=Verified
chrI	SGD	mRNA	7235	9016	.	-	.	ID "YAL067C_mRNA" ; "Name=YAL067C_mRNA" ; "Parent=YAL067C
chrI	SGD	ARS	7997	8547	.	.	.	ID "ARS103" ; "Name=ARS103" ; "Alias=ARSI-8" ; "Note=Autonomously%20Replicating%20Sequence" ; "display=Autonomously%20Replicating%20Sequence" ; "dbxref=SGD:S000121253
chrI	SGD	gene	10091	10399	.	+	.	ID "YAL066W" ; "Name=YAL066W" ; "Ontology_term=GO:0003674,GO:0005575,GO:0008150" ; "Note=Dubious%20open%20reading%20frame%3B%20unlikely%20to%20encode%20a%20functional%20protein%2C%20based%20on%20available%20experimental%20and%20comparative%20sequence%20data" ; "display=Dubious%20open%20reading%20frame" ; "dbxref=SGD:S000000061" ; "orf_classification=Dubious
chrI	SGD	CDS	10091	10399	.	+	0	Parent=YAL066W_mRNA" ; "Name=YAL066W_CDS" ; "orf_classification=Dubious
chrI	SGD	mRNA	10091	10399	.	+	.	ID "YAL066W_mRNA" ; "Name=YAL066W_mRNA" ; "Parent=YAL066W
chrI	SGD	gene	11565	11951	.	-	.	ID "YAL065C" ; "Name=YAL065C" ; "Ontology_term=GO:0003674,GO:0005575,GO:0008150" ; "Note=Putative%20protein%20of%20unknown%20function%3B%20has%20homology%20to%20FLO1%3B%20possible%20pseudogene" ; "display=Putative%20protein%20of%20unknown%20function" ; "dbxref=SGD:S000001817" ; "orf_classification=Uncharacterized
chrI	SGD	CDS	11565	11951	.	-	0	Parent=YAL065C_mRNA" ; "Name=YAL065C_CDS" ; "orf_classification=Uncharacterized
chrI	SGD	mRNA	11565	11951	.	-	.	ID "YAL065C_mRNA" ; "Name=YAL065C_mRNA" ; "Parent=YAL065C
chrI	SGD	gene	12046	12426	.	+	.	ID "YAL064W-B" ; "Name=YAL064W-B" ; "Ontology_term=GO:0003674,GO:0008150,GO:0016021" ; "Note=Fungal-specific%20protein%20of%20unknown%20function" ; "display=Fungal-specific%20protein%20of%20unknown%20function" ; "dbxref=SGD:S000002141" ; "orf_classification=Uncharacterized
chrI	SGD	CDS	12046	12426	.	+	0	Parent=YAL064W-B_mRNA" ; "Name=YAL064W-B_CDS" ; "orf_classification=Uncharacterized
chrI	SGD	mRNA	12046	12426	.	+	.	ID "YAL064W-B_mRNA" ; "Name=YAL064W-B_mRNA" ; "Parent=YAL064W-B
chrI	SGD	gene	13363	13743	.	-	.	ID "YAL064C-A" ; "Name=YAL064C-A" ; "gene=TDA8" ; "Alias=TDA8,YAL065C-A" ; "Ontology_term=GO:0003674,GO:0005575,GO:0008150" ; "Note=Putative%20protein%20of%20unknown%20function%3B%20null%20mutant%20is%20sensitive%20to%20expression%20of%20the%20top1-T722A%20allele%3B%20not%20an%20essential%20gene" ; "display=Putative%20protein%20of%20unknown%20function" ; "dbxref=SGD:S000002140" ; "orf_classification=Uncharacterized
chrI	SGD	CDS	13363	13743	.	-	0	Parent=YAL064C-A_mRNA" ; "Name=YAL064C-A_CDS" ; "orf_classification=Uncharacterized
chrI	SGD	mRNA	13363	13743	.	-	.	ID "YAL064C-A_mRNA" ; "Name=YAL064C-A_mRNA" ; "Parent=YAL064C-A
chrI	SGD	gene	21566	21850	.	+	.	ID "YAL064W" ; "Name=YAL064W" ; "Ontology_term=GO:0003674,GO:0005575,GO:0008150" ; "Note=Protein%20of%20unknown%20function%3B%20may%20interact%20with%20ribosomes%2C%20based%20on%20co-purification%20experiments" ; "display=Protein%20of%20unknown%20function" ; "dbxref=SGD:S000000060" ; "orf_classification=Verified
chrI	SGD	CDS	21566	21850	.	+	0	Parent=YAL064W_mRNA" ; "Name=YAL064W_CDS" ; "orf_classification=Verified
chrI	SGD	mRNA	21566	21850	.	+	.	ID "YAL064W_mRNA" ; "Name=YAL064W_mRNA" ; "Parent=YAL064W
chrI	SGD	long_terminal_repeat	22230	22552	.	+	.	ID "YALWdelta1" ; "Name=YALWdelta1" ; "Ontology_term=SO:0000286" ; "Note=Ty1%20LTR" ; "display=Ty1%20LTR" ; "dbxref=SGD:S000006787
chrI	SGD	gene	22395	22685	.	-	.	ID "YAL063C-A" ; "Name=YAL063C-A" ; "Ontology_term=GO:0003674,GO:0005575,GO:0008150" ; "Note=Putative%20protein%20of%20unknown%20function%3B%20identified%20by%20expression%20profiling%20and%20mass%20spectrometry" ; "display=Putative%20protein%20of%20unknown%20function" ; "dbxref=SGD:S000028813" ; "orf_classification=Uncharacterized
chrI	SGD	CDS	22395	22685	.	-	0	Parent=YAL063C-A_mRNA" ; "Name=YAL063C-A_CDS" ; "orf_classification=Uncharacterized
chrI	SGD	mRNA	22395	22685	.	-	.	ID "YAL063C-A_mRNA" ; "Name=YAL063C-A_mRNA" ; "Parent=YAL063C-A
chrI	landmark	region	24000	27968	.	-	.	ID "FLO9
chrI	SGD	gene	24000	27968	.	-	.	ID "YAL063C" ; "Name=YAL063C" ; "gene=FLO9" ; "Alias=FLO9" ; "Ontology_term=GO:0000128,GO:0000501,GO:0005537,GO:0009277,GO:0031589" ; "Note=Lectin-like%20protein%20with%20similarity%20to%20Flo1p%3B%20thought%20to%20be%20expressed%20and%20involved%20in%20flocculation" ; "display=Lectin-like%20protein%20with%20similarity%20to%20Flo1p" ; "dbxref=SGD:S000000059" ; "orf_classification=Verified
chrI	SGD	CDS	24000	27968	.	-	0	Parent=YAL063C_mRNA" ; "Name=YAL063C_CDS" ; "orf_classification=Verified
chrI	SGD	mRNA	24000	27968	.	-	.	ID "YAL063C_mRNA" ; "Name=YAL063C_mRNA" ; "Parent=YAL063C
chrI	SGD	ARS	30946	31183	.	.	.	ID "ARS104" ; "Name=ARS104" ; "Alias=ARSI-31" ; "Note=Autonomously%20Replicating%20Sequence" ; "display=Autonomously%20Replicating%20Sequence" ; "dbxref=SGD:S000118317
chrI	SGD	gene	31567	32940	.	+	.	ID "YAL062W" ; "Name=YAL062W" ; "gene=GDH3" ; "Alias=GDH3,FUN51,glutamate%20dehydrogenase%20%28NADP%28%2B%29%29%20GDH3" ; "Ontology_term=GO:0004354,GO:0005634,GO:0005739,GO:0006537,GO:0019676" ; "Note=NADP%28%2B%29-dependent%20glutamate%20dehydrogenase%3B%20synthesizes%20glutamate%20from%20ammonia%20and%20alpha-ketoglutarate%3B%20rate%20of%20alpha-ketoglutarate%20utilization%20differs%20from%20Gdh1p%3B%20expression%20regulated%20by%20nitrogen%20and%20carbon%20sources%3B%20GDH3%20has%20a%20paralog%2C%20GDH1%2C%20that%20arose%20from%20the%20whole%20genome%20duplication" ; "display=NADP%28%2B%29-dependent%20glutamate%20dehydrogenase" ; "dbxref=SGD:S000000058" ; "orf_classification=Verified
chrI	SGD	CDS	31567	32940	.	+	0	Parent=YAL062W_mRNA" ; "Name=YAL062W_CDS" ; "orf_classification=Verified
chrI	SGD	mRNA	31567	32940	.	+	.	ID "YAL062W_mRNA" ; "Name=YAL062W_mRNA" ; "Parent=YAL062W
chrI	SGD	gene	33448	34701	.	+	.	ID "YAL061W" ; "Name=YAL061W" ; "gene=BDH2" ; "Alias=BDH2,putative%20dehydrogenase%20BDH2" ; "Ontology_term=GO:0005634,GO:0005737,GO:0008150,GO:0016616" ; "Note=Putative%20medium-chain%20alcohol%20dehydrogenase%20with%20similarity%20to%20BDH1%3B%20transcription%20induced%20by%20constitutively%20active%20PDR1%20and%20PDR3" ; "display=Putative%20medium-chain%20alcohol%20dehydrogenase%20with%20similarity%20to%20BDH1" ; "dbxref=SGD:S000000057" ; "orf_classification=Uncharacterized
chrI	SGD	CDS	33448	34701	.	+	0	Parent=YAL061W_mRNA" ; "Name=YAL061W_CDS" ; "orf_classification=Uncharacterized
chrI	SGD	mRNA	33448	34701	.	+	.	ID "YAL061W_mRNA" ; "Name=YAL061W_mRNA" ; "Parent=YAL061W
chrI	SGD	gene	35155	36303	.	+	.	ID "YAL060W" ; "Name=YAL060W" ; "gene=BDH1" ; "Alias=BDH1,%28R,R%29-butanediol%20dehydrogenase,BDH" ; "Ontology_term=GO:0000721,GO:0005737,GO:0006066,GO:0034079" ; "Note=NAD-dependent%20%28R%2CR%29-butanediol%20dehydrogenase%3B%20catalyzes%20oxidation%20of%20%28R%2CR%29-2%2C3-butanediol%20to%20%283R%29-acetoin%2C%20oxidation%20of%20meso-butanediol%20to%20%283S%29-acetoin%2C%20and%20reduction%20of%20acetoin%3B%20enhances%20use%20of%202%2C3-butanediol%20as%20an%20aerobic%20carbon%20source" ; "display=NAD-dependent%20%28R%2CR%29-butanediol%20dehydrogenase" ; "dbxref=SGD:S000000056" ; "orf_classification=Verified
chrI	SGD	CDS	35155	36303	.	+	0	Parent=YAL060W_mRNA" ; "Name=YAL060W_CDS" ; "orf_classification=Verified
chrI	SGD	mRNA	35155	36303	.	+	.	ID "YAL060W_mRNA" ; "Name=YAL060W_mRNA" ; "Parent=YAL060W
chrI	SGD	gene	36496	36918	.	-	.	ID "YAL059C-A" ; "Name=YAL059C-A" ; "Ontology_term=GO:0003674,GO:0005575,GO:0008150" ; "Note=Dubious%20open%20reading%20frame%3B%20unlikely%20to%20encode%20a%20functional%20protein%2C%20based%20on%20available%20experimental%20and%20comparative%20sequence%20data%3B%20partially%20overlaps%20verified%20gene%20ECM1%2FYAL059W" ; "display=Dubious%20open%20reading%20frame" ; "dbxref=SGD:S000028734" ; "orf_classification=Dubious
chrI	SGD	CDS	36496	36918	.	-	0	Parent=YAL059C-A_mRNA" ; "Name=YAL059C-A_CDS" ; "orf_classification=Dubious
chrI	SGD	mRNA	36496	36918	.	-	.	ID "YAL059C-A_mRNA" ; "Name=YAL059C-A_mRNA" ; "Parent=YAL059C-A
chrI	SGD	gene	36509	37147	.	+	.	ID "YAL059W" ; "Name=YAL059W" ; "gene=ECM1" ; "Alias=ECM1" ; "Ontology_term=GO:0000055,GO:0003674,GO:0005634,GO:0005730,GO:0030687" ; "Note=Pre-ribosomal%20factor%20involved%20in%2060S%20ribosomal%20protein%20subunit%20export%3B%20associates%20with%20the%20pre-60S%20particle%3B%20shuttles%20between%20the%20nucleus%20and%20cytoplasm" ; "display=Pre-ribosomal%20factor%20involved%20in%2060S%20ribosomal%20protein%20subunit%20export" ; "dbxref=SGD:S000000055" ; "orf_classification=Verified
chrI	SGD	CDS	36509	37147	.	+	0	Parent=YAL059W_mRNA" ; "Name=YAL059W_CDS" ; "orf_classification=Verified
chrI	SGD	mRNA	36509	37147	.	+	.	ID "YAL059W_mRNA" ; "Name=YAL059W_mRNA" ; "Parent=YAL059W
chrI	SGD	gene	37464	38972	.	+	.	ID "YAL058W" ; "Name=YAL058W" ; "gene=CNE1" ; "Alias=CNE1,FUN48" ; "Ontology_term=GO:0005515,GO:0006457,GO:0030176,GO:0030433,GO:0051082" ; "Note=Calnexin%3B%20integral%20membrane%20ER%20chaperone%20involved%20in%20folding%20and%20quality%20control%20of%20glycoproteins%3B%20chaperone%20activity%20is%20inhibited%20by%20Mpd1p%2C%20with%20which%20Cne1p%20interacts%3B%2024%25%20identical%20to%20mammalian%20calnexin%3B%20Ca%2B%20binding%20not%20yet%20shown%20in%20yeast" ; "display=Calnexin" ; "dbxref=SGD:S000000054" ; "orf_classification=Verified
chrI	SGD	CDS	37464	38972	.	+	0	Parent=YAL058W_mRNA" ; "Name=YAL058W_CDS" ; "orf_classification=Verified
chrI	SGD	mRNA	37464	38972	.	+	.	ID "YAL058W_mRNA" ; "Name=YAL058W_mRNA" ; "Parent=YAL058W
chrI	SGD	gene	38696	39046	.	-	.	ID "YAL056C-A" ; "Name=YAL056C-A" ; "Alias=YAL058C-A" ; "Ontology_term=GO:0003674,GO:0005575,GO:0008150" ; "Note=Dubious%20open%20reading%20frame%3B%20unlikely%20to%20encode%20a%20functional%20protein%2C%20based%20on%20available%20experimental%20and%20comparative%20sequence%20data" ; "display=Dubious%20open%20reading%20frame" ; "dbxref=SGD:S000002139" ; "orf_classification=Dubious
chrI	SGD	CDS	38696	39046	.	-	0	Parent=YAL056C-A_mRNA" ; "Name=YAL056C-A_CDS" ; "orf_classification=Dubious
chrI	SGD	mRNA	38696	39046	.	-	.	ID "YAL056C-A_mRNA" ; "Name=YAL056C-A_mRNA" ; "Parent=YAL056C-A
chrI	SGD	gene	39259	41901	.	+	.	ID "YAL056W" ; "Name=YAL056W" ; "gene=GPB2" ; "Alias=GPB2,KRH1" ; "Ontology_term=GO:0001403,GO:0004862,GO:0004871,GO:0005737,GO:0005739,GO:0005886,GO:0007124,GO:0007165,GO:0010255,GO:0030437,GO:0032794,GO:0045944,GO:0046580" ; "Note=Multistep%20regulator%20of%20cAMP-PKA%20signaling%3B%20inhibits%20PKA%20downstream%20of%20Gpa2p%20and%20Cyr1p%2C%20thereby%20increasing%20cAMP%20dependency%3B%20inhibits%20Ras%20activity%20through%20direct%20interactions%20with%20Ira1p%2F2p%3B%20regulated%20by%20G-alpha%20protein%20Gpa2p%3B%20GPB2%20has%20a%20paralog%2C%20GPB1%2C%20that%20arose%20from%20the%20whole%20genome%20duplication" ; "display=Multistep%20regulator%20of%20cAMP-PKA%20signaling" ; "dbxref=SGD:S000000052" ; "orf_classification=Verified
chrI	SGD	CDS	39259	41901	.	+	0	Parent=YAL056W_mRNA" ; "Name=YAL056W_CDS" ; "orf_classification=Verified
chrI	SGD	mRNA	39259	41901	.	+	.	ID "YAL056W_mRNA" ; "Name=YAL056W_mRNA" ; "Parent=YAL056W
chrI	SGD	ARS	41808	42182	.	.	.	ID "ARS105" ; "Name=ARS105" ; "Alias=ARSI-42" ; "Note=Autonomously%20Replicating%20Sequence" ; "display=Autonomously%20Replicating%20Sequence" ; "dbxref=SGD:S000121254
chrI	SGD	gene	42177	42719	.	+	.	ID "YAL055W" ; "Name=YAL055W" ; "gene=PEX22" ; "Alias=PEX22,YAF5" ; "Ontology_term=GO:0005737,GO:0005779,GO:0006625,GO:0016562,GO:0043495,GO:0097027" ; "Note=Putative%20peroxisomal%20membrane%20protein%3B%20required%20for%20import%20of%20peroxisomal%20proteins%3B%20functionally%20complements%20a%20Pichia%20pastoris%20pex22%20mutation" ; "display=Putative%20peroxisomal%20membrane%20protein" ; "dbxref=SGD:S000000051" ; "orf_classification=Verified
chrI	SGD	CDS	42177	42719	.	+	0	Parent=YAL055W_mRNA" ; "Name=YAL055W_CDS" ; "orf_classification=Verified
chrI	SGD	mRNA	42177	42719	.	+	.	ID "YAL055W_mRNA" ; "Name=YAL055W_mRNA" ; "Parent=YAL055W
chrI	SGD	gene	42881	45022	.	-	.	ID "YAL054C" ; "Name=YAL054C" ; "gene=ACS1" ; "Alias=ACS1,FUN44,acetate--CoA%20ligase%201" ; "Ontology_term=GO:0003987,GO:0005739,GO:0005829,GO:0006085,GO:0016021,GO:0016573,GO:0016880,GO:0019654" ; "Note=Acetyl-coA%20synthetase%20isoform%3B%20along%20with%20Acs2p%2C%20acetyl-coA%20synthetase%20isoform%20is%20the%20nuclear%20source%20of%20acetyl-coA%20for%20histone%20acetylation%3B%20expressed%20during%20growth%20on%20nonfermentable%20carbon%20sources%20and%20under%20aerobic%20conditions" ; "display=Acetyl-coA%20synthetase%20isoform" ; "dbxref=SGD:S000000050" ; "orf_classification=Verified
chrI	SGD	CDS	42881	45022	.	-	0	Parent=YAL054C_mRNA" ; "Name=YAL054C_CDS" ; "orf_classification=Verified
chrI	SGD	mRNA	42881	45022	.	-	.	ID "YAL054C_mRNA" ; "Name=YAL054C_mRNA" ; "Parent=YAL054C
chrI	SGD	gene	45899	48250	.	+	.	ID "YAL053W" ; "Name=YAL053W" ; "gene=FLC2" ; "Alias=FLC2,HUF2" ; "Ontology_term=GO:0005737,GO:0005783,GO:0006457,GO:0009272,GO:0015230,GO:0015883,GO:0016021,GO:0055085" ; "Note=Putative%20FAD%20transporter%3B%20required%20for%20uptake%20of%20FAD%20into%20endoplasmic%20reticulum%3B%20involved%20in%20cell%20wall%20maintenance%3B%20FLC2%20has%20a%20paralog%2C%20YOR365C%2C%20that%20arose%20from%20the%20whole%20genome%20duplication" ; "display=Putative%20FAD%20transporter" ; "dbxref=SGD:S000000049" ; "orf_classification=Verified
chrI	SGD	CDS	45899	48250	.	+	0	Parent=YAL053W_mRNA" ; "Name=YAL053W_CDS" ; "orf_classification=Verified
chrI	SGD	mRNA	45899	48250	.	+	.	ID "YAL053W_mRNA" ; "Name=YAL053W_mRNA" ; "Parent=YAL053W
chrI	SGD	gene	48564	51707	.	+	.	ID "YAL051W" ; "Name=YAL051W" ; "gene=OAF1" ; "Alias=OAF1,YAF1" ; "Ontology_term=GO:0000978,GO:0001077,GO:0005634,GO:0031940,GO:0032000,GO:0043565,GO:0045944,GO:0071400" ; "Note=Oleate-activated%20transcription%20factor%3B%20acts%20alone%20and%20as%20a%20heterodimer%20with%20Pip2p%3B%20activates%20genes%20involved%20in%20beta-oxidation%20of%20fatty%20acids%20and%20peroxisome%20organization%20and%20biogenesis%3B%20involved%20in%20diauxic%20shift%3B%20OAF1%20has%20a%20paralog%2C%20PIP2%2C%20that%20arose%20from%20the%20whole%20genome%20duplication" ; "display=Oleate-activated%20transcription%20factor" ; "dbxref=SGD:S000000048" ; "orf_classification=Verified
chrI	SGD	CDS	48564	51707	.	+	0	Parent=YAL051W_mRNA" ; "Name=YAL051W_CDS" ; "orf_classification=Verified
chrI	SGD	mRNA	48564	51707	.	+	.	ID "YAL051W_mRNA" ; "Name=YAL051W_mRNA" ; "Parent=YAL051W
chrI	SGD	gene	51855	52595	.	-	.	ID "YAL049C" ; "Name=YAL049C" ; "gene=AIM2" ; "Alias=AIM2" ; "Ontology_term=GO:0003674,GO:0005737,GO:0008150" ; "Note=Cytoplasmic%20protein%20involved%20in%20mitochondrial%20function%20or%20organization%3B%20null%20mutant%20displays%20reduced%20frequency%20of%20mitochondrial%20genome%20loss%3B%20potential%20Hsp82p%20interactor" ; "display=Cytoplasmic%20protein%20involved%20in%20mitochondrial%20function%20or%20organization" ; "dbxref=SGD:S000000047" ; "orf_classification=Verified
chrI	SGD	CDS	51855	52595	.	-	0	Parent=YAL049C_mRNA" ; "Name=YAL049C_CDS" ; "orf_classification=Verified
chrI	SGD	mRNA	51855	52595	.	-	.	ID "YAL049C_mRNA" ; "Name=YAL049C_mRNA" ; "Parent=YAL049C
chrI	SGD	gene	52801	54789	.	-	.	ID "YAL048C" ; "Name=YAL048C" ; "gene=GEM1" ; "Alias=GEM1,GON1,miro%20family%20GTPase%20GEM1" ; "Ontology_term=GO:0000001,GO:0003924,GO:0005509,GO:0005739,GO:0005741,GO:0010821,GO:0032865,GO:0055091" ; "Note=Outer%20mitochondrial%20membrane%20GTPase%2C%20subunit%20of%20the%20ERMES%20complex%3B%20potential%20regulatory%20subunit%20of%20the%20ERMES%20complex%20that%20links%20the%20ER%20to%20mitochondria%20and%20may%20promote%20inter-organellar%20calcium%20and%20phospholipid%20exchange%20as%20well%20as%20coordinating%20mitochondrial%20DNA%20replication%20and%20growth%3B%20cells%20lacking%20Gem1p%20contain%20collapsed%2C%20globular%2C%20or%20grape-like%20mitochondria%3B%20ortholog%20of%20metazoan%20Miro%20GTPases" ; "display=Outer%20mitochondrial%20membrane%20GTPase%2C%20subunit%20of%20the%20ERMES%20complex" ; "dbxref=SGD:S000000046" ; "orf_classification=Verified
chrI	SGD	CDS	52801	54789	.	-	0	Parent=YAL048C_mRNA" ; "Name=YAL048C_CDS" ; "orf_classification=Verified
chrI	SGD	mRNA	52801	54789	.	-	.	ID "YAL048C_mRNA" ; "Name=YAL048C_mRNA" ; "Parent=YAL048C
chrI	SGD	gene	54584	54913	.	+	.	ID "YAL047W-A" ; "Name=YAL047W-A" ; "Ontology_term=GO:0003674,GO:0005575,GO:0008150" ; "Note=Dubious%20open%20reading%20frame%3B%20unlikely%20to%20encode%20a%20functional%20protein%2C%20based%20on%20available%20experimental%20and%20comparative%20sequence%20data%3B%20partially%20overlaps%20ORF%20GEM1%2FYAL048C" ; "display=Dubious%20open%20reading%20frame" ; "dbxref=SGD:S000028733" ; "orf_classification=Dubious
chrI	SGD	CDS	54584	54913	.	+	0	Parent=YAL047W-A_mRNA" ; "Name=YAL047W-A_CDS" ; "orf_classification=Dubious
chrI	SGD	mRNA	54584	54913	.	+	.	ID "YAL047W-A_mRNA" ; "Name=YAL047W-A_mRNA" ; "Parent=YAL047W-A
chrI	SGD	gene	54989	56857	.	-	.	ID "YAL047C" ; "Name=YAL047C" ; "gene=SPC72" ; "Alias=SPC72,LDB4" ; "Ontology_term=GO:0000022,GO:0000070,GO:0005200,GO:0005824,GO:0007020,GO:0030473,GO:0031578" ; "Note=Component%20of%20the%20cytoplasmic%20Tub4p%20%28gamma-tubulin%29%20complex%3B%20binds%20spindle%20pole%20bodies%20and%20links%20them%20to%20microtubules%3B%20is%20regulated%20by%20Cdc5%20kinase%3B%20has%20roles%20in%20astral%20microtubule%20formation%20and%20stabilization" ; "display=Component%20of%20the%20cytoplasmic%20Tub4p%20%28gamma-tubulin%29%20complex" ; "dbxref=SGD:S000000045" ; "orf_classification=Verified
chrI	SGD	CDS	54989	56857	.	-	0	Parent=YAL047C_mRNA" ; "Name=YAL047C_CDS" ; "orf_classification=Verified
chrI	SGD	mRNA	54989	56857	.	-	.	ID "YAL047C_mRNA" ; "Name=YAL047C_mRNA" ; "Parent=YAL047C
chrI	SGD	gene	57029	57385	.	-	.	ID "YAL046C" ; "Name=YAL046C" ; "gene=AIM1" ; "Alias=AIM1" ; "Ontology_term=GO:0003674,GO:0005575,GO:0008150" ; "Note=Protein%20involved%20in%20mitochondrial%20function%20or%20organization%3B%20null%20mutant%20displays%20elevated%20frequency%20of%20mitochondrial%20genome%20loss" ; "display=Protein%20involved%20in%20mitochondrial%20function%20or%20organization" ; "dbxref=SGD:S000000044" ; "orf_classification=Verified
chrI	SGD	CDS	57029	57385	.	-	0	Parent=YAL046C_mRNA" ; "Name=YAL046C_CDS" ; "orf_classification=Verified
chrI	SGD	mRNA	57029	57385	.	-	.	ID "YAL046C_mRNA" ; "Name=YAL046C_mRNA" ; "Parent=YAL046C
chrI	SGD	gene	57488	57796	.	-	.	ID "YAL045C" ; "Name=YAL045C" ; "Ontology_term=GO:0003674,GO:0005575,GO:0008150" ; "Note=Dubious%20open%20reading%20frame%3B%20unlikely%20to%20encode%20a%20functional%20protein%2C%20based%20on%20available%20experimental%20and%20comparative%20sequence%20data%3B%20almost%20completely%20overlaps%20YAL044W-A" ; "display=Dubious%20open%20reading%20frame" ; "dbxref=SGD:S000000043" ; "orf_classification=Dubious
chrI	SGD	CDS	57488	57796	.	-	0	Parent=YAL045C_mRNA" ; "Name=YAL045C_CDS" ; "orf_classification=Dubious
chrI	SGD	mRNA	57488	57796	.	-	.	ID "YAL045C_mRNA" ; "Name=YAL045C_mRNA" ; "Parent=YAL045C
chrI	SGD	gene	57518	57850	.	+	.	ID "YAL044W-A" ; "Name=YAL044W-A" ; "Ontology_term=GO:0003674,GO:0005575,GO:0008150" ; "Note=Putative%20protein%20of%20unknown%20function%3B%20similar%20to%20S.%20pombe%20uvi31%20which%20is%20a%20putative%20DNA%20repair%20protein" ; "display=Putative%20protein%20of%20unknown%20function" ; "dbxref=SGD:S000007586" ; "orf_classification=Uncharacterized
chrI	SGD	CDS	57518	57850	.	+	0	Parent=YAL044W-A_mRNA" ; "Name=YAL044W-A_CDS" ; "orf_classification=Uncharacterized
chrI	SGD	mRNA	57518	57850	.	+	.	ID "YAL044W-A_mRNA" ; "Name=YAL044W-A_mRNA" ; "Parent=YAL044W-A
chrI	SGD	gene	57950	58462	.	-	.	ID "YAL044C" ; "Name=YAL044C" ; "gene=GCV3" ; "Alias=GCV3,glycine%20decarboxylase%20subunit%20H" ; "Ontology_term=GO:0004375,GO:0005739,GO:0005960,GO:0006546,GO:0006730,GO:0009249" ; "Note=H%20subunit%20of%20the%20mitochondrial%20glycine%20decarboxylase%20complex%3B%20glycine%20decarboxylase%20is%20required%20for%20the%20catabolism%20of%20glycine%20to%205%2C10-methylene-THF%3B%20also%20required%20for%20all%20protein%20lipoylation%3B%20expression%20is%20regulated%20by%20levels%20of%205%2C10-methylene-THF" ; "display=H%20subunit%20of%20the%20mitochondrial%20glycine%20decarboxylase%20complex" ; "dbxref=SGD:S000000042" ; "orf_classification=Verified
chrI	SGD	CDS	57950	58462	.	-	0	Parent=YAL044C_mRNA" ; "Name=YAL044C_CDS" ; "orf_classification=Verified
chrI	SGD	mRNA	57950	58462	.	-	.	ID "YAL044C_mRNA" ; "Name=YAL044C_mRNA" ; "Parent=YAL044C
chrI	SGD	gene	58695	61052	.	-	.	ID "YAL043C" ; "Name=YAL043C" ; "gene=PTA1" ; "Alias=PTA1,FUN39" ; "Ontology_term=GO:0003723,GO:0005847,GO:0005849,GO:0006378,GO:0006379,GO:0008033,GO:0030846,GO:0030847" ; "Note=Subunit%20of%20holo-CPF%3B%20holo-CPF%20is%20a%20multiprotein%20complex%20and%20functional%20homolog%20of%20mammalian%20CPSF%2C%20required%20for%20the%20cleavage%20and%20polyadenylation%20of%20mRNA%20and%20snoRNA%203%27%20ends%3B%20involved%20in%20pre-tRNA%20processing%3B%20binds%20to%20the%20phosphorylated%20CTD%20of%20RNAPII" ; "display=Subunit%20of%20holo-CPF" ; "dbxref=SGD:S000000041" ; "orf_classification=Verified
chrI	SGD	CDS	58695	61052	.	-	0	Parent=YAL043C_mRNA" ; "Name=YAL043C_CDS" ; "orf_classification=Verified
chrI	SGD	mRNA	58695	61052	.	-	.	ID "YAL043C_mRNA" ; "Name=YAL043C_mRNA" ; "Parent=YAL043C
chrI	SGD	gene	61231	61608	.	-	.	ID "YAL042C-A" ; "Name=YAL042C-A" ; "Alias=YAL043C-A" ; "Ontology_term=GO:0003674,GO:0005575,GO:0008150" ; "Note=Dubious%20open%20reading%20frame%3B%20unlikely%20to%20encode%20a%20functional%20protein%2C%20based%20on%20available%20experimental%20and%20comparative%20sequence%20data%3B%20partially%20overlaps%20verified%20ORF%20ERV46%2FYAL042W%3B%20YAL042C-A%20is%20a%20non-essential%20gene" ; "display=Dubious%20open%20reading%20frame" ; "dbxref=SGD:S000002138" ; "orf_classification=Dubious
chrI	SGD	CDS	61231	61608	.	-	0	Parent=YAL042C-A_mRNA" ; "Name=YAL042C-A_CDS" ; "orf_classification=Dubious
chrI	SGD	mRNA	61231	61608	.	-	.	ID "YAL042C-A_mRNA" ; "Name=YAL042C-A_mRNA" ; "Parent=YAL042C-A
chrI	SGD	gene	61316	62563	.	+	.	ID "YAL042W" ; "Name=YAL042W" ; "gene=ERV46" ; "Alias=ERV46,FUN9" ; "Ontology_term=GO:0003674,GO:0006888,GO:0030134,GO:0030173,GO:0030176" ; "Note=Protein%20localized%20to%20COPII-coated%20vesicles%3B%20forms%20a%20complex%20with%20Erv41p%3B%20involved%20in%20the%20membrane%20fusion%20stage%20of%20transport" ; "display=Protein%20localized%20to%20COPII-coated%20vesicles" ; "dbxref=SGD:S000000040" ; "orf_classification=Verified
chrI	SGD	CDS	61316	62563	.	+	0	Parent=YAL042W_mRNA" ; "Name=YAL042W_CDS" ; "orf_classification=Verified
chrI	SGD	mRNA	61316	62563	.	+	.	ID "YAL042W_mRNA" ; "Name=YAL042W_mRNA" ; "Parent=YAL042W
chrI	SGD	gene	62840	65404	.	+	.	ID "YAL041W" ; "Name=YAL041W" ; "gene=CDC24" ; "Alias=CDC24,CLS4" ; "Ontology_term=GO:0000131,GO:0000282,GO:0005089,GO:0005634,GO:0005737,GO:0005934,GO:0005935,GO:0007096,GO:0007264,GO:0043332,GO:0072697" ; "Note=Guanine%20nucleotide%20exchange%20factor%20for%20Cdc42p%3B%20also%20known%20as%20a%20GEF%20or%20GDP-release%20factor%3B%20required%20for%20polarity%20establishment%20and%20maintenance%2C%20and%20mutants%20have%20morphological%20defects%20in%20bud%20formation%20and%20shmooing%3B%20relocalizes%20from%20nucleus%20to%20cytoplasm%20upon%20DNA%20replication%20stress" ; "display=Guanine%20nucleotide%20exchange%20factor%20for%20Cdc42p" ; "dbxref=SGD:S000000039" ; "orf_classification=Verified
chrI	SGD	CDS	62840	65404	.	+	0	Parent=YAL041W_mRNA" ; "Name=YAL041W_CDS" ; "orf_classification=Verified
chrI	SGD	mRNA	62840	65404	.	+	.	ID "YAL041W_mRNA" ; "Name=YAL041W_mRNA" ; "Parent=YAL041W
chrI	landmark	region	65778	67520	.	-	.	ID "CLN3
chrI	SGD	gene	65778	67520	.	-	.	ID "YAL040C" ; "Name=YAL040C" ; "gene=CLN3" ; "Alias=CLN3,DAF1,FUN10,WHI1" ; "Ontology_term=GO:0000079,GO:0000083,GO:0005634,GO:0007033,GO:0008361,GO:0016538,GO:0042144" ; "Note=G1%20cyclin%20involved%20in%20cell%20cycle%20progression%3B%20activates%20Cdc28p%20kinase%20to%20promote%20the%20G1%20to%20S%20phase%20transition%3B%20plays%20a%20role%20in%20regulating%20transcription%20of%20the%20other%20G1%20cyclins%2C%20CLN1%20and%20CLN2%3B%20regulated%20by%20phosphorylation%20and%20proteolysis%3B%20acetly-CoA%20induces%20CLN3%20transcription%20in%20response%20to%20nutrient%20repletion%20to%20promote%20cell-cycle%20entry." ; "display=G1%20cyclin%20involved%20in%20cell%20cycle%20progression" ; "dbxref=SGD:S000000038" ; "orf_classification=Verified
chrI	SGD	CDS	65778	67520	.	-	0	Parent=YAL040C_mRNA" ; "Name=YAL040C_CDS" ; "orf_classification=Verified
chrI	SGD	mRNA	65778	67520	.	-	.	ID "YAL040C_mRNA" ; "Name=YAL040C_mRNA" ; "Parent=YAL040C
chrI	SGD	gene	68716	69525	.	-	.	ID "YAL039C" ; "Name=YAL039C" ; "gene=CYC3" ; "Alias=CYC3,holocytochrome%20c%20synthase%20CYC3" ; "Ontology_term=GO:0004408,GO:0005739,GO:0005758,GO:0018063" ; "Note=Cytochrome%20c%20heme%20lyase%20%28holocytochrome%20c%20synthase%29%3B%20attaches%20heme%20to%20apo-cytochrome%20c%20%28Cyc1p%20or%20Cyc7p%29%20in%20the%20mitochondrial%20intermembrane%20space%3B%20human%20ortholog%20may%20have%20a%20role%20in%20microphthalmia%20with%20linear%20skin%20defects%20%28MLS%29" ; "display=Cytochrome%20c%20heme%20lyase%20%28holocytochrome%20c%20synthase%29" ; "dbxref=SGD:S000000037" ; "orf_classification=Verified
chrI	SGD	CDS	68716	69525	.	-	0	Parent=YAL039C_mRNA" ; "Name=YAL039C_CDS" ; "orf_classification=Verified
chrI	SGD	mRNA	68716	69525	.	-	.	ID "YAL039C_mRNA" ; "Name=YAL039C_mRNA" ; "Parent=YAL039C
chrI	SGD	ARS	70257	70489	.	.	.	ID "ARS106" ; "Name=ARS106" ; "Alias=ARSI-70" ; "Note=Autonomously%20Replicating%20Sequence" ; "display=Autonomously%20Replicating%20Sequence" ; "dbxref=SGD:S000118318
chrI	SGD	gene	71786	73288	.	+	.	ID "YAL038W" ; "Name=YAL038W" ; "gene=CDC19" ; "Alias=CDC19,PYK1,pyruvate%20kinase%20CDC19" ; "Ontology_term=GO:0004743,GO:0005737,GO:0005886,GO:0006090,GO:0006096" ; "Note=Pyruvate%20kinase%3B%20functions%20as%20a%20homotetramer%20in%20glycolysis%20to%20convert%20phosphoenolpyruvate%20to%20pyruvate%2C%20the%20input%20for%20aerobic%20%28TCA%20cycle%29%20or%20anaerobic%20%28glucose%20fermentation%29%20respiration%3B%20regulated%20via%20allosteric%20activation%20by%20fructose%20bisphosphate%3B%20CDC19%20has%20a%20paralog%2C%20PYK2%2C%20that%20arose%20from%20the%20whole%20genome%20duplication" ; "display=Pyruvate%20kinase" ; "dbxref=SGD:S000000036" ; "orf_classification=Verified
chrI	SGD	CDS	71786	73288	.	+	0	Parent=YAL038W_mRNA" ; "Name=YAL038W_CDS" ; "orf_classification=Verified
chrI	SGD	mRNA	71786	73288	.	+	.	ID "YAL038W_mRNA" ; "Name=YAL038W_mRNA" ; "Parent=YAL038W
chrI	SGD	gene	72326	73300	.	-	.	ID "YAL037C-B" ; "Name=YAL037C-B" ; "Ontology_term=GO:0003674,GO:0005575,GO:0008150" ; "Note=Dubious%20open%20reading%20frame%3B%20unlikely%20to%20encode%20a%20functional%20protein%2C%20based%20on%20available%20experimental%20and%20comparative%20sequence%20data%3B%20identified%20by%20gene-trapping%2C%20microarray-based%20expression%20analysis%2C%20and%20genome-wide%20homology%20searching" ; "display=Dubious%20open%20reading%20frame" ; "dbxref=SGD:S000028592" ; "orf_classification=Dubious
chrI	SGD	CDS	72326	73300	.	-	0	Parent=YAL037C-B_mRNA" ; "Name=YAL037C-B_CDS" ; "orf_classification=Dubious
chrI	SGD	mRNA	72326	73300	.	-	.	ID "YAL037C-B_mRNA" ; "Name=YAL037C-B_mRNA" ; "Parent=YAL037C-B
chrI	SGD	gene	73426	73518	.	-	.	ID "YAL037C-A" ; "Name=YAL037C-A" ; "Ontology_term=GO:0003674,GO:0005575,GO:0008150" ; "Note=Putative%20protein%20of%20unknown%20function" ; "display=Putative%20protein%20of%20unknown%20function" ; "dbxref=SGD:S000028732" ; "orf_classification=Uncharacterized
chrI	SGD	CDS	73426	73518	.	-	0	Parent=YAL037C-A_mRNA" ; "Name=YAL037C-A_CDS" ; "orf_classification=Uncharacterized
chrI	SGD	mRNA	73426	73518	.	-	.	ID "YAL037C-A_mRNA" ; "Name=YAL037C-A_mRNA" ; "Parent=YAL037C-A
chrI	SGD	gene	74020	74823	.	+	.	ID "YAL037W" ; "Name=YAL037W" ; "Ontology_term=GO:0003674,GO:0005575,GO:0008150" ; "Note=Putative%20protein%20of%20unknown%20function%3B%20YAL037W%20has%20a%20paralog%2C%20YOR342C%2C%20that%20arose%20from%20the%20whole%20genome%20duplication" ; "display=Putative%20protein%20of%20unknown%20function" ; "dbxref=SGD:S000000035" ; "orf_classification=Uncharacterized
chrI	SGD	CDS	74020	74823	.	+	0	Parent=YAL037W_mRNA" ; "Name=YAL037W_CDS" ; "orf_classification=Uncharacterized
chrI	SGD	mRNA	74020	74823	.	+	.	ID "YAL037W_mRNA" ; "Name=YAL037W_mRNA" ; "Parent=YAL037W
chrI	SGD	gene	75043	76152	.	-	.	ID "YAL036C" ; "Name=YAL036C" ; "gene=RBG1" ; "Alias=RBG1,FUN11" ; "Ontology_term=GO:0002181,GO:0005525,GO:0005737,GO:0005844,GO:0042788" ; "Note=Member%20of%20the%20DRG%20family%20of%20GTP-binding%20proteins%3B%20associates%20with%20translating%20ribosomes%3B%20interacts%20with%20Tma46p%2C%20Ygr250cp%2C%20Gir2p%20and%20Yap1p%20via%20two-hybrid" ; "display=Member%20of%20the%20DRG%20family%20of%20GTP-binding%20proteins" ; "dbxref=SGD:S000000034" ; "orf_classification=Verified
chrI	SGD	CDS	75043	76152	.	-	0	Parent=YAL036C_mRNA" ; "Name=YAL036C_CDS" ; "orf_classification=Verified
chrI	SGD	mRNA	75043	76152	.	-	.	ID "YAL036C_mRNA" ; "Name=YAL036C_mRNA" ; "Parent=YAL036C
chrI	SGD	gene	76427	79435	.	+	.	ID "YAL035W" ; "Name=YAL035W" ; "gene=FUN12" ; "Alias=FUN12,yIF2" ; "Ontology_term=GO:0000462,GO:0001732,GO:0003743,GO:0003924,GO:0005515,GO:0005525,GO:0005737,GO:0005739,GO:0006446,GO:0022627,GO:0030687,GO:0031369,GO:0042255,GO:0043022" ; "Note=Translation%20initiation%20factor%20eIF5B%3B%20GTPase%20that%20promotes%20Met-tRNAiMet%20binding%20to%20ribosomes%20and%20ribosomal%20subunit%20joining%3B%20promotes%20GTP-dependent%20maturation%20of%2018S%20rRNA%20by%20Nob1p%3B%20protein%20abundance%20increases%20in%20response%20to%20DNA%20replication%20stress%3B%20homolog%20of%20bacterial%20IF2" ; "display=Translation%20initiation%20factor%20eIF5B" ; "dbxref=SGD:S000000033" ; "orf_classification=Verified
chrI	SGD	CDS	76427	79435	.	+	0	Parent=YAL035W_mRNA" ; "Name=YAL035W_CDS" ; "orf_classification=Verified
chrI	SGD	mRNA	76427	79435	.	+	.	ID "YAL035W_mRNA" ; "Name=YAL035W_mRNA" ; "Parent=YAL035W
chrI	SGD	gene	79489	79842	.	-	.	ID "YAL034C-B" ; "Name=YAL034C-B" ; "Alias=YAL035C-A" ; "Ontology_term=GO:0003674,GO:0005575,GO:0008150" ; "Note=Dubious%20open%20reading%20frame%3B%20unlikely%20to%20encode%20a%20functional%20protein%2C%20based%20on%20available%20experimental%20and%20comparative%20sequence%20data" ; "display=Dubious%20open%20reading%20frame" ; "dbxref=SGD:S000002137" ; "orf_classification=Dubious
chrI	SGD	CDS	79489	79842	.	-	0	Parent=YAL034C-B_mRNA" ; "Name=YAL034C-B_CDS" ; "orf_classification=Dubious
chrI	SGD	mRNA	79489	79842	.	-	.	ID "YAL034C-B_mRNA" ; "Name=YAL034C-B_mRNA" ; "Parent=YAL034C-B
chrI	SGD	gene	79718	80587	.	+	.	ID "YAL034W-A" ; "Name=YAL034W-A" ; "gene=MTW1" ; "Alias=MTW1,DSN3,NSL2" ; "Ontology_term=GO:0000818,GO:0000922,GO:0003674,GO:0007059,GO:0034501" ; "Note=Essential%20component%20of%20the%20MIND%20kinetochore%20complex%3B%20joins%20kinetochore%20subunits%20contacting%20DNA%20to%20those%20contacting%20microtubules%3B%20critical%20to%20kinetochore%20assembly%3B%20complex%20consists%20of%20Mtw1p%20Including%20Nnf1p-Nsl1p-Dsn1p%20%28MIND%29" ; "display=Essential%20component%20of%20the%20MIND%20kinetochore%20complex" ; "dbxref=SGD:S000000032" ; "orf_classification=Verified
chrI	SGD	CDS	79718	80587	.	+	0	Parent=YAL034W-A_mRNA" ; "Name=YAL034W-A_CDS" ; "orf_classification=Verified
chrI	SGD	mRNA	79718	80587	.	+	.	ID "YAL034W-A_mRNA" ; "Name=YAL034W-A_mRNA" ; "Parent=YAL034W-A
chrI	SGD	gene	80710	81951	.	-	.	ID "YAL034C" ; "Name=YAL034C" ; "gene=FUN19" ; "Alias=FUN19" ; "Ontology_term=GO:0003674,GO:0005575,GO:0008150" ; "Note=Non-essential%20protein%20of%20unknown%20function%3B%20expression%20induced%20in%20response%20to%20heat%20stress%3B%20FUN19%20has%20a%20paralog%2C%20YOR338W%2C%20that%20arose%20from%20the%20whole%20genome%20duplication" ; "display=Non-essential%20protein%20of%20unknown%20function" ; "dbxref=SGD:S000002134" ; "orf_classification=Verified
chrI	SGD	CDS	80710	81951	.	-	0	Parent=YAL034C_mRNA" ; "Name=YAL034C_CDS" ; "orf_classification=Verified
chrI	SGD	mRNA	80710	81951	.	-	.	ID "YAL034C_mRNA" ; "Name=YAL034C_mRNA" ; "Parent=YAL034C
chrI	SGD	gene	82706	83227	.	+	.	ID "YAL033W" ; "Name=YAL033W" ; "gene=POP5" ; "Alias=POP5,FUN53" ; "Ontology_term=GO:0000171,GO:0000172,GO:0003723,GO:0004526,GO:0005655,GO:0006364,GO:0006379,GO:0008033,GO:0034965" ; "Note=Subunit%20of%20both%20RNase%20MRP%20and%20nuclear%20RNase%20P%3B%20RNase%20MRP%20cleaves%20pre-rRNA%2C%20while%20nuclear%20RNase%20P%20cleaves%20tRNA%20precursors%20to%20generate%20mature%205%27%20ends%20and%20facilitates%20turnover%20of%20nuclear%20RNAs" ; "display=Subunit%20of%20both%20RNase%20MRP%20and%20nuclear%20RNase%20P" ; "dbxref=SGD:S000000031" ; "orf_classification=Verified
chrI	SGD	CDS	82706	83227	.	+	0	Parent=YAL033W_mRNA" ; "Name=YAL033W_CDS" ; "orf_classification=Verified
chrI	SGD	mRNA	82706	83227	.	+	.	ID "YAL033W_mRNA" ; "Name=YAL033W_mRNA" ; "Parent=YAL033W
chrI	SGD	gene	83335	84474	.	-	.	ID "YAL032C" ; "Name=YAL032C" ; "gene=PRP45" ; "Alias=PRP45,FUN20" ; "Ontology_term=GO:0000350,GO:0000384,GO:0000386,GO:0005634,GO:0071006,GO:0071007,GO:0071014" ; "Note=Protein%20required%20for%20pre-mRNA%20splicing%3B%20associates%20with%20the%20spliceosome%20and%20interacts%20with%20splicing%20factors%20Prp22p%20and%20Prp46p%3B%20orthologous%20to%20human%20transcriptional%20coactivator%20SKIP%20and%20can%20activate%20transcription%20of%20a%20reporter%20gene" ; "display=Protein%20required%20for%20pre-mRNA%20splicing" ; "dbxref=SGD:S000000030" ; "orf_classification=Verified
chrI	SGD	CDS	83335	84474	.	-	0	Parent=YAL032C_mRNA" ; "Name=YAL032C_CDS" ; "orf_classification=Verified
chrI	SGD	mRNA	83335	84474	.	-	.	ID "YAL032C_mRNA" ; "Name=YAL032C_mRNA" ; "Parent=YAL032C
chrI	SGD	gene	84669	84977	.	+	.	ID "YAL031W-A" ; "Name=YAL031W-A" ; "Ontology_term=GO:0003674,GO:0008150,GO:0016021" ; "Note=Dubious%20open%20reading%20frame%3B%20unlikely%20to%20encode%20a%20functional%20protein%2C%20based%20on%20available%20experimental%20and%20comparative%20sequence%20data%3B%20partially%20overlaps%20ORF%20GIP4%2FYAL031C" ; "display=Dubious%20open%20reading%20frame" ; "dbxref=SGD:S000028731" ; "orf_classification=Dubious
chrI	SGD	CDS	84669	84977	.	+	0	Parent=YAL031W-A_mRNA" ; "Name=YAL031W-A_CDS" ; "orf_classification=Dubious
chrI	SGD	mRNA	84669	84977	.	+	.	ID "YAL031W-A_mRNA" ; "Name=YAL031W-A_mRNA" ; "Parent=YAL031W-A
chrI	SGD	gene	84749	87031	.	-	.	ID "YAL031C" ; "Name=YAL031C" ; "gene=GIP4" ; "Alias=GIP4,FUN21" ; "Ontology_term=GO:0005737,GO:0007059,GO:0008157,GO:0008599,GO:0043666" ; "Note=Cytoplasmic%20protein%20that%20regulates%20protein%20phosphatase%201%20Glc7p%3B%20protein%20overexpression%20relocalizes%20Glc7p%20from%20the%20nucleus%20and%20prevents%20chromosome%20segregation%3B%20potential%20Cdc28p%20substrate" ; "display=Cytoplasmic%20protein%20that%20regulates%20protein%20phosphatase%201%20Glc7p" ; "dbxref=SGD:S000000029" ; "orf_classification=Verified
chrI	SGD	CDS	84749	87031	.	-	0	Parent=YAL031C_mRNA" ; "Name=YAL031C_CDS" ; "orf_classification=Verified
chrI	SGD	mRNA	84749	87031	.	-	.	ID "YAL031C_mRNA" ; "Name=YAL031C_mRNA" ; "Parent=YAL031C
chrI	SGD	gene	87286	87752	.	+	.	ID "YAL030W" ; "Name=YAL030W" ; "gene=SNC1" ; "Alias=SNC1" ; "Ontology_term=GO:0005484,GO:0005768,GO:0005802,GO:0005886,GO:0005935,GO:0006887,GO:0006893,GO:0006897,GO:0006906,GO:0030658,GO:0031201" ; "Note=Vesicle%20membrane%20receptor%20protein%20%28v-SNARE%29%3B%20involved%20in%20the%20fusion%20between%20Golgi-derived%20secretory%20vesicles%20with%20the%20plasma%20membrane%3B%20proposed%20to%20be%20involved%20in%20endocytosis%3B%20member%20of%20the%20synaptobrevin%2FVAMP%20family%20of%20R-type%20v-SNARE%20proteins%3B%20SNC1%20has%20a%20paralog%2C%20SNC2%2C%20that%20arose%20from%20the%20whole%20genome%20duplication" ; "display=Vesicle%20membrane%20receptor%20protein%20%28v-SNARE%29" ; "dbxref=SGD:S000000028" ; "orf_classification=Verified
chrI	SGD	CDS	87286	87387	.	+	0	Parent=YAL030W_mRNA" ; "Name=YAL030W_CDS" ; "orf_classification=Verified
chrI	SGD	CDS	87501	87752	.	+	0	Parent=YAL030W_mRNA" ; "Name=YAL030W_CDS" ; "orf_classification=Verified
chrI	SGD	intron	87388	87500	.	+	.	Parent=YAL030W_mRNA" ; "Name=YAL030W_intron" ; "orf_classification=Verified
chrI	SGD	mRNA	87286	87752	.	+	.	ID "YAL030W_mRNA" ; "Name=YAL030W_mRNA" ; "Parent=YAL030W
chrI	SGD	gene	87855	92270	.	-	.	ID "YAL029C" ; "Name=YAL029C" ; "gene=MYO4" ; "Alias=MYO4,FUN22,SHE1,myosin%204" ; "Ontology_term=GO:0000146,GO:0005739,GO:0005933,GO:0005934,GO:0007533,GO:0008298,GO:0031475,GO:0031941,GO:0048309,GO:0051015" ; "Note=Type%20V%20myosin%20motor%20involved%20in%20actin-based%20transport%20of%20cargos%3B%20required%20for%20mRNA%20transport%2C%20including%20ASH1%20mRNA%2C%20and%20facilitating%20the%20growth%20and%20movement%20of%20ER%20tubules%20into%20the%20growing%20bud%20along%20with%20She3p%3B%20MYO4%20has%20a%20paralog%2C%20MYO2%2C%20that%20arose%20from%20the%20whole%20genome%20duplication" ; "display=Type%20V%20myosin%20motor%20involved%20in%20actin-based%20transport%20of%20cargos" ; "dbxref=SGD:S000000027" ; "orf_classification=Verified
chrI	SGD	CDS	87855	92270	.	-	0	Parent=YAL029C_mRNA" ; "Name=YAL029C_CDS" ; "orf_classification=Verified
chrI	SGD	mRNA	87855	92270	.	-	.	ID "YAL029C_mRNA" ; "Name=YAL029C_mRNA" ; "Parent=YAL029C
chrI	SGD	gene	92900	94486	.	+	.	ID "YAL028W" ; "Name=YAL028W" ; "gene=FRT2" ; "Alias=FRT2,HPH2" ; "Ontology_term=GO:0003674,GO:0005783,GO:0071469,GO:0071472" ; "Note=Tail-anchored%20ER%20membrane%20protein%20of%20unknown%20function%3B%20interacts%20with%20homolog%20Frt1p%3B%20promotes%20growth%20in%20conditions%20of%20high%20Na%2B%2C%20alkaline%20pH%2C%20or%20cell%20wall%20stress%2C%20possibly%20via%20a%20role%20in%20posttranslational%20translocation%3B%20potential%20Cdc28p%20substrate%3B%20FRT2%20has%20a%20paralog%2C%20FRT1%2C%20that%20arose%20from%20the%20whole%20genome%20duplication" ; "display=Tail-anchored%20ER%20membrane%20protein%20of%20unknown%20function" ; "dbxref=SGD:S000000026" ; "orf_classification=Verified
chrI	SGD	CDS	92900	94486	.	+	0	Parent=YAL028W_mRNA" ; "Name=YAL028W_CDS" ; "orf_classification=Verified
chrI	SGD	mRNA	92900	94486	.	+	.	ID "YAL028W_mRNA" ; "Name=YAL028W_mRNA" ; "Parent=YAL028W
chrI	SGD	gene	94687	95472	.	+	.	ID "YAL027W" ; "Name=YAL027W" ; "gene=SAW1" ; "Alias=SAW1" ; "Ontology_term=GO:0000736,GO:0005634,GO:0032079,GO:0070337,GO:0070338" ; "Note=5%27-%20and%203%27-flap%20DNA%20binding%20protein%3B%20recruits%20Rad1p-Rad10p%20to%20single-strand%20annealing%20intermediates%20with%203%27%20non-homologous%20tails%20for%20removal%20during%20double-strand%20break%20repair%3B%20complexes%20with%20Rad1p-Rad10p%20and%20stimulates%20its%20endonuclease%20activity%3B%20green%20fluorescent%20protein%20%28GFP%29-fusion%20protein%20localizes%20to%20the%20nucleus" ; "display=5%27-%20and%203%27-flap%20DNA%20binding%20protein" ; "dbxref=SGD:S000000025" ; "orf_classification=Verified
chrI	SGD	CDS	94687	95472	.	+	0	Parent=YAL027W_mRNA" ; "Name=YAL027W_CDS" ; "orf_classification=Verified
chrI	SGD	mRNA	94687	95472	.	+	.	ID "YAL027W_mRNA" ; "Name=YAL027W_mRNA" ; "Parent=YAL027W
chrI	SGD	gene	95386	95823	.	-	.	ID "YAL026C-A" ; "Name=YAL026C-A" ; "Ontology_term=GO:0003674,GO:0005575,GO:0008150" ; "Note=Dubious%20open%20reading%20frame%3B%20unlikely%20to%20encode%20a%20functional%20protein%2C%20based%20on%20available%20experimental%20and%20comparative%20sequence%20data%3B%20partially%20overlaps%20the%20uncharacterized%20ORF%20YAL027W%20and%20the%20verified%20gene%20DRS2" ; "display=Dubious%20open%20reading%20frame" ; "dbxref=SGD:S000028730" ; "orf_classification=Dubious
chrI	SGD	CDS	95386	95823	.	-	0	Parent=YAL026C-A_mRNA" ; "Name=YAL026C-A_CDS" ; "orf_classification=Dubious
chrI	SGD	mRNA	95386	95823	.	-	.	ID "YAL026C-A_mRNA" ; "Name=YAL026C-A_mRNA" ; "Parent=YAL026C-A
chrI	SGD	gene	95630	99697	.	-	.	ID "YAL026C" ; "Name=YAL026C" ; "gene=DRS2" ; "Alias=DRS2,FUN38,SWA3,aminophospholipid-translocating%20P4-type%20ATPase%20DRS2" ; "Ontology_term=GO:0000028,GO:0004012,GO:0005802,GO:0006886,GO:0006892,GO:0006897,GO:0016021,GO:0032456,GO:0045332" ; "Note=Trans-golgi%20network%20aminophospholipid%20translocase%20%28flippase%29%3B%20maintains%20membrane%20lipid%20asymmetry%20in%20post-Golgi%20secretory%20vesicles%3B%20contributes%20to%20clathrin-coated%20vesicle%20formation%20and%20endocytosis%3B%20subject%20to%20auto-inhibition%20by%20its%20C-terminal%20tail%3B%20mutations%20in%20human%20homolog%20ATP8B1%20result%20in%20liver%20disease" ; "display=Trans-golgi%20network%20aminophospholipid%20translocase%20%28flippase%29" ; "dbxref=SGD:S000000024" ; "orf_classification=Verified
chrI	SGD	CDS	95630	99697	.	-	0	Parent=YAL026C_mRNA" ; "Name=YAL026C_CDS" ; "orf_classification=Verified
chrI	SGD	mRNA	95630	99697	.	-	.	ID "YAL026C_mRNA" ; "Name=YAL026C_mRNA" ; "Parent=YAL026C
chrI	SGD	ncRNA	99305	99868	.	+	.	ID "HRA1" ; "Name=HRA1" ; "gene=HRA1" ; "Alias=HRA1" ; "Ontology_term=GO:0000462,GO:0003674,GO:0005575" ; "Note=Non-protein-coding%20RNA%3B%20substrate%20of%20RNase%20P%2C%20possibly%20involved%20in%20rRNA%20processing%2C%20specifically%20maturation%20of%2020S%20precursor%20into%20the%20mature%2018S%20rRNA" ; "display=Non-protein-coding%20RNA" ; "dbxref=SGD:S000119380
chrI	SGD	noncoding_exon	99305	99868	.	+	.	Parent=HRA1" ; "Name=HRA1_noncoding_exon" ; "dbxref=SGD:S000119380
chrI	landmark	region	100225	101145	.	-	.	ID "MAK16
chrI	SGD	gene	100225	101145	.	-	.	ID "YAL025C" ; "Name=YAL025C" ; "gene=MAK16" ; "Alias=MAK16" ; "Ontology_term=GO:0000463,GO:0000466,GO:0003674,GO:0005730,GO:0030687,GO:0042273" ; "Note=Essential%20nuclear%20protein%3B%20constituent%20of%2066S%20pre-ribosomal%20particles%3B%20required%20for%20maturation%20of%2025S%20and%205.8S%20rRNAs%3B%20required%20for%20maintenance%20of%20M1%20satellite%20double-stranded%20RNA%20of%20the%20L-A%20virus" ; "display=Essential%20nuclear%20protein" ; "dbxref=SGD:S000000023" ; "orf_classification=Verified
chrI	SGD	CDS	100225	101145	.	-	0	Parent=YAL025C_mRNA" ; "Name=YAL025C_CDS" ; "orf_classification=Verified
chrI	SGD	mRNA	100225	101145	.	-	.	ID "YAL025C_mRNA" ; "Name=YAL025C_mRNA" ; "Parent=YAL025C
chrI	SGD	gene	101565	105872	.	-	.	ID "YAL024C" ; "Name=YAL024C" ; "gene=LTE1" ; "Alias=LTE1,MSI2" ; "Ontology_term=GO:0005085,GO:0005933,GO:0007096,GO:0016192,GO:0031578" ; "Note=Protein%20similar%20to%20GDP%2FGTP%20exchange%20factors%3B%20without%20detectable%20GEF%20activity%3B%20required%20for%20asymmetric%20localization%20of%20Bfa1p%20at%20daughter-directed%20spindle%20pole%20bodies%20and%20for%20mitotic%20exit%20at%20low%20temperatures" ; "display=Protein%20similar%20to%20GDP%2FGTP%20exchange%20factors" ; "dbxref=SGD:S000000022" ; "orf_classification=Verified
chrI	SGD	CDS	101565	105872	.	-	0	Parent=YAL024C_mRNA" ; "Name=YAL024C_CDS" ; "orf_classification=Verified
chrI	SGD	mRNA	101565	105872	.	-	.	ID "YAL024C_mRNA" ; "Name=YAL024C_mRNA" ; "Parent=YAL024C
chrI	SGD	gene	106272	108551	.	-	.	ID "YAL023C" ; "Name=YAL023C" ; "gene=PMT2" ; "Alias=PMT2,FUN25,dolichyl-phosphate-mannose-protein%20mannosyltransferase%20PMT2" ; "Ontology_term=GO:0004169,GO:0006493,GO:0016021,GO:0032527,GO:0035269,GO:0071712,GO:0097582,GO:0097584,GO:1900101" ; "Note=Protein%20O-mannosyltransferase%20of%20the%20ER%20membrane%3B%20transfers%20mannose%20residues%20from%20dolichyl%20phosphate-D-mannose%20to%20protein%20serine%2Fthreonine%20residues%3B%20involved%20in%20ER%20quality%20control%3B%20acts%20in%20a%20complex%20with%20Pmt1p%2C%20can%20instead%20interact%20with%20Pmt5p%3B%20antifungal%20drug%20target%3B%20PMT2%20has%20a%20paralog%2C%20PMT3%2C%20that%20arose%20from%20the%20whole%20genome%20duplication" ; "display=Protein%20O-mannosyltransferase%20of%20the%20ER%20membrane" ; "dbxref=SGD:S000000021" ; "orf_classification=Verified
chrI	SGD	CDS	106272	108551	.	-	0	Parent=YAL023C_mRNA" ; "Name=YAL023C_CDS" ; "orf_classification=Verified
chrI	SGD	mRNA	106272	108551	.	-	.	ID "YAL023C_mRNA" ; "Name=YAL023C_mRNA" ; "Parent=YAL023C
chrI	SGD	gene	108877	110430	.	-	.	ID "YAL022C" ; "Name=YAL022C" ; "gene=FUN26" ; "Alias=FUN26" ; "Ontology_term=GO:0000329,GO:0005337,GO:0005622,GO:0015858,GO:0016020,GO:0016021,GO:0034257,GO:0034258,GO:0055085" ; "Note=Vacuolar%20membrane%20transporter%20with%20broad%20nucleoside%20selectivity%3B%20may%20regulate%20balance%20of%20nicotinamide%20riboside%20%28NmR%29%20levels%20between%20cytosol%20and%20vacuole%2C%20contributing%20to%20salvage%20of%20NmR%20for%20use%20in%20cytosolic%20NAD%2B%20synthesis" ; "display=Vacuolar%20membrane%20transporter%20with%20broad%20nucleoside%20selectivity" ; "dbxref=SGD:S000000020" ; "orf_classification=Verified
chrI	SGD	CDS	108877	110430	.	-	0	Parent=YAL022C_mRNA" ; "Name=YAL022C_CDS" ; "orf_classification=Verified
chrI	SGD	mRNA	108877	110430	.	-	.	ID "YAL022C_mRNA" ; "Name=YAL022C_mRNA" ; "Parent=YAL022C
chrI	SGD	gene	110846	113359	.	-	.	ID "YAL021C" ; "Name=YAL021C" ; "gene=CCR4" ; "Alias=CCR4,FUN27,NUT21" ; "Ontology_term=GO:0000076,GO:0000175,GO:0000288,GO:0000289,GO:0000932,GO:0005737,GO:0006260,GO:0006357,GO:0006368,GO:0007089,GO:0016593,GO:0030015,GO:0032968,GO:0048478" ; "Note=Component%20of%20the%20CCR4-NOT%20transcriptional%20complex%3B%20CCR4-NOT%20is%20involved%20in%20regulation%20of%20gene%20expression%3B%20component%20of%20the%20major%20cytoplasmic%20deadenylase%2C%20which%20is%20involved%20in%20mRNA%20poly%28A%29%20tail%20shortening" ; "display=Component%20of%20the%20CCR4-NOT%20transcriptional%20complex" ; "dbxref=SGD:S000000019" ; "orf_classification=Verified
chrI	SGD	CDS	110846	113359	.	-	0	Parent=YAL021C_mRNA" ; "Name=YAL021C_CDS" ; "orf_classification=Verified
chrI	SGD	mRNA	110846	113359	.	-	.	ID "YAL021C_mRNA" ; "Name=YAL021C_mRNA" ; "Parent=YAL021C
chrI	SGD	gene	113614	114615	.	-	.	ID "YAL020C" ; "Name=YAL020C" ; "gene=ATS1" ; "Alias=ATS1,FUN28,KTI13" ; "Ontology_term=GO:0000226,GO:0002098,GO:0003674,GO:0005737,GO:0007017,GO:0007117" ; "Note=Protein%20required%20for%20modification%20of%20wobble%20nucleosides%20in%20tRNA%3B%20acts%20with%20Elongator%20complex%2C%20Kti11p%2C%20and%20Kti12p%3B%20has%20a%20potential%20role%20in%20regulatory%20interactions%20between%20microtubules%20and%20the%20cell%20cycle" ; "display=Protein%20required%20for%20modification%20of%20wobble%20nucleosides%20in%20tRNA" ; "dbxref=SGD:S000000018" ; "orf_classification=Verified
chrI	SGD	CDS	113614	114615	.	-	0	Parent=YAL020C_mRNA" ; "Name=YAL020C_CDS" ; "orf_classification=Verified
chrI	SGD	mRNA	113614	114615	.	-	.	ID "YAL020C_mRNA" ; "Name=YAL020C_mRNA" ; "Parent=YAL020C
chrI	SGD	gene	114250	114819	.	+	.	ID "YAL019W-A" ; "Name=YAL019W-A" ; "Ontology_term=GO:0003674,GO:0005575,GO:0008150" ; "Note=Dubious%20open%20reading%20frame%3B%20unlikely%20to%20encode%20a%20functional%20protein%2C%20based%20on%20available%20experimental%20and%20comparative%20sequence%20data%3B%20partially%20overlaps%20ORF%20ATS1%2FYAL020C" ; "display=Dubious%20open%20reading%20frame" ; "dbxref=SGD:S000028729" ; "orf_classification=Dubious
chrI	SGD	CDS	114250	114819	.	+	0	Parent=YAL019W-A_mRNA" ; "Name=YAL019W-A_CDS" ; "orf_classification=Dubious
chrI	SGD	mRNA	114250	114819	.	+	.	ID "YAL019W-A_mRNA" ; "Name=YAL019W-A_mRNA" ; "Parent=YAL019W-A
chrI	SGD	gene	114919	118314	.	+	.	ID "YAL019W" ; "Name=YAL019W" ; "gene=FUN30" ; "Alias=FUN30" ; "Ontology_term=GO:0000183,GO:0000729,GO:0000775,GO:0003677,GO:0003682,GO:0005634,GO:0005739,GO:0006348,GO:0008094,GO:0030466,GO:0031934,GO:0043044,GO:0070869,GO:0070870" ; "Note=Snf2p%20family%20member%20with%20ATP-dependent%20chromatin%20remodeling%20activity%3B%20has%20a%20role%20in%20silencing%20at%20the%20mating%20type%20locus%2C%20telomeres%20and%20centromeres%3B%20enriched%20at%20centromeres%20and%20is%20required%20for%20correct%20chromatin%20structure%20around%20centromeres%2C%20as%20well%20as%20at%20the%20boundary%20element%20of%20the%20silent%20HMR%3B%20recruited%20to%20DNA%20double-strand%20breaks%20%28DSBs%29%20where%20it%20promotes%205%27%20strand%20resection%20of%20DSBs%3B%20potential%20Cdc28p%20substrate" ; "display=Snf2p%20family%20member%20with%20ATP-dependent%20chromatin%20remodeling%20activity" ; "dbxref=SGD:S000000017" ; "orf_classification=Verified
chrI	SGD	CDS	114919	118314	.	+	0	Parent=YAL019W_mRNA" ; "Name=YAL019W_CDS" ; "orf_classification=Verified
chrI	SGD	mRNA	114919	118314	.	+	.	ID "YAL019W_mRNA" ; "Name=YAL019W_mRNA" ; "Parent=YAL019W
chrI	SGD	gene	118564	119541	.	-	.	ID "YAL018C" ; "Name=YAL018C" ; "gene=LDS1" ; "Alias=LDS1" ; "Ontology_term=GO:0003674,GO:0005619,GO:0005628,GO:0005811,GO:0016021,GO:0030476" ; "Note=Protein%20Involved%20in%20spore%20wall%20assembly%3B%20localizes%20to%20lipid%20droplets%20found%20on%20or%20outside%20of%20the%20prospore%20membrane%3B%20shares%20similarity%20with%20Lds2p%20and%20Rrt8p%2C%20and%20a%20strain%20mutant%20for%20all%203%20genes%20exhibits%20reduced%20dityrosine%20fluorescence%20relative%20to%20the%20single%20mutants" ; "display=Protein%20Involved%20in%20spore%20wall%20assembly" ; "dbxref=SGD:S000000016" ; "orf_classification=Verified
chrI	SGD	CDS	118564	119541	.	-	0	Parent=YAL018C_mRNA" ; "Name=YAL018C_CDS" ; "orf_classification=Verified
chrI	SGD	mRNA	118564	119541	.	-	.	ID "YAL018C_mRNA" ; "Name=YAL018C_mRNA" ; "Parent=YAL018C
chrI	SGD	gene	120225	124295	.	+	.	ID "YAL017W" ; "Name=YAL017W" ; "gene=PSK1" ; "Alias=PSK1,FUN31" ; "Ontology_term=GO:0004672,GO:0004674,GO:0005737,GO:0006468,GO:0045719,GO:0060917" ; "Note=PAS%20domain-containing%20serine%2Fthreonine%20protein%20kinase%3B%20coordinately%20regulates%20protein%20synthesis%20and%20carbohydrate%20metabolism%20and%20storage%20in%20response%20to%20a%20unknown%20metabolite%20that%20reflects%20nutritional%20status%3B%20PSK1%20has%20a%20paralog%2C%20PSK2%2C%20that%20arose%20from%20the%20whole%20genome%20duplication" ; "display=PAS%20domain-containing%20serine%2Fthreonine%20protein%20kinase" ; "dbxref=SGD:S000000015" ; "orf_classification=Verified
chrI	SGD	CDS	120225	124295	.	+	0	Parent=YAL017W_mRNA" ; "Name=YAL017W_CDS" ; "orf_classification=Verified
chrI	SGD	mRNA	120225	124295	.	+	.	ID "YAL017W_mRNA" ; "Name=YAL017W_mRNA" ; "Parent=YAL017W
chrI	SGD	gene	124307	124492	.	-	.	ID "YAL016C-B" ; "Name=YAL016C-B" ; "Ontology_term=GO:0003674,GO:0005575,GO:0008150" ; "Note=Dubious%20open%20reading%20frame%3B%20unlikely%20to%20encode%20a%20functional%20protein%2C%20based%20on%20available%20experimental%20and%20comparative%20sequence%20data" ; "display=Dubious%20open%20reading%20frame" ; "dbxref=SGD:S000028528" ; "orf_classification=Dubious
chrI	SGD	CDS	124307	124492	.	-	0	Parent=YAL016C-B_mRNA" ; "Name=YAL016C-B_CDS" ; "orf_classification=Dubious
chrI	SGD	mRNA	124307	124492	.	-	.	ID "YAL016C-B_mRNA" ; "Name=YAL016C-B_mRNA" ; "Parent=YAL016C-B
chrI	SGD	ARS	124349	124597	.	.	.	ID "ARS107" ; "Name=ARS107" ; "Alias=ARSI-125" ; "Note=Autonomously%20Replicating%20Sequence" ; "display=Autonomously%20Replicating%20Sequence" ; "dbxref=SGD:S000118319
chrI	SGD	gene	124755	125069	.	-	.	ID "YAL016C-A" ; "Name=YAL016C-A" ; "Ontology_term=GO:0003674,GO:0008150,GO:0016021" ; "Note=Dubious%20open%20reading%20frame%3B%20unlikely%20to%20encode%20a%20functional%20protein%2C%20based%20on%20available%20experimental%20and%20comparative%20sequence%20data%3B%20partially%20overlaps%20ORF%20TPD3%2FYAL016W" ; "display=Dubious%20open%20reading%20frame" ; "dbxref=SGD:S000028728" ; "orf_classification=Dubious
chrI	SGD	CDS	124755	125069	.	-	0	Parent=YAL016C-A_mRNA" ; "Name=YAL016C-A_CDS" ; "orf_classification=Dubious
chrI	SGD	mRNA	124755	125069	.	-	.	ID "YAL016C-A_mRNA" ; "Name=YAL016C-A_mRNA" ; "Parent=YAL016C-A
chrI	SGD	gene	124879	126786	.	+	.	ID "YAL016W" ; "Name=YAL016W" ; "gene=TPD3" ; "Alias=TPD3,FUN32,protein%20phosphatase%202A%20structural%20subunit%20TPD3" ; "Ontology_term=GO:0000159,GO:0004722,GO:0005634,GO:0005737,GO:0005816,GO:0005934,GO:0005935,GO:0006417,GO:0007094,GO:0043332" ; "Note=Regulatory%20subunit%20A%20of%20the%20heterotrimeric%20PP2A%20complex%3B%20the%20heterotrimeric%20protein%20phosphatase%202A%20%28PP2A%29%20complex%20also%20contains%20regulatory%20subunit%20Cdc55p%20and%20either%20catalytic%20subunit%20Pph21p%20or%20Pph22p%3B%20required%20for%20cell%20morphogenesis%20and%20transcription%20by%20RNA%20polymerase%20III" ; "display=Regulatory%20subunit%20A%20of%20the%20heterotrimeric%20PP2A%20complex" ; "dbxref=SGD:S000000014" ; "orf_classification=Verified
chrI	SGD	CDS	124879	126786	.	+	0	Parent=YAL016W_mRNA" ; "Name=YAL016W_CDS" ; "orf_classification=Verified
chrI	SGD	mRNA	124879	126786	.	+	.	ID "YAL016W_mRNA" ; "Name=YAL016W_mRNA" ; "Parent=YAL016W
chrI	SGD	gene	126903	128102	.	-	.	ID "YAL015C" ; "Name=YAL015C" ; "gene=NTG1" ; "Alias=NTG1,FUN33,SCR1,bifunctional%20N-glycosylase%2FAP%20lyase%20NTG1,ogg2" ; "Ontology_term=GO:0000703,GO:0003906,GO:0005634,GO:0005739,GO:0006281,GO:0006284,GO:0006285,GO:0008534,GO:0034599,GO:0090297" ; "Note=DNA%20N-glycosylase%20and%20apurinic%2Fapyrimidinic%20%28AP%29%20lyase%3B%20involved%20in%20base%20excision%20repair%3B%20acts%20in%20both%20nucleus%20and%20mitochondrion%3B%20creates%20a%20double-strand%20break%20at%20mtDNA%20origins%20that%20stimulates%20replication%20in%20response%20to%20oxidative%20stress%3B%20required%20for%20maintaining%20mitochondrial%20genome%20integrity%3B%20NTG1%20has%20a%20paralog%2C%20NTG2%2C%20that%20arose%20from%20the%20whole%20genome%20duplication" ; "display=DNA%20N-glycosylase%20and%20apurinic%2Fapyrimidinic%20%28AP%29%20lyase" ; "dbxref=SGD:S000000013" ; "orf_classification=Verified
chrI	SGD	CDS	126903	128102	.	-	0	Parent=YAL015C_mRNA" ; "Name=YAL015C_CDS" ; "orf_classification=Verified
chrI	SGD	mRNA	126903	128102	.	-	.	ID "YAL015C_mRNA" ; "Name=YAL015C_mRNA" ; "Parent=YAL015C
chrI	SGD	gene	128252	129019	.	-	.	ID "YAL014C" ; "Name=YAL014C" ; "gene=SYN8" ; "Alias=SYN8,SLT2,UIP2" ; "Ontology_term=GO:0005484,GO:0005768,GO:0006810" ; "Note=Endosomal%20SNARE%20related%20to%20mammalian%20syntaxin%208" ; "display=Endosomal%20SNARE%20related%20to%20mammalian%20syntaxin%208" ; "dbxref=SGD:S000000012" ; "orf_classification=Verified
chrI	SGD	CDS	128252	129019	.	-	0	Parent=YAL014C_mRNA" ; "Name=YAL014C_CDS" ; "orf_classification=Verified
chrI	SGD	mRNA	128252	129019	.	-	.	ID "YAL014C_mRNA" ; "Name=YAL014C_mRNA" ; "Parent=YAL014C
chrI	SGD	gene	129270	130487	.	+	.	ID "YAL013W" ; "Name=YAL013W" ; "gene=DEP1" ; "Alias=DEP1,FUN54" ; "Ontology_term=GO:0000122,GO:0003674,GO:0006357,GO:0016575,GO:0030174,GO:0031939,GO:0033698,GO:0061186,GO:0061188,GO:0061408,GO:0070210,GO:1900375,GO:1900471,GO:1900472,GO:1900473,GO:1900525,GO:1900526" ; "Note=Component%20of%20the%20Rpd3L%20histone%20deacetylase%20complex%3B%20required%20for%20diauxic%20shift-induced%20histone%20H2B%20deposition%20onto%20rDNA%20genes%3B%20transcriptional%20modulator%20involved%20in%20regulation%20of%20structural%20phospholipid%20biosynthesis%20genes%20and%20metabolically%20unrelated%20genes%2C%20as%20well%20as%20maintenance%20of%20telomeres%2C%20mating%20efficiency%2C%20and%20sporulation" ; "display=Component%20of%20the%20Rpd3L%20histone%20deacetylase%20complex" ; "dbxref=SGD:S000000011" ; "orf_classification=Verified
chrI	SGD	CDS	129270	130487	.	+	0	Parent=YAL013W_mRNA" ; "Name=YAL013W_CDS" ; "orf_classification=Verified
chrI	SGD	mRNA	129270	130487	.	+	.	ID "YAL013W_mRNA" ; "Name=YAL013W_mRNA" ; "Parent=YAL013W
chrI	landmark	region	130799	131983	.	+	.	ID "CYS3
chrI	SGD	gene	130799	131983	.	+	.	ID "YAL012W" ; "Name=YAL012W" ; "gene=CYS3" ; "Alias=CYS3,CYI1,FUN35,STR1,cystathionine%20gamma-lyase%20CYS3" ; "Ontology_term=GO:0004123,GO:0005634,GO:0005737,GO:0019343,GO:0019344,GO:0019346" ; "Note=Cystathionine%20gamma-lyase%3B%20catalyzes%20one%20of%20the%20two%20reactions%20involved%20in%20the%20transsulfuration%20pathway%20that%20yields%20cysteine%20from%20homocysteine%20with%20the%20intermediary%20formation%20of%20cystathionine%3B%20protein%20abundance%20increases%20in%20response%20to%20DNA%20replication%20stress" ; "display=Cystathionine%20gamma-lyase" ; "dbxref=SGD:S000000010" ; "orf_classification=Verified
chrI	SGD	CDS	130799	131983	.	+	0	Parent=YAL012W_mRNA" ; "Name=YAL012W_CDS" ; "orf_classification=Verified
chrI	SGD	mRNA	130799	131983	.	+	.	ID "YAL012W_mRNA" ; "Name=YAL012W_mRNA" ; "Parent=YAL012W
chrI	SGD	gene	132199	134076	.	+	.	ID "YAL011W" ; "Name=YAL011W" ; "gene=SWC3" ; "Alias=SWC3,SWC1" ; "Ontology_term=GO:0000812,GO:0003674,GO:0005634,GO:0005739,GO:0006338,GO:0007029,GO:0043486" ; "Note=Protein%20of%20unknown%20function%3B%20component%20of%20the%20SWR1%20complex%2C%20which%20exchanges%20histone%20variant%20H2AZ%20%28Htz1p%29%20for%20chromatin-bound%20histone%20H2A%3B%20required%20for%20formation%20of%20nuclear-associated%20array%20of%20smooth%20endoplasmic%20reticulum%20known%20as%20karmellae" ; "display=Protein%20of%20unknown%20function" ; "dbxref=SGD:S000000009" ; "orf_classification=Verified
chrI	SGD	CDS	132199	134076	.	+	0	Parent=YAL011W_mRNA" ; "Name=YAL011W_CDS" ; "orf_classification=Verified
chrI	SGD	mRNA	132199	134076	.	+	.	ID "YAL011W_mRNA" ; "Name=YAL011W_mRNA" ; "Parent=YAL011W
chrI	SGD	gene	134184	135665	.	-	.	ID "YAL010C" ; "Name=YAL010C" ; "gene=MDM10" ; "Alias=MDM10,FUN37" ; "Ontology_term=GO:0001401,GO:0003674,GO:0005741,GO:0007005,GO:0015914,GO:0032865,GO:0045040,GO:0051654,GO:0070096" ; "Note=Subunit%20of%20both%20the%20ERMES%20and%20the%20SAM%20complex%3B%20component%20of%20ERMES%20complex%20which%20acts%20as%20a%20molecular%20tether%20between%20the%20mitochondria%20and%20the%20ER%2C%20necessary%20for%20efficient%20phospholipid%20exchange%20between%20organelles%20and%20for%20mitophagy%3B%20SAM%2FTOB%20complex%20component%20that%20functions%20in%20the%20assembly%20of%20outer%20membrane%20beta-barrel%20proteins%3B%20involved%20in%20mitochondrial%20inheritance%20and%20morphology" ; "display=Subunit%20of%20both%20the%20ERMES%20and%20the%20SAM%20complex" ; "dbxref=SGD:S000000008" ; "orf_classification=Verified
chrI	SGD	CDS	134184	135665	.	-	0	Parent=YAL010C_mRNA" ; "Name=YAL010C_CDS" ; "orf_classification=Verified
chrI	SGD	mRNA	134184	135665	.	-	.	ID "YAL010C_mRNA" ; "Name=YAL010C_mRNA" ; "Parent=YAL010C
chrI	SGD	gene	135854	136633	.	+	.	ID "YAL009W" ; "Name=YAL009W" ; "gene=SPO7" ; "Alias=SPO7" ; "Ontology_term=GO:0004721,GO:0006998,GO:0016021,GO:0071072,GO:0071595" ; "Note=Putative%20regulatory%20subunit%20of%20Nem1p-Spo7p%20phosphatase%20holoenzyme%3B%20regulates%20nuclear%20growth%20by%20controlling%20phospholipid%20biosynthesis%2C%20required%20for%20normal%20nuclear%20envelope%20morphology%2C%20premeiotic%20replication%2C%20and%20sporulation" ; "display=Putative%20regulatory%20subunit%20of%20Nem1p-Spo7p%20phosphatase%20holoenzyme" ; "dbxref=SGD:S000000007" ; "orf_classification=Verified
chrI	SGD	CDS	135854	136633	.	+	0	Parent=YAL009W_mRNA" ; "Name=YAL009W_CDS" ; "orf_classification=Verified
chrI	SGD	mRNA	135854	136633	.	+	.	ID "YAL009W_mRNA" ; "Name=YAL009W_mRNA" ; "Parent=YAL009W
chrI	SGD	gene	136914	137510	.	+	.	ID "YAL008W" ; "Name=YAL008W" ; "gene=FUN14" ; "Alias=FUN14" ; "Ontology_term=GO:0003674,GO:0005739,GO:0005741,GO:0008150" ; "Note=Mitochondrial%20protein%20of%20unknown%20function" ; "display=Mitochondrial%20protein%20of%20unknown%20function" ; "dbxref=SGD:S000000006" ; "orf_classification=Verified
chrI	SGD	CDS	136914	137510	.	+	0	Parent=YAL008W_mRNA" ; "Name=YAL008W_CDS" ; "orf_classification=Verified
chrI	SGD	mRNA	136914	137510	.	+	.	ID "YAL008W_mRNA" ; "Name=YAL008W_mRNA" ; "Parent=YAL008W
chrI	SGD	gene	137698	138345	.	-	.	ID "YAL007C" ; "Name=YAL007C" ; "gene=ERP2" ; "Alias=ERP2" ; "Ontology_term=GO:0003674,GO:0006888,GO:0030134" ; "Note=Member%20of%20the%20p24%20family%20involved%20in%20ER%20to%20Golgi%20transport%3B%20similar%20to%20Emp24p%20and%20Erv25p%3B%20role%20in%20misfolded%20protein%20quality%20control%3B%20forms%20a%20heterotrimeric%20complex%20with%20Erp1p%2C%20Emp24p%2C%20and%20Erv25p%3B%20localized%20to%20COPII-coated%20vesicles%3B%20ERP2%20has%20a%20paralog%2C%20ERP4%2C%20that%20arose%20from%20the%20whole%20genome%20duplication" ; "display=Member%20of%20the%20p24%20family%20involved%20in%20ER%20to%20Golgi%20transport" ; "dbxref=SGD:S000000005" ; "orf_classification=Verified
chrI	SGD	CDS	137698	138345	.	-	0	Parent=YAL007C_mRNA" ; "Name=YAL007C_CDS" ; "orf_classification=Verified
chrI	SGD	mRNA	137698	138345	.	-	.	ID "YAL007C_mRNA" ; "Name=YAL007C_mRNA" ; "Parent=YAL007C
chrI	SGD	long_terminal_repeat	138831	138992	.	-	.	ID "YALCdelta2" ; "Name=YALCdelta2" ; "Ontology_term=SO:0000286" ; "Note=Ty1%20LTR" ; "display=Ty1%20LTR" ; "dbxref=SGD:S000006786
chrI	SGD	tRNA	139152	139254	.	+	.	ID "tP%28UGG%29A" ; "Name=tP%28UGG%29A" ; "gene=TRN1" ; "Alias=TRN1" ; "Ontology_term=GO:0005829,GO:0006414,GO:0030533" ; "Note=Proline%20tRNA%20%28tRNA-Pro%29%2C%20predicted%20by%20tRNAscan-SE%20analysis%3B%20target%20of%20K.%20lactis%20zymocin%3B%20can%20mutate%20to%20suppress%20%2B1%20frameshift%20mutations%20in%20proline%20codons" ; "display=Proline%20tRNA%20%28tRNA-Pro%29%2C%20predicted%20by%20tRNAscan-SE%20analysis" ; "dbxref=SGD:S000006680
chrI	SGD	intron	139188	139218	.	+	.	Parent=tP%28UGG%29A" ; "Name=tP%28UGG%29A_intron" ; "dbxref=SGD:S000006680
chrI	SGD	noncoding_exon	139152	139187	.	+	.	Parent=tP%28UGG%29A" ; "Name=tP%28UGG%29A_noncoding_exon" ; "dbxref=SGD:S000006680
chrI	SGD	noncoding_exon	139219	139254	.	+	.	Parent=tP%28UGG%29A" ; "Name=tP%28UGG%29A_noncoding_exon" ; "dbxref=SGD:S000006680
chrI	SGD	gene	139503	141431	.	-	.	ID "YAL005C" ; "Name=YAL005C" ; "gene=SSA1" ; "Alias=SSA1,Hsp70%20family%20ATPase%20SSA1,YG100" ; "Ontology_term=GO:0000060,GO:0000329,GO:0002181,GO:0005634,GO:0005737,GO:0005832,GO:0005844,GO:0005886,GO:0006457,GO:0006616,GO:0006626,GO:0009277,GO:0016887,GO:0042026,GO:0051082" ; "Note=ATPase%20involved%20in%20protein%20folding%20and%20NLS-directed%20nuclear%20transport%3B%20member%20of%20HSP70%20family%3B%20forms%20chaperone%20complex%20with%20Ydj1p%3B%20localized%20to%20nucleus%2C%20cytoplasm%2C%20and%20cell%20wall%3B%2098%25%20identical%20with%20paralog%20Ssa2p%2C%20but%20subtle%20differences%20between%20the%20two%20proteins%20provide%20functional%20specificity%20with%20respect%20to%20propagation%20of%20yeast%20%5BURE3%5D%20prions%20and%20vacuolar-mediated%20degradations%20of%20gluconeogenesis%20enzymes%3B%20general%20targeting%20factor%20of%20Hsp104p%20to%20prion%20fibrils" ; "display=ATPase%20involved%20in%20protein%20folding%20and%20NLS-directed%20nuclear%20transport" ; "dbxref=SGD:S000000004" ; "orf_classification=Verified
chrI	SGD	CDS	139503	141431	.	-	0	Parent=YAL005C_mRNA" ; "Name=YAL005C_CDS" ; "orf_classification=Verified
chrI	SGD	mRNA	139503	141431	.	-	.	ID "YAL005C_mRNA" ; "Name=YAL005C_mRNA" ; "Parent=YAL005C
chrI	SGD	gene	140760	141407	.	+	.	ID "YAL004W" ; "Name=YAL004W" ; "Ontology_term=GO:0003674,GO:0005575,GO:0008150" ; "Note=Dubious%20open%20reading%20frame%3B%20unlikely%20to%20encode%20a%20functional%20protein%2C%20based%20on%20available%20experimental%20and%20comparative%20sequence%20data%3B%20completely%20overlaps%20verified%20gene%20SSA1%2FYAL005C" ; "display=Dubious%20open%20reading%20frame" ; "dbxref=SGD:S000002136" ; "orf_classification=Dubious
chrI	SGD	CDS	140760	141407	.	+	0	Parent=YAL004W_mRNA" ; "Name=YAL004W_CDS" ; "orf_classification=Dubious
chrI	SGD	mRNA	140760	141407	.	+	.	ID "YAL004W_mRNA" ; "Name=YAL004W_mRNA" ; "Parent=YAL004W
chrI	SGD	gene	142174	143160	.	+	.	ID "YAL003W" ; "Name=YAL003W" ; "gene=EFB1" ; "Alias=EFB1,TEF5" ; "Ontology_term=GO:0005085,GO:0005853,GO:0006414,GO:0006449,GO:0032232,GO:1990145" ; "Note=Translation%20elongation%20factor%201%20beta%3B%20stimulates%20nucleotide%20exchange%20to%20regenerate%20EF-1%20alpha-GTP%20for%20the%20next%20elongation%20cycle%3B%20part%20of%20the%20EF-1%20complex%2C%20which%20facilitates%20binding%20of%20aminoacyl-tRNA%20to%20the%20ribosomal%20A%20site" ; "display=Translation%20elongation%20factor%201%20beta" ; "dbxref=SGD:S000000003" ; "orf_classification=Verified
chrI	SGD	CDS	142174	142253	.	+	0	Parent=YAL003W_mRNA" ; "Name=YAL003W_CDS" ; "orf_classification=Verified
chrI	SGD	CDS	142620	143160	.	+	1	Parent=YAL003W_mRNA" ; "Name=YAL003W_CDS" ; "orf_classification=Verified
chrI	SGD	intron	142254	142619	.	+	.	Parent=YAL003W_mRNA" ; "Name=YAL003W_intron" ; "orf_classification=Verified
chrI	SGD	mRNA	142174	143160	.	+	.	ID "YAL003W_mRNA" ; "Name=YAL003W_mRNA" ; "Parent=YAL003W
chrI	SGD	snoRNA	142367	142468	.	+	.	ID "snR18" ; "Name=snR18" ; "gene=SNR18" ; "Alias=SNR18" ; "Ontology_term=GO:0005730,GO:0030562,GO:0031167,GO:0031428" ; "Note=C%2FD%20box%20small%20nucleolar%20RNA%20%28snoRNA%29%3B%20commonly%20referred%20to%20as%20U18%3B%20guides%202%27-O-methylation%20of%20large%20subunit%20%28LSU%29%20rRNA%20at%20positions%20A649%20and%20C650" ; "display=C%2FD%20box%20small%20nucleolar%20RNA%20%28snoRNA%29" ; "dbxref=SGD:S000007500
chrI	SGD	noncoding_exon	142367	142468	.	+	.	Parent=snR18" ; "Name=snR18_noncoding_exon" ; "dbxref=SGD:S000007500
chrI	SGD	gene	143707	147531	.	+	.	ID "YAL002W" ; "Name=YAL002W" ; "gene=VPS8" ; "Alias=VPS8,FUN15,VPL8,VPT8" ; "Ontology_term=GO:0005770,GO:0006623,GO:0016020,GO:0032511,GO:0033263,GO:0043495,GO:0051020" ; "Note=Membrane-binding%20component%20of%20the%20CORVET%20complex%3B%20involved%20in%20endosomal%20vesicle%20tethering%20and%20fusion%20in%20the%20endosome%20to%20vacuole%20protein%20targeting%20pathway%3B%20interacts%20with%20Vps21p%3B%20contains%20RING%20finger%20motif" ; "display=Membrane-binding%20component%20of%20the%20CORVET%20complex" ; "dbxref=SGD:S000000002" ; "orf_classification=Verified
chrI	SGD	CDS	143707	147531	.	+	0	Parent=YAL002W_mRNA" ; "Name=YAL002W_CDS" ; "orf_classification=Verified
chrI	SGD	mRNA	143707	147531	.	+	.	ID "YAL002W_mRNA" ; "Name=YAL002W_mRNA" ; "Parent=YAL002W
chrI	SGD	ARS	146701	147688	.	.	.	ID "ARS108" ; "Name=ARS108" ; "Alias=ARSI-147" ; "Note=Autonomously%20Replicating%20Sequence" ; "display=Autonomously%20Replicating%20Sequence" ; "dbxref=SGD:S000121255
chrI	SGD	gene	147594	151166	.	-	.	ID "YAL001C" ; "Name=YAL001C" ; "gene=TFC3" ; "Alias=TFC3,FUN24,TSV115" ; "Ontology_term=GO:0000127,GO:0000799,GO:0001002,GO:0001003,GO:0001005,GO:0001008,GO:0001009,GO:0001041,GO:0005739,GO:0008301,GO:0042791,GO:0071168" ; "Note=Subunit%20of%20RNA%20polymerase%20III%20transcription%20initiation%20factor%20complex%3B%20part%20of%20the%20TauB%20domain%20of%20TFIIIC%20that%20binds%20DNA%20at%20the%20BoxB%20promoter%20sites%20of%20tRNA%20and%20similar%20genes%3B%20cooperates%20with%20Tfc6p%20in%20DNA%20binding%3B%20largest%20of%20six%20subunits%20of%20the%20RNA%20polymerase%20III%20transcription%20initiation%20factor%20complex%20%28TFIIIC%29" ; "display=Subunit%20of%20RNA%20polymerase%20III%20transcription%20initiation%20factor%20complex" ; "dbxref=SGD:S000000001" ; "orf_classification=Verified
chrI	SGD	CDS	147594	151006	.	-	2	Parent=YAL001C_mRNA" ; "Name=YAL001C_CDS" ; "orf_classification=Verified
chrI	SGD	CDS	151097	151166	.	-	0	Parent=YAL001C_mRNA" ; "Name=YAL001C_CDS" ; "orf_classification=Verified
chrI	SGD	intron	151007	151096	.	-	.	Parent=YAL001C_mRNA" ; "Name=YAL001C_intron" ; "orf_classification=Verified
chrI	SGD	mRNA	147594	151166	.	-	.	ID "YAL001C_mRNA" ; "Name=YAL001C_mRNA" ; "Parent=YAL001C
chrI	SGD	centromere	151465	151582	.	+	.	ID "CEN1" ; "Name=CEN1" ; "gene=CEN1" ; "Alias=CEN1" ; "Note=Chromosome%20I%20centromere" ; "display=Chromosome%20I%20centromere" ; "dbxref=SGD:S000006463
chrI	SGD	centromere_DNA_Element_I	151465	151474	.	+	.	Parent=CEN1" ; "Name=CEN1_centromere_DNA_Element_I" ; "dbxref=SGD:S000006463
chrI	SGD	centromere_DNA_Element_II	151475	151557	.	+	.	Parent=CEN1" ; "Name=CEN1_centromere_DNA_Element_II" ; "dbxref=SGD:S000006463
chrI	SGD	centromere_DNA_Element_III	151558	151582	.	+	.	Parent=CEN1" ; "Name=CEN1_centromere_DNA_Element_III" ; "dbxref=SGD:S000006463
chrI	SGD	gene	152257	153876	.	+	.	ID "YAR002W" ; "Name=YAR002W" ; "gene=NUP60" ; "Alias=NUP60" ; "Ontology_term=GO:0000972,GO:0000973,GO:0005487,GO:0005543,GO:0005634,GO:0005643,GO:0005829,GO:0006302,GO:0006607,GO:0006611,GO:0006913,GO:0008298,GO:0016021,GO:0016973,GO:0017056,GO:0030466,GO:0031990,GO:0034398,GO:0044613,GO:0044615,GO:0051276,GO:0060188" ; "Note=FG-nucleoporin%20component%20of%20central%20core%20of%20the%20nuclear%20pore%20complex%3B%20contributes%20directly%20to%20nucleocytoplasmic%20transport%20and%20maintenance%20of%20the%20nuclear%20pore%20complex%20%28NPC%29%20permeability%20barrier%20and%20is%20involved%20in%20gene%20tethering%20at%20the%20nuclear%20periphery%3B%20relocalizes%20to%20the%20cytosol%20in%20response%20to%20hypoxia%3B%20both%20NUP1%20and%20NUP60%20are%20homologous%20to%20human%20NUP153" ; "display=FG-nucleoporin%20component%20of%20central%20core%20of%20the%20nuclear%20pore%20complex" ; "dbxref=SGD:S000000063" ; "orf_classification=Verified
chrI	SGD	CDS	152257	153876	.	+	0	Parent=YAR002W_mRNA" ; "Name=YAR002W_CDS" ; "orf_classification=Verified
chrI	SGD	mRNA	152257	153876	.	+	.	ID "YAR002W_mRNA" ; "Name=YAR002W_mRNA" ; "Parent=YAR002W
chrI	SGD	gene	154065	154724	.	-	.	ID "YAR002C-A" ; "Name=YAR002C-A" ; "gene=ERP1" ; "Alias=ERP1" ; "Ontology_term=GO:0003674,GO:0005739,GO:0006888,GO:0030134" ; "Note=Member%20of%20the%20p24%20family%20involved%20in%20ER%20to%20Golgi%20transport%3B%20role%20in%20misfolded%20protein%20quality%20control%3B%20forms%20heterotrimeric%20complex%20with%20Erp2p%2C%20Emp24p%2C%20and%20Erv25p%3B%20localized%20to%20COPII-coated%20vesicles%3B%20ERP1%20has%20a%20paralog%2C%20ERP6%2C%20that%20arose%20from%20the%20whole%20genome%20duplication" ; "display=Member%20of%20the%20p24%20family%20involved%20in%20ER%20to%20Golgi%20transport" ; "dbxref=SGD:S000002129" ; "orf_classification=Verified
chrI	SGD	CDS	154065	154724	.	-	0	Parent=YAR002C-A_mRNA" ; "Name=YAR002C-A_CDS" ; "orf_classification=Verified
chrI	SGD	mRNA	154065	154724	.	-	.	ID "YAR002C-A_mRNA" ; "Name=YAR002C-A_mRNA" ; "Parent=YAR002C-A
chrI	SGD	gene	155005	156285	.	+	.	ID "YAR003W" ; "Name=YAR003W" ; "gene=SWD1" ; "Alias=SWD1,CPS50,FUN16,SAF49" ; "Ontology_term=GO:0000723,GO:0006348,GO:0006355,GO:0042800,GO:0048188,GO:0051568" ; "Note=Subunit%20of%20the%20COMPASS%20%28Set1C%29%20complex%3B%20COMPASS%20methylates%20histone%20H3%20on%20lysine%204%20and%20is%20required%20in%20transcriptional%20silencing%20near%20telomeres%3B%20WD40%20beta%20propeller%20superfamily%20member%20with%20similarity%20to%20mammalian%20Rbbp7" ; "display=Subunit%20of%20the%20COMPASS%20%28Set1C%29%20complex" ; "dbxref=SGD:S000000064" ; "orf_classification=Verified
chrI	SGD	CDS	155005	156285	.	+	0	Parent=YAR003W_mRNA" ; "Name=YAR003W_CDS" ; "orf_classification=Verified
chrI	SGD	mRNA	155005	156285	.	+	.	ID "YAR003W_mRNA" ; "Name=YAR003W_mRNA" ; "Parent=YAR003W
chrI	SGD	gene	156754	158619	.	-	.	ID "YAR007C" ; "Name=YAR007C" ; "gene=RFA1" ; "Alias=RFA1,BUF2,FUN3,RPA1,RPA70" ; "Ontology_term=GO:0000722,GO:0000724,GO:0000781,GO:0000794,GO:0003690,GO:0003697,GO:0005634,GO:0005662,GO:0005737,GO:0005829,GO:0006260,GO:0006265,GO:0006268,GO:0006281,GO:0006289,GO:0006312,GO:0007004,GO:0007131,GO:0010833,GO:0016567,GO:0030491,GO:0043565,GO:0045184" ; "Note=Subunit%20of%20heterotrimeric%20Replication%20Protein%20A%20%28RPA%29%3B%20which%20is%20a%20highly%20conserved%20single-stranded%20DNA%20binding%20protein%20involved%20in%20DNA%20replication%2C%20repair%2C%20and%20recombination%3B%20role%20in%20DNA%20catenation%2Fdecatenation%20pathway%20of%20chromosome%20disentangling%3B%20relocalizes%20to%20the%20cytosol%20in%20response%20to%20hypoxia" ; "display=Subunit%20of%20heterotrimeric%20Replication%20Protein%20A%20%28RPA%29" ; "dbxref=SGD:S000000065" ; "orf_classification=Verified
chrI	SGD	CDS	156754	158619	.	-	0	Parent=YAR007C_mRNA" ; "Name=YAR007C_CDS" ; "orf_classification=Verified
chrI	SGD	mRNA	156754	158619	.	-	.	ID "YAR007C_mRNA" ; "Name=YAR007C_mRNA" ; "Parent=YAR007C
chrI	SGD	gene	158966	159793	.	+	.	ID "YAR008W" ; "Name=YAR008W" ; "gene=SEN34" ; "Alias=SEN34,FUN4" ; "Ontology_term=GO:0000213,GO:0000214,GO:0000379,GO:0005739,GO:0005741" ; "Note=Subunit%20of%20the%20tRNA%20splicing%20endonuclease%3B%20tRNA%20splicing%20endonuclease%20is%20composed%20of%20Sen2p%2C%20Sen15p%2C%20Sen34p%2C%20and%20Sen54p%3B%20Sen34p%20contains%20the%20active%20site%20for%20tRNA%203%27%20splice%20site%20cleavage%20and%20has%20similarity%20to%20Sen2p%20and%20to%20Archaeal%20tRNA%20splicing%20endonuclease" ; "display=Subunit%20of%20the%20tRNA%20splicing%20endonuclease" ; "dbxref=SGD:S000000066" ; "orf_classification=Verified
chrI	SGD	CDS	158966	159793	.	+	0	Parent=YAR008W_mRNA" ; "Name=YAR008W_CDS" ; "orf_classification=Verified
chrI	SGD	mRNA	158966	159793	.	+	.	ID "YAR008W_mRNA" ; "Name=YAR008W_mRNA" ; "Parent=YAR008W
chrI	SGD	ARS	159907	160127	.	.	.	ID "ARS109" ; "Name=ARS109" ; "gene=ARS101" ; "Alias=ARS101,ARSI-160" ; "Note=ARS%20containing%20multiple%20redundant%20ORC%20binding%20sites%3B%20ORC%20is%20the%20acronym%20for%20origin%20recognition%20complex" ; "display=ARS%20containing%20multiple%20redundant%20ORC%20binding%20sites" ; "dbxref=SGD:S000077372
chrI	SGD	nucleotide_match	159935	159945	.	-	.	ID "ARS109_nucleotide_match_1" ; "Name=ARS109_nucleotide_match" ; "dbxref=SGD:S000077372
chrI	SGD	nucleotide_match	159952	159966	.	+	.	ID "ARS109_nucleotide_match_2" ; "Name=ARS109_nucleotide_match" ; "dbxref=SGD:S000077372
chrI	SGD	long_terminal_repeat	160105	160237	.	-	.	ID "YARCdelta3" ; "Name=YARCdelta3" ; "Ontology_term=SO:0000286" ; "Note=Ty1%20LTR" ; "display=Ty1%20LTR" ; "dbxref=SGD:S000006788
chrI	SGD	long_terminal_repeat	160238	160574	.	-	.	ID "YARCdelta4" ; "Name=YARCdelta4" ; "Ontology_term=SO:0000286" ; "Note=Ty1%20LTR" ; "display=Ty1%20LTR" ; "dbxref=SGD:S000006789
chrI	SGD	LTR_retrotransposon	160238	166162	.	-	.	ID "YARCTy1-1" ; "Name=YARCTy1-1" ; "Alias=Ty1" ; "Ontology_term=SO:0000180" ; "Note=Ty1%20element%2C%20LTR%20retrotransposon%20of%20the%20Copia%20%28Pseudoviridae%29%20group%3B%20contains%20genes%20TYA%20Gag%20and%20TYB%20Pol%2C%20encoding%20proteins%20involved%20in%20structure%20and%20function%20of%20virus-like%20particles%2C%20flanked%20by%20two%20direct%20repeats%3B%20mutated%20in%20S288C" ; "display=Ty1%20element%2C%20LTR%20retrotransposon%20of%20the%20Copia%20%28Pseudoviridae%29%20group" ; "dbxref=SGD:S000006792
chrI	SGD	transposable_element_gene	160597	164187	.	-	.	ID "YAR009C" ; "Name=YAR009C" ; "Alias=YARCTyB1-1,truncated%20gag-pol%20fusion%20protein" ; "Ontology_term=GO:0000943,GO:0003723,GO:0003887,GO:0003964,GO:0004540,GO:0005634,GO:0005737,GO:0008233,GO:0032197" ; "Note=Retrotransposon%20TYA%20Gag%20and%20TYB%20Pol%20genes%3B%20in%20YARCTY1-1%20TYB%20is%20mutant%20and%20probably%20non-functional%3B%20protein%20product%20forms%20cytoplasmic%20foci%20upon%20DNA%20replication%20stress" ; "display=Retrotransposon%20TYA%20Gag%20and%20TYB%20Pol%20genes" ; "dbxref=SGD:S000000067
chrI	SGD	CDS	160597	164187	.	-	0	Parent=YAR009C" ; "Name=YAR009C_CDS" ; "dbxref=SGD:S000000067
chrI	SGD	transposable_element_gene	164544	165866	.	-	.	ID "YAR010C" ; "Name=YAR010C" ; "Alias=YARCTyA1-1,gag%20protein" ; "Ontology_term=GO:0000943,GO:0003723,GO:0032197" ; "Note=Retrotransposon%20TYA%20Gag%20gene%20co-transcribed%20with%20TYB%20Pol%3B%20in%20YARCTY1-1%20TYB%20is%20mutant%20and%20probably%20non-functional" ; "display=Retrotransposon%20TYA%20Gag%20gene%20co-transcribed%20with%20TYB%20Pol" ; "dbxref=SGD:S000000068
chrI	SGD	CDS	164544	165866	.	-	0	Parent=YAR010C" ; "Name=YAR010C_CDS" ; "dbxref=SGD:S000000068
chrI	SGD	long_terminal_repeat	165826	166162	.	-	.	ID "YARCdelta5" ; "Name=YARCdelta5" ; "Ontology_term=SO:0000286" ; "Note=Ty1%20LTR" ; "display=Ty1%20LTR" ; "dbxref=SGD:S000006790
chrI	SGD	tRNA	166267	166339	.	+	.	ID "tA%28UGC%29A" ; "Name=tA%28UGC%29A" ; "gene=TGA1" ; "Alias=TGA1" ; "Ontology_term=GO:0005829,GO:0006414,GO:0030533" ; "Note=Alanine%20tRNA%20%28tRNA-Ala%29%2C%20predicted%20by%20tRNAscan-SE%20analysis%3B%20one%20of%205%20nuclear%20tRNA%20genes%20containing%20the%20tDNA-anticodon%20TGC%20%28mature%20tRNA%20may%20be%20UGC%20or%20may%20contain%20modified%20bases%29%2C%20decodes%20GCA%20and%20probably%20GCG%20codons%20into%20alanine%2C%20one%20of%2016%20nuclear%20tRNAs%20for%20alanine" ; "display=Alanine%20tRNA%20%28tRNA-Ala%29%2C%20predicted%20by%20tRNAscan-SE%20analysis" ; "dbxref=SGD:S000006521
chrI	SGD	noncoding_exon	166267	166339	.	+	.	Parent=tA%28UGC%29A" ; "Name=tA%28UGC%29A_noncoding_exon" ; "dbxref=SGD:S000006521
chrI	SGD	gene	166742	168871	.	-	.	ID "YAR014C" ; "Name=YAR014C" ; "gene=BUD14" ; "Alias=BUD14" ; "Ontology_term=GO:0000131,GO:0000903,GO:0005634,GO:0005737,GO:0005934,GO:0005935,GO:0006355,GO:0007010,GO:0008599,GO:0030837,GO:0032880" ; "Note=Protein%20involved%20in%20bud-site%20selection%3B%20Bud14p-Glc7p%20complex%20is%20a%20cortical%20regulator%20of%20dynein%3B%20inhibitor%20of%20the%20actin%20assembly%20factor%20Bnr1p%20%28formin%29%3B%20diploid%20mutants%20display%20a%20random%20budding%20pattern%20instead%20of%20the%20wild-type%20bipolar%20pattern%3B%20relative%20distribution%20to%20the%20nucleus%20increases%20upon%20DNA%20replication%20stress" ; "display=Protein%20involved%20in%20bud-site%20selection" ; "dbxref=SGD:S000000069" ; "orf_classification=Verified
chrI	SGD	CDS	166742	168871	.	-	0	Parent=YAR014C_mRNA" ; "Name=YAR014C_CDS" ; "orf_classification=Verified
chrI	SGD	mRNA	166742	168871	.	-	.	ID "YAR014C_mRNA" ; "Name=YAR014C_mRNA" ; "Parent=YAR014C
chrI	landmark	region	169375	170295	.	+	.	ID "ADE1
chrI	SGD	gene	169375	170295	.	+	.	ID "YAR015W" ; "Name=YAR015W" ; "gene=ADE1" ; "Alias=ADE1,phosphoribosylaminoimidazolesuccinocarboxamide%20synthase" ; "Ontology_term=GO:0004639,GO:0005634,GO:0005737,GO:0006164,GO:0006189" ; "Note=N-succinyl-5-aminoimidazole-4-carboxamide%20ribotide%20synthetase%3B%20required%20for%20%27de%20novo%27%20purine%20nucleotide%20biosynthesis%3B%20red%20pigment%20accumulates%20in%20mutant%20cells%20deprived%20of%20adenine%3B%20protein%20abundance%20increases%20in%20response%20to%20DNA%20replication%20stress" ; "display=N-succinyl-5-aminoimidazole-4-carboxamide%20ribotide%20synthetase" ; "dbxref=SGD:S000000070" ; "orf_classification=Verified
chrI	SGD	CDS	169375	170295	.	+	0	Parent=YAR015W_mRNA" ; "Name=YAR015W_CDS" ; "orf_classification=Verified
chrI	SGD	mRNA	169375	170295	.	+	.	ID "YAR015W_mRNA" ; "Name=YAR015W_mRNA" ; "Parent=YAR015W
chrI	SGD	gene	170396	171703	.	-	.	ID "YAR018C" ; "Name=YAR018C" ; "gene=KIN3" ; "Alias=KIN3,FUN52,NPK1" ; "Ontology_term=GO:0004672,GO:0005575,GO:0006468,GO:0007059" ; "Note=Nonessential%20serine%2Fthreonine%20protein%20kinase%3B%20possible%20role%20in%20DNA%20damage%20response%3B%20influences%20tolerance%20to%20high%20levels%20of%20ethanol" ; "display=Nonessential%20serine%2Fthreonine%20protein%20kinase" ; "dbxref=SGD:S000000071" ; "orf_classification=Verified
chrI	SGD	CDS	170396	171703	.	-	0	Parent=YAR018C_mRNA" ; "Name=YAR018C_CDS" ; "orf_classification=Verified
chrI	SGD	mRNA	170396	171703	.	-	.	ID "YAR018C_mRNA" ; "Name=YAR018C_mRNA" ; "Parent=YAR018C
chrI	SGD	gene	172211	175135	.	-	.	ID "YAR019C" ; "Name=YAR019C" ; "gene=CDC15" ; "Alias=CDC15,LYT1" ; "Ontology_term=GO:0000281,GO:0004672,GO:0005737,GO:0005816,GO:0005935,GO:0006468,GO:0007096,GO:0051229" ; "Note=Protein%20kinase%20of%20the%20Mitotic%20Exit%20Network%3B%20localized%20to%20the%20spindle%20pole%20bodies%20at%20late%20anaphase%3B%20promotes%20mitotic%20exit%20by%20directly%20switching%20on%20the%20kinase%20activity%20of%20Dbf2p%3B%20required%20for%20spindle%20disassembly%20after%20meiosis%20II%3B%20relocalizes%20to%20the%20cytoplasm%20upon%20DNA%20replication%20stress" ; "display=Protein%20kinase%20of%20the%20Mitotic%20Exit%20Network" ; "dbxref=SGD:S000000072" ; "orf_classification=Verified
chrI	SGD	CDS	172211	175135	.	-	0	Parent=YAR019C_mRNA" ; "Name=YAR019C_CDS" ; "orf_classification=Verified
chrI	SGD	mRNA	172211	175135	.	-	.	ID "YAR019C_mRNA" ; "Name=YAR019C_mRNA" ; "Parent=YAR019C
chrI	SGD	gene	174998	175330	.	+	.	ID "YAR019W-A" ; "Name=YAR019W-A" ; "Ontology_term=GO:0003674,GO:0005575,GO:0008150" ; "Note=Dubious%20open%20reading%20frame%3B%20unlikely%20to%20encode%20a%20functional%20protein%2C%20based%20on%20available%20experimental%20and%20comparative%20sequence%20data%3B%20partially%20overlaps%20ORF%20CDC15%2FYAR019C" ; "display=Dubious%20open%20reading%20frame" ; "dbxref=SGD:S000028735" ; "orf_classification=Dubious
chrI	SGD	CDS	174998	175330	.	+	0	Parent=YAR019W-A_mRNA" ; "Name=YAR019W-A_CDS" ; "orf_classification=Dubious
chrI	SGD	mRNA	174998	175330	.	+	.	ID "YAR019W-A_mRNA" ; "Name=YAR019W-A_mRNA" ; "Parent=YAR019W-A
chrI	SGD	ARS	176157	176404	.	.	.	ID "ARS110" ; "Name=ARS110" ; "gene=ARS110" ; "Alias=ARS110,ARSI-176" ; "Note=Autonomously%20Replicating%20Sequence%3B%20originally%20referred%20to%20as%20ADE1%20ARS" ; "display=Autonomously%20Replicating%20Sequence" ; "dbxref=SGD:S000114488
chrI	SGD	gene	176856	177023	.	-	.	ID "YAR020C" ; "Name=YAR020C" ; "gene=PAU7" ; "Alias=PAU7" ; "Ontology_term=GO:0003674,GO:0005575,GO:0008150" ; "Note=Member%20of%20the%20seripauperin%20multigene%20family%3B%20active%20during%20alcoholic%20fermentation%2C%20regulated%20by%20anaerobiosis%2C%20inhibited%20by%20oxygen%2C%20repressed%20by%20heme" ; "display=Member%20of%20the%20seripauperin%20multigene%20family" ; "dbxref=SGD:S000000073" ; "orf_classification=Verified
chrI	SGD	CDS	176856	177023	.	-	0	Parent=YAR020C_mRNA" ; "Name=YAR020C_CDS" ; "orf_classification=Verified
chrI	SGD	mRNA	176856	177023	.	-	.	ID "YAR020C_mRNA" ; "Name=YAR020C_mRNA" ; "Parent=YAR020C
chrI	SGD	gene	179281	179820	.	-	.	ID "YAR023C" ; "Name=YAR023C" ; "Ontology_term=GO:0003674,GO:0005575,GO:0008150" ; "Note=Putative%20integral%20membrane%20protein%3B%20member%20of%20DUP240%20gene%20family" ; "display=Putative%20integral%20membrane%20protein" ; "dbxref=SGD:S000000074" ; "orf_classification=Uncharacterized
chrI	SGD	CDS	179281	179820	.	-	0	Parent=YAR023C_mRNA" ; "Name=YAR023C_CDS" ; "orf_classification=Uncharacterized
chrI	SGD	mRNA	179281	179820	.	-	.	ID "YAR023C_mRNA" ; "Name=YAR023C_mRNA" ; "Parent=YAR023C
chrI	SGD	tRNA	181141	181254	.	+	.	ID "tL%28CAA%29A" ; "Name=tL%28CAA%29A" ; "gene=SUP56" ; "Alias=SUP56" ; "Ontology_term=GO:0005829,GO:0006414,GO:0030533" ; "Note=Leucine%20tRNA%20%28tRNA-Leu%29%2C%20predicted%20by%20tRNAscan-SE%20analysis%3B%20can%20mutate%20to%20suppress%20amber%20nonsense%20mutations" ; "display=Leucine%20tRNA%20%28tRNA-Leu%29%2C%20predicted%20by%20tRNAscan-SE%20analysis" ; "dbxref=SGD:S000006636
chrI	SGD	intron	181179	181210	.	+	.	Parent=tL%28CAA%29A" ; "Name=tL%28CAA%29A_intron" ; "dbxref=SGD:S000006636
chrI	SGD	noncoding_exon	181141	181178	.	+	.	Parent=tL%28CAA%29A" ; "Name=tL%28CAA%29A_noncoding_exon" ; "dbxref=SGD:S000006636
chrI	SGD	noncoding_exon	181211	181254	.	+	.	Parent=tL%28CAA%29A" ; "Name=tL%28CAA%29A_noncoding_exon" ; "dbxref=SGD:S000006636
chrI	SGD	tRNA	182522	182603	.	-	.	ID "tS%28AGA%29A" ; "Name=tS%28AGA%29A" ; "Ontology_term=GO:0005829,GO:0006414,GO:0030533" ; "Note=Serine%20tRNA%20%28tRNA-Ser%29%2C%20predicted%20by%20tRNAscan-SE%20analysis" ; "display=Serine%20tRNA%20%28tRNA-Ser%29%2C%20predicted%20by%20tRNAscan-SE%20analysis" ; "dbxref=SGD:S000006719
chrI	SGD	noncoding_exon	182522	182603	.	-	.	Parent=tS%28AGA%29A" ; "Name=tS%28AGA%29A_noncoding_exon" ; "dbxref=SGD:S000006719
chrI	SGD	long_terminal_repeat	182620	182959	.	+	.	ID "YARWsigma1" ; "Name=YARWsigma1" ; "Ontology_term=SO:0000286" ; "Note=Ty3%20LTR" ; "display=Ty3%20LTR" ; "dbxref=SGD:S000006795
chrI	SGD	long_terminal_repeat	183142	183474	.	+	.	ID "YARWdelta6" ; "Name=YARWdelta6" ; "Ontology_term=SO:0000286" ; "Note=Ty1%20LTR" ; "display=Ty1%20LTR" ; "dbxref=SGD:S000006793
chrI	SGD	gene	183770	184477	.	+	.	ID "YAR027W" ; "Name=YAR027W" ; "gene=UIP3" ; "Alias=UIP3" ; "Ontology_term=GO:0003674,GO:0005635,GO:0008150" ; "Note=Putative%20integral%20membrane%20protein%20of%20unknown%20function%3B%20interacts%20with%20Ulp1p%20at%20the%20nuclear%20periphery%3B%20member%20of%20DUP240%20gene%20family" ; "display=Putative%20integral%20membrane%20protein%20of%20unknown%20function" ; "dbxref=SGD:S000000075" ; "orf_classification=Verified
chrI	SGD	CDS	183770	184477	.	+	0	Parent=YAR027W_mRNA" ; "Name=YAR027W_CDS" ; "orf_classification=Verified
chrI	SGD	mRNA	183770	184477	.	+	.	ID "YAR027W_mRNA" ; "Name=YAR027W_mRNA" ; "Parent=YAR027W
chrI	SGD	gene	184892	185596	.	+	.	ID "YAR028W" ; "Name=YAR028W" ; "Ontology_term=GO:0000329,GO:0003674,GO:0008150" ; "Note=Putative%20integral%20membrane%20protein%3B%20member%20of%20DUP240%20gene%20family%3B%20GFP-fusion%20protein%20is%20induced%20in%20response%20to%20the%20DNA-damaging%20agent%20MMS" ; "display=Putative%20integral%20membrane%20protein" ; "dbxref=SGD:S000000076" ; "orf_classification=Uncharacterized
chrI	SGD	CDS	184892	185596	.	+	0	Parent=YAR028W_mRNA" ; "Name=YAR028W_CDS" ; "orf_classification=Uncharacterized
chrI	SGD	mRNA	184892	185596	.	+	.	ID "YAR028W_mRNA" ; "Name=YAR028W_mRNA" ; "Parent=YAR028W
chrI	SGD	gene	186321	186545	.	+	.	ID "YAR029W" ; "Name=YAR029W" ; "Ontology_term=GO:0003674,GO:0005737,GO:0008150" ; "Note=Member%20of%20DUP240%20gene%20family%20but%20contains%20no%20transmembrane%20domains%3B%20green%20fluorescent%20protein%20%28GFP%29-fusion%20protein%20localizes%20to%20the%20cytoplasm%20in%20a%20punctate%20pattern" ; "display=Member%20of%20DUP240%20gene%20family%20but%20contains%20no%20transmembrane%20domains" ; "dbxref=SGD:S000000077" ; "orf_classification=Uncharacterized
chrI	SGD	CDS	186321	186545	.	+	0	Parent=YAR029W_mRNA" ; "Name=YAR029W_CDS" ; "orf_classification=Uncharacterized
chrI	SGD	mRNA	186321	186545	.	+	.	ID "YAR029W_mRNA" ; "Name=YAR029W_mRNA" ; "Parent=YAR029W
chrI	SGD	gene	186512	186853	.	-	.	ID "YAR030C" ; "Name=YAR030C" ; "Ontology_term=GO:0003674,GO:0005575,GO:0008150" ; "Note=Dubious%20open%20reading%20frame%3B%20unlikely%20to%20encode%20a%20functional%20protein%2C%20based%20on%20available%20experimental%20and%20comparative%20sequence%20data%3B%20partially%20overlaps%20the%20uncharacterized%20ORF%20YAR029W%20and%20the%20verified%20gene%20PRM9" ; "display=Dubious%20open%20reading%20frame" ; "dbxref=SGD:S000001821" ; "orf_classification=Dubious
chrI	SGD	CDS	186512	186853	.	-	0	Parent=YAR030C_mRNA" ; "Name=YAR030C_CDS" ; "orf_classification=Dubious
chrI	SGD	mRNA	186512	186853	.	-	.	ID "YAR030C_mRNA" ; "Name=YAR030C_mRNA" ; "Parent=YAR030C
chrI	SGD	gene	186836	187732	.	+	.	ID "YAR031W" ; "Name=YAR031W" ; "gene=PRM9" ; "Alias=PRM9" ; "Ontology_term=GO:0003674,GO:0005783,GO:0005886,GO:0008150" ; "Note=Pheromone-regulated%20protein%3B%20contains%203%20predicted%20transmembrane%20segments%20and%20an%20FF%20sequence%2C%20a%20motif%20involved%20in%20COPII%20binding%3B%20member%20of%20DUP240%20gene%20family%3B%20PRM9%20has%20a%20paralog%2C%20PRM8%2C%20that%20arose%20from%20a%20segmental%20duplication" ; "display=Pheromone-regulated%20protein" ; "dbxref=SGD:S000000078" ; "orf_classification=Verified
chrI	SGD	CDS	186836	187732	.	+	0	Parent=YAR031W_mRNA" ; "Name=YAR031W_CDS" ; "orf_classification=Verified
chrI	SGD	mRNA	186836	187732	.	+	.	ID "YAR031W_mRNA" ; "Name=YAR031W_mRNA" ; "Parent=YAR031W
chrI	SGD	gene	188107	188811	.	+	.	ID "YAR033W" ; "Name=YAR033W" ; "gene=MST28" ; "Alias=MST28" ; "Ontology_term=GO:0003674,GO:0005783,GO:0005794,GO:0005886,GO:0016021,GO:0016050" ; "Note=Putative%20integral%20membrane%20protein%2C%20involved%20in%20vesicle%20formation%3B%20forms%20complex%20with%20Mst27p%3B%20member%20of%20DUP240%20gene%20family%3B%20binds%20COPI%20and%20COPII%20vesicles%3B%20MST28%20has%20a%20paralog%2C%20MST27%2C%20that%20arose%20from%20a%20segmental%20duplication" ; "display=Putative%20integral%20membrane%20protein%2C%20involved%20in%20vesicle%20formation" ; "dbxref=SGD:S000000079" ; "orf_classification=Verified
chrI	SGD	CDS	188107	188811	.	+	0	Parent=YAR033W_mRNA" ; "Name=YAR033W_CDS" ; "orf_classification=Verified
chrI	SGD	mRNA	188107	188811	.	+	.	ID "YAR033W_mRNA" ; "Name=YAR033W_mRNA" ; "Parent=YAR033W
chrI	SGD	long_terminal_repeat	189426	189757	.	+	.	ID "YARWdelta7" ; "Name=YARWdelta7" ; "Ontology_term=SO:0000286" ; "Note=Ty2%20LTR" ; "display=Ty2%20LTR" ; "dbxref=SGD:S000006794
chrI	SGD	gene	190193	192256	.	+	.	ID "YAR035W" ; "Name=YAR035W" ; "gene=YAT1" ; "Alias=YAT1,carnitine%20O-acetyltransferase%20YAT1" ; "Ontology_term=GO:0004092,GO:0005739,GO:0006066,GO:0009437" ; "Note=Outer%20mitochondrial%20carnitine%20acetyltransferase%3B%20minor%20ethanol-inducible%20enzyme%20involved%20in%20transport%20of%20activated%20acyl%20groups%20from%20the%20cytoplasm%20into%20the%20mitochondrial%20matrix%3B%20phosphorylated" ; "display=Outer%20mitochondrial%20carnitine%20acetyltransferase" ; "dbxref=SGD:S000000080" ; "orf_classification=Verified
chrI	SGD	CDS	190193	192256	.	+	0	Parent=YAR035W_mRNA" ; "Name=YAR035W_CDS" ; "orf_classification=Verified
chrI	SGD	mRNA	190193	192256	.	+	.	ID "YAR035W_mRNA" ; "Name=YAR035W_mRNA" ; "Parent=YAR035W
chrI	SGD	gene	192337	192417	.	-	.	ID "YAR035C-A" ; "Name=YAR035C-A" ; "Ontology_term=GO:0003674,GO:0005575,GO:0008150" ; "Note=Putative%20protein%20of%20unknown%20function%3B%20identified%20by%20gene-trapping%2C%20microarray-based%20expression%20analysis%2C%20and%20genome-wide%20homology%20searching%3B%20predicted%20to%20have%20a%20role%20in%20cell%20budding%20based%20on%20computational%20%22guilt%20by%20association%22%20analysis" ; "display=Putative%20protein%20of%20unknown%20function" ; "dbxref=SGD:S000028595" ; "orf_classification=Uncharacterized
chrI	SGD	CDS	192337	192417	.	-	0	Parent=YAR035C-A_mRNA" ; "Name=YAR035C-A_CDS" ; "orf_classification=Uncharacterized
chrI	SGD	mRNA	192337	192417	.	-	.	ID "YAR035C-A_mRNA" ; "Name=YAR035C-A_mRNA" ; "Parent=YAR035C-A
chrI	SGD	gene	192619	196185	.	+	.	ID "YAR042W" ; "Name=YAR042W" ; "gene=SWH1" ; "Alias=SWH1,OSH1,YAR044W" ; "Ontology_term=GO:0000138,GO:0005545,GO:0005635,GO:0005769,GO:0005783,GO:0006887,GO:0006897,GO:0008142,GO:0008289,GO:0015248,GO:0015918,GO:0030011" ; "Note=Protein%20similar%20to%20mammalian%20oxysterol-binding%20protein%3B%20contains%20ankyrin%20repeats%3B%20localizes%20to%20the%20Golgi%20and%20the%20nucleus-vacuole%20junction%3B%20SWH1%20has%20a%20paralog%2C%20OSH2%2C%20that%20arose%20from%20the%20whole%20genome%20duplication" ; "display=Protein%20similar%20to%20mammalian%20oxysterol-binding%20protein" ; "dbxref=SGD:S000000081" ; "orf_classification=Verified
chrI	SGD	CDS	192619	196185	.	+	0	Parent=YAR042W_mRNA" ; "Name=YAR042W_CDS" ; "orf_classification=Verified
chrI	SGD	mRNA	192619	196185	.	+	.	ID "YAR042W_mRNA" ; "Name=YAR042W_mRNA" ; "Parent=YAR042W
chrI	SGD	gene	201467	201787	.	-	.	ID "YAR047C" ; "Name=YAR047C" ; "Ontology_term=GO:0003674,GO:0005575,GO:0008150" ; "Note=Dubious%20open%20reading%20frame%3B%20unlikely%20to%20encode%20a%20functional%20protein%2C%20based%20on%20available%20experimental%20and%20comparative%20sequence%20data" ; "display=Dubious%20open%20reading%20frame" ; "dbxref=SGD:S000000083" ; "orf_classification=Dubious
chrI	SGD	CDS	201467	201787	.	-	0	Parent=YAR047C_mRNA" ; "Name=YAR047C_CDS" ; "orf_classification=Dubious
chrI	SGD	mRNA	201467	201787	.	-	.	ID "YAR047C_mRNA" ; "Name=YAR047C_mRNA" ; "Parent=YAR047C
chrI	SGD	gene	203403	208016	.	+	.	ID "YAR050W" ; "Name=YAR050W" ; "gene=FLO1" ; "Alias=FLO1,FLO2,FLO4" ; "Ontology_term=GO:0000128,GO:0000501,GO:0005537,GO:0009277,GO:0034605,GO:0070301,GO:0071361" ; "Note=Lectin-like%20protein%20involved%20in%20flocculation%3B%20cell%20wall%20protein%20that%20binds%20mannose%20chains%20on%20the%20surface%20of%20other%20cells%2C%20confers%20floc-forming%20ability%20that%20is%20chymotrypsin%20sensitive%20and%20heat%20resistant%3B%20FLO1%20has%20a%20paralog%2C%20FLO5%2C%20that%20arose%20from%20a%20segmental%20duplication" ; "display=Lectin-like%20protein%20involved%20in%20flocculation" ; "dbxref=SGD:S000000084" ; "orf_classification=Verified
chrI	SGD	CDS	203403	208016	.	+	0	Parent=YAR050W_mRNA" ; "Name=YAR050W_CDS" ; "orf_classification=Verified
chrI	SGD	mRNA	203403	208016	.	+	.	ID "YAR050W_mRNA" ; "Name=YAR050W_mRNA" ; "Parent=YAR050W
chrI	SGD	gene	208367	208663	.	+	.	ID "YAR053W" ; "Name=YAR053W" ; "Ontology_term=GO:0003674,GO:0005575,GO:0008150" ; "Note=Dubious%20open%20reading%20frame%3B%20unlikely%20to%20encode%20a%20functional%20protein%2C%20based%20on%20available%20experimental%20and%20comparative%20sequence%20data" ; "display=Dubious%20open%20reading%20frame" ; "dbxref=SGD:S000000085" ; "orf_classification=Dubious
chrI	SGD	CDS	208367	208663	.	+	0	Parent=YAR053W_mRNA" ; "Name=YAR053W_CDS" ; "orf_classification=Dubious
chrI	SGD	mRNA	208367	208663	.	+	.	ID "YAR053W_mRNA" ; "Name=YAR053W_mRNA" ; "Parent=YAR053W
chrI	SGD	long_terminal_repeat	209448	209778	.	-	.	ID "YARCdelta8" ; "Name=YARCdelta8" ; "Ontology_term=SO:0000286" ; "Note=Ty1%20LTR" ; "display=Ty1%20LTR" ; "dbxref=SGD:S000006791
chrI	SGD	ARS	214888	215644	.	.	.	ID "ARS111" ; "Name=ARS111" ; "Alias=ARSI-215" ; "Note=Autonomously%20Replicating%20Sequence" ; "display=Autonomously%20Replicating%20Sequence" ; "dbxref=SGD:S000121256
chrI	SGD	gene	217157	217492	.	-	.	ID "YAR060C" ; "Name=YAR060C" ; "Ontology_term=GO:0003674,GO:0005575,GO:0008150" ; "Note=Dubious%20open%20reading%20frame%3B%20unlikely%20to%20encode%20a%20functional%20protein%2C%20based%20on%20available%20experimental%20and%20comparative%20sequence%20data%3B%20YAR060C%20has%20a%20paralog%2C%20YHR212C%2C%20that%20arose%20from%20a%20segmental%20duplication" ; "display=Dubious%20open%20reading%20frame" ; "dbxref=SGD:S000000086" ; "orf_classification=Dubious
chrI	SGD	CDS	217157	217492	.	-	0	Parent=YAR060C_mRNA" ; "Name=YAR060C_CDS" ; "orf_classification=Dubious
chrI	SGD	mRNA	217157	217492	.	-	.	ID "YAR060C_mRNA" ; "Name=YAR060C_mRNA" ; "Parent=YAR060C
chrI	SGD	pseudogene	218140	218343	.	+	.	ID "YAR061W" ; "Name=YAR061W" ; "Ontology_term=GO:0003674,GO:0005575,GO:0008150" ; "Note=Pseudogenic%20fragment%20with%20similarity%20to%20flocculins%3B%20YAR061W%20has%20a%20paralog%2C%20YHR212W-A%2C%20that%20arose%20from%20a%20segmental%20duplication" ; "display=Pseudogenic%20fragment%20with%20similarity%20to%20flocculins" ; "dbxref=SGD:S000000087
chrI	SGD	pseudogene	218549	219145	.	+	.	ID "YAR062W" ; "Name=YAR062W" ; "Ontology_term=GO:0003674,GO:0005575,GO:0008150" ; "Note=Pseudogenic%20fragment%20with%20similarity%20to%20flocculins%3B%20YAR062W%20has%20a%20paralog%2C%20YHR213W%2C%20that%20arose%20from%20a%20segmental%20duplication" ; "display=Pseudogenic%20fragment%20with%20similarity%20to%20flocculins" ; "dbxref=SGD:S000000088
chrI	SGD	gene	220198	220497	.	+	.	ID "YAR064W" ; "Name=YAR064W" ; "Ontology_term=GO:0003674,GO:0005575,GO:0008150" ; "Note=Pseudogenic%20fragment%20with%20similarity%20to%20flocculins%3B%20YAR064W%20has%20a%20paralog%2C%20YHR213W-B%2C%20that%20arose%20from%20a%20segmental%20duplication" ; "display=Pseudogenic%20fragment%20with%20similarity%20to%20flocculins" ; "dbxref=SGD:S000000089" ; "orf_classification=Uncharacterized
chrI	SGD	CDS	220198	220497	.	+	0	Parent=YAR064W_mRNA" ; "Name=YAR064W_CDS" ; "orf_classification=Uncharacterized
chrI	SGD	mRNA	220198	220497	.	+	.	ID "YAR064W_mRNA" ; "Name=YAR064W_mRNA" ; "Parent=YAR064W
chrI	SGD	gene	221049	221660	.	+	.	ID "YAR066W" ; "Name=YAR066W" ; "Ontology_term=GO:0003674,GO:0005575,GO:0008150" ; "Note=Putative%20GPI%20protein%3B%20YAR066W%20has%20a%20paralog%2C%20YHR214W%2C%20that%20arose%20from%20a%20segmental%20duplication" ; "display=Putative%20GPI%20protein" ; "dbxref=SGD:S000002144" ; "orf_classification=Uncharacterized
chrI	SGD	CDS	221049	221660	.	+	0	Parent=YAR066W_mRNA" ; "Name=YAR066W_CDS" ; "orf_classification=Uncharacterized
chrI	SGD	mRNA	221049	221660	.	+	.	ID "YAR066W_mRNA" ; "Name=YAR066W_mRNA" ; "Parent=YAR066W
chrI	SGD	gene	222406	222891	.	+	.	ID "YAR068W" ; "Name=YAR068W" ; "Ontology_term=GO:0003674,GO:0005575,GO:0008150" ; "Note=Fungal-specific%20protein%20of%20unknown%20function%3B%20induced%20in%20respiratory-deficient%20cells%3B%20YAR068W%20has%20a%20paralog%2C%20YHR214W-A%2C%20that%20arose%20from%20a%20segmental%20duplication" ; "display=Fungal-specific%20protein%20of%20unknown%20function" ; "dbxref=SGD:S000000091" ; "orf_classification=Uncharacterized
chrI	SGD	CDS	222406	222891	.	+	0	Parent=YAR068W_mRNA" ; "Name=YAR068W_CDS" ; "orf_classification=Uncharacterized
chrI	SGD	mRNA	222406	222891	.	+	.	ID "YAR068W_mRNA" ; "Name=YAR068W_mRNA" ; "Parent=YAR068W
chrI	SGD	ARS	222880	224046	.	.	.	ID "ARS112" ; "Name=ARS112" ; "Alias=ARSI-223" ; "Note=Autonomously%20Replicating%20Sequence" ; "display=Autonomously%20Replicating%20Sequence" ; "dbxref=SGD:S000121257
chrI	SGD	gene	224011	224304	.	-	.	ID "YAR069C" ; "Name=YAR069C" ; "Ontology_term=GO:0003674,GO:0005575,GO:0008150" ; "Note=Dubious%20open%20reading%20frame%3B%20unlikely%20to%20encode%20a%20protein%2C%20based%20on%20available%20experimental%20and%20comparative%20sequence%20data%3B%20YAR069C%20has%20a%20paralog%2C%20YHR214C-D%2C%20that%20arose%20from%20a%20segmental%20duplication" ; "display=Dubious%20open%20reading%20frame" ; "dbxref=SGD:S000000092" ; "orf_classification=Dubious
chrI	SGD	CDS	224011	224304	.	-	0	Parent=YAR069C_mRNA" ; "Name=YAR069C_CDS" ; "orf_classification=Dubious
chrI	SGD	mRNA	224011	224304	.	-	.	ID "YAR069C_mRNA" ; "Name=YAR069C_mRNA" ; "Parent=YAR069C
chrI	SGD	gene	224563	224862	.	-	.	ID "YAR070C" ; "Name=YAR070C" ; "Ontology_term=GO:0003674,GO:0005575,GO:0008150" ; "Note=Dubious%20open%20reading%20frame%3B%20unlikely%20to%20encode%20a%20protein%2C%20based%20on%20available%20experimental%20and%20comparative%20sequence%20data%3B%20YAR070C%20has%20a%20paralog%2C%20YHR214C-B%2C%20that%20arose%20from%20a%20segmental%20duplication" ; "display=Dubious%20open%20reading%20frame" ; "dbxref=SGD:S000000093" ; "orf_classification=Dubious
chrI	SGD	CDS	224563	224862	.	-	0	Parent=YAR070C_mRNA" ; "Name=YAR070C_CDS" ; "orf_classification=Dubious
chrI	SGD	mRNA	224563	224862	.	-	.	ID "YAR070C_mRNA" ; "Name=YAR070C_mRNA" ; "Parent=YAR070C
chrI	landmark	region	225460	226863	.	+	.	ID "PHO11
chrI	SGD	gene	225460	226863	.	+	.	ID "YAR071W" ; "Name=YAR071W" ; "gene=PHO11" ; "Alias=PHO11" ; "Ontology_term=GO:0003993,GO:0005576,GO:0006796" ; "Note=One%20of%20three%20repressible%20acid%20phosphatases%3B%20glycoprotein%20that%20is%20transported%20to%20the%20cell%20surface%20by%20the%20secretory%20pathway%3B%20induced%20by%20phosphate%20starvation%20and%20coordinately%20regulated%20by%20PHO4%20and%20PHO2%3B%20PHO11%20has%20a%20paralog%2C%20PHO12%2C%20that%20arose%20from%20a%20segmental%20duplication" ; "display=One%20of%20three%20repressible%20acid%20phosphatases" ; "dbxref=SGD:S000000094" ; "orf_classification=Verified
chrI	SGD	CDS	225460	226863	.	+	0	Parent=YAR071W_mRNA" ; "Name=YAR071W_CDS" ; "orf_classification=Verified
chrI	SGD	mRNA	225460	226863	.	+	.	ID "YAR071W_mRNA" ; "Name=YAR071W_mRNA" ; "Parent=YAR071W
chrI	SGD	gene	227742	228953	.	+	.	ID "YAR073W" ; "Name=YAR073W" ; "gene=IMD1" ; "Alias=IMD1" ; "Ontology_term=GO:0003674,GO:0003938,GO:0005575,GO:0008150" ; "Note=Nonfunctional%20protein%20with%20homology%20to%20IMP%20dehydrogenase%3B%20blocked%20reading%20frame%2C%20located%20close%20to%20the%20telomere%3B%20not%20expressed%20at%20detectable%20levels%3B%20YAR073W%20and%20YAR075W%20comprise%20a%20continuous%20reading%20frame%20in%20most%20strains%20of%20S.%20cerevisiae%3B%20YAR073W%2FYAR075W%20together%20have%20a%20paralog%2C%20IMD2%2C%20that%20arose%20from%20a%20segmental%20duplication" ; "display=Nonfunctional%20protein%20with%20homology%20to%20IMP%20dehydrogenase" ; "dbxref=SGD:S000000095" ; "orf_classification=Dubious
chrI	SGD	CDS	227742	228953	.	+	0	Parent=YAR073W_mRNA" ; "Name=YAR073W_CDS" ; "orf_classification=Dubious
chrI	SGD	mRNA	227742	228953	.	+	.	ID "YAR073W_mRNA" ; "Name=YAR073W_mRNA" ; "Parent=YAR073W
chrI	SGD	gene	228844	229317	.	+	.	ID "YAR075W" ; "Name=YAR075W" ; "Ontology_term=GO:0003674,GO:0003938,GO:0005575,GO:0008150" ; "Note=Non-functional%20protein%20with%20homology%20IMP%20dehydrogenase%3B%20YAR073W%2FIMD1%20and%20YAR075W%20comprise%20a%20continuous%20reading%20frame%20in%20most%20strains%20of%20S.%20cerevisiae%3B%20YAR073W%2FYAR075W%20together%20have%20a%20paralog%2C%20IMD2%2C%20that%20arose%20from%20a%20segmental%20duplication" ; "display=Non-functional%20protein%20with%20homology%20IMP%20dehydrogenase" ; "dbxref=SGD:S000002145" ; "orf_classification=Dubious
chrI	SGD	CDS	228844	229317	.	+	0	Parent=YAR075W_mRNA" ; "Name=YAR075W_CDS" ; "orf_classification=Dubious
chrI	SGD	mRNA	228844	229317	.	+	.	ID "YAR075W_mRNA" ; "Name=YAR075W_mRNA" ; "Parent=YAR075W
chrI	SGD	X_element	229411	229871	.	+	.	ID "TEL01R-XC" ; "Name=TEL01R-XC" ; "Note=Telomeric%20X%20element%20Core%20sequence%20on%20the%20right%20arm%20of%20Chromosome%20I%3B%20contains%20an%20ARS%20consensus%20sequence%20and%20an%20Abf1p%20binding%20site%20consensus%20sequence" ; "display=Telomeric%20X%20element%20Core%20sequence%20on%20the%20right%20arm%20of%20Chromosome%20I" ; "dbxref=SGD:S000028939
chrI	SGD	nucleotide_match	229451	229461	.	+	.	ID "TEL01R-XC_nucleotide_match" ; "Name=TEL01R-XC_nucleotide_match" ; "dbxref=SGD:S000028939
chrI	SGD	binding_site	229670	229682	.	+	.	ID "TEL01R-XC_binding_site" ; "Name=TEL01R-XC_binding_site" ; "dbxref=SGD:S000028939
chrI	SGD	telomere	229411	230218	.	+	.	ID "TEL01R" ; "Name=TEL01R" ; "Note=Telomeric%20region%20on%20the%20right%20arm%20of%20Chromosome%20I%3B%20composed%20of%20an%20X%20element%20core%20sequence%20and%20a%20short%20terminal%20stretch%20of%20telomeric%20repeats" ; "display=Telomeric%20region%20on%20the%20right%20arm%20of%20Chromosome%20I" ; "dbxref=SGD:S000028937
chrI	SGD	telomeric_repeat	230121	230218	.	+	.	ID "TEL01R-TR" ; "Name=TEL01R-TR" ; "Note=Terminal%20telomeric%20repeats%20on%20the%20right%20arm%20of%20Chromosome%20I" ; "display=Terminal%20telomeric%20repeats%20on%20the%20right%20arm%20of%20Chromosome%20I" ; "dbxref=SGD:S000028938
chrII	SGD	chromosome	1	813184	.	.	.	ID "chrII" ; "dbxref=NCBI:NC_001134" ; "Name=chrII
chrII	SGD	Y_prime_element	1	5848	.	-	.	ID "TEL02L-YP" ; "Name=TEL02L-YP" ; "Note=Telomeric%20short%20Y%27%20element%20on%20the%20left%20arm%20of%20Chromosome%20II%3B%20contains%20an%20ARS%20consensus%20sequence%2C%20a%20region%20of%2036-bp%20repeats%2C%20and%20four%20ORFs%20%28YBL111C%2C%20YBL112C%2C%20YBL113C%2C%20YBL113W-A%29" ; "display=Telomeric%20short%20Y%27%20element%20on%20the%20left%20arm%20of%20Chromosome%20II" ; "dbxref=SGD:S000028870
chrII	SGD	nucleotide_match	81	91	.	+	.	ID "TEL02L-YP_nucleotide_match" ; "Name=TEL02L-YP_nucleotide_match" ; "dbxref=SGD:S000028870
chrII	SGD	repeat_region	1479	2414	.	+	.	ID "TEL02L-YP_repeat_region" ; "Name=TEL02L-YP_repeat_region" ; "dbxref=SGD:S000028870
chrII	SGD	telomere	1	6608	.	-	.	ID "TEL02L" ; "Name=TEL02L" ; "Note=Telomeric%20region%20on%20the%20left%20arm%20of%20Chromosome%20II%3B%20composed%20of%20an%20X%20element%20core%20sequence%2C%20X%20element%20combinatorial%20repeats%2C%20and%20a%20short%20Y%27%20element" ; "display=Telomeric%20region%20on%20the%20left%20arm%20of%20Chromosome%20II" ; "dbxref=SGD:S000028867
chrII	SGD	gene	280	2658	.	-	.	ID "YBL113C" ; "Name=YBL113C" ; "Ontology_term=GO:0004386,GO:0005575,GO:0008150" ; "Note=Helicase-like%20protein%20encoded%20within%20the%20telomeric%20Y%27%20element" ; "display=Helicase-like%20protein%20encoded%20within%20the%20telomeric%20Y%27%20element" ; "dbxref=SGD:S000002153" ; "orf_classification=Uncharacterized
chrII	SGD	CDS	280	2658	.	-	0	Parent=YBL113C_mRNA" ; "Name=YBL113C_CDS" ; "orf_classification=Uncharacterized
chrII	SGD	mRNA	280	2658	.	-	.	ID "YBL113C_mRNA" ; "Name=YBL113C_mRNA" ; "Parent=YBL113C
chrII	SGD	gene	646	1128	.	+	.	ID "YBL113W-A" ; "Name=YBL113W-A" ; "Ontology_term=GO:0003674,GO:0005575,GO:0008150" ; "Note=Dubious%20open%20reading%20frame%3B%20unlikely%20to%20encode%20a%20functional%20protein%2C%20based%20on%20available%20experimental%20and%20comparative%20sequence%20data%3B%20identified%20by%20gene-trapping%2C%20microarray-based%20expression%20analysis%2C%20and%20genome-wide%20homology%20searching" ; "display=Dubious%20open%20reading%20frame" ; "dbxref=SGD:S000028599" ; "orf_classification=Dubious
chrII	SGD	CDS	646	1128	.	+	0	Parent=YBL113W-A_mRNA" ; "Name=YBL113W-A_CDS" ; "orf_classification=Dubious
chrII	SGD	mRNA	646	1128	.	+	.	ID "YBL113W-A_mRNA" ; "Name=YBL113W-A_mRNA" ; "Parent=YBL113W-A
chrII	SGD	gene	2582	2899	.	-	.	ID "YBL112C" ; "Name=YBL112C" ; "Ontology_term=GO:0003674,GO:0005575,GO:0008150" ; "Note=Putative%20protein%20of%20unknown%20function%3B%20YBL112C%20is%20contained%20within%20TEL02L" ; "display=Putative%20protein%20of%20unknown%20function" ; "dbxref=SGD:S000002152" ; "orf_classification=Uncharacterized
chrII	SGD	CDS	2582	2899	.	-	0	Parent=YBL112C_mRNA" ; "Name=YBL112C_CDS" ; "orf_classification=Uncharacterized
chrII	SGD	mRNA	2582	2899	.	-	.	ID "YBL112C_mRNA" ; "Name=YBL112C_mRNA" ; "Parent=YBL112C
chrII	SGD	gene	2907	5009	.	-	.	ID "YBL111C" ; "Name=YBL111C" ; "Ontology_term=GO:0003674,GO:0005739,GO:0008150" ; "Note=Helicase-like%20protein%20encoded%20within%20the%20telomeric%20Y%27%20element%3B%20relocalizes%20from%20mitochondrion%20to%20cytoplasm%20upon%20DNA%20replication%20stress" ; "display=Helicase-like%20protein%20encoded%20within%20the%20telomeric%20Y%27%20element" ; "dbxref=SGD:S000002151" ; "orf_classification=Verified
chrII	SGD	CDS	2907	4116	.	-	1	Parent=YBL111C_mRNA" ; "Name=YBL111C_CDS" ; "orf_classification=Verified
chrII	SGD	CDS	4216	5009	.	-	0	Parent=YBL111C_mRNA" ; "Name=YBL111C_CDS" ; "orf_classification=Verified
chrII	SGD	intron	4117	4215	.	-	.	Parent=YBL111C_mRNA" ; "Name=YBL111C_intron" ; "orf_classification=Verified
chrII	SGD	mRNA	2907	5009	.	-	.	ID "YBL111C_mRNA" ; "Name=YBL111C_mRNA" ; "Parent=YBL111C
chrII	SGD	gene	5790	6125	.	+	.	ID "YBL109W" ; "Name=YBL109W" ; "Ontology_term=GO:0003674,GO:0005575,GO:0008150" ; "Note=Dubious%20open%20reading%20frame%3B%20unlikely%20to%20encode%20a%20functional%20protein%2C%20based%20on%20available%20experimental%20and%20comparative%20sequence%20data" ; "display=Dubious%20open%20reading%20frame" ; "dbxref=SGD:S000002150" ; "orf_classification=Dubious
chrII	SGD	CDS	5790	6125	.	+	0	Parent=YBL109W_mRNA" ; "Name=YBL109W_CDS" ; "orf_classification=Dubious
chrII	SGD	mRNA	5790	6125	.	+	.	ID "YBL109W_mRNA" ; "Name=YBL109W_mRNA" ; "Parent=YBL109W
chrII	SGD	X_element_combinatorial_repeat	5849	6138	.	-	.	ID "TEL02L-XR" ; "Name=TEL02L-XR" ; "Note=Telomeric%20X%20element%20combinatorial%20repeat%20on%20the%20left%20arm%20of%20Chr%20II%3B%20contains%20repeats%20of%20the%20D%2C%20C%2C%20B%20and%20A%20types%2C%20Tbf1p%20binding%20sites%2C%20and%20ORF%20YBL109W%3B%20formerly%20called%20SubTelomeric%20Repeats" ; "display=Telomeric%20X%20element%20combinatorial%20repeat%20on%20the%20left%20arm%20of%20Chr%20II" ; "dbxref=SGD:S000028869
chrII	SGD	X_element	6139	6608	.	-	.	ID "TEL02L-XC" ; "Name=TEL02L-XC" ; "Note=Telomeric%20X%20element%20Core%20sequence%20on%20the%20left%20arm%20of%20Chromosome%20II%3B%20contains%20an%20ARS%20consensus%20sequence%20and%20an%20Abf1p%20binding%20site%20consensus%20sequence" ; "display=Telomeric%20X%20element%20Core%20sequence%20on%20the%20left%20arm%20of%20Chromosome%20II" ; "dbxref=SGD:S000028868
chrII	SGD	nucleotide_match	6560	6570	.	-	.	ID "TEL02L-XC_nucleotide_match" ; "Name=TEL02L-XC_nucleotide_match" ; "dbxref=SGD:S000028868
chrII	SGD	binding_site	6339	6351	.	-	.	ID "TEL02L-XC_binding_site" ; "Name=TEL02L-XC_binding_site" ; "dbxref=SGD:S000028868
chrII	SGD	gene	7605	7733	.	-	.	ID "YBL108C-A" ; "Name=YBL108C-A" ; "gene=PAU9" ; "Alias=PAU9" ; "Ontology_term=GO:0003674,GO:0005575,GO:0008150" ; "Note=Protein%20of%20unknown%20function%3B%20member%20of%20the%20seripauperin%20multigene%20family%20encoded%20mainly%20in%20subtelomeric%20regions" ; "display=Protein%20of%20unknown%20function" ; "dbxref=SGD:S000007592" ; "orf_classification=Verified
chrII	SGD	CDS	7605	7733	.	-	0	Parent=YBL108C-A_mRNA" ; "Name=YBL108C-A_CDS" ; "orf_classification=Verified
chrII	SGD	mRNA	7605	7733	.	-	.	ID "YBL108C-A_mRNA" ; "Name=YBL108C-A_mRNA" ; "Parent=YBL108C-A
chrII	SGD	gene	8177	8482	.	+	.	ID "YBL108W" ; "Name=YBL108W" ; "Ontology_term=GO:0003674,GO:0005575,GO:0008150" ; "Note=Dubious%20open%20reading%20frame%3B%20unlikely%20to%20encode%20a%20functional%20protein%2C%20based%20on%20available%20experimental%20and%20comparative%20sequence%20data" ; "display=Dubious%20open%20reading%20frame" ; "dbxref=SGD:S000000204" ; "orf_classification=Dubious
chrII	SGD	CDS	8177	8482	.	+	0	Parent=YBL108W_mRNA" ; "Name=YBL108W_CDS" ; "orf_classification=Dubious
chrII	SGD	mRNA	8177	8482	.	+	.	ID "YBL108W_mRNA" ; "Name=YBL108W_mRNA" ; "Parent=YBL108W
chrII	SGD	long_terminal_repeat	8848	9092	.	+	.	ID "YBLWdelta1" ; "Name=YBLWdelta1" ; "Ontology_term=SO:0000286" ; "Note=Ty1%20LTR" ; "display=Ty1%20LTR" ; "dbxref=SGD:S000006798
chrII	SGD	long_terminal_repeat	9093	9424	.	+	.	ID "YBLWdelta2" ; "Name=YBLWdelta2" ; "Ontology_term=SO:0000286" ; "Note=Ty2%20LTR" ; "display=Ty2%20LTR" ; "dbxref=SGD:S000006799
chrII	SGD	gene	9268	9372	.	+	.	ID "YBL107W-A" ; "Name=YBL107W-A" ; "Ontology_term=GO:0003674,GO:0005575,GO:0008150" ; "Note=Dubious%20open%20reading%20frame%3B%20unlikely%20to%20encode%20a%20functional%20protein%2C%20based%20on%20available%20experimental%20and%20comparative%20sequence%20data%3B%20completely%20overlaps%20the%20Ty2%20LTR%20YBLWdelta2%3B%20YBL107W-A%20has%20a%20paralog%2C%20YER138W-A%2C%20that%20arose%20from%20a%20single-locus%20duplication" ; "display=Dubious%20open%20reading%20frame" ; "dbxref=SGD:S000007229" ; "orf_classification=Dubious
chrII	SGD	CDS	9268	9372	.	+	0	Parent=YBL107W-A_mRNA" ; "Name=YBL107W-A_CDS" ; "orf_classification=Dubious
chrII	SGD	mRNA	9268	9372	.	+	.	ID "YBL107W-A_mRNA" ; "Name=YBL107W-A_mRNA" ; "Parent=YBL107W-A
chrII	SGD	long_terminal_repeat	9425	9518	.	+	.	ID "YBLWdelta3" ; "Name=YBLWdelta3" ; "Ontology_term=SO:0000286" ; "Note=Ty1%20LTR" ; "display=Ty1%20LTR" ; "dbxref=SGD:S000006800
chrII	SGD	tRNA	9583	9666	.	+	.	ID "tL%28UAA%29B1" ; "Name=tL%28UAA%29B1" ; "Ontology_term=GO:0005829,GO:0006414,GO:0030533" ; "Note=Leucine%20tRNA%20%28tRNA-Leu%29%2C%20predicted%20by%20tRNAscan-SE%20analysis" ; "display=Leucine%20tRNA%20%28tRNA-Leu%29%2C%20predicted%20by%20tRNAscan-SE%20analysis" ; "dbxref=SGD:S000006647
chrII	SGD	noncoding_exon	9583	9666	.	+	.	Parent=tL%28UAA%29B1" ; "Name=tL%28UAA%29B1_noncoding_exon" ; "dbxref=SGD:S000006647
chrII	SGD	gene	9961	10551	.	-	.	ID "YBL107C" ; "Name=YBL107C" ; "gene=MIX23" ; "Alias=MIX23,MIC23" ; "Ontology_term=GO:0003674,GO:0005737,GO:0005758,GO:0008150" ; "Note=Mitochondrial%20intermembrane%20space%20protein%20of%20unknown%20function%3B%20imported%20via%20the%20MIA%20import%20machinery%3B%20contains%20an%20unusual%20twin%20cysteine%20motif%20%28CX13C%20CX14C%29" ; "display=Mitochondrial%20intermembrane%20space%20protein%20of%20unknown%20function" ; "dbxref=SGD:S000000203" ; "orf_classification=Verified
chrII	SGD	CDS	9961	10551	.	-	0	Parent=YBL107C_mRNA" ; "Name=YBL107C_CDS" ; "orf_classification=Verified
chrII	SGD	mRNA	9961	10551	.	-	.	ID "YBL107C_mRNA" ; "Name=YBL107C_mRNA" ; "Parent=YBL107C
chrII	SGD	gene	10847	13879	.	-	.	ID "YBL106C" ; "Name=YBL106C" ; "gene=SRO77" ; "Alias=SRO77,SNI2,SOP2" ; "Ontology_term=GO:0003674,GO:0005886,GO:0006887,GO:0006893" ; "Note=Protein%20with%20roles%20in%20exocytosis%20and%20cation%20homeostasis%3B%20functions%20in%20docking%20and%20fusion%20of%20post-Golgi%20vesicles%20with%20plasma%20membrane%3B%20homolog%20of%20Drosophila%20lethal%20giant%20larvae%20tumor%20suppressor%3B%20interacts%20with%20SNARE%20protein%20Sec9p%3B%20SRO77%20has%20a%20paralog%2C%20SRO7%2C%20that%20arose%20from%20the%20whole%20genome%20duplication" ; "display=Protein%20with%20roles%20in%20exocytosis%20and%20cation%20homeostasis" ; "dbxref=SGD:S000000202" ; "orf_classification=Verified
chrII	SGD	CDS	10847	13879	.	-	0	Parent=YBL106C_mRNA" ; "Name=YBL106C_CDS" ; "orf_classification=Verified
chrII	SGD	mRNA	10847	13879	.	-	.	ID "YBL106C_mRNA" ; "Name=YBL106C_mRNA" ; "Parent=YBL106C
chrII	SGD	gene	14241	17696	.	-	.	ID "YBL105C" ; "Name=YBL105C" ; "gene=PKC1" ; "Alias=PKC1,CLY15,CLY5,CLY7,HPO2,STT1" ; "Ontology_term=GO:0004697,GO:0005634,GO:0005737,GO:0005856,GO:0005886,GO:0006468,GO:0007015,GO:0007165,GO:0030242,GO:0030427,GO:0032165,GO:0033962,GO:0035556,GO:0060211,GO:0060237" ; "Note=Protein%20serine%2Fthreonine%20kinase%3B%20essential%20for%20cell%20wall%20remodeling%20during%20growth%3B%20localized%20to%20sites%20of%20polarized%20growth%20and%20the%20mother-daughter%20bud%20neck%3B%20homolog%20of%20the%20alpha%2C%20beta%2C%20and%20gamma%20isoforms%20of%20mammalian%20protein%20kinase%20C%20%28PKC%29" ; "display=Protein%20serine%2Fthreonine%20kinase" ; "dbxref=SGD:S000000201" ; "orf_classification=Verified
chrII	SGD	CDS	14241	17696	.	-	0	Parent=YBL105C_mRNA" ; "Name=YBL105C_CDS" ; "orf_classification=Verified
chrII	SGD	mRNA	14241	17696	.	-	.	ID "YBL105C_mRNA" ; "Name=YBL105C_mRNA" ; "Parent=YBL105C
chrII	SGD	gene	18177	21293	.	-	.	ID "YBL104C" ; "Name=YBL104C" ; "gene=SEA4" ; "Alias=SEA4,YBL103C-A" ; "Ontology_term=GO:0003674,GO:0005737,GO:0008150,GO:0035859,GO:0097042" ; "Note=Subunit%20of%20the%20SEA%20%28Seh1-associated%29%20complex%3B%20SEA%20is%20a%20coatomer-related%20complex%20that%20associates%20dynamically%20with%20the%20vacuole%3B%20has%20an%20N-terminal%20beta-propeller%20fold%20and%20a%20C-terminal%20RING%20motif%3B%20promoter%20contains%20multiple%20GCN4%20binding%20sites" ; "display=Subunit%20of%20the%20SEA%20%28Seh1-associated%29%20complex" ; "dbxref=SGD:S000000200" ; "orf_classification=Verified
chrII	SGD	CDS	18177	21293	.	-	0	Parent=YBL104C_mRNA" ; "Name=YBL104C_CDS" ; "orf_classification=Verified
chrII	SGD	mRNA	18177	21293	.	-	.	ID "YBL104C_mRNA" ; "Name=YBL104C_mRNA" ; "Parent=YBL104C
chrII	SGD	gene	22076	23536	.	-	.	ID "YBL103C" ; "Name=YBL103C" ; "gene=RTG3" ; "Alias=RTG3" ; "Ontology_term=GO:0000422,GO:0000981,GO:0001085,GO:0005634,GO:0005737,GO:0031930,GO:0042991,GO:0043565,GO:0045944,GO:0071400" ; "Note=bHLH%2FZip%20transcription%20factor%20for%20retrograde%20%28RTG%29%20and%20TOR%20pathways%3B%20forms%20a%20complex%20with%20another%20bHLH%2FZip%20protein%2C%20Rtg1p%2C%20to%20activate%20the%20pathways%3B%20target%20of%20Hog1p" ; "display=bHLH%2FZip%20transcription%20factor%20for%20retrograde%20%28RTG%29%20and%20TOR%20pathways" ; "dbxref=SGD:S000000199" ; "orf_classification=Verified
chrII	SGD	CDS	22076	23536	.	-	0	Parent=YBL103C_mRNA" ; "Name=YBL103C_CDS" ; "orf_classification=Verified
chrII	SGD	mRNA	22076	23536	.	-	.	ID "YBL103C_mRNA" ; "Name=YBL103C_mRNA" ; "Parent=YBL103C
chrII	SGD	gene	24098	24745	.	+	.	ID "YBL102W" ; "Name=YBL102W" ; "gene=SFT2" ; "Alias=SFT2" ; "Ontology_term=GO:0000138,GO:0000139,GO:0003674,GO:0016021,GO:0042147" ; "Note=Tetra-spanning%20membrane%20protein%20found%20mostly%20in%20the%20late%20Golgi%3B%20non-essential%3B%20can%20suppress%20some%20sed5%20alleles%3B%20may%20be%20part%20of%20the%20transport%20machinery%2C%20but%20precise%20function%20is%20unknown%3B%20similar%20to%20mammalian%20syntaxin%205" ; "display=Tetra-spanning%20membrane%20protein%20found%20mostly%20in%20the%20late%20Golgi" ; "dbxref=SGD:S000000198" ; "orf_classification=Verified
chrII	SGD	CDS	24098	24745	.	+	0	Parent=YBL102W_mRNA" ; "Name=YBL102W_CDS" ; "orf_classification=Verified
chrII	SGD	mRNA	24098	24745	.	+	.	ID "YBL102W_mRNA" ; "Name=YBL102W_mRNA" ; "Parent=YBL102W
chrII	SGD	gene	24946	28299	.	-	.	ID "YBL101C" ; "Name=YBL101C" ; "gene=ECM21" ; "Alias=ECM21,ART2" ; "Ontology_term=GO:0005737,GO:0031625,GO:0070086" ; "Note=Protein%20involved%20in%20regulating%20endocytosis%20of%20plasma%20membrane%20proteins%3B%20identified%20as%20a%20substrate%20for%20ubiquitination%20by%20Rsp5p%20and%20deubiquitination%20by%20Ubp2p%3B%20promoter%20contains%20several%20Gcn4p%20binding%20elements%3B%20ECM21%20has%20a%20paralog%2C%20CSR2%2C%20that%20arose%20from%20the%20whole%20genome%20duplication" ; "display=Protein%20involved%20in%20regulating%20endocytosis%20of%20plasma%20membrane%20proteins" ; "dbxref=SGD:S000000197" ; "orf_classification=Verified
chrII	SGD	CDS	24946	28299	.	-	0	Parent=YBL101C_mRNA" ; "Name=YBL101C_CDS" ; "orf_classification=Verified
chrII	SGD	mRNA	24946	28299	.	-	.	ID "YBL101C_mRNA" ; "Name=YBL101C_mRNA" ; "Parent=YBL101C
chrII	SGD	gene	28427	28546	.	+	.	ID "YBL100W-C" ; "Name=YBL100W-C" ; "Alias=YBL101W-C" ; "Ontology_term=GO:0003674,GO:0005575,GO:0008150" ; "Note=Putative%20protein%20of%20unknown%20function%3B%20identified%20by%20gene-trapping%2C%20microarray-based%20expression%20analysis%2C%20and%20genome-wide%20homology%20searching" ; "display=Putative%20protein%20of%20unknown%20function" ; "dbxref=SGD:S000028598" ; "orf_classification=Uncharacterized
chrII	SGD	CDS	28427	28546	.	+	0	Parent=YBL100W-C_mRNA" ; "Name=YBL100W-C_CDS" ; "orf_classification=Uncharacterized
chrII	SGD	mRNA	28427	28546	.	+	.	ID "YBL100W-C_mRNA" ; "Name=YBL100W-C_mRNA" ; "Parent=YBL100W-C
chrII	SGD	ARS	28942	29160	.	.	.	ID "ARS230" ; "Name=ARS230" ; "Alias=ARS201.5,ARSII-29" ; "Note=Autonomously%20Replicating%20Sequence" ; "display=Autonomously%20Replicating%20Sequence" ; "dbxref=SGD:S000118996
chrII	SGD	long_terminal_repeat	29644	29975	.	+	.	ID "YBLWdelta4" ; "Name=YBLWdelta4" ; "Ontology_term=SO:0000286" ; "Note=Ty2%20LTR" ; "display=Ty2%20LTR" ; "dbxref=SGD:S000006801
chrII	SGD	LTR_retrotransposon	29644	35602	.	+	.	ID "YBLWTy2-1" ; "Name=YBLWTy2-1" ; "Alias=Ty2" ; "Ontology_term=SO:0000180" ; "Note=Ty2%20element%2C%20LTR%20retrotransposon%20of%20the%20Copia%20%28Pseudoviridae%29%20group%3B%20contains%20co-transcribed%20genes%20TYA%20Gag%20and%20TYB%20Pol%2C%20encoding%20proteins%20involved%20in%20structure%20and%20function%20of%20virus-like%20particles%2C%20flanked%20by%20two%20direct%20repeats" ; "display=Ty2%20element%2C%20LTR%20retrotransposon%20of%20the%20Copia%20%28Pseudoviridae%29%20group" ; "dbxref=SGD:S000006809
chrII	SGD	transposable_element_gene	29935	31251	.	+	.	ID "YBL100W-A" ; "Name=YBL100W-A" ; "Alias=TY2A_B,YBL101W-A,gag%20protein" ; "Ontology_term=GO:0000943,GO:0003723,GO:0032197" ; "Note=Retrotransposon%20TYA%20Gag%20gene%20co-transcribed%20with%20TYB%20Pol%3B%20translated%20as%20TYA%20or%20TYA-TYB%20polyprotein%3B%20Gag%20is%20a%20nucleocapsid%20protein%20that%20is%20the%20structural%20constituent%20of%20virus-like%20particles%20%28VLPs%29%3B%20similar%20to%20retroviral%20Gag" ; "display=Retrotransposon%20TYA%20Gag%20gene%20co-transcribed%20with%20TYB%20Pol" ; "dbxref=SGD:S000002148
chrII	SGD	CDS	29935	31251	.	+	0	Parent=YBL100W-A" ; "Name=YBL100W-A_CDS" ; "dbxref=SGD:S000002148
chrII	SGD	transposable_element_gene	29935	35248	.	+	.	ID "YBL100W-B" ; "Name=YBL100W-B" ; "Alias=TY2B_B,YBL101W-B,gag-pol%20fusion%20protein" ; "Ontology_term=GO:0000943,GO:0003723,GO:0003887,GO:0003964,GO:0004540,GO:0005634,GO:0008233,GO:0032197" ; "Note=Retrotransposon%20TYA%20Gag%20and%20TYB%20Pol%20genes%3B%20transcribed%2Ftranslated%20as%20one%20unit%3B%20polyprotein%20is%20processed%20to%20make%20a%20nucleocapsid-like%20protein%20%28Gag%29%2C%20reverse%20transcriptase%20%28RT%29%2C%20protease%20%28PR%29%2C%20and%20integrase%20%28IN%29%3B%20similar%20to%20retroviral%20genes" ; "display=Retrotransposon%20TYA%20Gag%20and%20TYB%20Pol%20genes" ; "dbxref=SGD:S000002149
chrII	SGD	CDS	29935	31227	.	+	0	Parent=YBL100W-B" ; "Name=YBL100W-B_CDS" ; "dbxref=SGD:S000002149
chrII	SGD	CDS	31229	35248	.	+	0	Parent=YBL100W-B" ; "Name=YBL100W-B_CDS" ; "dbxref=SGD:S000002149
chrII	SGD	plus_1_translational_frameshift	31228	31228	.	+	.	Parent=YBL100W-B" ; "Name=YBL100W-B_plus_1_translational_frameshift" ; "dbxref=SGD:S000002149
chrII	SGD	long_terminal_repeat	35271	35602	.	+	.	ID "YBLWdelta5" ; "Name=YBLWdelta5" ; "Ontology_term=SO:0000286" ; "Note=Ty2%20LTR" ; "display=Ty2%20LTR" ; "dbxref=SGD:S000006802
chrII	SGD	long_terminal_repeat	35604	35796	.	+	.	ID "YBLWdelta6" ; "Name=YBLWdelta6" ; "Ontology_term=SO:0000286" ; "Note=Ty1%20LTR" ; "display=Ty1%20LTR" ; "dbxref=SGD:S000006803
chrII	SGD	long_terminal_repeat	35851	36221	.	-	.	ID "YBLCtau1" ; "Name=YBLCtau1" ; "Alias=YBLWtau1" ; "Ontology_term=SO:0000286" ; "Note=Ty4%20LTR" ; "display=Ty4%20LTR" ; "dbxref=SGD:S000006807
chrII	SGD	tRNA	36398	36488	.	+	.	ID "tF%28GAA%29B" ; "Name=tF%28GAA%29B" ; "Ontology_term=GO:0005829,GO:0006414,GO:0030533" ; "Note=Phenylalanine%20tRNA%20%28tRNA-Phe%29%2C%20predicted%20by%20tRNAscan-SE%20analysis" ; "display=Phenylalanine%20tRNA%20%28tRNA-Phe%29%2C%20predicted%20by%20tRNAscan-SE%20analysis" ; "dbxref=SGD:S000006562
chrII	SGD	intron	36435	36452	.	+	.	Parent=tF%28GAA%29B" ; "Name=tF%28GAA%29B_intron" ; "dbxref=SGD:S000006562
chrII	SGD	noncoding_exon	36398	36434	.	+	.	Parent=tF%28GAA%29B" ; "Name=tF%28GAA%29B_noncoding_exon" ; "dbxref=SGD:S000006562
chrII	SGD	noncoding_exon	36453	36488	.	+	.	Parent=tF%28GAA%29B" ; "Name=tF%28GAA%29B_noncoding_exon" ; "dbxref=SGD:S000006562
chrII	SGD	gene	36989	37303	.	-	.	ID "YBL100C" ; "Name=YBL100C" ; "Ontology_term=GO:0003674,GO:0005789,GO:0008150" ; "Note=Dubious%20open%20reading%20frame%3B%20unlikely%20to%20encode%20a%20functional%20protein%2C%20based%20on%20available%20experimental%20and%20comparative%20sequence%20data%3B%20almost%20completely%20overlaps%20the%205%27%20end%20of%20ATP1" ; "display=Dubious%20open%20reading%20frame" ; "dbxref=SGD:S000000196" ; "orf_classification=Dubious
chrII	SGD	CDS	36989	37303	.	-	0	Parent=YBL100C_mRNA" ; "Name=YBL100C_CDS" ; "orf_classification=Dubious
chrII	SGD	mRNA	36989	37303	.	-	.	ID "YBL100C_mRNA" ; "Name=YBL100C_mRNA" ; "Parent=YBL100C
chrII	SGD	gene	37053	38690	.	+	.	ID "YBL099W" ; "Name=YBL099W" ; "gene=ATP1" ; "Alias=ATP1,F1F0%20ATP%20synthase%20subunit%20alpha" ; "Ontology_term=GO:0005739,GO:0005754,GO:0015986,GO:0016021,GO:0016887,GO:0042645,GO:0045261,GO:0046933" ; "Note=Alpha%20subunit%20of%20the%20F1%20sector%20of%20mitochondrial%20F1F0%20ATP%20synthase%3B%20which%20is%20a%20large%2C%20evolutionarily%20conserved%20enzyme%20complex%20required%20for%20ATP%20synthesis%3B%20F1%20translationally%20regulates%20ATP6%20and%20ATP8%20expression%20to%20achieve%20a%20balanced%20output%20of%20ATP%20synthase%20genes%20encoded%20in%20nucleus%20and%20mitochondria%3B%20phosphorylated" ; "display=Alpha%20subunit%20of%20the%20F1%20sector%20of%20mitochondrial%20F1F0%20ATP%20synthase" ; "dbxref=SGD:S000000195" ; "orf_classification=Verified
chrII	SGD	CDS	37053	38690	.	+	0	Parent=YBL099W_mRNA" ; "Name=YBL099W_CDS" ; "orf_classification=Verified
chrII	SGD	mRNA	37053	38690	.	+	.	ID "YBL099W_mRNA" ; "Name=YBL099W_mRNA" ; "Parent=YBL099W
chrII	SGD	gene	39145	40527	.	+	.	ID "YBL098W" ; "Name=YBL098W" ; "gene=BNA4" ; "Alias=BNA4,kynurenine%203-monooxygenase" ; "Ontology_term=GO:0004502,GO:0005739,GO:0005741,GO:0034354" ; "Note=Kynurenine%203-mono%20oxygenase%3B%20required%20for%20the%20de%20novo%20biosynthesis%20of%20NAD%20from%20tryptophan%20via%20kynurenine%3B%20expression%20regulated%20by%20Hst1p%3B%20putative%20therapeutic%20target%20for%20Huntington%20disease" ; "display=Kynurenine%203-mono%20oxygenase" ; "dbxref=SGD:S000000194" ; "orf_classification=Verified
chrII	SGD	CDS	39145	40527	.	+	0	Parent=YBL098W_mRNA" ; "Name=YBL098W_CDS" ; "orf_classification=Verified
chrII	SGD	mRNA	39145	40527	.	+	.	ID "YBL098W_mRNA" ; "Name=YBL098W_mRNA" ; "Parent=YBL098W
chrII	SGD	gene	40831	43095	.	+	.	ID "YBL097W" ; "Name=YBL097W" ; "gene=BRN1" ; "Alias=BRN1" ; "Ontology_term=GO:0000070,GO:0000799,GO:0003682,GO:0005634,GO:0006268,GO:0007076,GO:0070058" ; "Note=Subunit%20of%20the%20condensin%20complex%3B%20required%20for%20chromosome%20condensation%20and%20for%20clustering%20of%20tRNA%20genes%20at%20the%20nucleolus%3B%20may%20influence%20multiple%20aspects%20of%20chromosome%20transmission" ; "display=Subunit%20of%20the%20condensin%20complex" ; "dbxref=SGD:S000000193" ; "orf_classification=Verified
chrII	SGD	CDS	40831	43095	.	+	0	Parent=YBL097W_mRNA" ; "Name=YBL097W_CDS" ; "orf_classification=Verified
chrII	SGD	mRNA	40831	43095	.	+	.	ID "YBL097W_mRNA" ; "Name=YBL097W_mRNA" ; "Parent=YBL097W
chrII	SGD	gene	43174	43482	.	-	.	ID "YBL096C" ; "Name=YBL096C" ; "Ontology_term=GO:0003674,GO:0005575,GO:0008150" ; "Note=Non-essential%20protein%20of%20unknown%20function" ; "display=Non-essential%20protein%20of%20unknown%20function" ; "dbxref=SGD:S000000192" ; "orf_classification=Dubious
chrII	SGD	CDS	43174	43482	.	-	0	Parent=YBL096C_mRNA" ; "Name=YBL096C_CDS" ; "orf_classification=Dubious
chrII	SGD	mRNA	43174	43482	.	-	.	ID "YBL096C_mRNA" ; "Name=YBL096C_mRNA" ; "Parent=YBL096C
chrII	SGD	gene	43277	44089	.	+	.	ID "YBL095W" ; "Name=YBL095W" ; "Ontology_term=GO:0003674,GO:0005739,GO:0008150" ; "Note=Putative%20protein%20of%20unknown%20function%3B%20the%20authentic%2C%20non-tagged%20protein%20is%20detected%20in%20highly%20purified%20mitochondria%20in%20high-throughput%20studies" ; "display=Putative%20protein%20of%20unknown%20function" ; "dbxref=SGD:S000000191" ; "orf_classification=Uncharacterized
chrII	SGD	CDS	43277	44089	.	+	0	Parent=YBL095W_mRNA" ; "Name=YBL095W_CDS" ; "orf_classification=Uncharacterized
chrII	SGD	mRNA	43277	44089	.	+	.	ID "YBL095W_mRNA" ; "Name=YBL095W_mRNA" ; "Parent=YBL095W
chrII	SGD	gene	43765	44097	.	-	.	ID "YBL094C" ; "Name=YBL094C" ; "Ontology_term=GO:0003674,GO:0005575,GO:0008150" ; "Note=Dubious%20open%20reading%20frame%3B%20unlikely%20to%20encode%20a%20functional%20protein%2C%20based%20on%20available%20experimental%20and%20comparative%20sequence%20data%3B%20partially%20overlaps%20uncharacterized%20ORF%20YBL095W" ; "display=Dubious%20open%20reading%20frame" ; "dbxref=SGD:S000000190" ; "orf_classification=Dubious
chrII	SGD	CDS	43765	44097	.	-	0	Parent=YBL094C_mRNA" ; "Name=YBL094C_CDS" ; "orf_classification=Dubious
chrII	SGD	mRNA	43765	44097	.	-	.	ID "YBL094C_mRNA" ; "Name=YBL094C_mRNA" ; "Parent=YBL094C
chrII	SGD	gene	44256	44918	.	-	.	ID "YBL093C" ; "Name=YBL093C" ; "gene=ROX3" ; "Alias=ROX3,MED19,NUT3,SSN7,SSX2" ; "Ontology_term=GO:0000122,GO:0001113,GO:0001135,GO:0005634,GO:0045944,GO:0051123,GO:0070847" ; "Note=Subunit%20of%20the%20RNA%20polymerase%20II%20mediator%20complex%3B%20associates%20with%20core%20polymerase%20subunits%20to%20form%20the%20RNA%20polymerase%20II%20holoenzyme" ; "display=Subunit%20of%20the%20RNA%20polymerase%20II%20mediator%20complex" ; "dbxref=SGD:S000000189" ; "orf_classification=Verified
chrII	SGD	CDS	44256	44918	.	-	0	Parent=YBL093C_mRNA" ; "Name=YBL093C_CDS" ; "orf_classification=Verified
chrII	SGD	mRNA	44256	44918	.	-	.	ID "YBL093C_mRNA" ; "Name=YBL093C_mRNA" ; "Parent=YBL093C
chrII	SGD	gene	45645	46370	.	+	.	ID "YBL092W" ; "Name=YBL092W" ; "gene=RPL32" ; "Alias=RPL32,ribosomal%2060S%20subunit%20protein%20L32" ; "Ontology_term=GO:0002181,GO:0003735,GO:0022625" ; "Note=Ribosomal%2060S%20subunit%20protein%20L32%3B%20overexpression%20disrupts%20telomeric%20silencing%3B%20homologous%20to%20mammalian%20ribosomal%20protein%20L32%2C%20no%20bacterial%20homolog" ; "display=Ribosomal%2060S%20subunit%20protein%20L32" ; "dbxref=SGD:S000000188" ; "orf_classification=Verified
chrII	SGD	CDS	45978	46370	.	+	0	Parent=YBL092W_mRNA" ; "Name=YBL092W_CDS" ; "orf_classification=Verified
chrII	SGD	five_prime_UTR_intron	45645	45977	.	+	.	Parent=YBL092W_mRNA" ; "Name=YBL092W_five_prime_UTR_intron" ; "orf_classification=Verified
chrII	SGD	mRNA	45645	46370	.	+	.	ID "YBL092W_mRNA" ; "Name=YBL092W_mRNA" ; "Parent=YBL092W
chrII	SGD	gene	46565	47180	.	-	.	ID "YBL091C-A" ; "Name=YBL091C-A" ; "gene=SCS22" ; "Alias=SCS22" ; "Ontology_term=GO:0003674,GO:0005575,GO:0006348,GO:0008654,GO:0060304,GO:0090158" ; "Note=Protein%20involved%20in%20regulation%20of%20phospholipid%20metabolism%3B%20one%20of%206%20proteins%20%28Ist2p%2C%20Scs2p%2C%20Scs22p%2C%20Tcb1p%2C%20Tcb2p%2C%20Tcb3p%29%20that%20connect%20ER%20to%20the%20plasma%20membrane%20%28PM%29%20and%20regulate%20PM%20phosphatidylinositol-4-phosphate%20%28PI4P%29%20levels%20by%20controlling%20access%20of%20Sac1p%20phosphatase%20to%20its%20substrate%20PI4P%20in%20the%20PM%3B%20similar%20to%20D.%20melanogaster%20inturned%20protein%3B%20SCS22%20has%20a%20paralog%2C%20SCS2%2C%20that%20arose%20from%20the%20whole%20genome%20duplication" ; "display=Protein%20involved%20in%20regulation%20of%20phospholipid%20metabolism" ; "dbxref=SGD:S000007228" ; "orf_classification=Verified
chrII	SGD	CDS	46565	47058	.	-	2	Parent=YBL091C-A_mRNA" ; "Name=YBL091C-A_CDS" ; "orf_classification=Verified
chrII	SGD	CDS	47147	47180	.	-	0	Parent=YBL091C-A_mRNA" ; "Name=YBL091C-A_CDS" ; "orf_classification=Verified
chrII	SGD	intron	47059	47146	.	-	.	Parent=YBL091C-A_mRNA" ; "Name=YBL091C-A_intron" ; "orf_classification=Verified
chrII	SGD	mRNA	46565	47180	.	-	.	ID "YBL091C-A_mRNA" ; "Name=YBL091C-A_mRNA" ; "Parent=YBL091C-A
chrII	SGD	gene	47363	48628	.	-	.	ID "YBL091C" ; "Name=YBL091C" ; "gene=MAP2" ; "Alias=MAP2" ; "Ontology_term=GO:0005634,GO:0005737,GO:0035551,GO:0070006" ; "Note=Methionine%20aminopeptidase%3B%20catalyzes%20the%20cotranslational%20removal%20of%20N-terminal%20methionine%20from%20nascent%20polypeptides%3B%20function%20is%20partially%20redundant%20with%20that%20of%20Map1p" ; "display=Methionine%20aminopeptidase" ; "dbxref=SGD:S000000187" ; "orf_classification=Verified
chrII	SGD	CDS	47363	48628	.	-	0	Parent=YBL091C_mRNA" ; "Name=YBL091C_CDS" ; "orf_classification=Verified
chrII	SGD	mRNA	47363	48628	.	-	.	ID "YBL091C_mRNA" ; "Name=YBL091C_mRNA" ; "Parent=YBL091C
chrII	SGD	gene	48825	49358	.	+	.	ID "YBL090W" ; "Name=YBL090W" ; "gene=MRP21" ; "Alias=MRP21,MRP50,mitochondrial%2037S%20ribosomal%20protein%20MRP21" ; "Ontology_term=GO:0003735,GO:0005739,GO:0005763,GO:0032543,GO:0070124" ; "Note=Mitochondrial%20ribosomal%20protein%20of%20the%20small%20subunit%3B%20MRP21%20exhibits%20genetic%20interactions%20with%20mutations%20in%20the%20COX2%20and%20COX3%20mRNA%205%27-untranslated%20leader%20sequences" ; "display=Mitochondrial%20ribosomal%20protein%20of%20the%20small%20subunit" ; "dbxref=SGD:S000000186" ; "orf_classification=Verified
chrII	SGD	CDS	48825	49358	.	+	0	Parent=YBL090W_mRNA" ; "Name=YBL090W_CDS" ; "orf_classification=Verified
chrII	SGD	mRNA	48825	49358	.	+	.	ID "YBL090W_mRNA" ; "Name=YBL090W_mRNA" ; "Parent=YBL090W
chrII	SGD	gene	49574	50953	.	+	.	ID "YBL089W" ; "Name=YBL089W" ; "gene=AVT5" ; "Alias=AVT5" ; "Ontology_term=GO:0005215,GO:0006810,GO:0016021" ; "Note=Putative%20transporter%3B%20member%20of%20a%20family%20of%20seven%20S.%20cerevisiae%20genes%20%28AVT1-7%29%20related%20to%20vesicular%20GABA-glycine%20transporters%3B%20AVT5%20has%20a%20paralog%2C%20AVT6%2C%20that%20arose%20from%20the%20whole%20genome%20duplication" ; "display=Putative%20transporter" ; "dbxref=SGD:S000000185" ; "orf_classification=Verified
chrII	SGD	CDS	49574	50953	.	+	0	Parent=YBL089W_mRNA" ; "Name=YBL089W_CDS" ; "orf_classification=Verified
chrII	SGD	mRNA	49574	50953	.	+	.	ID "YBL089W_mRNA" ; "Name=YBL089W_mRNA" ; "Parent=YBL089W
chrII	SGD	gene	51019	59382	.	-	.	ID "YBL088C" ; "Name=YBL088C" ; "gene=TEL1" ; "Alias=TEL1" ; "Ontology_term=GO:0000723,GO:0004672,GO:0005634,GO:0005739,GO:0006302,GO:0006974,GO:0006975,GO:0016310,GO:0016572,GO:0042162" ; "Note=Protein%20kinase%20primarily%20involved%20in%20telomere%20length%20regulation%3B%20contributes%20to%20cell%20cycle%20checkpoint%20control%20in%20response%20to%20DNA%20damage%3B%20acts%20with%20Red1p%20and%20Mec1p%20to%20promote%20interhomolog%20recombination%20by%20phosphorylation%20of%20Hop1%3B%20functionally%20redundant%20with%20Mec1p%3B%20regulates%20P-body%20formation%20induced%20by%20replication%20stress%3B%20homolog%20of%20human%20ataxia-telangiectasia%20mutated%20%28ATM%29%20gene%2C%20the%20gene%20responsible%20for%20ataxia%20telangiectasia%20%28AT%29%20%28OMIM%20607585%29" ; "display=Protein%20kinase%20primarily%20involved%20in%20telomere%20length%20regulation" ; "dbxref=SGD:S000000184" ; "orf_classification=Verified
chrII	SGD	CDS	51019	59382	.	-	0	Parent=YBL088C_mRNA" ; "Name=YBL088C_CDS" ; "orf_classification=Verified
chrII	SGD	mRNA	51019	59382	.	-	.	ID "YBL088C_mRNA" ; "Name=YBL088C_mRNA" ; "Parent=YBL088C
chrII	SGD	gene	59822	60739	.	-	.	ID "YBL087C" ; "Name=YBL087C" ; "gene=RPL23A" ; "Alias=RPL23A,ribosomal%2060S%20subunit%20protein%20L23A" ; "Ontology_term=GO:0002181,GO:0003735,GO:0022625" ; "Note=Ribosomal%2060S%20subunit%20protein%20L23A%3B%20homologous%20to%20mammalian%20ribosomal%20protein%20L23%20and%20bacterial%20L14%3B%20RPL23A%20has%20a%20paralog%2C%20RPL23B%2C%20that%20arose%20from%20the%20whole%20genome%20duplication" ; "display=Ribosomal%2060S%20subunit%20protein%20L23A" ; "dbxref=SGD:S000000183" ; "orf_classification=Verified
chrII	SGD	CDS	59822	60193	.	-	0	Parent=YBL087C_mRNA" ; "Name=YBL087C_CDS" ; "orf_classification=Verified
chrII	SGD	CDS	60698	60739	.	-	0	Parent=YBL087C_mRNA" ; "Name=YBL087C_CDS" ; "orf_classification=Verified
chrII	SGD	intron	60194	60697	.	-	.	Parent=YBL087C_mRNA" ; "Name=YBL087C_intron" ; "orf_classification=Verified
chrII	SGD	mRNA	59822	60739	.	-	.	ID "YBL087C_mRNA" ; "Name=YBL087C_mRNA" ; "Parent=YBL087C
chrII	SGD	gene	61202	62602	.	-	.	ID "YBL086C" ; "Name=YBL086C" ; "Ontology_term=GO:0003674,GO:0005575,GO:0008150" ; "Note=Protein%20of%20unknown%20function%3B%20green%20fluorescent%20protein%20%28GFP%29-fusion%20protein%20localizes%20to%20the%20cell%20periphery" ; "display=Protein%20of%20unknown%20function" ; "dbxref=SGD:S000000182" ; "orf_classification=Uncharacterized
chrII	SGD	CDS	61202	62602	.	-	0	Parent=YBL086C_mRNA" ; "Name=YBL086C_CDS" ; "orf_classification=Uncharacterized
chrII	SGD	mRNA	61202	62602	.	-	.	ID "YBL086C_mRNA" ; "Name=YBL086C_mRNA" ; "Parent=YBL086C
chrII	SGD	ARS	63193	63427	.	.	.	ID "ARS202" ; "Name=ARS202" ; "Alias=ARSII-63" ; "Note=Autonomously%20Replicating%20Sequence" ; "display=Autonomously%20Replicating%20Sequence" ; "dbxref=SGD:S000118344
chrII	SGD	gene	63876	66818	.	+	.	ID "YBL085W" ; "Name=YBL085W" ; "gene=BOI1" ; "Alias=BOI1,BOB1,GIN7" ; "Ontology_term=GO:0005543,GO:0005737,GO:0005886,GO:0005933,GO:0005935,GO:0007109,GO:0007118,GO:0030427,GO:0043332" ; "Note=Protein%20implicated%20in%20polar%20growth%3B%20functionally%20redundant%20with%20Boi2p%3B%20interacts%20with%20bud-emergence%20protein%20Bem1p%3B%20contains%20an%20SH3%20%28src%20homology%203%29%20domain%20and%20a%20PH%20%28pleckstrin%20homology%29%20domain%3B%20relocalizes%20from%20bud%20neck%20to%20cytoplasm%20upon%20DNA%20replication%20stress%3B%20BOI1%20has%20a%20paralog%2C%20BOI2%2C%20that%20arose%20from%20the%20whole%20genome%20duplication" ; "display=Protein%20implicated%20in%20polar%20growth" ; "dbxref=SGD:S000000181" ; "orf_classification=Verified
chrII	SGD	CDS	63876	66818	.	+	0	Parent=YBL085W_mRNA" ; "Name=YBL085W_CDS" ; "orf_classification=Verified
chrII	SGD	mRNA	63876	66818	.	+	.	ID "YBL085W_mRNA" ; "Name=YBL085W_mRNA" ; "Parent=YBL085W
chrII	SGD	gene	67169	69445	.	-	.	ID "YBL084C" ; "Name=YBL084C" ; "gene=CDC27" ; "Alias=CDC27,APC3,SNB1,anaphase%20promoting%20complex%20subunit%20CDC27" ; "Ontology_term=GO:0004842,GO:0005680,GO:0016567,GO:0031145" ; "Note=Subunit%20of%20the%20Anaphase-Promoting%20Complex%2FCyclosome%20%28APC%2FC%29%3B%20APC%2FC%20is%20a%20ubiquitin-protein%20ligase%20required%20for%20degradation%20of%20anaphase%20inhibitors%2C%20including%20mitotic%20cyclins%2C%20during%20the%20metaphase%2Fanaphase%20transition" ; "display=Subunit%20of%20the%20Anaphase-Promoting%20Complex%2FCyclosome%20%28APC%2FC%29" ; "dbxref=SGD:S000000180" ; "orf_classification=Verified
chrII	SGD	CDS	67169	69445	.	-	0	Parent=YBL084C_mRNA" ; "Name=YBL084C_CDS" ; "orf_classification=Verified
chrII	SGD	mRNA	67169	69445	.	-	.	ID "YBL084C_mRNA" ; "Name=YBL084C_mRNA" ; "Parent=YBL084C
chrII	SGD	gene	69713	70138	.	-	.	ID "YBL083C" ; "Name=YBL083C" ; "Ontology_term=GO:0003674,GO:0005575,GO:0008150" ; "Note=Dubious%20open%20reading%20frame%3B%20unlikely%20to%20encode%20a%20functional%20protein%2C%20based%20on%20available%20experimental%20and%20comparative%20sequence%20data%3B%20overlaps%20verified%20ORF%20ALG3" ; "display=Dubious%20open%20reading%20frame" ; "dbxref=SGD:S000000179" ; "orf_classification=Dubious
chrII	SGD	CDS	69713	70138	.	-	0	Parent=YBL083C_mRNA" ; "Name=YBL083C_CDS" ; "orf_classification=Dubious
chrII	SGD	mRNA	69713	70138	.	-	.	ID "YBL083C_mRNA" ; "Name=YBL083C_mRNA" ; "Parent=YBL083C
chrII	SGD	gene	69751	71127	.	-	.	ID "YBL082C" ; "Name=YBL082C" ; "gene=ALG3" ; "Alias=ALG3,RHK1,dolichyl-P-Man:Man%285%29GlcNAc%282%29-PP-dolichol%20alpha-1,3-mannosyltransferase" ; "Ontology_term=GO:0000033,GO:0005783,GO:0006486,GO:0006490,GO:0016021,GO:0052925" ; "Note=Dolichol-P-Man%20dependent%20alpha%281-3%29%20mannosyltransferase%3B%20involved%20in%20the%20synthesis%20of%20dolichol-linked%20oligosaccharide%20donor%20for%20N-linked%20glycosylation%20of%20proteins" ; "display=Dolichol-P-Man%20dependent%20alpha%281-3%29%20mannosyltransferase" ; "dbxref=SGD:S000000178" ; "orf_classification=Verified
chrII	SGD	CDS	69751	71127	.	-	0	Parent=YBL082C_mRNA" ; "Name=YBL082C_CDS" ; "orf_classification=Verified
chrII	SGD	mRNA	69751	71127	.	-	.	ID "YBL082C_mRNA" ; "Name=YBL082C_mRNA" ; "Parent=YBL082C
chrII	SGD	gene	71866	72972	.	+	.	ID "YBL081W" ; "Name=YBL081W" ; "Ontology_term=GO:0003674,GO:0005575,GO:0008150" ; "Note=Non-essential%20protein%20of%20unknown%20function%3B%20null%20mutation%20results%20in%20a%20decrease%20in%20plasma%20membrane%20electron%20transport" ; "display=Non-essential%20protein%20of%20unknown%20function" ; "dbxref=SGD:S000000177" ; "orf_classification=Uncharacterized
chrII	SGD	CDS	71866	72972	.	+	0	Parent=YBL081W_mRNA" ; "Name=YBL081W_CDS" ; "orf_classification=Uncharacterized
chrII	SGD	mRNA	71866	72972	.	+	.	ID "YBL081W_mRNA" ; "Name=YBL081W_mRNA" ; "Parent=YBL081W
chrII	SGD	gene	73070	74695	.	-	.	ID "YBL080C" ; "Name=YBL080C" ; "gene=PET112" ; "Alias=PET112,glutamyl-tRNA%28Gln%29%20amidotransferase%20subunit%20PET112" ; "Ontology_term=GO:0005739,GO:0030956,GO:0032543,GO:0050567,GO:0070681" ; "Note=Subunit%20of%20the%20trimeric%20GatFAB%20AmidoTransferase%28AdT%29%20complex%3B%20involved%20in%20the%20formation%20of%20Q-tRNAQ%3B%20mutation%20is%20functionally%20complemented%20by%20the%20bacterial%20GatB%20ortholog" ; "display=Subunit%20of%20the%20trimeric%20GatFAB%20AmidoTransferase%28AdT%29%20complex" ; "dbxref=SGD:S000000176" ; "orf_classification=Verified
chrII	SGD	CDS	73070	74695	.	-	0	Parent=YBL080C_mRNA" ; "Name=YBL080C_CDS" ; "orf_classification=Verified
chrII	SGD	mRNA	73070	74695	.	-	.	ID "YBL080C_mRNA" ; "Name=YBL080C_mRNA" ; "Parent=YBL080C
chrII	SGD	gene	75259	79767	.	+	.	ID "YBL079W" ; "Name=YBL079W" ; "gene=NUP170" ; "Alias=NUP170,NLE3" ; "Ontology_term=GO:0005643,GO:0006913,GO:0007059,GO:0007094,GO:0016021,GO:0017056,GO:0036228,GO:0044611,GO:0051292,GO:0070869" ; "Note=Subunit%20of%20the%20inner%20ring%20of%20the%20nuclear%20pore%20complex%20%28NPC%29%3B%20contributes%20to%20NPC%20assembly%20and%20nucleocytoplasmic%20transport%3B%20both%20Nup170p%20and%20NUP157p%20are%20similar%20to%20human%20Nup155p%3B%20NUP170%20has%20a%20paralog%2C%20NUP157%2C%20that%20arose%20from%20the%20whole%20genome%20duplication" ; "display=Subunit%20of%20the%20inner%20ring%20of%20the%20nuclear%20pore%20complex%20%28NPC%29" ; "dbxref=SGD:S000000175" ; "orf_classification=Verified
chrII	SGD	CDS	75259	79767	.	+	0	Parent=YBL079W_mRNA" ; "Name=YBL079W_CDS" ; "orf_classification=Verified
chrII	SGD	mRNA	75259	79767	.	+	.	ID "YBL079W_mRNA" ; "Name=YBL079W_mRNA" ; "Parent=YBL079W
chrII	SGD	gene	80378	80731	.	-	.	ID "YBL078C" ; "Name=YBL078C" ; "gene=ATG8" ; "Alias=ATG8,APG8,AUT7,CVT5" ; "Ontology_term=GO:0000045,GO:0000329,GO:0000407,GO:0000422,GO:0005776,GO:0005829,GO:0006888,GO:0019898,GO:0031386,GO:0032258,GO:0034629,GO:0034727,GO:0044805,GO:0061025,GO:0071211" ; "Note=Component%20of%20autophagosomes%20and%20Cvt%20vesicles%3B%20regulator%20of%20Atg1p%2C%20targets%20it%20to%20autophagosomes%3B%20binds%20the%20Atg1p-Atg13p%20complex%2C%20triggering%20its%20vacuolar%20degradation%3B%20unique%20ubiquitin-like%20protein%20whose%20conjugation%20target%20is%20lipid%20phosphatidylethanolamine%20%28PE%29%3B%20Atg8p-PE%20is%20anchored%20to%20membranes%2C%20is%20involved%20in%20phagophore%20expansion%2C%20and%20may%20mediate%20membrane%20fusion%20during%20autophagosome%20formation%3B%20deconjugation%20of%20Atg8p-PE%20is%20required%20for%20efficient%20autophagosome%20biogenesis" ; "display=Component%20of%20autophagosomes%20and%20Cvt%20vesicles" ; "dbxref=SGD:S000000174" ; "orf_classification=Verified
chrII	SGD	CDS	80378	80731	.	-	0	Parent=YBL078C_mRNA" ; "Name=YBL078C_CDS" ; "orf_classification=Verified
chrII	SGD	mRNA	80378	80731	.	-	.	ID "YBL078C_mRNA" ; "Name=YBL078C_mRNA" ; "Parent=YBL078C
chrII	SGD	gene	80897	81328	.	+	.	ID "YBL077W" ; "Name=YBL077W" ; "Ontology_term=GO:0003674,GO:0005575,GO:0008150" ; "Note=Dubious%20open%20reading%20frame%3B%20unlikely%20to%20encode%20a%20functional%20protein%2C%20based%20on%20available%20experimental%20and%20comparative%20sequence%20data%3B%20partially%20overlaps%20the%20verified%20gene%20ILS1%2FYBL076C" ; "display=Dubious%20open%20reading%20frame" ; "dbxref=SGD:S000000173" ; "orf_classification=Dubious
chrII	SGD	CDS	80897	81328	.	+	0	Parent=YBL077W_mRNA" ; "Name=YBL077W_CDS" ; "orf_classification=Dubious
chrII	SGD	mRNA	80897	81328	.	+	.	ID "YBL077W_mRNA" ; "Name=YBL077W_mRNA" ; "Parent=YBL077W
chrII	landmark	region	81043	84261	.	-	.	ID "ILS1
chrII	SGD	gene	81043	84261	.	-	.	ID "YBL076C" ; "Name=YBL076C" ; "gene=ILS1" ; "Alias=ILS1,isoleucine--tRNA%20ligase%20ILS1" ; "Ontology_term=GO:0004822,GO:0005829,GO:0006428" ; "Note=Cytoplasmic%20isoleucine-tRNA%20synthetase%3B%20target%20of%20the%20G1-specific%20inhibitor%20reveromycin%20A" ; "display=Cytoplasmic%20isoleucine-tRNA%20synthetase" ; "dbxref=SGD:S000000172" ; "orf_classification=Verified
chrII	SGD	CDS	81043	84261	.	-	0	Parent=YBL076C_mRNA" ; "Name=YBL076C_CDS" ; "orf_classification=Verified
chrII	SGD	mRNA	81043	84261	.	-	.	ID "YBL076C_mRNA" ; "Name=YBL076C_mRNA" ; "Parent=YBL076C
chrII	SGD	gene	84499	86448	.	-	.	ID "YBL075C" ; "Name=YBL075C" ; "gene=SSA3" ; "Alias=SSA3,Hsp70%20family%20ATPase%20SSA3,YG106" ; "Ontology_term=GO:0005829,GO:0006457,GO:0006616,GO:0016887,GO:0051082" ; "Note=ATPase%20involved%20in%20protein%20folding%20and%20the%20response%20to%20stress%3B%20plays%20a%20role%20in%20SRP-dependent%20cotranslational%20protein-membrane%20targeting%20and%20translocation%3B%20member%20of%20the%20heat%20shock%20protein%2070%20%28HSP70%29%20family%3B%20localized%20to%20the%20cytoplasm%3B%20SSA3%20has%20a%20paralog%2C%20SSA4%2C%20that%20arose%20from%20the%20whole%20genome%20duplication" ; "display=ATPase%20involved%20in%20protein%20folding%20and%20the%20response%20to%20stress" ; "dbxref=SGD:S000000171" ; "orf_classification=Verified
chrII	SGD	CDS	84499	86448	.	-	0	Parent=YBL075C_mRNA" ; "Name=YBL075C_CDS" ; "orf_classification=Verified
chrII	SGD	mRNA	84499	86448	.	-	.	ID "YBL075C_mRNA" ; "Name=YBL075C_mRNA" ; "Parent=YBL075C
chrII	SGD	gene	86722	87789	.	-	.	ID "YBL074C" ; "Name=YBL074C" ; "gene=AAR2" ; "Alias=AAR2" ; "Ontology_term=GO:0000244,GO:0003674,GO:0005682" ; "Note=Component%20of%20the%20U5%20snRNP%20complex%3B%20required%20for%20splicing%20of%20U3%20precursors%3B%20originally%20described%20as%20a%20splicing%20factor%20specifically%20required%20for%20splicing%20pre-mRNA%20of%20the%20MATa1%20cistron" ; "display=Component%20of%20the%20U5%20snRNP%20complex" ; "dbxref=SGD:S000000170" ; "orf_classification=Verified
chrII	SGD	CDS	86722	87789	.	-	0	Parent=YBL074C_mRNA" ; "Name=YBL074C_CDS" ; "orf_classification=Verified
chrII	SGD	mRNA	86722	87789	.	-	.	ID "YBL074C_mRNA" ; "Name=YBL074C_mRNA" ; "Parent=YBL074C
chrII	SGD	gene	87646	87957	.	+	.	ID "YBL073W" ; "Name=YBL073W" ; "Ontology_term=GO:0003674,GO:0005575,GO:0008150" ; "Note=Dubious%20open%20reading%20frame%3B%20unlikely%20to%20encode%20a%20functional%20protein%2C%20based%20on%20available%20experimental%20and%20comparative%20sequence%20data%3B%20partially%20overlaps%20the%20essential%20gene%20AAR2%2FYBL074C" ; "display=Dubious%20open%20reading%20frame" ; "dbxref=SGD:S000000169" ; "orf_classification=Dubious
chrII	SGD	CDS	87646	87957	.	+	0	Parent=YBL073W_mRNA" ; "Name=YBL073W_CDS" ; "orf_classification=Dubious
chrII	SGD	mRNA	87646	87957	.	+	.	ID "YBL073W_mRNA" ; "Name=YBL073W_mRNA" ; "Parent=YBL073W
chrII	SGD	snoRNA	88190	88277	.	+	.	ID "snR56" ; "Name=snR56" ; "gene=SNR56" ; "Alias=SNR56" ; "Ontology_term=GO:0005730,GO:0030562,GO:0031167,GO:0031428" ; "Note=C%2FD%20box%20small%20nucleolar%20RNA%20%28snoRNA%29%3B%20guides%202%27-O-methylation%20of%20small%20subunit%20%28SSU%29%20rRNA%20at%20position%20G1428" ; "display=C%2FD%20box%20small%20nucleolar%20RNA%20%28snoRNA%29" ; "dbxref=SGD:S000006447
chrII	SGD	noncoding_exon	88190	88277	.	+	.	Parent=snR56" ; "Name=snR56_noncoding_exon" ; "dbxref=SGD:S000006447
chrII	SGD	gene	88523	89440	.	-	.	ID "YBL072C" ; "Name=YBL072C" ; "gene=RPS8A" ; "Alias=RPS8A,ribosomal%2040S%20subunit%20protein%20S8A" ; "Ontology_term=GO:0000462,GO:0002181,GO:0003735,GO:0022627,GO:0030686" ; "Note=Protein%20component%20of%20the%20small%20%2840S%29%20ribosomal%20subunit%3B%20homologous%20to%20mammalian%20ribosomal%20protein%20S8%2C%20no%20bacterial%20homolog%3B%20RPS8A%20has%20a%20paralog%2C%20RPS8B%2C%20that%20arose%20from%20the%20whole%20genome%20duplication" ; "display=Protein%20component%20of%20the%20small%20%2840S%29%20ribosomal%20subunit" ; "dbxref=SGD:S000000168" ; "orf_classification=Verified
chrII	SGD	CDS	88523	89125	.	-	0	Parent=YBL072C_mRNA" ; "Name=YBL072C_CDS" ; "orf_classification=Verified
chrII	SGD	five_prime_UTR_intron	89133	89440	.	-	.	Parent=YBL072C_mRNA" ; "Name=YBL072C_five_prime_UTR_intron" ; "orf_classification=Verified
chrII	SGD	mRNA	88523	89440	.	-	.	ID "YBL072C_mRNA" ; "Name=YBL072C_mRNA" ; "Parent=YBL072C
chrII	SGD	gene	89458	89556	.	-	.	ID "YBL071C-B" ; "Name=YBL071C-B" ; "Ontology_term=GO:0003674,GO:0005575,GO:0008150" ; "Note=Putative%20protein%20of%20unknown%20function%3B%20identified%20by%20gene-trapping%2C%20microarray-based%20expression%20analysis%2C%20and%20genome-wide%20homology%20searching" ; "display=Putative%20protein%20of%20unknown%20function" ; "dbxref=SGD:S000028597" ; "orf_classification=Uncharacterized
chrII	SGD	CDS	89458	89556	.	-	0	Parent=YBL071C-B_mRNA" ; "Name=YBL071C-B_CDS" ; "orf_classification=Uncharacterized
chrII	SGD	mRNA	89458	89556	.	-	.	ID "YBL071C-B_mRNA" ; "Name=YBL071C-B_mRNA" ; "Parent=YBL071C-B
chrII	SGD	gene	89978	90226	.	+	.	ID "YBL071W-A" ; "Name=YBL071W-A" ; "gene=KTI11" ; "Alias=KTI11,DPH3" ; "Ontology_term=GO:0002098,GO:0005506,GO:0005634,GO:0005737,GO:0008270,GO:0009055,GO:0017183" ; "Note=Zn-ribbon%20protein%20that%20co-purifies%20with%20Dph1%20and%20Dph2%3B%20in%20a%20complex%20required%20for%20synthesis%20of%20diphthamide%20on%20translation%20factor%20eEF2%20and%20with%20Elongator%20subunits%20Iki3p%2C%20Elp2p%2C%20and%20Elp3p%3B%20involved%20in%20modification%20of%20wobble%20nucleosides%20in%20tRNAs" ; "display=Zn-ribbon%20protein%20that%20co-purifies%20with%20Dph1%20and%20Dph2" ; "dbxref=SGD:S000007587" ; "orf_classification=Verified
chrII	SGD	CDS	89978	90226	.	+	0	Parent=YBL071W-A_mRNA" ; "Name=YBL071W-A_CDS" ; "orf_classification=Verified
chrII	SGD	mRNA	89978	90226	.	+	.	ID "YBL071W-A_mRNA" ; "Name=YBL071W-A_mRNA" ; "Parent=YBL071W-A
chrII	SGD	gene	90223	90531	.	-	.	ID "YBL071C" ; "Name=YBL071C" ; "Ontology_term=GO:0003674,GO:0005575,GO:0008150" ; "Note=Dubious%20open%20reading%20frame%3B%20unlikely%20to%20encode%20a%20functional%20protein%2C%20based%20on%20available%20experimental%20and%20comparative%20sequence%20data" ; "display=Dubious%20open%20reading%20frame" ; "dbxref=SGD:S000000167" ; "orf_classification=Dubious
chrII	SGD	CDS	90223	90531	.	-	0	Parent=YBL071C_mRNA" ; "Name=YBL071C_CDS" ; "orf_classification=Dubious
chrII	SGD	mRNA	90223	90531	.	-	.	ID "YBL071C_mRNA" ; "Name=YBL071C_mRNA" ; "Parent=YBL071C
chrII	SGD	gene	90605	90925	.	-	.	ID "YBL070C" ; "Name=YBL070C" ; "Ontology_term=GO:0003674,GO:0005575,GO:0008150" ; "Note=Dubious%20open%20reading%20frame%3B%20unlikely%20to%20encode%20a%20functional%20protein%2C%20based%20on%20available%20experimental%20and%20comparative%20sequence%20data" ; "display=Dubious%20open%20reading%20frame" ; "dbxref=SGD:S000000166" ; "orf_classification=Dubious
chrII	SGD	CDS	90605	90925	.	-	0	Parent=YBL070C_mRNA" ; "Name=YBL070C_CDS" ; "orf_classification=Dubious
chrII	SGD	mRNA	90605	90925	.	-	.	ID "YBL070C_mRNA" ; "Name=YBL070C_mRNA" ; "Parent=YBL070C
chrII	SGD	gene	90741	92030	.	+	.	ID "YBL069W" ; "Name=YBL069W" ; "gene=AST1" ; "Alias=AST1" ; "Ontology_term=GO:0003674,GO:0005770,GO:0005794,GO:0005886,GO:0006612,GO:0032596,GO:0045121" ; "Note=Lipid%20raft%20associated%20protein%3B%20interacts%20with%20the%20plasma%20membrane%20ATPase%20Pma1p%20and%20has%20a%20role%20in%20its%20targeting%20to%20the%20plasma%20membrane%20by%20influencing%20its%20incorporation%20into%20lipid%20rafts%3B%20sometimes%20classified%20in%20the%20medium-chain%20dehydrogenase%2Freductases%20%28MDRs%29%20superfamily%3B%20AST1%20has%20a%20paralog%2C%20AST2%2C%20that%20arose%20from%20the%20whole%20genome%20duplication" ; "display=Lipid%20raft%20associated%20protein" ; "dbxref=SGD:S000000165" ; "orf_classification=Verified
chrII	SGD	CDS	90741	92030	.	+	0	Parent=YBL069W_mRNA" ; "Name=YBL069W_CDS" ; "orf_classification=Verified
chrII	SGD	mRNA	90741	92030	.	+	.	ID "YBL069W_mRNA" ; "Name=YBL069W_mRNA" ; "Parent=YBL069W
chrII	SGD	gene	91794	92030	.	+	.	ID "YBL068W-A" ; "Name=YBL068W-A" ; "Ontology_term=GO:0003674,GO:0005575,GO:0008150" ; "Note=Dubious%20open%20reading%20frame%3B%20unlikely%20to%20encode%20a%20functional%20protein%2C%20based%20on%20available%20experimental%20and%20comparative%20sequence%20data%3B%20identified%20by%20fungal%20homology%20and%20RT-PCR" ; "display=Dubious%20open%20reading%20frame" ; "dbxref=SGD:S000028530" ; "orf_classification=Dubious
chrII	SGD	CDS	91794	92030	.	+	0	Parent=YBL068W-A_mRNA" ; "Name=YBL068W-A_CDS" ; "orf_classification=Dubious
chrII	SGD	mRNA	91794	92030	.	+	.	ID "YBL068W-A_mRNA" ; "Name=YBL068W-A_mRNA" ; "Parent=YBL068W-A
chrII	SGD	gene	92414	93394	.	+	.	ID "YBL068W" ; "Name=YBL068W" ; "gene=PRS4" ; "Alias=PRS4,ribose%20phosphate%20diphosphokinase%20subunit%20PRS4" ; "Ontology_term=GO:0004749,GO:0005737,GO:0006015,GO:0031505" ; "Note=5-phospho-ribosyl-1%28alpha%29-pyrophosphate%20synthetase%2C%20synthesizes%20PRPP%3B%20which%20is%20required%20for%20nucleotide%2C%20histidine%2C%20and%20tryptophan%20biosynthesis%3B%20one%20of%20five%20related%20enzymes%2C%20which%20are%20active%20as%20heteromultimeric%20complexes%3B%20PRS4%20has%20a%20paralog%2C%20PRS2%2C%20that%20arose%20from%20the%20whole%20genome%20duplication" ; "display=5-phospho-ribosyl-1%28alpha%29-pyrophosphate%20synthetase%2C%20synthesizes%20PRPP" ; "dbxref=SGD:S000000164" ; "orf_classification=Verified
chrII	SGD	CDS	92414	93394	.	+	0	Parent=YBL068W_mRNA" ; "Name=YBL068W_CDS" ; "orf_classification=Verified
chrII	SGD	mRNA	92414	93394	.	+	.	ID "YBL068W_mRNA" ; "Name=YBL068W_mRNA" ; "Parent=YBL068W
chrII	SGD	gene	93639	95882	.	-	.	ID "YBL067C" ; "Name=YBL067C" ; "gene=UBP13" ; "Alias=UBP13" ; "Ontology_term=GO:0004843,GO:0005575,GO:0010995" ; "Note=Ubiquitin-specific%20protease%20that%20cleaves%20Ub-protein%20fusions%3B%20UBP13%20has%20a%20paralog%2C%20UBP9%2C%20that%20arose%20from%20the%20whole%20genome%20duplication" ; "display=Ubiquitin-specific%20protease%20that%20cleaves%20Ub-protein%20fusions" ; "dbxref=SGD:S000000163" ; "orf_classification=Verified
chrII	SGD	CDS	93639	95882	.	-	0	Parent=YBL067C_mRNA" ; "Name=YBL067C_CDS" ; "orf_classification=Verified
chrII	SGD	mRNA	93639	95882	.	-	.	ID "YBL067C_mRNA" ; "Name=YBL067C_mRNA" ; "Parent=YBL067C
chrII	SGD	gene	96669	100115	.	-	.	ID "YBL066C" ; "Name=YBL066C" ; "gene=SEF1" ; "Alias=SEF1" ; "Ontology_term=GO:0003674,GO:0005575,GO:0008150" ; "Note=Putative%20transcription%20factor%3B%20has%20homolog%20in%20Kluyveromyces%20lactis" ; "display=Putative%20transcription%20factor" ; "dbxref=SGD:S000000162" ; "orf_classification=Verified
chrII	SGD	CDS	96669	100115	.	-	0	Parent=YBL066C_mRNA" ; "Name=YBL066C_CDS" ; "orf_classification=Verified
chrII	SGD	mRNA	96669	100115	.	-	.	ID "YBL066C_mRNA" ; "Name=YBL066C_mRNA" ; "Parent=YBL066C
chrII	SGD	gene	99963	100307	.	+	.	ID "YBL065W" ; "Name=YBL065W" ; "Ontology_term=GO:0003674,GO:0005575,GO:0008150" ; "Note=Dubious%20open%20reading%20frame%3B%20unlikely%20to%20encode%20a%20functional%20protein%2C%20based%20on%20available%20experimental%20and%20comparative%20sequence%20data%3B%20partially%20overlaps%20verified%20ORF%20SEF1%2FYBL066C%3B%20YBL065W%20is%20a%20non-essential%20gene" ; "display=Dubious%20open%20reading%20frame" ; "dbxref=SGD:S000000161" ; "orf_classification=Dubious
chrII	SGD	CDS	99963	100307	.	+	0	Parent=YBL065W_mRNA" ; "Name=YBL065W_CDS" ; "orf_classification=Dubious
chrII	SGD	mRNA	99963	100307	.	+	.	ID "YBL065W_mRNA" ; "Name=YBL065W_mRNA" ; "Parent=YBL065W
chrII	SGD	gene	100371	101156	.	-	.	ID "YBL064C" ; "Name=YBL064C" ; "gene=PRX1" ; "Alias=PRX1" ; "Ontology_term=GO:0005739,GO:0008379,GO:0034599,GO:0045454,GO:0046686" ; "Note=Mitochondrial%20peroxiredoxin%20with%20thioredoxin%20peroxidase%20activity%3B%20has%20a%20role%20in%20reduction%20of%20hydroperoxides%3B%20reactivation%20requires%20Trr2p%20and%20glutathione%3B%20induced%20during%20respiratory%20growth%20and%20oxidative%20stress%3B%20phosphorylated%3B%20protein%20abundance%20increases%20in%20response%20to%20DNA%20replication%20stress" ; "display=Mitochondrial%20peroxiredoxin%20with%20thioredoxin%20peroxidase%20activity" ; "dbxref=SGD:S000000160" ; "orf_classification=Verified
chrII	SGD	CDS	100371	101156	.	-	0	Parent=YBL064C_mRNA" ; "Name=YBL064C_CDS" ; "orf_classification=Verified
chrII	SGD	mRNA	100371	101156	.	-	.	ID "YBL064C_mRNA" ; "Name=YBL064C_mRNA" ; "Parent=YBL064C
chrII	SGD	gene	101886	105221	.	+	.	ID "YBL063W" ; "Name=YBL063W" ; "gene=KIP1" ; "Alias=KIP1,CIN9" ; "Ontology_term=GO:0000022,GO:0000070,GO:0000073,GO:0003777,GO:0005200,GO:0005634,GO:0005816,GO:0005871,GO:0005876,GO:0007019,GO:0030541,GO:0090307" ; "Note=Kinesin-related%20motor%20protein%3B%20required%20for%20mitotic%20spindle%20assembly%2C%20chromosome%20segregation%2C%20and%202%20micron%20plasmid%20partitioning%3B%20functionally%20redundant%20with%20Cin8p%20for%20chromosomal%20but%20not%20plasmid%20functions" ; "display=Kinesin-related%20motor%20protein" ; "dbxref=SGD:S000000159" ; "orf_classification=Verified
chrII	SGD	CDS	101886	105221	.	+	0	Parent=YBL063W_mRNA" ; "Name=YBL063W_CDS" ; "orf_classification=Verified
chrII	SGD	mRNA	101886	105221	.	+	.	ID "YBL063W_mRNA" ; "Name=YBL063W_mRNA" ; "Parent=YBL063W
chrII	SGD	gene	105308	105688	.	+	.	ID "YBL062W" ; "Name=YBL062W" ; "Ontology_term=GO:0003674,GO:0005575,GO:0008150" ; "Note=Dubious%20open%20reading%20frame%3B%20unlikely%20to%20encode%20a%20functional%20protein%2C%20based%20on%20available%20experimental%20and%20comparative%20sequence%20data" ; "display=Dubious%20open%20reading%20frame" ; "dbxref=SGD:S000000158" ; "orf_classification=Dubious
chrII	SGD	CDS	105308	105688	.	+	0	Parent=YBL062W_mRNA" ; "Name=YBL062W_CDS" ; "orf_classification=Dubious
chrII	SGD	mRNA	105308	105688	.	+	.	ID "YBL062W_mRNA" ; "Name=YBL062W_mRNA" ; "Parent=YBL062W
chrII	SGD	gene	105316	107406	.	-	.	ID "YBL061C" ; "Name=YBL061C" ; "gene=SKT5" ; "Alias=SKT5,CAL2,CHS4,CSD4" ; "Ontology_term=GO:0000131,GO:0000144,GO:0005935,GO:0008047,GO:0034221" ; "Note=Activator%20of%20Chs3p%20%28chitin%20synthase%20III%29%20during%20vegetative%20growth%3B%20recruits%20Chs3p%20to%20the%20bud%20neck%20via%20interaction%20with%20Bni4p%3B%20SKT5%20has%20a%20paralog%2C%20SHC1%2C%20that%20arose%20from%20the%20whole%20genome%20duplication" ; "display=Activator%20of%20Chs3p%20%28chitin%20synthase%20III%29%20during%20vegetative%20growth" ; "dbxref=SGD:S000000157" ; "orf_classification=Verified
chrII	SGD	CDS	105316	107406	.	-	0	Parent=YBL061C_mRNA" ; "Name=YBL061C_CDS" ; "orf_classification=Verified
chrII	SGD	mRNA	105316	107406	.	-	.	ID "YBL061C_mRNA" ; "Name=YBL061C_mRNA" ; "Parent=YBL061C
chrII	SGD	gene	107932	109995	.	+	.	ID "YBL060W" ; "Name=YBL060W" ; "gene=YEL1" ; "Alias=YEL1" ; "Ontology_term=GO:0005086,GO:0005737,GO:0005934,GO:0005935,GO:0008104,GO:0010513,GO:0051666" ; "Note=Guanine%20nucleotide%20exchange%20factor%20specific%20for%20Arf3p%3B%20localized%20to%20the%20bud%20neck%20and%20tip%3B%20required%20for%20localization%20of%20Arf3p%20to%20the%20bud%20neck%20and%20tip" ; "display=Guanine%20nucleotide%20exchange%20factor%20specific%20for%20Arf3p" ; "dbxref=SGD:S000000156" ; "orf_classification=Verified
chrII	SGD	CDS	107932	109995	.	+	0	Parent=YBL060W_mRNA" ; "Name=YBL060W_CDS" ; "orf_classification=Verified
chrII	SGD	mRNA	107932	109995	.	+	.	ID "YBL060W_mRNA" ; "Name=YBL060W_mRNA" ; "Parent=YBL060W
chrII	SGD	gene	110125	110539	.	-	.	ID "YBL059C-A" ; "Name=YBL059C-A" ; "gene=CMC2" ; "Alias=CMC2" ; "Ontology_term=GO:0003674,GO:0005634,GO:0005737,GO:0005758,GO:0033108" ; "Note=Protein%20involved%20in%20respiratory%20chain%20complex%20assembly%20or%20maintenance%3B%20protein%20of%20the%20mitochondrial%20intermembrane%20space%3B%20contains%20twin%20Cx9C%20motifs%20that%20can%20form%20coiled%20coil-helix-coiled-coil%20helix%20fold" ; "display=Protein%20involved%20in%20respiratory%20chain%20complex%20assembly%20or%20maintenance" ; "dbxref=SGD:S000007488" ; "orf_classification=Verified
chrII	SGD	CDS	110125	110420	.	-	2	Parent=YBL059C-A_mRNA" ; "Name=YBL059C-A_CDS" ; "orf_classification=Verified
chrII	SGD	CDS	110506	110539	.	-	0	Parent=YBL059C-A_mRNA" ; "Name=YBL059C-A_CDS" ; "orf_classification=Verified
chrII	SGD	intron	110421	110505	.	-	.	Parent=YBL059C-A_mRNA" ; "Name=YBL059C-A_intron" ; "orf_classification=Verified
chrII	SGD	mRNA	110125	110539	.	-	.	ID "YBL059C-A_mRNA" ; "Name=YBL059C-A_mRNA" ; "Parent=YBL059C-A
chrII	SGD	gene	110594	111244	.	+	.	ID "YBL059W" ; "Name=YBL059W" ; "Ontology_term=GO:0003674,GO:0005739,GO:0008150" ; "Note=Putative%20protein%20of%20unknown%20function%3B%20the%20authentic%2C%20non-tagged%20protein%20is%20detected%20in%20highly%20purified%20mitochondria%20in%20high-throughput%20studies%3B%20YBL059W%20has%20a%20paralog%2C%20YER093C-A%2C%20that%20arose%20from%20the%20whole%20genome%20duplication" ; "display=Putative%20protein%20of%20unknown%20function" ; "dbxref=SGD:S000000155" ; "orf_classification=Uncharacterized
chrII	SGD	CDS	110594	110879	.	+	0	Parent=YBL059W_mRNA" ; "Name=YBL059W_CDS" ; "orf_classification=Uncharacterized
chrII	SGD	CDS	110949	111244	.	+	2	Parent=YBL059W_mRNA" ; "Name=YBL059W_CDS" ; "orf_classification=Uncharacterized
chrII	SGD	intron	110880	110948	.	+	.	Parent=YBL059W_mRNA" ; "Name=YBL059W_intron" ; "orf_classification=Uncharacterized
chrII	SGD	mRNA	110594	111244	.	+	.	ID "YBL059W_mRNA" ; "Name=YBL059W_mRNA" ; "Parent=YBL059W
chrII	SGD	gene	111437	112708	.	+	.	ID "YBL058W" ; "Name=YBL058W" ; "gene=SHP1" ; "Alias=SHP1,UBX1" ; "Ontology_term=GO:0000045,GO:0005634,GO:0005737,GO:0005977,GO:0008599,GO:0030433,GO:0030437,GO:0031134,GO:0034727,GO:0043161" ; "Note=UBX%20%28ubiquitin%20regulatory%20X%29%20domain-containing%20protein%3B%20regulates%20Glc7p%20phosphatase%20activity%3B%20shp1%20mutants%20are%20impaired%20in%20growth%20and%20mitotic%20progression%3B%20functions%20in%20growth%20and%20mitotic%20progression%20require%20Cdc48p%20binding%3B%20mitotic%20phenotype%20is%20caused%20by%20reduced%20Glc7p%20activity%3B%20interacts%20with%20ubiquitylated%20proteins%2C%20required%20for%20degradation%20of%20a%20ubiquitylated%20model%20substrate" ; "display=UBX%20%28ubiquitin%20regulatory%20X%29%20domain-containing%20protein" ; "dbxref=SGD:S000000154" ; "orf_classification=Verified
chrII	SGD	CDS	111437	112708	.	+	0	Parent=YBL058W_mRNA" ; "Name=YBL058W_CDS" ; "orf_classification=Verified
chrII	SGD	mRNA	111437	112708	.	+	.	ID "YBL058W_mRNA" ; "Name=YBL058W_mRNA" ; "Parent=YBL058W
chrII	SGD	gene	112801	113427	.	-	.	ID "YBL057C" ; "Name=YBL057C" ; "gene=PTH2" ; "Alias=PTH2" ; "Ontology_term=GO:0004045,GO:0005737,GO:0005739,GO:0005741,GO:0032435" ; "Note=One%20of%20two%20mitochondrially-localized%20peptidyl-tRNA%20hydrolases%3B%20negatively%20regulates%20the%20ubiquitin-proteasome%20pathway%20via%20interactions%20with%20ubiquitin-like%20ubiquitin-associated%20proteins%3B%20dispensable%20for%20cell%20growth%3B%20see%20also%20PTH1" ; "display=One%20of%20two%20mitochondrially-localized%20peptidyl-tRNA%20hydrolases" ; "dbxref=SGD:S000000153" ; "orf_classification=Verified
chrII	SGD	CDS	112801	113427	.	-	0	Parent=YBL057C_mRNA" ; "Name=YBL057C_CDS" ; "orf_classification=Verified
chrII	SGD	mRNA	112801	113427	.	-	.	ID "YBL057C_mRNA" ; "Name=YBL057C_mRNA" ; "Parent=YBL057C
chrII	SGD	gene	113762	115168	.	+	.	ID "YBL056W" ; "Name=YBL056W" ; "gene=PTC3" ; "Alias=PTC3,type%202C%20protein%20phosphatase%20PTC3" ; "Ontology_term=GO:0000079,GO:0000173,GO:0004722,GO:0005634,GO:0005737,GO:0006470" ; "Note=Type%202C%20protein%20phosphatase%20%28PP2C%29%3B%20dephosphorylates%20Hog1p%20%28see%20also%20Ptc2p%29%20to%20limit%20maximal%20kinase%20activity%20induced%20by%20osmotic%20stress%3B%20dephosphorylates%20T169%20phosphorylated%20Cdc28p%20%28see%20also%20Ptc2p%29%3B%20role%20in%20DNA%20damage%20checkpoint%20inactivation%3B%20PTC3%20has%20a%20paralog%2C%20PTC2%2C%20that%20arose%20from%20the%20whole%20genome%20duplication" ; "display=Type%202C%20protein%20phosphatase%20%28PP2C%29" ; "dbxref=SGD:S000000152" ; "orf_classification=Verified
chrII	SGD	CDS	113762	115168	.	+	0	Parent=YBL056W_mRNA" ; "Name=YBL056W_CDS" ; "orf_classification=Verified
chrII	SGD	mRNA	113762	115168	.	+	.	ID "YBL056W_mRNA" ; "Name=YBL056W_mRNA" ; "Parent=YBL056W
chrII	SGD	gene	115573	116829	.	-	.	ID "YBL055C" ; "Name=YBL055C" ; "Alias=3%27-5%27-exodeoxyribonuclease,Tat-D" ; "Ontology_term=GO:0004519,GO:0005737,GO:0006309,GO:0008296,GO:0034599" ; "Note=3%27--%3E5%27%20exonuclease%20and%20endonuclease%20with%20a%20possible%20role%20in%20apoptosis%3B%20has%20similarity%20to%20mammalian%20and%20C.%20elegans%20apoptotic%20nucleases" ; "display=3%27--%3E5%27%20exonuclease%20and%20endonuclease%20with%20a%20possible%20role%20in%20apoptosis" ; "dbxref=SGD:S000000151" ; "orf_classification=Verified
chrII	SGD	CDS	115573	116829	.	-	0	Parent=YBL055C_mRNA" ; "Name=YBL055C_CDS" ; "orf_classification=Verified
chrII	SGD	mRNA	115573	116829	.	-	.	ID "YBL055C_mRNA" ; "Name=YBL055C_mRNA" ; "Parent=YBL055C
chrII	SGD	gene	117589	119166	.	+	.	ID "YBL054W" ; "Name=YBL054W" ; "gene=TOD6" ; "Alias=TOD6,PBF1" ; "Ontology_term=GO:0005634,GO:0005737,GO:0006357,GO:0043565,GO:0070210" ; "Note=PAC%20motif%20binding%20protein%20involved%20in%20rRNA%20and%20ribosome%20biogenesis%3B%20subunit%20of%20the%20RPD3L%20histone%20deacetylase%20complex%3B%20Myb-like%20HTH%20transcription%20factor%3B%20hypophosphorylated%20by%20rapamycin%20treatment%20in%20a%20Sch9p-dependent%20manner%3B%20TOD6%20has%20a%20paralog%2C%20DOT6%2C%20that%20arose%20from%20the%20whole%20genome%20duplication" ; "display=PAC%20motif%20binding%20protein%20involved%20in%20rRNA%20and%20ribosome%20biogenesis" ; "dbxref=SGD:S000000150" ; "orf_classification=Verified
chrII	SGD	CDS	117589	119166	.	+	0	Parent=YBL054W_mRNA" ; "Name=YBL054W_CDS" ; "orf_classification=Verified
chrII	SGD	mRNA	117589	119166	.	+	.	ID "YBL054W_mRNA" ; "Name=YBL054W_mRNA" ; "Parent=YBL054W
chrII	SGD	gene	119335	119709	.	+	.	ID "YBL053W" ; "Name=YBL053W" ; "Ontology_term=GO:0003674,GO:0005575,GO:0008150" ; "Note=Dubious%20open%20reading%20frame%3B%20unlikely%20to%20encode%20a%20functional%20protein%2C%20based%20on%20available%20experimental%20and%20comparative%20sequence%20data" ; "display=Dubious%20open%20reading%20frame" ; "dbxref=SGD:S000000149" ; "orf_classification=Dubious
chrII	SGD	CDS	119335	119709	.	+	0	Parent=YBL053W_mRNA" ; "Name=YBL053W_CDS" ; "orf_classification=Dubious
chrII	SGD	mRNA	119335	119709	.	+	.	ID "YBL053W_mRNA" ; "Name=YBL053W_mRNA" ; "Parent=YBL053W
chrII	SGD	gene	119379	121874	.	-	.	ID "YBL052C" ; "Name=YBL052C" ; "gene=SAS3" ; "Alias=SAS3" ; "Ontology_term=GO:0004402,GO:0006348,GO:0016568,GO:0016573,GO:0030466,GO:0033100" ; "Note=Histone%20acetyltransferase%20catalytic%20subunit%20of%20NuA3%20complex%3B%20acetylates%20histone%20H3%2C%20involved%20in%20transcriptional%20silencing%3B%20homolog%20of%20the%20mammalian%20MOZ%20proto-oncogene%3B%20mutant%20has%20aneuploidy%20tolerance%3B%20sas3gcn5%20double%20mutation%20is%20lethal" ; "display=Histone%20acetyltransferase%20catalytic%20subunit%20of%20NuA3%20complex" ; "dbxref=SGD:S000000148" ; "orf_classification=Verified
chrII	SGD	CDS	119379	121874	.	-	0	Parent=YBL052C_mRNA" ; "Name=YBL052C_CDS" ; "orf_classification=Verified
chrII	SGD	mRNA	119379	121874	.	-	.	ID "YBL052C_mRNA" ; "Name=YBL052C_mRNA" ; "Parent=YBL052C
chrII	SGD	gene	122753	124759	.	-	.	ID "YBL051C" ; "Name=YBL051C" ; "gene=PIN4" ; "Alias=PIN4,MDT1" ; "Ontology_term=GO:0000077,GO:0000086,GO:0003674,GO:0005737" ; "Note=Protein%20involved%20in%20G2%2FM%20phase%20progression%20and%20response%20to%20DNA%20damage%3B%20interacts%20with%20Rad53p%3B%20contains%20an%20RNA%20recognition%20motif%2C%20a%20nuclear%20localization%20signal%2C%20and%20several%20SQ%2FTQ%20cluster%20domains%3B%20hyperphosphorylated%20in%20response%20to%20DNA%20damage" ; "display=Protein%20involved%20in%20G2%2FM%20phase%20progression%20and%20response%20to%20DNA%20damage" ; "dbxref=SGD:S000000147" ; "orf_classification=Verified
chrII	SGD	CDS	122753	124759	.	-	0	Parent=YBL051C_mRNA" ; "Name=YBL051C_CDS" ; "orf_classification=Verified
chrII	SGD	mRNA	122753	124759	.	-	.	ID "YBL051C_mRNA" ; "Name=YBL051C_mRNA" ; "Parent=YBL051C
chrII	SGD	gene	125125	126119	.	+	.	ID "YBL050W" ; "Name=YBL050W" ; "gene=SEC17" ; "Alias=SEC17,RNS3" ; "Ontology_term=GO:0000329,GO:0001671,GO:0005483,GO:0005829,GO:0006914,GO:0019898,GO:0031201,GO:0035494,GO:0042144,GO:0048280" ; "Note=Alpha-SNAP%20cochaperone%3B%20SNARE-complex%20adaptor%20for%20Sec18%20%28NSF%29%20during%20the%20disassembly%20of%20postfusion%20cis-SNARE%20complexes%3B%20stimulates%20the%20ATPase%20activity%20of%20Sec18p%3B%20peripheral%20membrane%20protein%20required%20for%20vesicular%20transport%20between%20ER%20and%20Golgi%2C%20the%20%27priming%27%20step%20in%20homotypic%20vacuole%20fusion%2C%20and%20autophagy%3B%20similar%20to%20mammalian%20alpha-SNAP" ; "display=Alpha-SNAP%20cochaperone" ; "dbxref=SGD:S000000146" ; "orf_classification=Verified
chrII	SGD	CDS	125125	125154	.	+	0	Parent=YBL050W_mRNA" ; "Name=YBL050W_CDS" ; "orf_classification=Verified
chrII	SGD	CDS	125271	126119	.	+	0	Parent=YBL050W_mRNA" ; "Name=YBL050W_CDS" ; "orf_classification=Verified
chrII	SGD	intron	125155	125270	.	+	.	Parent=YBL050W_mRNA" ; "Name=YBL050W_intron" ; "orf_classification=Verified
chrII	SGD	mRNA	125125	126119	.	+	.	ID "YBL050W_mRNA" ; "Name=YBL050W_mRNA" ; "Parent=YBL050W
chrII	SGD	gene	126828	127244	.	+	.	ID "YBL049W" ; "Name=YBL049W" ; "gene=MOH1" ; "Alias=MOH1" ; "Ontology_term=GO:0003674,GO:0005575,GO:0008150" ; "Note=Protein%20of%20unknown%20function%3B%20has%20homology%20to%20kinase%20Snf7p%3B%20not%20required%20for%20growth%20on%20nonfermentable%20carbon%20sources%3B%20essential%20for%20survival%20in%20stationary%20phase%3B%20possibly%20linked%20with%20vacuolar%20transport" ; "display=Protein%20of%20unknown%20function" ; "dbxref=SGD:S000000145" ; "orf_classification=Verified
chrII	SGD	CDS	126828	127244	.	+	0	Parent=YBL049W_mRNA" ; "Name=YBL049W_CDS" ; "orf_classification=Verified
chrII	SGD	mRNA	126828	127244	.	+	.	ID "YBL049W_mRNA" ; "Name=YBL049W_mRNA" ; "Parent=YBL049W
chrII	SGD	gene	127299	127610	.	+	.	ID "YBL048W" ; "Name=YBL048W" ; "gene=RRT1" ; "Alias=RRT1" ; "Ontology_term=GO:0003674,GO:0008150,GO:0016021" ; "Note=Protein%20of%20unknown%20function%3B%20identified%20in%20a%20screen%20for%20mutants%20with%20increased%20levels%20of%20rDNA%20transcription%3B%20dubious%20open%20reading%20frame%20unlikely%20to%20encode%20a%20protein%2C%20based%20on%20experimental%20and%20comparative%20sequence%20data" ; "display=Protein%20of%20unknown%20function" ; "dbxref=SGD:S000000144" ; "orf_classification=Dubious
chrII	SGD	CDS	127299	127610	.	+	0	Parent=YBL048W_mRNA" ; "Name=YBL048W_CDS" ; "orf_classification=Dubious
chrII	SGD	mRNA	127299	127610	.	+	.	ID "YBL048W_mRNA" ; "Name=YBL048W_mRNA" ; "Parent=YBL048W
chrII	SGD	gene	127895	132040	.	-	.	ID "YBL047C" ; "Name=YBL047C" ; "gene=EDE1" ; "Alias=EDE1,BUD15" ; "Ontology_term=GO:0005934,GO:0005935,GO:0006897,GO:0030479,GO:0030968,GO:0043130,GO:0043332" ; "Note=Endocytic%20protein%3B%20involved%20in%20a%20network%20of%20interactions%20with%20other%20endocytic%20proteins%2C%20binds%20membranes%20in%20a%20ubiquitin-dependent%20manner%2C%20may%20also%20bind%20ubiquitinated%20membrane-associated%20proteins%3B%20interacts%20with%20Cmk2%20and%20functions%20upstream%20of%20CMK2%20in%20regulating%20non-apoptotic%20cell%20death" ; "display=Endocytic%20protein" ; "dbxref=SGD:S000000143" ; "orf_classification=Verified
chrII	SGD	CDS	127895	132040	.	-	0	Parent=YBL047C_mRNA" ; "Name=YBL047C_CDS" ; "orf_classification=Verified
chrII	SGD	mRNA	127895	132040	.	-	.	ID "YBL047C_mRNA" ; "Name=YBL047C_mRNA" ; "Parent=YBL047C
chrII	SGD	gene	132424	133749	.	+	.	ID "YBL046W" ; "Name=YBL046W" ; "gene=PSY4" ; "Alias=PSY4" ; "Ontology_term=GO:0005634,GO:0005737,GO:0006470,GO:0019888,GO:0030289,GO:2000002" ; "Note=Regulatory%20subunit%20of%20protein%20phosphatase%20PP4%3B%20presence%20of%20Psy4p%20in%20the%20PP4%20complex%20%28along%20with%20catalytic%20subunit%20Pph3p%20and%20Psy2p%29%20is%20required%20for%20dephosphorylation%20of%20the%20histone%20variant%20H2AX%2C%20but%20not%20for%20dephosphorylation%20of%20Rad53p%2C%20during%20recovery%20from%20the%20DNA%20damage%20checkpoint%3B%20localization%20is%20cell-cycle%20dependent%20and%20regulated%20by%20Cdc28p%20phosphorylation%3B%20required%20for%20cisplatin%20resistance%3B%20homolog%20of%20mammalian%20R2" ; "display=Regulatory%20subunit%20of%20protein%20phosphatase%20PP4" ; "dbxref=SGD:S000000142" ; "orf_classification=Verified
chrII	SGD	CDS	132424	133749	.	+	0	Parent=YBL046W_mRNA" ; "Name=YBL046W_CDS" ; "orf_classification=Verified
chrII	SGD	mRNA	132424	133749	.	+	.	ID "YBL046W_mRNA" ; "Name=YBL046W_mRNA" ; "Parent=YBL046W
chrII	SGD	gene	134143	135516	.	-	.	ID "YBL045C" ; "Name=YBL045C" ; "gene=COR1" ; "Alias=COR1,QCR1,ubiquinol--cytochrome-c%20reductase%20subunit%20COR1" ; "Ontology_term=GO:0005739,GO:0005750,GO:0008121,GO:0009060,GO:0016021" ; "Note=Core%20subunit%20of%20the%20ubiquinol-cytochrome%20c%20reductase%20complex%3B%20the%20ubiquinol-cytochrome%20c%20reductase%20complex%20%28bc1%20complex%29%20is%20a%20component%20of%20the%20mitochondrial%20inner%20membrane%20electron%20transport%20chain" ; "display=Core%20subunit%20of%20the%20ubiquinol-cytochrome%20c%20reductase%20complex" ; "dbxref=SGD:S000000141" ; "orf_classification=Verified
chrII	SGD	CDS	134143	135516	.	-	0	Parent=YBL045C_mRNA" ; "Name=YBL045C_CDS" ; "orf_classification=Verified
chrII	SGD	mRNA	134143	135516	.	-	.	ID "YBL045C_mRNA" ; "Name=YBL045C_mRNA" ; "Parent=YBL045C
chrII	SGD	gene	135998	136366	.	+	.	ID "YBL044W" ; "Name=YBL044W" ; "Ontology_term=GO:0003674,GO:0005575,GO:0008150" ; "Note=Putative%20protein%20of%20unknown%20function%3B%20YBL044W%20is%20not%20an%20essential%20protein" ; "display=Putative%20protein%20of%20unknown%20function" ; "dbxref=SGD:S000000140" ; "orf_classification=Uncharacterized
chrII	SGD	CDS	135998	136366	.	+	0	Parent=YBL044W_mRNA" ; "Name=YBL044W_CDS" ; "orf_classification=Uncharacterized
chrII	SGD	mRNA	135998	136366	.	+	.	ID "YBL044W_mRNA" ; "Name=YBL044W_mRNA" ; "Parent=YBL044W
chrII	SGD	gene	136688	137461	.	+	.	ID "YBL043W" ; "Name=YBL043W" ; "gene=ECM13" ; "Alias=ECM13" ; "Ontology_term=GO:0003674,GO:0005575,GO:0008150" ; "Note=Non-essential%20protein%20of%20unknown%20function%3B%20induced%20by%20treatment%20with%208-methoxypsoralen%20and%20UVA%20irradiation%3B%20ECM13%20has%20a%20paralog%2C%20YJR115W%2C%20that%20arose%20from%20the%20whole%20genome%20duplication" ; "display=Non-essential%20protein%20of%20unknown%20function" ; "dbxref=SGD:S000000139" ; "orf_classification=Verified
chrII	SGD	CDS	136688	137461	.	+	0	Parent=YBL043W_mRNA" ; "Name=YBL043W_CDS" ; "orf_classification=Verified
chrII	SGD	mRNA	136688	137461	.	+	.	ID "YBL043W_mRNA" ; "Name=YBL043W_mRNA" ; "Parent=YBL043W
chrII	SGD	gene	138341	140260	.	-	.	ID "YBL042C" ; "Name=YBL042C" ; "gene=FUI1" ; "Alias=FUI1" ; "Ontology_term=GO:0005886,GO:0015213,GO:0015862,GO:0016021,GO:0055085" ; "Note=High%20affinity%20uridine%20permease%2C%20localizes%20to%20the%20plasma%20membrane%3B%20also%20mediates%20low%20but%20significant%20transport%20of%20the%20cytotoxic%20nucleoside%20analog%205-fluorouridine%3B%20not%20involved%20in%20uracil%20transport%3B%20relative%20distribution%20to%20the%20vacuole%20increases%20upon%20DNA%20replication%20stress" ; "display=High%20affinity%20uridine%20permease%2C%20localizes%20to%20the%20plasma%20membrane" ; "dbxref=SGD:S000000138" ; "orf_classification=Verified
chrII	SGD	CDS	138341	140260	.	-	0	Parent=YBL042C_mRNA" ; "Name=YBL042C_CDS" ; "orf_classification=Verified
chrII	SGD	mRNA	138341	140260	.	-	.	ID "YBL042C_mRNA" ; "Name=YBL042C_mRNA" ; "Parent=YBL042C
chrII	SGD	gene	141247	141972	.	+	.	ID "YBL041W" ; "Name=YBL041W" ; "gene=PRE7" ; "Alias=PRE7,PRS3,proteasome%20core%20particle%20subunit%20beta%206" ; "Ontology_term=GO:0003674,GO:0005634,GO:0005789,GO:0010499,GO:0019774,GO:0034515,GO:0043161" ; "Note=Beta%206%20subunit%20of%20the%2020S%20proteasome" ; "display=Beta%206%20subunit%20of%20the%2020S%20proteasome" ; "dbxref=SGD:S000000137" ; "orf_classification=Verified
chrII	SGD	CDS	141247	141972	.	+	0	Parent=YBL041W_mRNA" ; "Name=YBL041W_CDS" ; "orf_classification=Verified
chrII	SGD	mRNA	141247	141972	.	+	.	ID "YBL041W_mRNA" ; "Name=YBL041W_mRNA" ; "Parent=YBL041W
chrII	SGD	gene	142112	142868	.	-	.	ID "YBL040C" ; "Name=YBL040C" ; "gene=ERD2" ; "Alias=ERD2" ; "Ontology_term=GO:0006621,GO:0006888,GO:0016021,GO:0030176,GO:0045015" ; "Note=HDEL%20receptor%3B%20an%20integral%20membrane%20protein%20that%20binds%20to%20the%20HDEL%20motif%20in%20proteins%20destined%20for%20retention%20in%20the%20endoplasmic%20reticulum%3B%20has%20a%20role%20in%20maintenance%20of%20normal%20levels%20of%20ER-resident%20proteins" ; "display=HDEL%20receptor" ; "dbxref=SGD:S000000136" ; "orf_classification=Verified
chrII	SGD	CDS	142112	142749	.	-	2	Parent=YBL040C_mRNA" ; "Name=YBL040C_CDS" ; "orf_classification=Verified
chrII	SGD	CDS	142847	142868	.	-	0	Parent=YBL040C_mRNA" ; "Name=YBL040C_CDS" ; "orf_classification=Verified
chrII	SGD	intron	142750	142846	.	-	.	Parent=YBL040C_mRNA" ; "Name=YBL040C_intron" ; "orf_classification=Verified
chrII	SGD	mRNA	142112	142868	.	-	.	ID "YBL040C_mRNA" ; "Name=YBL040C_mRNA" ; "Parent=YBL040C
chrII	SGD	gene	143393	143572	.	+	.	ID "YBL039W-B" ; "Name=YBL039W-B" ; "Alias=YBL039W-A" ; "Ontology_term=GO:0003674,GO:0005575,GO:0008150" ; "Note=Putative%20protein%20of%20unknown%20function" ; "display=Putative%20protein%20of%20unknown%20function" ; "dbxref=SGD:S000028517" ; "orf_classification=Uncharacterized
chrII	SGD	CDS	143393	143572	.	+	0	Parent=YBL039W-B_mRNA" ; "Name=YBL039W-B_CDS" ; "orf_classification=Uncharacterized
chrII	SGD	mRNA	143393	143572	.	+	.	ID "YBL039W-B_mRNA" ; "Name=YBL039W-B_mRNA" ; "Parent=YBL039W-B
chrII	SGD	gene	143989	145728	.	-	.	ID "YBL039C" ; "Name=YBL039C" ; "gene=URA7" ; "Alias=URA7,CTP%20synthase%20URA7" ; "Ontology_term=GO:0003883,GO:0005737,GO:0006241,GO:0008654,GO:0019856,GO:0097268" ; "Note=Major%20CTP%20synthase%20isozyme%20%28see%20also%20URA8%29%3B%20catalyzes%20the%20ATP-dependent%20transfer%20of%20the%20amide%20nitrogen%20from%20glutamine%20to%20UTP%2C%20forming%20CTP%2C%20the%20final%20step%20in%20de%20novo%20biosynthesis%20of%20pyrimidines%3B%20involved%20in%20phospholipid%20biosynthesis%3B%20capable%20of%20forming%20cytoplasmic%20filaments%20termed%20cytoophidium%2C%20especially%20during%20conditions%20of%20glucose%20depletion%3B%20URA7%20has%20a%20paralog%2C%20URA8%2C%20that%20arose%20from%20the%20whole%20genome%20duplication" ; "display=Major%20CTP%20synthase%20isozyme%20%28see%20also%20URA8%29" ; "dbxref=SGD:S000000135" ; "orf_classification=Verified
chrII	SGD	CDS	143989	145728	.	-	0	Parent=YBL039C_mRNA" ; "Name=YBL039C_CDS" ; "orf_classification=Verified
chrII	SGD	mRNA	143989	145728	.	-	.	ID "YBL039C_mRNA" ; "Name=YBL039C_mRNA" ; "Parent=YBL039C
chrII	SGD	gene	144948	145031	.	-	.	ID "YBL039C-A" ; "Name=YBL039C-A" ; "Ontology_term=GO:0003674,GO:0005575,GO:0008150" ; "Note=Dubious%20open%20reading%20frame%3B%20unlikely%20to%20encode%20a%20functional%20protein%2C%20based%20on%20available%20experimental%20and%20comparative%20sequence%20data%3B%20completely%20overlaps%20the%20verified%20ORF%20URA7%3B%20identified%20by%20expression%20profiling%20and%20mass%20spectrometry" ; "display=Dubious%20open%20reading%20frame" ; "dbxref=SGD:S000028814" ; "orf_classification=Dubious
chrII	SGD	CDS	144948	145031	.	-	0	Parent=YBL039C-A_mRNA" ; "Name=YBL039C-A_CDS" ; "orf_classification=Dubious
chrII	SGD	mRNA	144948	145031	.	-	.	ID "YBL039C-A_mRNA" ; "Name=YBL039C-A_mRNA" ; "Parent=YBL039C-A
chrII	SGD	gene	146187	146885	.	+	.	ID "YBL038W" ; "Name=YBL038W" ; "gene=MRPL16" ; "Alias=MRPL16,RML16,mitochondrial%2054S%20ribosomal%20protein%20YmL47" ; "Ontology_term=GO:0003735,GO:0005739,GO:0005762,GO:0032543,GO:0051604" ; "Note=Mitochondrial%20ribosomal%20protein%20of%20the%20large%20subunit%3B%20homologous%20to%20bacterial%20L16%20ribosomal%20protein%3B%20synthetically%20lethal%20with%20hac1%20mutant%20suggesting%20a%20role%20in%20the%20maturation%20of%20secretory%20proteins" ; "display=Mitochondrial%20ribosomal%20protein%20of%20the%20large%20subunit" ; "dbxref=SGD:S000000134" ; "orf_classification=Verified
chrII	SGD	CDS	146187	146885	.	+	0	Parent=YBL038W_mRNA" ; "Name=YBL038W_CDS" ; "orf_classification=Verified
chrII	SGD	mRNA	146187	146885	.	+	.	ID "YBL038W_mRNA" ; "Name=YBL038W_mRNA" ; "Parent=YBL038W
chrII	SGD	gene	147209	150286	.	+	.	ID "YBL037W" ; "Name=YBL037W" ; "gene=APL3" ; "Alias=APL3" ; "Ontology_term=GO:0003674,GO:0005935,GO:0006886,GO:0030122" ; "Note=Alpha-adaptin%3B%20large%20subunit%20of%20the%20clathrin%20associated%20protein%20complex%20%28AP-2%29%3B%20involved%20in%20vesicle%20mediated%20transport" ; "display=Alpha-adaptin" ; "dbxref=SGD:S000000133" ; "orf_classification=Verified
chrII	SGD	CDS	147209	150286	.	+	0	Parent=YBL037W_mRNA" ; "Name=YBL037W_CDS" ; "orf_classification=Verified
chrII	SGD	mRNA	147209	150286	.	+	.	ID "YBL037W_mRNA" ; "Name=YBL037W_mRNA" ; "Parent=YBL037W
chrII	SGD	gene	150447	151220	.	-	.	ID "YBL036C" ; "Name=YBL036C" ; "Ontology_term=GO:0005575,GO:0008150,GO:0030170" ; "Note=Putative%20non-specific%20single-domain%20racemase%3B%20based%20on%20structural%20similarity%3B%20binds%20pyridoxal%205%27-phosphate%3B%20expression%20of%20GFP-fusion%20protein%20induced%20in%20response%20to%20the%20DNA-damaging%20agent%20MMS" ; "display=Putative%20non-specific%20single-domain%20racemase" ; "dbxref=SGD:S000000132" ; "orf_classification=Verified
chrII	SGD	CDS	150447	151220	.	-	0	Parent=YBL036C_mRNA" ; "Name=YBL036C_CDS" ; "orf_classification=Verified
chrII	SGD	mRNA	150447	151220	.	-	.	ID "YBL036C_mRNA" ; "Name=YBL036C_mRNA" ; "Parent=YBL036C
chrII	SGD	gene	151493	153610	.	-	.	ID "YBL035C" ; "Name=YBL035C" ; "gene=POL12" ; "Alias=POL12" ; "Ontology_term=GO:0003887,GO:0005634,GO:0005635,GO:0005658,GO:0006270,GO:0006273,GO:0016233" ; "Note=B%20subunit%20of%20DNA%20polymerase%20alpha-primase%20complex%3B%20required%20for%20initiation%20of%20DNA%20replication%20during%20mitotic%20and%20premeiotic%20DNA%20synthesis%3B%20also%20functions%20in%20telomere%20capping%20and%20length%20regulation" ; "display=B%20subunit%20of%20DNA%20polymerase%20alpha-primase%20complex" ; "dbxref=SGD:S000000131" ; "orf_classification=Verified
chrII	SGD	CDS	151493	153610	.	-	0	Parent=YBL035C_mRNA" ; "Name=YBL035C_CDS" ; "orf_classification=Verified
chrII	SGD	mRNA	151493	153610	.	-	.	ID "YBL035C_mRNA" ; "Name=YBL035C_mRNA" ; "Parent=YBL035C
chrII	SGD	gene	153848	158389	.	-	.	ID "YBL034C" ; "Name=YBL034C" ; "gene=STU1" ; "Alias=STU1" ; "Ontology_term=GO:0005200,GO:0005816,GO:0007020" ; "Note=Component%20of%20the%20mitotic%20spindle%3B%20binds%20to%20interpolar%20microtubules%20via%20its%20association%20with%20beta-tubulin%20%28Tub2p%29%3B%20required%20for%20interpolar%20microtubules%20to%20provide%20an%20outward%20force%20on%20the%20spindle%20poles" ; "display=Component%20of%20the%20mitotic%20spindle" ; "dbxref=SGD:S000000130" ; "orf_classification=Verified
chrII	SGD	CDS	153848	158389	.	-	0	Parent=YBL034C_mRNA" ; "Name=YBL034C_CDS" ; "orf_classification=Verified
chrII	SGD	mRNA	153848	158389	.	-	.	ID "YBL034C_mRNA" ; "Name=YBL034C_mRNA" ; "Parent=YBL034C
chrII	SGD	gene	158656	159693	.	-	.	ID "YBL033C" ; "Name=YBL033C" ; "gene=RIB1" ; "Alias=RIB1,GTP%20cyclohydrolase%20II" ; "Ontology_term=GO:0005634,GO:0005737,GO:0009231,GO:0019238" ; "Note=GTP%20cyclohydrolase%20II%3B%20catalyzes%20the%20first%20step%20of%20the%20riboflavin%20biosynthesis%20pathway" ; "display=GTP%20cyclohydrolase%20II" ; "dbxref=SGD:S000000129" ; "orf_classification=Verified
chrII	SGD	CDS	158656	159693	.	-	0	Parent=YBL033C_mRNA" ; "Name=YBL033C_CDS" ; "orf_classification=Verified
chrII	SGD	mRNA	158656	159693	.	-	.	ID "YBL033C_mRNA" ; "Name=YBL033C_mRNA" ; "Parent=YBL033C
chrII	SGD	gene	160184	161329	.	+	.	ID "YBL032W" ; "Name=YBL032W" ; "gene=HEK2" ; "Alias=HEK2,KHD1" ; "Ontology_term=GO:0000784,GO:0000932,GO:0003729,GO:0005737,GO:0007004,GO:0008298,GO:0048255" ; "Note=RNA%20binding%20protein%20involved%20in%20asymmetric%20localization%20of%20ASH1%20mRNA%3B%20represses%20translation%20of%20ASH1%20mRNA%2C%20an%20effect%20reversed%20by%20Yck1p-dependent%20phosphoryation%3B%20regulates%20telomere%20position%20effect%20and%20length%3B%20similarity%20to%20hnRNP-K" ; "display=RNA%20binding%20protein%20involved%20in%20asymmetric%20localization%20of%20ASH1%20mRNA" ; "dbxref=SGD:S000000128" ; "orf_classification=Verified
chrII	SGD	CDS	160184	161329	.	+	0	Parent=YBL032W_mRNA" ; "Name=YBL032W_CDS" ; "orf_classification=Verified
chrII	SGD	mRNA	160184	161329	.	+	.	ID "YBL032W_mRNA" ; "Name=YBL032W_mRNA" ; "Parent=YBL032W
chrII	SGD	gene	161699	162715	.	+	.	ID "YBL031W" ; "Name=YBL031W" ; "gene=SHE1" ; "Alias=SHE1" ; "Ontology_term=GO:0000022,GO:0000235,GO:0005819,GO:0005880,GO:0005935,GO:0008017,GO:0015630,GO:2000575" ; "Note=Mitotic%20spindle%20protein%3B%20interacts%20with%20components%20of%20the%20Dam1%20%28DASH%29%20complex%2C%20its%20effector%20Sli15p%2C%20and%20microtubule-associated%20protein%20Bim1p%3B%20also%20localizes%20to%20nuclear%20microtubules%20and%20to%20the%20bud%20neck%20in%20a%20ring-shaped%20structure%3B%20inhibits%20dynein%20function" ; "display=Mitotic%20spindle%20protein" ; "dbxref=SGD:S000000127" ; "orf_classification=Verified
chrII	SGD	CDS	161699	162715	.	+	0	Parent=YBL031W_mRNA" ; "Name=YBL031W_CDS" ; "orf_classification=Verified
chrII	SGD	mRNA	161699	162715	.	+	.	ID "YBL031W_mRNA" ; "Name=YBL031W_mRNA" ; "Parent=YBL031W
chrII	SGD	gene	163041	163997	.	-	.	ID "YBL030C" ; "Name=YBL030C" ; "gene=PET9" ; "Alias=PET9,AAC2,ANC2,OP1" ; "Ontology_term=GO:0005471,GO:0005739,GO:0005743,GO:0006839,GO:0006915,GO:0009060,GO:0009061,GO:0015866,GO:0015867,GO:0015886,GO:0016021,GO:0055085" ; "Note=Major%20ADP%2FATP%20carrier%20of%20the%20mitochondrial%20inner%20membrane%3B%20exchanges%20cytosolic%20ADP%20for%20mitochondrially%20synthesized%20ATP%3B%20also%20imports%20heme%20and%20ATP%3B%20phosphorylated%3B%20required%20for%20viability%20in%20many%20lab%20strains%20that%20carry%20a%20sal1%20mutation%3B%20PET9%20has%20a%20paralog%2C%20AAC3%2C%20that%20arose%20from%20the%20whole%20genome%20duplication" ; "display=Major%20ADP%2FATP%20carrier%20of%20the%20mitochondrial%20inner%20membrane" ; "dbxref=SGD:S000000126" ; "orf_classification=Verified
chrII	SGD	CDS	163041	163997	.	-	0	Parent=YBL030C_mRNA" ; "Name=YBL030C_CDS" ; "orf_classification=Verified
chrII	SGD	mRNA	163041	163997	.	-	.	ID "YBL030C_mRNA" ; "Name=YBL030C_mRNA" ; "Parent=YBL030C
chrII	SGD	gene	164488	164772	.	-	.	ID "YBL029C-A" ; "Name=YBL029C-A" ; "Ontology_term=GO:0003674,GO:0005886,GO:0008150" ; "Note=Protein%20of%20unknown%20function%3B%20green%20fluorescent%20protein%20%28GFP%29-fusion%20protein%20localizes%20to%20the%20cell%20periphery%3B%20protein%20abundance%20increases%20in%20response%20to%20DNA%20replication%20stress%3B%20has%20potential%20orthologs%20in%20Saccharomyces%20species%20and%20in%20Yarrowia%20lipolytica" ; "display=Protein%20of%20unknown%20function" ; "dbxref=SGD:S000007591" ; "orf_classification=Verified
chrII	SGD	CDS	164488	164772	.	-	0	Parent=YBL029C-A_mRNA" ; "Name=YBL029C-A_CDS" ; "orf_classification=Verified
chrII	SGD	mRNA	164488	164772	.	-	.	ID "YBL029C-A_mRNA" ; "Name=YBL029C-A_mRNA" ; "Parent=YBL029C-A
chrII	SGD	gene	166134	167264	.	+	.	ID "YBL029W" ; "Name=YBL029W" ; "Ontology_term=GO:0003674,GO:0005634,GO:0005737,GO:0008150" ; "Note=Non-essential%20protein%20of%20unknown%20function" ; "display=Non-essential%20protein%20of%20unknown%20function" ; "dbxref=SGD:S000000125" ; "orf_classification=Uncharacterized
chrII	SGD	CDS	166134	167264	.	+	0	Parent=YBL029W_mRNA" ; "Name=YBL029W_CDS" ; "orf_classification=Uncharacterized
chrII	SGD	mRNA	166134	167264	.	+	.	ID "YBL029W_mRNA" ; "Name=YBL029W_mRNA" ; "Parent=YBL029W
chrII	SGD	gene	167518	167838	.	-	.	ID "YBL028C" ; "Name=YBL028C" ; "Ontology_term=GO:0003674,GO:0005634,GO:0005730,GO:0005840,GO:0008150,GO:0030687" ; "Note=Protein%20of%20unknown%20function%20that%20may%20interact%20with%20ribosomes%3B%20green%20fluorescent%20protein%20%28GFP%29-fusion%20protein%20localizes%20to%20the%20nucleolus%3B%20predicted%20to%20be%20involved%20in%20ribosome%20biogenesis" ; "display=Protein%20of%20unknown%20function%20that%20may%20interact%20with%20ribosomes" ; "dbxref=SGD:S000000124" ; "orf_classification=Verified
chrII	SGD	CDS	167518	167838	.	-	0	Parent=YBL028C_mRNA" ; "Name=YBL028C_CDS" ; "orf_classification=Verified
chrII	SGD	mRNA	167518	167838	.	-	.	ID "YBL028C_mRNA" ; "Name=YBL028C_mRNA" ; "Parent=YBL028C
chrII	SGD	gene	168423	169376	.	+	.	ID "YBL027W" ; "Name=YBL027W" ; "gene=RPL19B" ; "Alias=RPL19B,ribosomal%2060S%20subunit%20protein%20L19B" ; "Ontology_term=GO:0002181,GO:0003735,GO:0022625,GO:0030687" ; "Note=Ribosomal%2060S%20subunit%20protein%20L19B%3B%20rpl19a%20and%20rpl19b%20single%20null%20mutations%20result%20in%20slow%20growth%2C%20while%20the%20double%20null%20mutation%20is%20lethal%3B%20homologous%20to%20mammalian%20ribosomal%20protein%20L19%2C%20no%20bacterial%20homolog%3B%20RPL19B%20has%20a%20paralog%2C%20RPL19A%2C%20that%20arose%20from%20the%20whole%20genome%20duplication" ; "display=Ribosomal%2060S%20subunit%20protein%20L19B" ; "dbxref=SGD:S000000123" ; "orf_classification=Verified
chrII	SGD	CDS	168423	168424	.	+	0	Parent=YBL027W_mRNA" ; "Name=YBL027W_CDS" ; "orf_classification=Verified
chrII	SGD	CDS	168809	169376	.	+	1	Parent=YBL027W_mRNA" ; "Name=YBL027W_CDS" ; "orf_classification=Verified
chrII	SGD	intron	168425	168808	.	+	.	Parent=YBL027W_mRNA" ; "Name=YBL027W_intron" ; "orf_classification=Verified
chrII	SGD	mRNA	168423	169376	.	+	.	ID "YBL027W_mRNA" ; "Name=YBL027W_mRNA" ; "Parent=YBL027W
chrII	SGD	ARS	170088	170336	.	.	.	ID "ARS207" ; "Name=ARS207" ; "Alias=ARSII-170" ; "Note=Autonomously%20Replicating%20Sequence" ; "display=Autonomously%20Replicating%20Sequence" ; "dbxref=SGD:S000118345
chrII	SGD	gene	170623	171038	.	+	.	ID "YBL026W" ; "Name=YBL026W" ; "gene=LSM2" ; "Alias=LSM2,SMX5,SNP3" ; "Ontology_term=GO:0000398,GO:0000932,GO:0003723,GO:0005634,GO:0005688,GO:0005730,GO:0005732,GO:0005737,GO:0046540" ; "Note=Lsm%20%28Like%20Sm%29%20protein%3B%20part%20of%20heteroheptameric%20complexes%20%28Lsm2p-7p%20and%20either%20Lsm1p%20or%208p%29%3A%20cytoplasmic%20Lsm1p%20complex%20involved%20in%20mRNA%20decay%3B%20nuclear%20Lsm8p%20complex%20part%20of%20U6%20snRNP%20and%20possibly%20involved%20in%20processing%20tRNA%2C%20snoRNA%2C%20and%20rRNA%3B%20relocalizes%20from%20nucleus%20to%20cytoplasmic%20foci%20upon%20DNA%20replication%20stress" ; "display=Lsm%20%28Like%20Sm%29%20protein" ; "dbxref=SGD:S000000122" ; "orf_classification=Verified
chrII	SGD	CDS	170623	170676	.	+	0	Parent=YBL026W_mRNA" ; "Name=YBL026W_CDS" ; "orf_classification=Verified
chrII	SGD	CDS	170805	171038	.	+	0	Parent=YBL026W_mRNA" ; "Name=YBL026W_CDS" ; "orf_classification=Verified
chrII	SGD	intron	170677	170804	.	+	.	Parent=YBL026W_mRNA" ; "Name=YBL026W_intron" ; "orf_classification=Verified
chrII	SGD	mRNA	170623	171038	.	+	.	ID "YBL026W_mRNA" ; "Name=YBL026W_mRNA" ; "Parent=YBL026W
chrII	SGD	gene	171481	171918	.	+	.	ID "YBL025W" ; "Name=YBL025W" ; "gene=RRN10" ; "Alias=RRN10" ; "Ontology_term=GO:0000500,GO:0001165,GO:0001168,GO:0005730,GO:0042790" ; "Note=Protein%20involved%20in%20promoting%20high%20level%20transcription%20of%20rDNA%3B%20subunit%20of%20UAF%20%28upstream%20activation%20factor%29%20for%20RNA%20polymerase%20I" ; "display=Protein%20involved%20in%20promoting%20high%20level%20transcription%20of%20rDNA" ; "dbxref=SGD:S000000121" ; "orf_classification=Verified
chrII	SGD	CDS	171481	171918	.	+	0	Parent=YBL025W_mRNA" ; "Name=YBL025W_CDS" ; "orf_classification=Verified
chrII	SGD	mRNA	171481	171918	.	+	.	ID "YBL025W_mRNA" ; "Name=YBL025W_mRNA" ; "Parent=YBL025W
chrII	SGD	gene	172534	174588	.	+	.	ID "YBL024W" ; "Name=YBL024W" ; "gene=NCL1" ; "Alias=NCL1,TRM4" ; "Ontology_term=GO:0000049,GO:0002127,GO:0005634,GO:0016428,GO:0030488,GO:0070301" ; "Note=S-adenosyl-L-methionine-dependent%20tRNA%3A%20m5C-methyltransferase%3B%20methylates%20cytosine%20to%20m5C%20at%20several%20positions%20in%20tRNAs%20and%20intron-containing%20pre-tRNAs%3B%20increases%20proportion%20of%20tRNALeu%28CAA%29%20with%20m5C%20at%20wobble%20position%20in%20response%20to%20hydrogen%20peroxide%2C%20causing%20selective%20translation%20of%20mRNA%20from%20genes%20enriched%20in%20TTG%20codon%3B%20loss%20of%20NCL1%20confers%20hypersensitivity%20to%20oxidative%20stress%3B%20similar%20to%20Nop2p%20and%20human%20proliferation%20associated%20nucleolar%20protein%20p120" ; "display=S-adenosyl-L-methionine-dependent%20tRNA%3A%20m5C-methyltransferase" ; "dbxref=SGD:S000000120" ; "orf_classification=Verified
chrII	SGD	CDS	172534	174588	.	+	0	Parent=YBL024W_mRNA" ; "Name=YBL024W_CDS" ; "orf_classification=Verified
chrII	SGD	mRNA	172534	174588	.	+	.	ID "YBL024W_mRNA" ; "Name=YBL024W_mRNA" ; "Parent=YBL024W
chrII	landmark	region	174920	177526	.	-	.	ID "MCM2
chrII	SGD	gene	174920	177526	.	-	.	ID "YBL023C" ; "Name=YBL023C" ; "gene=MCM2" ; "Alias=MCM2,MCM%20DNA%20helicase%20complex%20subunit%20MCM2" ; "Ontology_term=GO:0000727,GO:0003678,GO:0003682,GO:0003688,GO:0003697,GO:0005634,GO:0005656,GO:0005737,GO:0006267,GO:0006271,GO:0006974,GO:0017116,GO:0031261,GO:0031298,GO:0033260,GO:0042555,GO:1902450" ; "Note=Protein%20involved%20in%20DNA%20replication%3B%20component%20of%20the%20Mcm2-7%20hexameric%20helicase%20complex%20that%20binds%20chromatin%20as%20a%20part%20of%20the%20pre-replicative%20complex%3B%20relative%20distribution%20to%20the%20nucleus%20increases%20upon%20DNA%20replication%20stress" ; "display=Protein%20involved%20in%20DNA%20replication" ; "dbxref=SGD:S000000119" ; "orf_classification=Verified
chrII	SGD	CDS	174920	177526	.	-	0	Parent=YBL023C_mRNA" ; "Name=YBL023C_CDS" ; "orf_classification=Verified
chrII	SGD	mRNA	174920	177526	.	-	.	ID "YBL023C_mRNA" ; "Name=YBL023C_mRNA" ; "Parent=YBL023C
chrII	SGD	gene	177874	181275	.	-	.	ID "YBL022C" ; "Name=YBL022C" ; "gene=PIM1" ; "Alias=PIM1,ATP-dependent%20Lon%20protease%20PIM1,LON1" ; "Ontology_term=GO:0004176,GO:0005739,GO:0005759,GO:0006515,GO:0051131" ; "Note=ATP-dependent%20Lon%20protease%3B%20involved%20in%20degradation%20of%20misfolded%20proteins%20in%20mitochondria%3B%20required%20for%20biogenesis%20and%20maintenance%20of%20mitochondria" ; "display=ATP-dependent%20Lon%20protease" ; "dbxref=SGD:S000000118" ; "orf_classification=Verified
chrII	SGD	CDS	177874	181275	.	-	0	Parent=YBL022C_mRNA" ; "Name=YBL022C_CDS" ; "orf_classification=Verified
chrII	SGD	mRNA	177874	181275	.	-	.	ID "YBL022C_mRNA" ; "Name=YBL022C_mRNA" ; "Parent=YBL022C
chrII	SGD	gene	181660	182094	.	-	.	ID "YBL021C" ; "Name=YBL021C" ; "gene=HAP3" ; "Alias=HAP3" ; "Ontology_term=GO:0000436,GO:0000978,GO:0001077,GO:0016602,GO:0043457" ; "Note=Subunit%20of%20the%20Hap2p%2F3p%2F4p%2F5p%20CCAAT-binding%20complex%3B%20complex%20is%20heme-activated%20and%20glucose-repressed%3B%20complex%20is%20a%20transcriptional%20activator%20and%20global%20regulator%20of%20respiratory%20gene%20expression%3B%20contains%20sequences%20contributing%20to%20both%20complex%20assembly%20and%20DNA%20binding" ; "display=Subunit%20of%20the%20Hap2p%2F3p%2F4p%2F5p%20CCAAT-binding%20complex" ; "dbxref=SGD:S000000117" ; "orf_classification=Verified
chrII	SGD	CDS	181660	182094	.	-	0	Parent=YBL021C_mRNA" ; "Name=YBL021C_CDS" ; "orf_classification=Verified
chrII	SGD	mRNA	181660	182094	.	-	.	ID "YBL021C_mRNA" ; "Name=YBL021C_mRNA" ; "Parent=YBL021C
chrII	SGD	gene	182401	184125	.	+	.	ID "YBL020W" ; "Name=YBL020W" ; "gene=RFT1" ; "Alias=RFT1" ; "Ontology_term=GO:0003674,GO:0005789,GO:0016021,GO:0034202,GO:0034203" ; "Note=Membrane%20protein%20required%20for%20translocation%20of%20Man5GlcNac2-PP-Dol%3B%20required%20for%20translocation%20of%20Man5GlcNac2-PP-Dol%20from%20the%20cytoplasmic%20side%20to%20the%20lumenal%20side%20of%20the%20ER%20membrane%20but%20is%20not%20the%20flippase%3B%20mutation%20is%20suppressed%20by%20expression%20of%20human%20p53%20protein%3B%20essential%20gene" ; "display=Membrane%20protein%20required%20for%20translocation%20of%20Man5GlcNac2-PP-Dol" ; "dbxref=SGD:S000000116" ; "orf_classification=Verified
chrII	SGD	CDS	182401	184125	.	+	0	Parent=YBL020W_mRNA" ; "Name=YBL020W_CDS" ; "orf_classification=Verified
chrII	SGD	mRNA	182401	184125	.	+	.	ID "YBL020W_mRNA" ; "Name=YBL020W_mRNA" ; "Parent=YBL020W
chrII	SGD	gene	184353	185915	.	+	.	ID "YBL019W" ; "Name=YBL019W" ; "gene=APN2" ; "Alias=APN2,DNA-%28apurinic%20or%20apyrimidinic%20site%29%20lyase%20APN2,ETH1" ; "Ontology_term=GO:0003906,GO:0005634,GO:0006284,GO:0008081,GO:0008311" ; "Note=Class%20II%20abasic%20%28AP%29%20endonuclease%20involved%20in%20repair%20of%20DNA%20damage%3B%20homolog%20of%20human%20HAP1%20and%20E.%20coli%20exoIII" ; "display=Class%20II%20abasic%20%28AP%29%20endonuclease%20involved%20in%20repair%20of%20DNA%20damage" ; "dbxref=SGD:S000000115" ; "orf_classification=Verified
chrII	SGD	CDS	184353	185915	.	+	0	Parent=YBL019W_mRNA" ; "Name=YBL019W_CDS" ; "orf_classification=Verified
chrII	SGD	mRNA	184353	185915	.	+	.	ID "YBL019W_mRNA" ; "Name=YBL019W_mRNA" ; "Parent=YBL019W
chrII	SGD	gene	185998	186474	.	-	.	ID "YBL018C" ; "Name=YBL018C" ; "gene=POP8" ; "Alias=POP8" ; "Ontology_term=GO:0000171,GO:0000172,GO:0004526,GO:0005634,GO:0005655,GO:0005829,GO:0006379,GO:0008033,GO:0034965" ; "Note=Subunit%20of%20both%20RNase%20MRP%20and%20nuclear%20RNase%20P%3B%20RNase%20MRP%20cleaves%20pre-rRNA%2C%20while%20nuclear%20RNase%20P%20cleaves%20tRNA%20precursors%20to%20generate%20mature%205%27%20ends%20and%20facilitates%20turnover%20of%20nuclear%20RNAs%3B%20relocalizes%20to%20the%20cytosol%20in%20response%20to%20hypoxia" ; "display=Subunit%20of%20both%20RNase%20MRP%20and%20nuclear%20RNase%20P" ; "dbxref=SGD:S000000114" ; "orf_classification=Verified
chrII	SGD	CDS	185998	186352	.	-	1	Parent=YBL018C_mRNA" ; "Name=YBL018C_CDS" ; "orf_classification=Verified
chrII	SGD	CDS	186428	186474	.	-	0	Parent=YBL018C_mRNA" ; "Name=YBL018C_CDS" ; "orf_classification=Verified
chrII	SGD	intron	186353	186427	.	-	.	Parent=YBL018C_mRNA" ; "Name=YBL018C_intron" ; "orf_classification=Verified
chrII	SGD	mRNA	185998	186474	.	-	.	ID "YBL018C_mRNA" ; "Name=YBL018C_mRNA" ; "Parent=YBL018C
chrII	SGD	gene	186844	191583	.	-	.	ID "YBL017C" ; "Name=YBL017C" ; "gene=PEP1" ; "Alias=PEP1,VPS10,VPT1" ; "Ontology_term=GO:0005048,GO:0005794,GO:0006623,GO:0007034,GO:0016021" ; "Note=Type%20I%20transmembrane%20sorting%20receptor%20for%20multiple%20vacuolar%20hydrolases%3B%20cycles%20between%20the%20late-Golgi%20and%20prevacuolar%20endosome-like%20compartments" ; "display=Type%20I%20transmembrane%20sorting%20receptor%20for%20multiple%20vacuolar%20hydrolases" ; "dbxref=SGD:S000000113" ; "orf_classification=Verified
chrII	SGD	CDS	186844	191583	.	-	0	Parent=YBL017C_mRNA" ; "Name=YBL017C_CDS" ; "orf_classification=Verified
chrII	SGD	mRNA	186844	191583	.	-	.	ID "YBL017C_mRNA" ; "Name=YBL017C_mRNA" ; "Parent=YBL017C
chrII	SGD	gene	192451	193512	.	+	.	ID "YBL016W" ; "Name=YBL016W" ; "gene=FUS3" ; "Alias=FUS3,DAC2,mitogen-activated%20serine%2Fthreonine-protein%20kinase%20FUS3" ; "Ontology_term=GO:0000750,GO:0001403,GO:0004672,GO:0004707,GO:0005634,GO:0005737,GO:0005739,GO:0006468,GO:0007050,GO:0010526,GO:0043332,GO:0043409,GO:0046827" ; "Note=Mitogen-activated%20serine%2Fthreonine%20protein%20kinase%20involved%20in%20mating%3B%20phosphoactivated%20by%20Ste7p%3B%20substrates%20include%20Ste12p%2C%20Far1p%2C%20Bni1p%2C%20Sst2p%3B%20inhibits%20invasive%20growth%20during%20mating%20by%20phosphorylating%20Tec1p%2C%20promoting%20its%3B%20inhibits%20recruitment%20of%20Ste5p%2C%20Cdc42p-mediated%20asymmetry%20and%20mating%20morphogenesis" ; "display=Mitogen-activated%20serine%2Fthreonine%20protein%20kinase%20involved%20in%20mating" ; "dbxref=SGD:S000000112" ; "orf_classification=Verified
chrII	SGD	CDS	192451	193512	.	+	0	Parent=YBL016W_mRNA" ; "Name=YBL016W_CDS" ; "orf_classification=Verified
chrII	SGD	mRNA	192451	193512	.	+	.	ID "YBL016W_mRNA" ; "Name=YBL016W_mRNA" ; "Parent=YBL016W
chrII	SGD	gene	194122	195702	.	+	.	ID "YBL015W" ; "Name=YBL015W" ; "gene=ACH1" ; "Alias=ACH1" ; "Ontology_term=GO:0003986,GO:0005739,GO:0005829,GO:0006083,GO:0008775" ; "Note=Protein%20with%20CoA%20transferase%20activity%3B%20particularly%20for%20CoASH%20transfer%20from%20succinyl-CoA%20to%20acetate%3B%20has%20minor%20acetyl-CoA-hydrolase%20activity%3B%20phosphorylated%3B%20required%20for%20acetate%20utilization%20and%20for%20diploid%20pseudohyphal%20growth" ; "display=Protein%20with%20CoA%20transferase%20activity" ; "dbxref=SGD:S000000111" ; "orf_classification=Verified
chrII	SGD	CDS	194122	195702	.	+	0	Parent=YBL015W_mRNA" ; "Name=YBL015W_CDS" ; "orf_classification=Verified
chrII	SGD	mRNA	194122	195702	.	+	.	ID "YBL015W_mRNA" ; "Name=YBL015W_mRNA" ; "Parent=YBL015W
chrII	SGD	long_terminal_repeat	197016	197320	.	-	.	ID "YBLCdelta7" ; "Name=YBLCdelta7" ; "Ontology_term=SO:0000286" ; "Note=Ty1%20LTR" ; "display=Ty1%20LTR" ; "dbxref=SGD:S000006796
chrII	SGD	tRNA	197494	197567	.	+	.	ID "tI%28AAU%29B" ; "Name=tI%28AAU%29B" ; "Ontology_term=GO:0005829,GO:0006414,GO:0030533" ; "Note=Isoleucine%20tRNA%20%28tRNA-Ile%29%2C%20predicted%20by%20tRNAscan-SE%20analysis" ; "display=Isoleucine%20tRNA%20%28tRNA-Ile%29%2C%20predicted%20by%20tRNAscan-SE%20analysis" ; "dbxref=SGD:S000006600
chrII	SGD	noncoding_exon	197494	197567	.	+	.	Parent=tI%28AAU%29B" ; "Name=tI%28AAU%29B_noncoding_exon" ; "dbxref=SGD:S000006600
chrII	SGD	tRNA	197629	197699	.	-	.	ID "tG%28GCC%29B" ; "Name=tG%28GCC%29B" ; "Ontology_term=GO:0005829,GO:0006414,GO:0030533" ; "Note=Glycine%20tRNA%20%28tRNA-Gly%29%2C%20predicted%20by%20tRNAscan-SE%20analysis" ; "display=Glycine%20tRNA%20%28tRNA-Gly%29%2C%20predicted%20by%20tRNAscan-SE%20analysis" ; "dbxref=SGD:S000006574
chrII	SGD	noncoding_exon	197629	197699	.	-	.	Parent=tG%28GCC%29B" ; "Name=tG%28GCC%29B_noncoding_exon" ; "dbxref=SGD:S000006574
chrII	SGD	long_terminal_repeat	197714	198054	.	+	.	ID "YBLWsigma1" ; "Name=YBLWsigma1" ; "Alias=YBLCsigma1" ; "Ontology_term=SO:0000286" ; "Note=Ty3%20LTR" ; "display=Ty3%20LTR" ; "dbxref=SGD:S000006797
chrII	SGD	ARS	198232	198472	.	.	.	ID "ARS231" ; "Name=ARS231" ; "Alias=ARS207.5,ARSII-198" ; "Note=Autonomously%20Replicating%20Sequence" ; "display=Autonomously%20Replicating%20Sequence" ; "dbxref=SGD:S000118997
chrII	SGD	gene	199064	201748	.	-	.	ID "YBL014C" ; "Name=YBL014C" ; "gene=RRN6" ; "Alias=RRN6" ; "Ontology_term=GO:0001013,GO:0001179,GO:0001187,GO:0006361,GO:0042790,GO:0070860" ; "Note=Component%20of%20the%20core%20factor%20%28CF%29%20rDNA%20transcription%20factor%20complex%3B%20CF%20is%20required%20for%20transcription%20of%2035S%20rRNA%20genes%20by%20RNA%20polymerase%20I%20and%20is%20composed%20of%20Rrn6p%2C%20Rrn7p%2C%20and%20Rrn11p" ; "display=Component%20of%20the%20core%20factor%20%28CF%29%20rDNA%20transcription%20factor%20complex" ; "dbxref=SGD:S000000110" ; "orf_classification=Verified
chrII	SGD	CDS	199064	201748	.	-	0	Parent=YBL014C_mRNA" ; "Name=YBL014C_CDS" ; "orf_classification=Verified
chrII	SGD	mRNA	199064	201748	.	-	.	ID "YBL014C_mRNA" ; "Name=YBL014C_mRNA" ; "Parent=YBL014C
chrII	SGD	gene	202056	203261	.	+	.	ID "YBL013W" ; "Name=YBL013W" ; "gene=FMT1" ; "Alias=FMT1" ; "Ontology_term=GO:0004479,GO:0005739,GO:0071951" ; "Note=Methionyl-tRNA%20formyltransferase%3B%20catalyzes%20the%20formylation%20of%20initiator%20Met-tRNA%20in%20mitochondria%3B%20potential%20Cdc28p%20substrate" ; "display=Methionyl-tRNA%20formyltransferase" ; "dbxref=SGD:S000000109" ; "orf_classification=Verified
chrII	SGD	CDS	202056	203261	.	+	0	Parent=YBL013W_mRNA" ; "Name=YBL013W_CDS" ; "orf_classification=Verified
chrII	SGD	mRNA	202056	203261	.	+	.	ID "YBL013W_mRNA" ; "Name=YBL013W_mRNA" ; "Parent=YBL013W
chrII	SGD	gene	203406	203807	.	-	.	ID "YBL012C" ; "Name=YBL012C" ; "Ontology_term=GO:0003674,GO:0005575,GO:0008150" ; "Note=Dubious%20open%20reading%20frame%3B%20unlikely%20to%20encode%20a%20functional%20protein%2C%20based%20on%20available%20experimental%20and%20comparative%20sequence%20data" ; "display=Dubious%20open%20reading%20frame" ; "dbxref=SGD:S000000108" ; "orf_classification=Dubious
chrII	SGD	CDS	203406	203807	.	-	0	Parent=YBL012C_mRNA" ; "Name=YBL012C_CDS" ; "orf_classification=Dubious
chrII	SGD	mRNA	203406	203807	.	-	.	ID "YBL012C_mRNA" ; "Name=YBL012C_mRNA" ; "Parent=YBL012C
chrII	SGD	gene	203538	205817	.	+	.	ID "YBL011W" ; "Name=YBL011W" ; "gene=SCT1" ; "Alias=SCT1,GAT2,bifunctional%20glycerol-3-phosphate%2Fglycerone-phosphate%20O-acyltransferase%20SCT1" ; "Ontology_term=GO:0004366,GO:0005783,GO:0008654,GO:0016021,GO:0016287" ; "Note=Glycerol%203-phosphate%2Fdihydroxyacetone%20phosphate%20sn-1%20acyltransferase%3B%20dual%20substrate-specific%20acyltransferase%20of%20the%20glycerolipid%20biosynthesis%20pathway%3B%20prefers%2016-carbon%20fatty%20acids%3B%20similar%20to%20Gpt2p%3B%20gene%20is%20constitutively%20transcribed" ; "display=Glycerol%203-phosphate%2Fdihydroxyacetone%20phosphate%20sn-1%20acyltransferase" ; "dbxref=SGD:S000000107" ; "orf_classification=Verified
chrII	SGD	CDS	203538	205817	.	+	0	Parent=YBL011W_mRNA" ; "Name=YBL011W_CDS" ; "orf_classification=Verified
chrII	SGD	mRNA	203538	205817	.	+	.	ID "YBL011W_mRNA" ; "Name=YBL011W_mRNA" ; "Parent=YBL011W
chrII	SGD	gene	206107	206949	.	-	.	ID "YBL010C" ; "Name=YBL010C" ; "Ontology_term=GO:0003674,GO:0008150,GO:0030136" ; "Note=Putative%20protein%20of%20unknown%20function%3B%20green%20fluorescent%20protein%20%28GFP%29-fusion%20protein%20colocalizes%20with%20clathrin-coated%20vesicles" ; "display=Putative%20protein%20of%20unknown%20function" ; "dbxref=SGD:S000000106" ; "orf_classification=Uncharacterized
chrII	SGD	CDS	206107	206949	.	-	0	Parent=YBL010C_mRNA" ; "Name=YBL010C_CDS" ; "orf_classification=Uncharacterized
chrII	SGD	mRNA	206107	206949	.	-	.	ID "YBL010C_mRNA" ; "Name=YBL010C_mRNA" ; "Parent=YBL010C
chrII	SGD	gene	207194	209224	.	+	.	ID "YBL009W" ; "Name=YBL009W" ; "gene=ALK2" ; "Alias=ALK2" ; "Ontology_term=GO:0004672,GO:0004674,GO:0005575,GO:0006468,GO:0007067,GO:0007126" ; "Note=Protein%20kinase%3B%20along%20with%20its%20paralog%2C%20ALK1%2C%20required%20for%20proper%20spindle%20positioning%20and%20nuclear%20segregation%20following%20mitotic%20arrest%2C%20proper%20organization%20of%20cell%20polarity%20factors%20in%20mitosis%2C%20proper%20localization%20of%20formins%20and%20polarity%20factors%2C%20and%20survival%20in%20cells%20that%20activate%20spindle%20assembly%20checkpoint%3B%20phosphorylated%20in%20response%20to%20DNA%20damage%3B%20ALK2%20has%20a%20paralog%2C%20ALK1%2C%20that%20arose%20from%20the%20whole%20genome%20duplication%3B%20similar%20to%20mammalian%20haspins" ; "display=Protein%20kinase" ; "dbxref=SGD:S000000105" ; "orf_classification=Verified
chrII	SGD	CDS	207194	209224	.	+	0	Parent=YBL009W_mRNA" ; "Name=YBL009W_CDS" ; "orf_classification=Verified
chrII	SGD	mRNA	207194	209224	.	+	.	ID "YBL009W_mRNA" ; "Name=YBL009W_mRNA" ; "Parent=YBL009W
chrII	SGD	gene	209409	209648	.	+	.	ID "YBL008W-A" ; "Name=YBL008W-A" ; "Ontology_term=GO:0003674,GO:0005575,GO:0008150" ; "Note=Putative%20protein%20of%20unknown%20function%3B%20identified%20by%20fungal%20homology%20and%20RT-PCR" ; "display=Putative%20protein%20of%20unknown%20function" ; "dbxref=SGD:S000028529" ; "orf_classification=Uncharacterized
chrII	SGD	CDS	209409	209648	.	+	0	Parent=YBL008W-A_mRNA" ; "Name=YBL008W-A_CDS" ; "orf_classification=Uncharacterized
chrII	SGD	mRNA	209409	209648	.	+	.	ID "YBL008W-A_mRNA" ; "Name=YBL008W-A_mRNA" ; "Parent=YBL008W-A
chrII	SGD	gene	209653	212175	.	+	.	ID "YBL008W" ; "Name=YBL008W" ; "gene=HIR1" ; "Alias=HIR1" ; "Ontology_term=GO:0000417,GO:0000775,GO:0003677,GO:0003714,GO:0005634,GO:0006336,GO:0006357,GO:0006368,GO:0031491" ; "Note=Subunit%20of%20the%20HIR%20complex%3B%20HIR%20is%20a%20nucleosome%20assembly%20complex%20involved%20in%20regulation%20of%20histone%20gene%20transcription%3B%20contributes%20to%20nucleosome%20formation%2C%20heterochromatic%20gene%20silencing%2C%20and%20formation%20of%20functional%20kinetochores" ; "display=Subunit%20of%20the%20HIR%20complex" ; "dbxref=SGD:S000000104" ; "orf_classification=Verified
chrII	SGD	CDS	209653	212175	.	+	0	Parent=YBL008W_mRNA" ; "Name=YBL008W_CDS" ; "orf_classification=Verified
chrII	SGD	mRNA	209653	212175	.	+	.	ID "YBL008W_mRNA" ; "Name=YBL008W_mRNA" ; "Parent=YBL008W
chrII	SGD	gene	212632	216366	.	-	.	ID "YBL007C" ; "Name=YBL007C" ; "gene=SLA1" ; "Alias=SLA1" ; "Ontology_term=GO:0000147,GO:0005634,GO:0005938,GO:0006897,GO:0030041,GO:0030479,GO:0030674,GO:0031505,GO:0043130,GO:0043332" ; "Note=Cytoskeletal%20protein%20binding%20protein%3B%20required%20for%20assembly%20of%20the%20cortical%20actin%20cytoskeleton%3B%20interacts%20with%20proteins%20regulating%20actin%20dynamics%20and%20proteins%20required%20for%20endocytosis%3B%20found%20in%20the%20nucleus%20and%20cell%20cortex%3B%20has%203%20SH3%20domains" ; "display=Cytoskeletal%20protein%20binding%20protein" ; "dbxref=SGD:S000000103" ; "orf_classification=Verified
chrII	SGD	CDS	212632	216366	.	-	0	Parent=YBL007C_mRNA" ; "Name=YBL007C_CDS" ; "orf_classification=Verified
chrII	SGD	mRNA	212632	216366	.	-	.	ID "YBL007C_mRNA" ; "Name=YBL007C_mRNA" ; "Parent=YBL007C
chrII	SGD	gene	216587	217129	.	-	.	ID "YBL006C" ; "Name=YBL006C" ; "gene=LDB7" ; "Alias=LDB7,RSC14" ; "Ontology_term=GO:0000032,GO:0006337,GO:0006368,GO:0015616,GO:0016586,GO:0043044" ; "Note=Component%20of%20the%20RSC%20chromatin%20remodeling%20complex%3B%20interacts%20with%20Rsc3p%2C%20Rsc30p%2C%20Npl6p%2C%20and%20Htl1p%20to%20form%20a%20module%20important%20for%20a%20broad%20range%20of%20RSC%20functions" ; "display=Component%20of%20the%20RSC%20chromatin%20remodeling%20complex" ; "dbxref=SGD:S000000102" ; "orf_classification=Verified
chrII	SGD	CDS	216587	217129	.	-	0	Parent=YBL006C_mRNA" ; "Name=YBL006C_CDS" ; "orf_classification=Verified
chrII	SGD	mRNA	216587	217129	.	-	.	ID "YBL006C_mRNA" ; "Name=YBL006C_mRNA" ; "Parent=YBL006C
chrII	SGD	gene	216711	216860	.	+	.	ID "YBL006W-A" ; "Name=YBL006W-A" ; "Ontology_term=GO:0003674,GO:0005575,GO:0008150" ; "Note=Dubious%20open%20reading%20frame%3B%20unlikely%20to%20encode%20a%20functional%20protein%2C%20based%20on%20available%20experimental%20and%20comparative%20sequence%20data%3B%20completely%20overlaps%20the%20verified%20gene%20LDB7%2FYBL006C" ; "display=Dubious%20open%20reading%20frame" ; "dbxref=SGD:S000028596" ; "orf_classification=Dubious
chrII	SGD	CDS	216711	216860	.	+	0	Parent=YBL006W-A_mRNA" ; "Name=YBL006W-A_CDS" ; "orf_classification=Dubious
chrII	SGD	mRNA	216711	216860	.	+	.	ID "YBL006W-A_mRNA" ; "Name=YBL006W-A_mRNA" ; "Parent=YBL006W-A
chrII	SGD	gene	217470	220400	.	+	.	ID "YBL005W" ; "Name=YBL005W" ; "gene=PDR3" ; "Alias=PDR3,AMY2,TPE2" ; "Ontology_term=GO:0001077,GO:0005634,GO:0005737,GO:0045944,GO:2001040" ; "Note=Transcriptional%20activator%20of%20the%20pleiotropic%20drug%20resistance%20network%3B%20regulates%20expression%20of%20ATP-binding%20cassette%20%28ABC%29%20transporters%20through%20binding%20to%20cis-acting%20PDRE%20sites%20%28PDR%20responsive%20elements%29%3B%20post-translationally%20up-regulated%20in%20cells%20lacking%20functional%20mitochondrial%20genome%3B%20involved%20in%20diauxic%20shift%3B%20relative%20distribution%20to%20nucleus%20increases%20upon%20DNA%20replication%20stress%3B%20APCC%28Cdh1%29%20substrate%3B%20PDR3%20has%20a%20paralog%2C%20PDR1%2C%20that%20arose%20from%20the%20whole%20genome%20duplication" ; "display=Transcriptional%20activator%20of%20the%20pleiotropic%20drug%20resistance%20network" ; "dbxref=SGD:S000000101" ; "orf_classification=Verified
chrII	SGD	CDS	217470	220400	.	+	0	Parent=YBL005W_mRNA" ; "Name=YBL005W_CDS" ; "orf_classification=Verified
chrII	SGD	mRNA	217470	220400	.	+	.	ID "YBL005W_mRNA" ; "Name=YBL005W_mRNA" ; "Parent=YBL005W
chrII	SGD	long_terminal_repeat	220895	221036	.	+	.	ID "YBLWdelta8" ; "Name=YBLWdelta8" ; "Ontology_term=SO:0000286" ; "Note=Ty1%20LTR" ; "display=Ty1%20LTR" ; "dbxref=SGD:S000006804
chrII	SGD	long_terminal_repeat	221037	221370	.	+	.	ID "YBLWdelta9" ; "Name=YBLWdelta9" ; "Ontology_term=SO:0000286" ; "Note=Ty1%20LTR" ; "display=Ty1%20LTR" ; "dbxref=SGD:S000006805
chrII	SGD	LTR_retrotransposon	221037	226952	.	+	.	ID "YBLWTy1-1" ; "Name=YBLWTy1-1" ; "Alias=Ty1" ; "Ontology_term=SO:0000180" ; "Note=Ty1%20element%2C%20LTR%20retrotransposon%20of%20the%20Copia%20%28Pseudoviridae%29%20group%3B%20contains%20co-transcribed%20genes%20TYA%20Gag%20and%20TYB%20Pol%2C%20encoding%20proteins%20involved%20in%20structure%20and%20function%20of%20virus-like%20particles%2C%20flanked%20by%20two%20direct%20repeats" ; "display=Ty1%20element%2C%20LTR%20retrotransposon%20of%20the%20Copia%20%28Pseudoviridae%29%20group" ; "dbxref=SGD:S000006808
chrII	SGD	transposable_element_gene	221330	222652	.	+	.	ID "YBL005W-A" ; "Name=YBL005W-A" ; "Alias=gag%20protein" ; "Ontology_term=GO:0000943,GO:0003723,GO:0032197" ; "Note=Retrotransposon%20TYA%20Gag%20gene%20co-transcribed%20with%20TYB%20Pol%3B%20translated%20as%20TYA%20or%20TYA-TYB%20polyprotein%3B%20Gag%20is%20a%20nucleocapsid%20protein%20that%20is%20the%20structural%20constituent%20of%20virus-like%20particles%20%28VLPs%29%3B%20similar%20to%20retroviral%20Gag" ; "display=Retrotransposon%20TYA%20Gag%20gene%20co-transcribed%20with%20TYB%20Pol" ; "dbxref=SGD:S000002146
chrII	SGD	CDS	221330	222652	.	+	0	Parent=YBL005W-A" ; "Name=YBL005W-A_CDS" ; "dbxref=SGD:S000002146
chrII	SGD	transposable_element_gene	221330	226598	.	+	.	ID "YBL005W-B" ; "Name=YBL005W-B" ; "Alias=gag-pol%20fusion%20protein" ; "Ontology_term=GO:0000943,GO:0003723,GO:0003887,GO:0003964,GO:0004540,GO:0005634,GO:0008233,GO:0032197" ; "Note=Retrotransposon%20TYA%20Gag%20and%20TYB%20Pol%20genes%3B%20transcribed%2Ftranslated%20as%20one%20unit%3B%20polyprotein%20is%20processed%20to%20make%20a%20nucleocapsid-like%20protein%20%28Gag%29%2C%20reverse%20transcriptase%20%28RT%29%2C%20protease%20%28PR%29%2C%20and%20integrase%20%28IN%29%3B%20similar%20to%20retroviral%20genes" ; "display=Retrotransposon%20TYA%20Gag%20and%20TYB%20Pol%20genes" ; "dbxref=SGD:S000002147
chrII	SGD	CDS	221330	222634	.	+	0	Parent=YBL005W-B" ; "Name=YBL005W-B_CDS" ; "dbxref=SGD:S000002147
chrII	SGD	CDS	222636	226598	.	+	0	Parent=YBL005W-B" ; "Name=YBL005W-B_CDS" ; "dbxref=SGD:S000002147
chrII	SGD	plus_1_translational_frameshift	222635	222635	.	+	.	Parent=YBL005W-B" ; "Name=YBL005W-B_plus_1_translational_frameshift" ; "dbxref=SGD:S000002147
chrII	SGD	long_terminal_repeat	226621	226952	.	+	.	ID "YBLWdelta10" ; "Name=YBLWdelta10" ; "Ontology_term=SO:0000286" ; "Note=Ty1%20LTR" ; "display=Ty1%20LTR" ; "dbxref=SGD:S000006806
chrII	SGD	tRNA	227075	227156	.	+	.	ID "tS%28AGA%29B" ; "Name=tS%28AGA%29B" ; "Ontology_term=GO:0005829,GO:0006414,GO:0030533" ; "Note=Serine%20tRNA%20%28tRNA-Ser%29%2C%20predicted%20by%20tRNAscan-SE%20analysis" ; "display=Serine%20tRNA%20%28tRNA-Ser%29%2C%20predicted%20by%20tRNAscan-SE%20analysis" ; "dbxref=SGD:S000006720
chrII	SGD	noncoding_exon	227075	227156	.	+	.	Parent=tS%28AGA%29B" ; "Name=tS%28AGA%29B_noncoding_exon" ; "dbxref=SGD:S000006720
chrII	SGD	gene	227636	235117	.	+	.	ID "YBL004W" ; "Name=YBL004W" ; "gene=UTP20" ; "Alias=UTP20" ; "Ontology_term=GO:0000447,GO:0000472,GO:0000480,GO:0003674,GO:0005654,GO:0005730,GO:0005737,GO:0030686,GO:0030688,GO:0032040" ; "Note=Component%20of%20the%20small-subunit%20%28SSU%29%20processome%3B%20SSU%20processome%20is%20involved%20in%20the%20biogenesis%20of%20the%2018S%20rRNA" ; "display=Component%20of%20the%20small-subunit%20%28SSU%29%20processome" ; "dbxref=SGD:S000000100" ; "orf_classification=Verified
chrII	SGD	CDS	227636	235117	.	+	0	Parent=YBL004W_mRNA" ; "Name=YBL004W_CDS" ; "orf_classification=Verified
chrII	SGD	mRNA	227636	235117	.	+	.	ID "YBL004W_mRNA" ; "Name=YBL004W_mRNA" ; "Parent=YBL004W
chrII	SGD	gene	235394	235792	.	-	.	ID "YBL003C" ; "Name=YBL003C" ; "gene=HTA2" ; "Alias=HTA2,H2A2,histone%20H2A" ; "Ontology_term=GO:0000788,GO:0003677,GO:0006281,GO:0006333,GO:0031298" ; "Note=Histone%20H2A%3B%20core%20histone%20protein%20required%20for%20chromatin%20assembly%20and%20chromosome%20function%3B%20one%20of%20two%20nearly%20identical%20%28see%20also%20HTA1%29%20subtypes%3B%20DNA%20damage-dependent%20phosphorylation%20by%20Mec1p%20facilitates%20DNA%20repair%3B%20acetylated%20by%20Nat4p" ; "display=Histone%20H2A" ; "dbxref=SGD:S000000099" ; "orf_classification=Verified
chrII	SGD	CDS	235394	235792	.	-	0	Parent=YBL003C_mRNA" ; "Name=YBL003C_CDS" ; "orf_classification=Verified
chrII	SGD	mRNA	235394	235792	.	-	.	ID "YBL003C_mRNA" ; "Name=YBL003C_mRNA" ; "Parent=YBL003C
chrII	SGD	gene	236492	236887	.	+	.	ID "YBL002W" ; "Name=YBL002W" ; "gene=HTB2" ; "Alias=HTB2,histone%20H2B" ; "Ontology_term=GO:0000788,GO:0003677,GO:0006333,GO:0031298" ; "Note=Histone%20H2B%3B%20core%20histone%20protein%20required%20for%20chromatin%20assembly%20and%20chromosome%20function%3B%20nearly%20identical%20to%20HTB1%3B%20Rad6p-Bre1p-Lge1p%20mediated%20ubiquitination%20regulates%20reassembly%20after%20DNA%20replication%2C%20transcriptional%20activation%2C%20meiotic%20DSB%20formation%20and%20H3%20methylation" ; "display=Histone%20H2B" ; "dbxref=SGD:S000000098" ; "orf_classification=Verified
chrII	SGD	CDS	236492	236887	.	+	0	Parent=YBL002W_mRNA" ; "Name=YBL002W_CDS" ; "orf_classification=Verified
chrII	SGD	mRNA	236492	236887	.	+	.	ID "YBL002W_mRNA" ; "Name=YBL002W_mRNA" ; "Parent=YBL002W
chrII	SGD	gene	237153	237467	.	-	.	ID "YBL001C" ; "Name=YBL001C" ; "gene=ECM15" ; "Alias=ECM15" ; "Ontology_term=GO:0003674,GO:0005634,GO:0005737,GO:0008150" ; "Note=Non-essential%20protein%20of%20unknown%20function%3B%20likely%20exists%20as%20tetramer%2C%20may%20be%20regulated%20by%20the%20binding%20of%20small-molecule%20ligands%20%28possibly%20sulfate%20ions%29%2C%20may%20have%20a%20role%20in%20yeast%20cell-wall%20biogenesis" ; "display=Non-essential%20protein%20of%20unknown%20function" ; "dbxref=SGD:S000000097" ; "orf_classification=Verified
chrII	SGD	CDS	237153	237467	.	-	0	Parent=YBL001C_mRNA" ; "Name=YBL001C_CDS" ; "orf_classification=Verified
chrII	SGD	mRNA	237153	237467	.	-	.	ID "YBL001C_mRNA" ; "Name=YBL001C_mRNA" ; "Parent=YBL001C
chrII	SGD	ARS	237684	237918	.	.	.	ID "ARS208" ; "Name=ARS208" ; "Alias=ARSII-238" ; "Note=Autonomously%20Replicating%20Sequence" ; "display=Autonomously%20Replicating%20Sequence" ; "dbxref=SGD:S000118346
chrII	SGD	centromere	238207	238323	.	+	.	ID "CEN2" ; "Name=CEN2" ; "gene=CEN2" ; "Alias=CEN2" ; "Note=Chromosome%20II%20centromere" ; "display=Chromosome%20II%20centromere" ; "dbxref=SGD:S000006464
chrII	SGD	centromere_DNA_Element_I	238207	238216	.	+	.	Parent=CEN2" ; "Name=CEN2_centromere_DNA_Element_I" ; "dbxref=SGD:S000006464
chrII	SGD	centromere_DNA_Element_II	238217	238298	.	+	.	Parent=CEN2" ; "Name=CEN2_centromere_DNA_Element_II" ; "dbxref=SGD:S000006464
chrII	SGD	centromere_DNA_Element_III	238299	238323	.	+	.	Parent=CEN2" ; "Name=CEN2_centromere_DNA_Element_III" ; "dbxref=SGD:S000006464
chrII	SGD	gene	238941	241283	.	-	.	ID "YBR001C" ; "Name=YBR001C" ; "gene=NTH2" ; "Alias=NTH2,alpha,alpha-trehalase%20NTH2" ; "Ontology_term=GO:0004555,GO:0005737,GO:0005739,GO:0005993" ; "Note=Putative%20neutral%20trehalase%2C%20required%20for%20thermotolerance%3B%20may%20mediate%20resistance%20to%20other%20cellular%20stresses%3B%20NTH2%20has%20a%20paralog%2C%20NTH1%2C%20that%20arose%20from%20the%20whole%20genome%20duplication" ; "display=Putative%20neutral%20trehalase%2C%20required%20for%20thermotolerance" ; "dbxref=SGD:S000000205" ; "orf_classification=Verified
chrII	SGD	CDS	238941	241283	.	-	0	Parent=YBR001C_mRNA" ; "Name=YBR001C_CDS" ; "orf_classification=Verified
chrII	SGD	mRNA	238941	241283	.	-	.	ID "YBR001C_mRNA" ; "Name=YBR001C_mRNA" ; "Parent=YBR001C
chrII	SGD	gene	241708	242568	.	-	.	ID "YBR002C" ; "Name=YBR002C" ; "gene=RER2" ; "Alias=RER2" ; "Ontology_term=GO:0004659,GO:0005783,GO:0006486,GO:0006888,GO:0019408,GO:0045547" ; "Note=Cis-prenyltransferase%20involved%20in%20dolichol%20synthesis%3B%20participates%20in%20endoplasmic%20reticulum%20%28ER%29%20protein%20sorting" ; "display=Cis-prenyltransferase%20involved%20in%20dolichol%20synthesis" ; "dbxref=SGD:S000000206" ; "orf_classification=Verified
chrII	SGD	CDS	241708	242568	.	-	0	Parent=YBR002C_mRNA" ; "Name=YBR002C_CDS" ; "orf_classification=Verified
chrII	SGD	mRNA	241708	242568	.	-	.	ID "YBR002C_mRNA" ; "Name=YBR002C_mRNA" ; "Parent=YBR002C
chrII	SGD	gene	242809	244230	.	+	.	ID "YBR003W" ; "Name=YBR003W" ; "gene=COQ1" ; "Alias=COQ1,trans-hexaprenyltranstransferase" ; "Ontology_term=GO:0000010,GO:0005739,GO:0006744" ; "Note=Hexaprenyl%20pyrophosphate%20synthetase%3B%20catalyzes%20the%20first%20step%20in%20ubiquinone%20%28coenzyme%20Q%29%20biosynthesis" ; "display=Hexaprenyl%20pyrophosphate%20synthetase" ; "dbxref=SGD:S000000207" ; "orf_classification=Verified
chrII	SGD	CDS	242809	244230	.	+	0	Parent=YBR003W_mRNA" ; "Name=YBR003W_CDS" ; "orf_classification=Verified
chrII	SGD	mRNA	242809	244230	.	+	.	ID "YBR003W_mRNA" ; "Name=YBR003W_mRNA" ; "Parent=YBR003W
chrII	SGD	gene	244366	245667	.	-	.	ID "YBR004C" ; "Name=YBR004C" ; "gene=GPI18" ; "Alias=GPI18,FMP44" ; "Ontology_term=GO:0000030,GO:0004584,GO:0005739,GO:0005783,GO:0006506,GO:0016021,GO:0030176,GO:0031501" ; "Note=Functional%20ortholog%20of%20human%20PIG-V%3B%20PIG-V%20is%20a%20mannosyltransferase%20that%20transfers%20the%20second%20mannose%20in%20glycosylphosphatidylinositol%20biosynthesis%3B%20the%20authentic%2C%20non-tagged%20protein%20was%20localized%20to%20mitochondria" ; "display=Functional%20ortholog%20of%20human%20PIG-V" ; "dbxref=SGD:S000000208" ; "orf_classification=Verified
chrII	SGD	CDS	244366	245667	.	-	0	Parent=YBR004C_mRNA" ; "Name=YBR004C_CDS" ; "orf_classification=Verified
chrII	SGD	mRNA	244366	245667	.	-	.	ID "YBR004C_mRNA" ; "Name=YBR004C_mRNA" ; "Parent=YBR004C
chrII	SGD	gene	245906	246547	.	+	.	ID "YBR005W" ; "Name=YBR005W" ; "gene=RCR1" ; "Alias=RCR1,SSH6" ; "Ontology_term=GO:0003674,GO:0016192,GO:0030176,GO:0031505" ; "Note=Protein%20of%20the%20ER%20membrane%20involved%20in%20cell%20wall%20chitin%20deposition%3B%20may%20function%20in%20the%20endosomal-vacuolar%20trafficking%20pathway%2C%20helping%20determine%20whether%20plasma%20membrane%20proteins%20are%20degraded%20or%20routed%20to%20the%20plasma%20membrane%3B%20RCR1%20has%20a%20paralog%2C%20RCR2%2C%20that%20arose%20from%20the%20whole%20genome%20duplication" ; "display=Protein%20of%20the%20ER%20membrane%20involved%20in%20cell%20wall%20chitin%20deposition" ; "dbxref=SGD:S000000209" ; "orf_classification=Verified
chrII	SGD	CDS	245906	246547	.	+	0	Parent=YBR005W_mRNA" ; "Name=YBR005W_CDS" ; "orf_classification=Verified
chrII	SGD	mRNA	245906	246547	.	+	.	ID "YBR005W_mRNA" ; "Name=YBR005W_mRNA" ; "Parent=YBR005W
chrII	SGD	gene	247010	248503	.	+	.	ID "YBR006W" ; "Name=YBR006W" ; "gene=UGA2" ; "Alias=UGA2,UGA5,succinate-semialdehyde%20dehydrogenase%20%28NAD%28P%29%28%2B%29%29" ; "Ontology_term=GO:0005737,GO:0006540,GO:0009013,GO:0009450,GO:0034599" ; "Note=Succinate%20semialdehyde%20dehydrogenase%3B%20involved%20in%20the%20utilization%20of%20gamma-aminobutyrate%20%28GABA%29%20as%20a%20nitrogen%20source%3B%20part%20of%20the%204-aminobutyrate%20and%20glutamate%20degradation%20pathways%3B%20localized%20to%20the%20cytoplasm" ; "display=Succinate%20semialdehyde%20dehydrogenase" ; "dbxref=SGD:S000000210" ; "orf_classification=Verified
chrII	SGD	CDS	247010	248503	.	+	0	Parent=YBR006W_mRNA" ; "Name=YBR006W_CDS" ; "orf_classification=Verified
chrII	SGD	mRNA	247010	248503	.	+	.	ID "YBR006W_mRNA" ; "Name=YBR006W_mRNA" ; "Parent=YBR006W
chrII	SGD	gene	248806	251016	.	-	.	ID "YBR007C" ; "Name=YBR007C" ; "gene=DSF2" ; "Alias=DSF2" ; "Ontology_term=GO:0003674,GO:0005934,GO:0008150" ; "Note=Deletion%20suppressor%20of%20mpt5%20mutation%3B%20relocalizes%20from%20bud%20neck%20to%20cytoplasm%20upon%20DNA%20replication%20stress" ; "display=Deletion%20suppressor%20of%20mpt5%20mutation" ; "dbxref=SGD:S000000211" ; "orf_classification=Verified
chrII	SGD	CDS	248806	251016	.	-	0	Parent=YBR007C_mRNA" ; "Name=YBR007C_CDS" ; "orf_classification=Verified
chrII	SGD	mRNA	248806	251016	.	-	.	ID "YBR007C_mRNA" ; "Name=YBR007C_mRNA" ; "Parent=YBR007C
chrII	SGD	gene	252563	254209	.	-	.	ID "YBR008C" ; "Name=YBR008C" ; "gene=FLR1" ; "Alias=FLR1" ; "Ontology_term=GO:0005634,GO:0005737,GO:0005886,GO:0006855,GO:0015244,GO:0016021,GO:0055085" ; "Note=Plasma%20membrane%20transporter%20of%20the%20major%20facilitator%20superfamily%3B%20member%20of%20the%2012-spanner%20drug%3AH%28%2B%29%20antiporter%20DHA1%20family%3B%20involved%20in%20efflux%20of%20fluconazole%2C%20diazaborine%2C%20benomyl%2C%20methotrexate%2C%20and%20other%20drugs%3B%20expression%20induced%20in%20cells%20treated%20with%20the%20mycotoxin%20patulin%3B%20relocalizes%20from%20nucleus%20to%20plasma%20membrane%20upon%20DNA%20replication%20stress" ; "display=Plasma%20membrane%20transporter%20of%20the%20major%20facilitator%20superfamily" ; "dbxref=SGD:S000000212" ; "orf_classification=Verified
chrII	SGD	CDS	252563	254209	.	-	0	Parent=YBR008C_mRNA" ; "Name=YBR008C_CDS" ; "orf_classification=Verified
chrII	SGD	mRNA	252563	254209	.	-	.	ID "YBR008C_mRNA" ; "Name=YBR008C_mRNA" ; "Parent=YBR008C
chrII	SGD	ARS	254206	255370	.	.	.	ID "ARS209" ; "Name=ARS209" ; "gene=ARS209" ; "Alias=ARS209" ; "Note=Autonomously%20Replicating%20Sequence%3B%20originally%20referred%20to%20as%20H4%20ARS" ; "display=Autonomously%20Replicating%20Sequence" ; "dbxref=SGD:S000114517
chrII	SGD	gene	255373	255684	.	-	.	ID "YBR009C" ; "Name=YBR009C" ; "gene=HHF1" ; "Alias=HHF1,histone%20H4" ; "Ontology_term=GO:0000788,GO:0003677,GO:0006333,GO:0031298,GO:0034729,GO:0043935,GO:0061587" ; "Note=Histone%20H4%3B%20core%20histone%20protein%20required%20for%20chromatin%20assembly%20and%20chromosome%20function%3B%20one%20of%20two%20identical%20histone%20proteins%20%28see%20also%20HHF2%29%3B%20contributes%20to%20telomeric%20silencing%3B%20N-terminal%20domain%20involved%20in%20maintaining%20genomic%20integrity" ; "display=Histone%20H4" ; "dbxref=SGD:S000000213" ; "orf_classification=Verified
chrII	SGD	CDS	255373	255684	.	-	0	Parent=YBR009C_mRNA" ; "Name=YBR009C_CDS" ; "orf_classification=Verified
chrII	SGD	mRNA	255373	255684	.	-	.	ID "YBR009C_mRNA" ; "Name=YBR009C_mRNA" ; "Parent=YBR009C
chrII	SGD	gene	256331	256741	.	+	.	ID "YBR010W" ; "Name=YBR010W" ; "gene=HHT1" ; "Alias=HHT1,BUR5,SIN2,histone%20H3" ; "Ontology_term=GO:0000788,GO:0003677,GO:0005634,GO:0006333,GO:0007094,GO:0009303,GO:0031298,GO:0043505,GO:0043935,GO:0070911" ; "Note=Histone%20H3%3B%20core%20histone%20protein%20required%20for%20chromatin%20assembly%2C%20part%20of%20heterochromatin-mediated%20telomeric%20and%20HM%20silencing%3B%20one%20of%20two%20identical%20histone%20H3%20proteins%20%28see%20HHT2%29%3B%20regulated%20by%20acetylation%2C%20methylation%2C%20and%20phosphorylation%3B%20H3K14%20acetylation%20plays%20an%20important%20role%20in%20the%20unfolding%20of%20strongly%20positioned%20nucleosomes%20during%20repair%20of%20UV%20damage" ; "display=Histone%20H3" ; "dbxref=SGD:S000000214" ; "orf_classification=Verified
chrII	SGD	CDS	256331	256741	.	+	0	Parent=YBR010W_mRNA" ; "Name=YBR010W_CDS" ; "orf_classification=Verified
chrII	SGD	mRNA	256331	256741	.	+	.	ID "YBR010W_mRNA" ; "Name=YBR010W_mRNA" ; "Parent=YBR010W
chrII	SGD	gene	257112	257975	.	-	.	ID "YBR011C" ; "Name=YBR011C" ; "gene=IPP1" ; "Alias=IPP1,PPA1,inorganic%20diphosphatase%20IPP1" ; "Ontology_term=GO:0004427,GO:0005634,GO:0005737,GO:0006796" ; "Note=Cytoplasmic%20inorganic%20pyrophosphatase%20%28PPase%29%3B%20homodimer%20that%20catalyzes%20the%20rapid%20exchange%20of%20oxygens%20from%20Pi%20with%20water%2C%20highly%20expressed%20and%20essential%20for%20viability%2C%20active-site%20residues%20show%20identity%20to%20those%20from%20E.%20coli%20PPase" ; "display=Cytoplasmic%20inorganic%20pyrophosphatase%20%28PPase%29" ; "dbxref=SGD:S000000215" ; "orf_classification=Verified
chrII	SGD	CDS	257112	257975	.	-	0	Parent=YBR011C_mRNA" ; "Name=YBR011C_CDS" ; "orf_classification=Verified
chrII	SGD	mRNA	257112	257975	.	-	.	ID "YBR011C_mRNA" ; "Name=YBR011C_mRNA" ; "Parent=YBR011C
chrII	SGD	long_terminal_repeat	258670	258976	.	-	.	ID "YBRCdelta11" ; "Name=YBRCdelta11" ; "Ontology_term=SO:0000286" ; "Note=Ty1%20LTR" ; "display=Ty1%20LTR" ; "dbxref=SGD:S000006810
chrII	SGD	gene	259147	259566	.	-	.	ID "YBR012C" ; "Name=YBR012C" ; "Ontology_term=GO:0003674,GO:0005575,GO:0008150" ; "Note=Dubious%20open%20reading%20frame%3B%20unlikely%20to%20encode%20a%20functional%20protein%2C%20based%20on%20available%20experimental%20and%20comparative%20sequence%20data%3B%20expression%20induced%20by%20iron-regulated%20transcriptional%20activator%20Aft2p" ; "display=Dubious%20open%20reading%20frame" ; "dbxref=SGD:S000000216" ; "orf_classification=Dubious
chrII	SGD	CDS	259147	259566	.	-	0	Parent=YBR012C_mRNA" ; "Name=YBR012C_CDS" ; "orf_classification=Dubious
chrII	SGD	mRNA	259147	259566	.	-	.	ID "YBR012C_mRNA" ; "Name=YBR012C_mRNA" ; "Parent=YBR012C
chrII	SGD	long_terminal_repeat	259578	259909	.	+	.	ID "YBRWdelta12" ; "Name=YBRWdelta12" ; "Ontology_term=SO:0000286" ; "Note=Ty1%20LTR" ; "display=Ty1%20LTR" ; "dbxref=SGD:S000006815
chrII	SGD	LTR_retrotransposon	259578	265494	.	+	.	ID "YBRWTy1-2" ; "Name=YBRWTy1-2" ; "Alias=Ty1" ; "Ontology_term=SO:0000180" ; "Note=Ty1%20element%2C%20LTR%20retrotransposon%20of%20the%20Copia%20%28Pseudoviridae%29%20group%3B%20contains%20co-transcribed%20genes%20TYA%20Gag%20and%20TYB%20Pol%2C%20encoding%20proteins%20involved%20in%20structure%20and%20function%20of%20virus-like%20particles%2C%20flanked%20by%20two%20direct%20repeats" ; "display=Ty1%20element%2C%20LTR%20retrotransposon%20of%20the%20Copia%20%28Pseudoviridae%29%20group" ; "dbxref=SGD:S000006821
chrII	SGD	transposable_element_gene	259869	261191	.	+	.	ID "YBR012W-A" ; "Name=YBR012W-A" ; "Alias=gag%20protein" ; "Ontology_term=GO:0000943,GO:0003723,GO:0032197" ; "Note=Retrotransposon%20TYA%20Gag%20gene%20co-transcribed%20with%20TYB%20Pol%3B%20translated%20as%20TYA%20or%20TYA-TYB%20polyprotein%3B%20Gag%20is%20a%20nucleocapsid%20protein%20that%20is%20the%20structural%20constituent%20of%20virus-like%20particles%20%28VLPs%29%3B%20similar%20to%20retroviral%20Gag" ; "display=Retrotransposon%20TYA%20Gag%20gene%20co-transcribed%20with%20TYB%20Pol" ; "dbxref=SGD:S000002154
chrII	SGD	CDS	259869	261191	.	+	0	Parent=YBR012W-A" ; "Name=YBR012W-A_CDS" ; "dbxref=SGD:S000002154
chrII	SGD	transposable_element_gene	259869	265140	.	+	.	ID "YBR012W-B" ; "Name=YBR012W-B" ; "Alias=gag-pol%20fusion%20protein" ; "Ontology_term=GO:0000943,GO:0003723,GO:0003887,GO:0003964,GO:0004540,GO:0005634,GO:0008233,GO:0032197" ; "Note=Retrotransposon%20TYA%20Gag%20and%20TYB%20Pol%20genes%3B%20transcribed%2Ftranslated%20as%20one%20unit%3B%20polyprotein%20is%20processed%20to%20make%20a%20nucleocapsid-like%20protein%20%28Gag%29%2C%20reverse%20transcriptase%20%28RT%29%2C%20protease%20%28PR%29%2C%20and%20integrase%20%28IN%29%3B%20similar%20to%20retroviral%20genes" ; "display=Retrotransposon%20TYA%20Gag%20and%20TYB%20Pol%20genes" ; "dbxref=SGD:S000002155
chrII	SGD	CDS	259869	261173	.	+	0	Parent=YBR012W-B" ; "Name=YBR012W-B_CDS" ; "dbxref=SGD:S000002155
chrII	SGD	CDS	261175	265140	.	+	0	Parent=YBR012W-B" ; "Name=YBR012W-B_CDS" ; "dbxref=SGD:S000002155
chrII	SGD	plus_1_translational_frameshift	261174	261174	.	+	.	Parent=YBR012W-B" ; "Name=YBR012W-B_plus_1_translational_frameshift" ; "dbxref=SGD:S000002155
chrII	SGD	long_terminal_repeat	265163	265494	.	+	.	ID "YBRWdelta13" ; "Name=YBRWdelta13" ; "Ontology_term=SO:0000286" ; "Note=Ty1%20LTR" ; "display=Ty1%20LTR" ; "dbxref=SGD:S000006816
chrII	SGD	gene	265492	265881	.	-	.	ID "YBR013C" ; "Name=YBR013C" ; "Ontology_term=GO:0003674,GO:0005575,GO:0008150" ; "Note=Putative%20protein%20of%20unknown%20function%3B%20haploid%20deletion%20mutant%20exhibits%20synthetic%20phenotype%20with%20alpha-synuclein" ; "display=Putative%20protein%20of%20unknown%20function" ; "dbxref=SGD:S000000217" ; "orf_classification=Uncharacterized
chrII	SGD	CDS	265492	265881	.	-	0	Parent=YBR013C_mRNA" ; "Name=YBR013C_CDS" ; "orf_classification=Uncharacterized
chrII	SGD	mRNA	265492	265881	.	-	.	ID "YBR013C_mRNA" ; "Name=YBR013C_mRNA" ; "Parent=YBR013C
chrII	SGD	long_terminal_repeat	266178	266256	.	-	.	ID "YBRCdelta14" ; "Name=YBRCdelta14" ; "Ontology_term=SO:0000286" ; "Note=Ty1%20LTR" ; "display=Ty1%20LTR" ; "dbxref=SGD:S000006811
chrII	SGD	tRNA	266378	266450	.	+	.	ID "tT%28AGU%29B" ; "Name=tT%28AGU%29B" ; "Ontology_term=GO:0005829,GO:0006414,GO:0030533" ; "Note=Threonine%20tRNA%20%28tRNA-Thr%29%2C%20predicted%20by%20tRNAscan-SE%20analysis" ; "display=Threonine%20tRNA%20%28tRNA-Thr%29%2C%20predicted%20by%20tRNAscan-SE%20analysis" ; "dbxref=SGD:S000006737
chrII	SGD	noncoding_exon	266378	266450	.	+	.	Parent=tT%28AGU%29B" ; "Name=tT%28AGU%29B_noncoding_exon" ; "dbxref=SGD:S000006737
chrII	SGD	gene	266725	267336	.	-	.	ID "YBR014C" ; "Name=YBR014C" ; "gene=GRX7" ; "Alias=GRX7,glutathione-disulfide%20reductase%20GRX7" ; "Ontology_term=GO:0000324,GO:0004362,GO:0005794,GO:0005796,GO:0005801,GO:0016021,GO:0034599,GO:0042803" ; "Note=Cis-golgi%20localized%20monothiol%20glutaredoxin%3B%20more%20similar%20in%20activity%20to%20dithiol%20than%20other%20monothiol%20glutaredoxins%3B%20involved%20in%20the%20oxidative%20stress%20response%3B%20does%20not%20bind%20metal%20ions%3B%20GRX7%20has%20a%20paralog%2C%20GRX6%2C%20that%20arose%20from%20the%20whole%20genome%20duplication" ; "display=Cis-golgi%20localized%20monothiol%20glutaredoxin" ; "dbxref=SGD:S000000218" ; "orf_classification=Verified
chrII	SGD	CDS	266725	267336	.	-	0	Parent=YBR014C_mRNA" ; "Name=YBR014C_CDS" ; "orf_classification=Verified
chrII	SGD	mRNA	266725	267336	.	-	.	ID "YBR014C_mRNA" ; "Name=YBR014C_mRNA" ; "Parent=YBR014C
chrII	SGD	gene	267710	269503	.	-	.	ID "YBR015C" ; "Name=YBR015C" ; "gene=MNN2" ; "Alias=MNN2,CRV4,LDB8,TTP1" ; "Ontology_term=GO:0000026,GO:0005794,GO:0006486" ; "Note=Alpha-1%2C2-mannosyltransferase%3B%20responsible%20for%20addition%20of%20the%20first%20alpha-1%2C2-linked%20mannose%20to%20form%20the%20branches%20on%20the%20mannan%20backbone%20of%20oligosaccharides%2C%20localizes%20to%20an%20early%20Golgi%20compartment" ; "display=Alpha-1%2C2-mannosyltransferase" ; "dbxref=SGD:S000000219" ; "orf_classification=Verified
chrII	SGD	CDS	267710	269503	.	-	0	Parent=YBR015C_mRNA" ; "Name=YBR015C_CDS" ; "orf_classification=Verified
chrII	SGD	mRNA	267710	269503	.	-	.	ID "YBR015C_mRNA" ; "Name=YBR015C_mRNA" ; "Parent=YBR015C
chrII	SGD	gene	270247	270633	.	+	.	ID "YBR016W" ; "Name=YBR016W" ; "Ontology_term=GO:0003674,GO:0005886,GO:0008150,GO:0033101,GO:0070250" ; "Note=Tail-anchored%20plasma%20membrane%20protein%20with%20a%20conserved%20CYSTM%20module%3B%20predicted%20to%20be%20palmitoylated%3B%20has%20similarity%20to%20hydrophilins%2C%20which%20are%20involved%20in%20the%20adaptive%20response%20to%20hyperosmotic%20conditions%3B%20YBR016W%20has%20a%20paralog%2C%20YDL012C%2C%20that%20arose%20from%20the%20whole%20genome%20duplication" ; "display=Tail-anchored%20plasma%20membrane%20protein%20with%20a%20conserved%20CYSTM%20module" ; "dbxref=SGD:S000000220" ; "orf_classification=Verified
chrII	SGD	CDS	270247	270633	.	+	0	Parent=YBR016W_mRNA" ; "Name=YBR016W_CDS" ; "orf_classification=Verified
chrII	SGD	mRNA	270247	270633	.	+	.	ID "YBR016W_mRNA" ; "Name=YBR016W_mRNA" ; "Parent=YBR016W
chrII	SGD	gene	270947	273703	.	-	.	ID "YBR017C" ; "Name=YBR017C" ; "gene=KAP104" ; "Alias=KAP104" ; "Ontology_term=GO:0005829,GO:0005934,GO:0005935,GO:0006606,GO:0006609,GO:0008139,GO:0010458,GO:0016021,GO:0042991" ; "Note=Transportin%20or%20cytosolic%20karyopherin%20beta%202%3B%20functions%20in%20the%20rg-nuclear%20localization%20signal-mediated%20nuclear%20import%2Freimport%20of%20mRNA-binding%20proteins%20Nab2p%20and%20Hrp1p%3B%20regulates%20asymmetric%20protein%20synthesis%20in%20daughter%20cells%20during%20mitosis" ; "display=Transportin%20or%20cytosolic%20karyopherin%20beta%202" ; "dbxref=SGD:S000000221" ; "orf_classification=Verified
chrII	SGD	CDS	270947	273703	.	-	0	Parent=YBR017C_mRNA" ; "Name=YBR017C_CDS" ; "orf_classification=Verified
chrII	SGD	mRNA	270947	273703	.	-	.	ID "YBR017C_mRNA" ; "Name=YBR017C_mRNA" ; "Parent=YBR017C
chrII	SGD	gene	274427	275527	.	-	.	ID "YBR018C" ; "Name=YBR018C" ; "gene=GAL7" ; "Alias=GAL7,UDP-glucose:hexose-1-phosphate%20uridylyltransferase" ; "Ontology_term=GO:0005737,GO:0008108,GO:0033499" ; "Note=Galactose-1-phosphate%20uridyl%20transferase%3B%20synthesizes%20glucose-1-phosphate%20and%20UDP-galactose%20from%20UDP-D-glucose%20and%20alpha-D-galactose-1-phosphate%20in%20the%20second%20step%20of%20galactose%20catabolism" ; "display=Galactose-1-phosphate%20uridyl%20transferase" ; "dbxref=SGD:S000000222" ; "orf_classification=Verified
chrII	SGD	CDS	274427	275527	.	-	0	Parent=YBR018C_mRNA" ; "Name=YBR018C_CDS" ; "orf_classification=Verified
chrII	SGD	mRNA	274427	275527	.	-	.	ID "YBR018C_mRNA" ; "Name=YBR018C_mRNA" ; "Parent=YBR018C
chrII	SGD	gene	276253	278352	.	-	.	ID "YBR019C" ; "Name=YBR019C" ; "gene=GAL10" ; "Alias=GAL10,bifunctional%20UDP-glucose%204-epimerase%2Faldose%201-epimerase" ; "Ontology_term=GO:0003978,GO:0004034,GO:0005829,GO:0033499" ; "Note=UDP-glucose-4-epimerase%3B%20catalyzes%20the%20interconversion%20of%20UDP-galactose%20and%20UDP-D-glucose%20in%20galactose%20metabolism%3B%20also%20catalyzes%20the%20conversion%20of%20alpha-D-glucose%20or%20alpha-D-galactose%20to%20their%20beta-anomers" ; "display=UDP-glucose-4-epimerase" ; "dbxref=SGD:S000000223" ; "orf_classification=Verified
chrII	SGD	CDS	276253	278352	.	-	0	Parent=YBR019C_mRNA" ; "Name=YBR019C_CDS" ; "orf_classification=Verified
chrII	SGD	mRNA	276253	278352	.	-	.	ID "YBR019C_mRNA" ; "Name=YBR019C_mRNA" ; "Parent=YBR019C
chrII	SGD	gene	279021	280607	.	+	.	ID "YBR020W" ; "Name=YBR020W" ; "gene=GAL1" ; "Alias=GAL1,galactokinase" ; "Ontology_term=GO:0000411,GO:0004335,GO:0005737,GO:0033499,GO:0046835" ; "Note=Galactokinase%3B%20phosphorylates%20alpha-D-galactose%20to%20alpha-D-galactose-1-phosphate%20in%20the%20first%20step%20of%20galactose%20catabolism%3B%20expression%20regulated%20by%20Gal4p%3B%20GAL1%20has%20a%20paralog%2C%20GAL3%2C%20that%20arose%20from%20the%20whole%20genome%20duplication" ; "display=Galactokinase" ; "dbxref=SGD:S000000224" ; "orf_classification=Verified
chrII	SGD	CDS	279021	280607	.	+	0	Parent=YBR020W_mRNA" ; "Name=YBR020W_CDS" ; "orf_classification=Verified
chrII	SGD	mRNA	279021	280607	.	+	.	ID "YBR020W_mRNA" ; "Name=YBR020W_mRNA" ; "Parent=YBR020W
chrII	SGD	gene	281443	283344	.	+	.	ID "YBR021W" ; "Name=YBR021W" ; "gene=FUR4" ; "Alias=FUR4" ; "Ontology_term=GO:0005886,GO:0015505,GO:0015857,GO:0016021,GO:0045121,GO:0055085" ; "Note=Plasma%20membrane%20localized%20uracil%20permease%3B%20expression%20is%20tightly%20regulated%20by%20uracil%20levels%20and%20environmental%20cues%3B%20conformational%20alterations%20induced%20by%20unfolding%20or%20substrate%20binding%20result%20in%20Rsp5p-mediated%20ubiquitination%20and%20degradation" ; "display=Plasma%20membrane%20localized%20uracil%20permease" ; "dbxref=SGD:S000000225" ; "orf_classification=Verified
chrII	SGD	CDS	281443	283344	.	+	0	Parent=YBR021W_mRNA" ; "Name=YBR021W_CDS" ; "orf_classification=Verified
chrII	SGD	mRNA	281443	283344	.	+	.	ID "YBR021W_mRNA" ; "Name=YBR021W_mRNA" ; "Parent=YBR021W
chrII	SGD	gene	283738	284271	.	+	.	ID "YBR022W" ; "Name=YBR022W" ; "gene=POA1" ; "Alias=POA1" ; "Ontology_term=GO:0005575,GO:0006388,GO:0016791,GO:0047407" ; "Note=Phosphatase%20that%20is%20highly%20specific%20for%20ADP-ribose%201%27%27-phosphate%3B%20a%20tRNA%20splicing%20metabolite%3B%20may%20have%20a%20role%20in%20regulation%20of%20tRNA%20splicing" ; "display=Phosphatase%20that%20is%20highly%20specific%20for%20ADP-ribose%201%27%27-phosphate" ; "dbxref=SGD:S000000226" ; "orf_classification=Verified
chrII	SGD	CDS	283738	284271	.	+	0	Parent=YBR022W_mRNA" ; "Name=YBR022W_CDS" ; "orf_classification=Verified
chrII	SGD	mRNA	283738	284271	.	+	.	ID "YBR022W_mRNA" ; "Name=YBR022W_mRNA" ; "Parent=YBR022W
chrII	SGD	gene	284428	287925	.	-	.	ID "YBR023C" ; "Name=YBR023C" ; "gene=CHS3" ; "Alias=CHS3,CAL1,CSD2,DIT101,KTI2,chitin%20synthase%20CHS3" ; "Ontology_term=GO:0000131,GO:0004100,GO:0005628,GO:0005737,GO:0005935,GO:0016021,GO:0030476,GO:0034221,GO:0043332,GO:0045009" ; "Note=Chitin%20synthase%20III%3B%20catalyzes%20the%20transfer%20of%20N-acetylglucosamine%20%28GlcNAc%29%20to%20chitin%3B%20required%20for%20synthesis%20of%20the%20majority%20of%20cell%20wall%20chitin%2C%20the%20chitin%20ring%20during%20bud%20emergence%2C%20and%20spore%20wall%20chitosan%3B%20contains%20overlapping%20di-leucine%20and%20di-acidic%20signals%20that%20mediate%2C%20respectively%2C%20intracellular%20trafficking%20by%20AP-1%20and%20trafficking%20to%20plasma%20membrane%20by%20exomer%20complex%3B%20requires%20AP-3%20complex%20for%20its%20intracellular%20retention" ; "display=Chitin%20synthase%20III" ; "dbxref=SGD:S000000227" ; "orf_classification=Verified
chrII	SGD	CDS	284428	287925	.	-	0	Parent=YBR023C_mRNA" ; "Name=YBR023C_CDS" ; "orf_classification=Verified
chrII	SGD	mRNA	284428	287925	.	-	.	ID "YBR023C_mRNA" ; "Name=YBR023C_mRNA" ; "Parent=YBR023C
chrII	SGD	gene	289445	290350	.	+	.	ID "YBR024W" ; "Name=YBR024W" ; "gene=SCO2" ; "Alias=SCO2" ; "Ontology_term=GO:0005739,GO:0005740,GO:0006825,GO:0008379" ; "Note=Protein%20anchored%20to%20mitochondrial%20inner%20membrane%3B%20may%20have%20a%20redundant%20function%20with%20Sco1p%20in%20delivery%20of%20copper%20to%20cytochrome%20c%20oxidase%3B%20interacts%20with%20Cox2p%3B%20SCO2%20has%20a%20paralog%2C%20SCO1%2C%20that%20arose%20from%20the%20whole%20genome%20duplication" ; "display=Protein%20anchored%20to%20mitochondrial%20inner%20membrane" ; "dbxref=SGD:S000000228" ; "orf_classification=Verified
chrII	SGD	CDS	289445	290350	.	+	0	Parent=YBR024W_mRNA" ; "Name=YBR024W_CDS" ; "orf_classification=Verified
chrII	SGD	mRNA	289445	290350	.	+	.	ID "YBR024W_mRNA" ; "Name=YBR024W_mRNA" ; "Parent=YBR024W
chrII	SGD	gene	290681	291865	.	-	.	ID "YBR025C" ; "Name=YBR025C" ; "gene=OLA1" ; "Alias=OLA1" ; "Ontology_term=GO:0005737,GO:0008150,GO:0016887" ; "Note=P-loop%20ATPase%20with%20similarity%20to%20human%20OLA1%20and%20bacterial%20YchF%3B%20identified%20as%20specifically%20interacting%20with%20the%20proteasome%3B%20null%20mutant%20displays%20increased%20translation%20rate%20and%20increased%20readthrough%20of%20premature%20stop%20codons%3B%20protein%20abundance%20increases%20in%20response%20to%20hydrogen%20peroxide%20and%20to%20DNA%20replication%20stress" ; "display=P-loop%20ATPase%20with%20similarity%20to%20human%20OLA1%20and%20bacterial%20YchF" ; "dbxref=SGD:S000000229" ; "orf_classification=Verified
chrII	SGD	CDS	290681	291865	.	-	0	Parent=YBR025C_mRNA" ; "Name=YBR025C_CDS" ; "orf_classification=Verified
chrII	SGD	mRNA	290681	291865	.	-	.	ID "YBR025C_mRNA" ; "Name=YBR025C_mRNA" ; "Parent=YBR025C
chrII	SGD	gene	292877	294019	.	-	.	ID "YBR026C" ; "Name=YBR026C" ; "gene=ETR1" ; "Alias=ETR1,MRF1,MRF1%27" ; "Ontology_term=GO:0005739,GO:0006633,GO:0009060,GO:0016631" ; "Note=2-enoyl%20thioester%20reductase%3B%20member%20of%20the%20medium%20chain%20dehydrogenase%2Freductase%20family%3B%20localized%20to%20in%20mitochondria%2C%20where%20it%20has%20a%20probable%20role%20in%20fatty%20acid%20synthesis" ; "display=2-enoyl%20thioester%20reductase" ; "dbxref=SGD:S000000230" ; "orf_classification=Verified
chrII	SGD	CDS	292877	294019	.	-	0	Parent=YBR026C_mRNA" ; "Name=YBR026C_CDS" ; "orf_classification=Verified
chrII	SGD	mRNA	292877	294019	.	-	.	ID "YBR026C_mRNA" ; "Name=YBR026C_mRNA" ; "Parent=YBR026C
chrII	SGD	gene	294024	294356	.	-	.	ID "YBR027C" ; "Name=YBR027C" ; "Ontology_term=GO:0003674,GO:0005575,GO:0008150" ; "Note=Dubious%20open%20reading%20frame%3B%20unlikely%20to%20encode%20a%20functional%20protein%2C%20based%20on%20available%20experimental%20and%20comparative%20sequence%20data" ; "display=Dubious%20open%20reading%20frame" ; "dbxref=SGD:S000000231" ; "orf_classification=Dubious
chrII	SGD	CDS	294024	294356	.	-	0	Parent=YBR027C_mRNA" ; "Name=YBR027C_CDS" ; "orf_classification=Dubious
chrII	SGD	mRNA	294024	294356	.	-	.	ID "YBR027C_mRNA" ; "Name=YBR027C_mRNA" ; "Parent=YBR027C
chrII	SGD	gene	294425	296002	.	-	.	ID "YBR028C" ; "Name=YBR028C" ; "gene=YPK3" ; "Alias=YPK3" ; "Ontology_term=GO:0004672,GO:0005737,GO:0008150" ; "Note=AGC%20kinase%3B%20phosphorylated%20by%20cAMP-dependent%20protein%20kinase%20%28PKA%29%20in%20a%20TORC1-dependent%20manner" ; "display=AGC%20kinase" ; "dbxref=SGD:S000000232" ; "orf_classification=Verified
chrII	SGD	CDS	294425	296002	.	-	0	Parent=YBR028C_mRNA" ; "Name=YBR028C_CDS" ; "orf_classification=Verified
chrII	SGD	mRNA	294425	296002	.	-	.	ID "YBR028C_mRNA" ; "Name=YBR028C_mRNA" ; "Parent=YBR028C
chrII	SGD	gene	296369	297742	.	-	.	ID "YBR029C" ; "Name=YBR029C" ; "gene=CDS1" ; "Alias=CDS1,CDG1,phosphatidate%20cytidylyltransferase" ; "Ontology_term=GO:0004605,GO:0005783,GO:0006658,GO:0016021,GO:0016024,GO:0046488,GO:0070319" ; "Note=Phosphatidate%20cytidylyltransferase%20%28CDP-diglyceride%20synthetase%29%3B%20an%20enzyme%20that%20catalyzes%20that%20conversion%20of%20CTP%20%2B%20phosphate%20into%20diphosphate%20%2B%20CDP-diaclglyerol%2C%20a%20critical%20step%20in%20the%20synthesis%20of%20all%20major%20yeast%20phospholipids" ; "display=Phosphatidate%20cytidylyltransferase%20%28CDP-diglyceride%20synthetase%29" ; "dbxref=SGD:S000000233" ; "orf_classification=Verified
chrII	SGD	CDS	296369	297742	.	-	0	Parent=YBR029C_mRNA" ; "Name=YBR029C_CDS" ; "orf_classification=Verified
chrII	SGD	mRNA	296369	297742	.	-	.	ID "YBR029C_mRNA" ; "Name=YBR029C_mRNA" ; "Parent=YBR029C
chrII	SGD	gene	298292	299950	.	+	.	ID "YBR030W" ; "Name=YBR030W" ; "gene=RKM3" ; "Alias=RKM3" ; "Ontology_term=GO:0005634,GO:0005829,GO:0016279,GO:0018026" ; "Note=Ribosomal%20lysine%20methyltransferase%3B%20specific%20for%20monomethylation%20of%20Rpl42ap%20and%20Rpl42bp%20%28lysine%2040%29%3B%20nuclear%20SET%20domain%20containing%20protein%3B%20relocalizes%20to%20the%20cytosol%20in%20response%20to%20hypoxia" ; "display=Ribosomal%20lysine%20methyltransferase" ; "dbxref=SGD:S000000234" ; "orf_classification=Verified
chrII	SGD	CDS	298292	299950	.	+	0	Parent=YBR030W_mRNA" ; "Name=YBR030W_CDS" ; "orf_classification=Verified
chrII	SGD	mRNA	298292	299950	.	+	.	ID "YBR030W_mRNA" ; "Name=YBR030W_mRNA" ; "Parent=YBR030W
chrII	SGD	gene	300166	301254	.	+	.	ID "YBR031W" ; "Name=YBR031W" ; "gene=RPL4A" ; "Alias=RPL4A,ribosomal%2060S%20subunit%20protein%20L4A" ; "Ontology_term=GO:0002181,GO:0003735,GO:0022625" ; "Note=Ribosomal%2060S%20subunit%20protein%20L4A%3B%20N-terminally%20acetylated%3B%20homologous%20to%20mammalian%20ribosomal%20protein%20L4%20and%20bacterial%20L4%3B%20RPL4A%20has%20a%20paralog%2C%20RPL4B%2C%20that%20arose%20from%20the%20whole%20genome%20duplication" ; "display=Ribosomal%2060S%20subunit%20protein%20L4A" ; "dbxref=SGD:S000000235" ; "orf_classification=Verified
chrII	SGD	CDS	300166	301254	.	+	0	Parent=YBR031W_mRNA" ; "Name=YBR031W_CDS" ; "orf_classification=Verified
chrII	SGD	mRNA	300166	301254	.	+	.	ID "YBR031W_mRNA" ; "Name=YBR031W_mRNA" ; "Parent=YBR031W
chrII	SGD	gene	301519	301821	.	+	.	ID "YBR032W" ; "Name=YBR032W" ; "Ontology_term=GO:0003674,GO:0005575,GO:0008150" ; "Note=Dubious%20open%20reading%20frame%3B%20unlikely%20to%20encode%20a%20functional%20protein%2C%20based%20on%20available%20experimental%20and%20comparative%20sequence%20data" ; "display=Dubious%20open%20reading%20frame" ; "dbxref=SGD:S000000236" ; "orf_classification=Dubious
chrII	SGD	CDS	301519	301821	.	+	0	Parent=YBR032W_mRNA" ; "Name=YBR032W_CDS" ; "orf_classification=Dubious
chrII	SGD	mRNA	301519	301821	.	+	.	ID "YBR032W_mRNA" ; "Name=YBR032W_mRNA" ; "Parent=YBR032W
chrII	SGD	gene	301944	304703	.	+	.	ID "YBR033W" ; "Name=YBR033W" ; "gene=EDS1" ; "Alias=EDS1" ; "Ontology_term=GO:0005575,GO:0008150,GO:0043565" ; "Note=Putative%20zinc%20cluster%20protein%2C%20predicted%20to%20be%20a%20transcription%20factor%3B%20not%20an%20essential%20gene%3B%20EDS1%20has%20a%20paralog%2C%20RGT1%2C%20that%20arose%20from%20the%20whole%20genome%20duplication" ; "display=Putative%20zinc%20cluster%20protein%2C%20predicted%20to%20be%20a%20transcription%20factor" ; "dbxref=SGD:S000000237" ; "orf_classification=Uncharacterized
chrII	SGD	CDS	301944	304703	.	+	0	Parent=YBR033W_mRNA" ; "Name=YBR033W_CDS" ; "orf_classification=Uncharacterized
chrII	SGD	mRNA	301944	304703	.	+	.	ID "YBR033W_mRNA" ; "Name=YBR033W_mRNA" ; "Parent=YBR033W
chrII	SGD	gene	304930	305976	.	-	.	ID "YBR034C" ; "Name=YBR034C" ; "gene=HMT1" ; "Alias=HMT1,HCP1,ODP1,RMT1,protein-arginine%20omega-N%20%20methyltransferase%20HMT1" ; "Ontology_term=GO:0005634,GO:0006406,GO:0018216,GO:0032968,GO:0035241,GO:0035242,GO:0060567" ; "Note=Nuclear%20SAM-dependent%20mono-%20and%20asymmetric%20methyltransferase%3B%20modifies%20hnRNPs%2C%20including%20Npl3p%20and%20Hrp1p%2C%20affecting%20their%20activity%20and%20nuclear%20export%3B%20methylates%20U1%20snRNP%20protein%20Snp1p%20and%20ribosomal%20protein%20Rps2p%3B%20interacts%20genetically%20with%20genes%20encoding%20components%20of%20Rpd3%28L%29%20and%20this%20interaction%20is%20important%20for%20Rpd3%20recruitment%20to%20the%20subtelomeric%20region." ; "display=Nuclear%20SAM-dependent%20mono-%20and%20asymmetric%20methyltransferase" ; "dbxref=SGD:S000000238" ; "orf_classification=Verified
chrII	SGD	CDS	304930	305976	.	-	0	Parent=YBR034C_mRNA" ; "Name=YBR034C_CDS" ; "orf_classification=Verified
chrII	SGD	mRNA	304930	305976	.	-	.	ID "YBR034C_mRNA" ; "Name=YBR034C_mRNA" ; "Parent=YBR034C
chrII	SGD	gene	306269	306955	.	-	.	ID "YBR035C" ; "Name=YBR035C" ; "gene=PDX3" ; "Alias=PDX3,pyridoxamine-phosphate%20oxidase%20PDX3" ; "Ontology_term=GO:0004733,GO:0005758,GO:0009443" ; "Note=Pyridoxine%20%28pyridoxamine%29%20phosphate%20oxidase%3B%20has%20homologs%20in%20E.%20coli%20and%20Myxococcus%20xanthus%3B%20transcription%20is%20under%20the%20general%20control%20of%20nitrogen%20metabolism" ; "display=Pyridoxine%20%28pyridoxamine%29%20phosphate%20oxidase" ; "dbxref=SGD:S000000239" ; "orf_classification=Verified
chrII	SGD	CDS	306269	306955	.	-	0	Parent=YBR035C_mRNA" ; "Name=YBR035C_CDS" ; "orf_classification=Verified
chrII	SGD	mRNA	306269	306955	.	-	.	ID "YBR035C_mRNA" ; "Name=YBR035C_mRNA" ; "Parent=YBR035C
chrII	SGD	snoRNA	307185	307345	.	-	.	ID "snR161" ; "Name=snR161" ; "gene=SNR161" ; "Alias=SNR161" ; "Ontology_term=GO:0005730,GO:0030559,GO:0031118,GO:0031429" ; "Note=H%2FACA%20small%20nucleolar%20RNA%20%28snoRNA%29%3B%20guides%20pseudouridylation%20of%20small%20subunit%20%28SSU%29%20rRNA%20at%20positions%20U632%20and%20U766" ; "display=H%2FACA%20small%20nucleolar%20RNA%20%28snoRNA%29" ; "dbxref=SGD:S000087162
chrII	SGD	noncoding_exon	307185	307345	.	-	.	Parent=snR161" ; "Name=snR161_noncoding_exon" ; "dbxref=SGD:S000087162
chrII	SGD	ncRNA	307587	308887	.	+	.	ID "TLC1" ; "Name=TLC1" ; "gene=TLC1" ; "Alias=TLC1,TER1" ; "Ontology_term=GO:0000332,GO:0000333,GO:0003720,GO:0005634,GO:0005697,GO:0005737,GO:0007004" ; "Note=RNA%20template%20component%20of%20telomerase%3B%20TLC1%20RNA%20contains%20a%20template%20sequence%20that%20Est2p%20uses%20to%20add%20irregular%20repeats%20of%20TG%281-3%29%20residues%20onto%20a%20DNA%20end%3B%20promoter%20regulated%20by%20the%20cell%20cycle%20dependent%20transcriptional%20activators%20Swi4p%2FSwi6p%20and%20Mbp1p%2FSwi6p" ; "display=RNA%20template%20component%20of%20telomerase" ; "dbxref=SGD:S000006657
chrII	SGD	noncoding_exon	307587	308887	.	+	.	Parent=TLC1" ; "Name=TLC1_noncoding_exon" ; "dbxref=SGD:S000006657
chrII	SGD	gene	309081	310313	.	-	.	ID "YBR036C" ; "Name=YBR036C" ; "gene=CSG2" ; "Alias=CSG2,CLS2,mannosylinositol%20phosphorylceramide%20synthase%20regulatory%20subunit" ; "Ontology_term=GO:0006688,GO:0006874,GO:0016021,GO:0030176,GO:0030234" ; "Note=Endoplasmic%20reticulum%20membrane%20protein%3B%20required%20for%20mannosylation%20of%20inositolphosphorylceramide%20and%20for%20growth%20at%20high%20calcium%20concentrations%3B%20protein%20abundance%20increases%20in%20response%20to%20DNA%20replication%20stress" ; "display=Endoplasmic%20reticulum%20membrane%20protein" ; "dbxref=SGD:S000000240" ; "orf_classification=Verified
chrII	SGD	CDS	309081	310313	.	-	0	Parent=YBR036C_mRNA" ; "Name=YBR036C_CDS" ; "orf_classification=Verified
chrII	SGD	mRNA	309081	310313	.	-	.	ID "YBR036C_mRNA" ; "Name=YBR036C_mRNA" ; "Parent=YBR036C
chrII	SGD	gene	310565	311452	.	-	.	ID "YBR037C" ; "Name=YBR037C" ; "gene=SCO1" ; "Alias=SCO1,PET161" ; "Ontology_term=GO:0005507,GO:0005739,GO:0005743,GO:0006461,GO:0006825,GO:0008379,GO:0051775" ; "Note=Copper-binding%20protein%20of%20mitochondrial%20inner%20membrane%3B%20required%20for%20cytochrome%20c%20oxidase%20activity%20and%20respiration%3B%20may%20function%20to%20deliver%20copper%20to%20cytochrome%20c%20oxidase%3B%20similar%20to%20thioredoxins%3B%20SCO1%20has%20a%20paralog%2C%20SCO2%2C%20that%20arose%20from%20the%20whole%20genome%20duplication" ; "display=Copper-binding%20protein%20of%20mitochondrial%20inner%20membrane" ; "dbxref=SGD:S000000241" ; "orf_classification=Verified
chrII	SGD	CDS	310565	311452	.	-	0	Parent=YBR037C_mRNA" ; "Name=YBR037C_CDS" ; "orf_classification=Verified
chrII	SGD	mRNA	310565	311452	.	-	.	ID "YBR037C_mRNA" ; "Name=YBR037C_mRNA" ; "Parent=YBR037C
chrII	SGD	gene	311898	314789	.	+	.	ID "YBR038W" ; "Name=YBR038W" ; "gene=CHS2" ; "Alias=CHS2,chitin%20synthase%20CHS2" ; "Ontology_term=GO:0000916,GO:0004100,GO:0005935,GO:0006031,GO:0016021" ; "Note=Chitin%20synthase%20II%3B%20catalyzes%20transfer%20of%20N-acetylglucosamine%20%28GlcNAc%29%20to%20chitin%20upon%20activation%20of%20zymogenic%20form%3B%20required%20for%20chitin%20synthesis%20in%20the%20primary%20septum%20during%20cytokinesis%3B%20localization%20regulated%20by%20Cdk1p%20during%20mitosis%3B%20phosphorylation%20by%20Dbf2p%20kinase%20regulates%20its%20dynamics%20and%20chitin%20synthesis%20during%20cytokinesis" ; "display=Chitin%20synthase%20II" ; "dbxref=SGD:S000000242" ; "orf_classification=Verified
chrII	SGD	CDS	311898	314789	.	+	0	Parent=YBR038W_mRNA" ; "Name=YBR038W_CDS" ; "orf_classification=Verified
chrII	SGD	mRNA	311898	314789	.	+	.	ID "YBR038W_mRNA" ; "Name=YBR038W_mRNA" ; "Parent=YBR038W
chrII	SGD	gene	315575	316510	.	+	.	ID "YBR039W" ; "Name=YBR039W" ; "gene=ATP3" ; "Alias=ATP3,F1F0%20ATP%20synthase%20subunit%20gamma" ; "Ontology_term=GO:0005739,GO:0005756,GO:0015986,GO:0016021,GO:0016887,GO:0045261,GO:0046933,GO:0046961" ; "Note=Gamma%20subunit%20of%20the%20F1%20sector%20of%20mitochondrial%20F1F0%20ATP%20synthase%3B%20F1F0%20ATP%20synthase%20is%20a%20large%2C%20evolutionarily%20conserved%20enzyme%20complex%20required%20for%20ATP%20synthesis" ; "display=Gamma%20subunit%20of%20the%20F1%20sector%20of%20mitochondrial%20F1F0%20ATP%20synthase" ; "dbxref=SGD:S000000243" ; "orf_classification=Verified
chrII	SGD	CDS	315575	316510	.	+	0	Parent=YBR039W_mRNA" ; "Name=YBR039W_CDS" ; "orf_classification=Verified
chrII	SGD	mRNA	315575	316510	.	+	.	ID "YBR039W_mRNA" ; "Name=YBR039W_mRNA" ; "Parent=YBR039W
chrII	SGD	gene	316968	317864	.	+	.	ID "YBR040W" ; "Name=YBR040W" ; "gene=FIG1" ; "Alias=FIG1" ; "Ontology_term=GO:0000753,GO:0000755,GO:0003674,GO:0009277,GO:0016021,GO:0043332" ; "Note=Integral%20membrane%20protein%20required%20for%20efficient%20mating%3B%20may%20participate%20in%20or%20regulate%20the%20low%20affinity%20Ca2%2B%20influx%20system%2C%20which%20affects%20intracellular%20signaling%20and%20cell-cell%20fusion%20during%20mating" ; "display=Integral%20membrane%20protein%20required%20for%20efficient%20mating" ; "dbxref=SGD:S000000244" ; "orf_classification=Verified
chrII	SGD	CDS	316968	317864	.	+	0	Parent=YBR040W_mRNA" ; "Name=YBR040W_CDS" ; "orf_classification=Verified
chrII	SGD	mRNA	316968	317864	.	+	.	ID "YBR040W_mRNA" ; "Name=YBR040W_mRNA" ; "Parent=YBR040W
chrII	SGD	gene	318266	320275	.	+	.	ID "YBR041W" ; "Name=YBR041W" ; "gene=FAT1" ; "Alias=FAT1,long-chain%20fatty%20acid%20transporter%20FAT1" ; "Ontology_term=GO:0000038,GO:0005324,GO:0005777,GO:0005783,GO:0005811,GO:0015909,GO:0016021,GO:0031235,GO:0031957" ; "Note=Very%20long%20chain%20fatty%20acyl-CoA%20synthetase%20and%20fatty%20acid%20transporter%3B%20activates%20imported%20fatty%20acids%20with%20a%20preference%20for%20very%20long%20lengths%20%28C20-C26%29%3B%20has%20a%20separate%20function%20in%20the%20transport%20of%20long%20chain%20fatty%20acids" ; "display=Very%20long%20chain%20fatty%20acyl-CoA%20synthetase%20and%20fatty%20acid%20transporter" ; "dbxref=SGD:S000000245" ; "orf_classification=Verified
chrII	SGD	CDS	318266	320275	.	+	0	Parent=YBR041W_mRNA" ; "Name=YBR041W_CDS" ; "orf_classification=Verified
chrII	SGD	mRNA	318266	320275	.	+	.	ID "YBR041W_mRNA" ; "Name=YBR041W_mRNA" ; "Parent=YBR041W
chrII	SGD	gene	320416	321609	.	-	.	ID "YBR042C" ; "Name=YBR042C" ; "gene=CST26" ; "Alias=CST26,PSI1" ; "Ontology_term=GO:0005811,GO:0008654,GO:0016746" ; "Note=Putative%20transferase%20involved%20in%20phospholipid%20biosynthesis%3B%20required%20for%20incorporation%20of%20stearic%20acid%20into%20phosphatidylinositol%3B%20affects%20chromosome%20stability%20when%20overexpressed%3B%20CST26%20has%20a%20paralog%2C%20YDR018C%2C%20that%20arose%20from%20the%20whole%20genome%20duplication" ; "display=Putative%20transferase%20involved%20in%20phospholipid%20biosynthesis" ; "dbxref=SGD:S000000246" ; "orf_classification=Verified
chrII	SGD	CDS	320416	321609	.	-	0	Parent=YBR042C_mRNA" ; "Name=YBR042C_CDS" ; "orf_classification=Verified
chrII	SGD	mRNA	320416	321609	.	-	.	ID "YBR042C_mRNA" ; "Name=YBR042C_mRNA" ; "Parent=YBR042C
chrII	SGD	gene	321876	323945	.	-	.	ID "YBR043C" ; "Name=YBR043C" ; "gene=QDR3" ; "Alias=QDR3,AQR2" ; "Ontology_term=GO:0005886,GO:0006855,GO:0010509,GO:0015203,GO:0015238,GO:0016021,GO:0030476" ; "Note=Multidrug%20transporter%20of%20the%20major%20facilitator%20superfamily%3B%20member%20of%20the%2012-spanner%20drug%3AH%28%2B%29%20antiporter%20DHA1%20family%3B%20has%20a%20role%20in%20polyamine%20homeostasis%3B%20involved%20in%20spore%20wall%20asembly%3B%20sequence%20similarity%20to%20DTR1%20and%20QDR1%2C%20and%20the%20triple%20mutant%20dtr1%20qdr1%20qdr3%20exhibits%20reduced%20dityrosine%20fluorescence%20relative%20to%20the%20single%20mutants%3B%20expression%20is%20upregulated%20under%20polyamine%20stress%3B%20required%20for%20resistance%20to%20quinidine%2C%20barban%2C%20cisplatin%2C%20and%20bleomycin" ; "display=Multidrug%20transporter%20of%20the%20major%20facilitator%20superfamily" ; "dbxref=SGD:S000000247" ; "orf_classification=Verified
chrII	SGD	CDS	321876	323945	.	-	0	Parent=YBR043C_mRNA" ; "Name=YBR043C_CDS" ; "orf_classification=Verified
chrII	SGD	mRNA	321876	323945	.	-	.	ID "YBR043C_mRNA" ; "Name=YBR043C_mRNA" ; "Parent=YBR043C
chrII	SGD	gene	324341	326059	.	-	.	ID "YBR044C" ; "Name=YBR044C" ; "gene=TCM62" ; "Alias=TCM62" ; "Ontology_term=GO:0005739,GO:0005743,GO:0034553,GO:0051082,GO:0051131" ; "Note=Protein%20involved%20in%20assembly%20of%20the%20succinate%20dehydrogenase%20complex%3B%20mitochondrial%3B%20putative%20chaperone" ; "display=Protein%20involved%20in%20assembly%20of%20the%20succinate%20dehydrogenase%20complex" ; "dbxref=SGD:S000000248" ; "orf_classification=Verified
chrII	SGD	CDS	324341	326059	.	-	0	Parent=YBR044C_mRNA" ; "Name=YBR044C_CDS" ; "orf_classification=Verified
chrII	SGD	mRNA	324341	326059	.	-	.	ID "YBR044C_mRNA" ; "Name=YBR044C_mRNA" ; "Parent=YBR044C
chrII	SGD	ARS	326140	326375	.	.	.	ID "ARS211" ; "Name=ARS211" ; "Alias=ARSII-326" ; "Note=Autonomously%20Replicating%20Sequence" ; "display=Autonomously%20Replicating%20Sequence" ; "dbxref=SGD:S000118347
chrII	SGD	tRNA	326792	326865	.	-	.	ID "tV%28UAC%29B" ; "Name=tV%28UAC%29B" ; "Ontology_term=GO:0005829,GO:0006414,GO:0030533" ; "Note=Valine%20tRNA%20%28tRNA-Val%29%2C%20predicted%20by%20tRNAscan-SE%20analysis" ; "display=Valine%20tRNA%20%28tRNA-Val%29%2C%20predicted%20by%20tRNAscan-SE%20analysis" ; "dbxref=SGD:S000006769
chrII	SGD	noncoding_exon	326792	326865	.	-	.	Parent=tV%28UAC%29B" ; "Name=tV%28UAC%29B_noncoding_exon" ; "dbxref=SGD:S000006769
chrII	SGD	long_terminal_repeat	327069	327394	.	+	.	ID "YBRWdelta15" ; "Name=YBRWdelta15" ; "Ontology_term=SO:0000286" ; "Note=Ty1%20LTR" ; "display=Ty1%20LTR" ; "dbxref=SGD:S000006817
chrII	SGD	long_terminal_repeat	327390	327704	.	+	.	ID "YBRWdelta16" ; "Name=YBRWdelta16" ; "Ontology_term=SO:0000286" ; "Note=Ty1%20LTR" ; "display=Ty1%20LTR" ; "dbxref=SGD:S000006818
chrII	SGD	gene	328173	330092	.	-	.	ID "YBR045C" ; "Name=YBR045C" ; "gene=GIP1" ; "Alias=GIP1" ; "Ontology_term=GO:0000164,GO:0005628,GO:0008157,GO:0008599,GO:0030476,GO:0043666" ; "Note=Meiosis-specific%20regulatory%20subunit%20of%20the%20Glc7p%20protein%20phosphatase%3B%20regulates%20spore%20wall%20formation%20and%20septin%20organization%2C%20required%20for%20expression%20of%20some%20late%20meiotic%20genes%20and%20for%20normal%20localization%20of%20Glc7p" ; "display=Meiosis-specific%20regulatory%20subunit%20of%20the%20Glc7p%20protein%20phosphatase" ; "dbxref=SGD:S000000249" ; "orf_classification=Verified
chrII	SGD	CDS	328173	330092	.	-	0	Parent=YBR045C_mRNA" ; "Name=YBR045C_CDS" ; "orf_classification=Verified
chrII	SGD	mRNA	328173	330092	.	-	.	ID "YBR045C_mRNA" ; "Name=YBR045C_mRNA" ; "Parent=YBR045C
chrII	SGD	gene	330507	331511	.	-	.	ID "YBR046C" ; "Name=YBR046C" ; "gene=ZTA1" ; "Alias=ZTA1" ; "Ontology_term=GO:0003960,GO:0005634,GO:0005737,GO:0017091,GO:0032440,GO:0034599" ; "Note=NADPH-dependent%20quinone%20reductase%3B%20GFP-tagged%20protein%20localizes%20to%20the%20cytoplasm%20and%20nucleus%3B%20has%20similarity%20to%20E.%20coli%20quinone%20oxidoreductase%20and%20to%20human%20zeta-crystallin" ; "display=NADPH-dependent%20quinone%20reductase" ; "dbxref=SGD:S000000250" ; "orf_classification=Verified
chrII	SGD	CDS	330507	331511	.	-	0	Parent=YBR046C_mRNA" ; "Name=YBR046C_CDS" ; "orf_classification=Verified
chrII	SGD	mRNA	330507	331511	.	-	.	ID "YBR046C_mRNA" ; "Name=YBR046C_mRNA" ; "Parent=YBR046C
chrII	SGD	gene	331833	332360	.	+	.	ID "YBR047W" ; "Name=YBR047W" ; "gene=FMP23" ; "Alias=FMP23" ; "Ontology_term=GO:0003674,GO:0005739,GO:0008150" ; "Note=Putative%20protein%20of%20unknown%20function%3B%20proposed%20to%20be%20involved%20in%20iron%20or%20copper%20homeostasis%3B%20the%20authentic%2C%20non-tagged%20protein%20is%20detected%20in%20highly%20purified%20mitochondria%20in%20high-throughput%20studies" ; "display=Putative%20protein%20of%20unknown%20function" ; "dbxref=SGD:S000000251" ; "orf_classification=Uncharacterized
chrII	SGD	CDS	331833	332360	.	+	0	Parent=YBR047W_mRNA" ; "Name=YBR047W_CDS" ; "orf_classification=Uncharacterized
chrII	SGD	mRNA	331833	332360	.	+	.	ID "YBR047W_mRNA" ; "Name=YBR047W_mRNA" ; "Parent=YBR047W
chrII	SGD	gene	332831	333812	.	+	.	ID "YBR048W" ; "Name=YBR048W" ; "gene=RPS11B" ; "Alias=RPS11B,ribosomal%2040S%20subunit%20protein%20S11B" ; "Ontology_term=GO:0000028,GO:0000462,GO:0002181,GO:0003735,GO:0022627,GO:0030686" ; "Note=Protein%20component%20of%20the%20small%20%2840S%29%20ribosomal%20subunit%3B%20homologous%20to%20mammalian%20ribosomal%20protein%20S11%20and%20bacterial%20S17%3B%20RPS11B%20has%20a%20paralog%2C%20RPS11A%2C%20that%20arose%20from%20the%20whole%20genome%20duplication" ; "display=Protein%20component%20of%20the%20small%20%2840S%29%20ribosomal%20subunit" ; "dbxref=SGD:S000000252" ; "orf_classification=Verified
chrII	SGD	CDS	332831	332875	.	+	0	Parent=YBR048W_mRNA" ; "Name=YBR048W_CDS" ; "orf_classification=Verified
chrII	SGD	CDS	333387	333812	.	+	0	Parent=YBR048W_mRNA" ; "Name=YBR048W_CDS" ; "orf_classification=Verified
chrII	SGD	intron	332876	333386	.	+	.	Parent=YBR048W_mRNA" ; "Name=YBR048W_intron" ; "orf_classification=Verified
chrII	SGD	mRNA	332831	333812	.	+	.	ID "YBR048W_mRNA" ; "Name=YBR048W_mRNA" ; "Parent=YBR048W
chrII	SGD	gene	334386	336818	.	-	.	ID "YBR049C" ; "Name=YBR049C" ; "gene=REB1" ; "Alias=REB1,GRF2" ; "Ontology_term=GO:0005654,GO:0006357,GO:0006363,GO:0043565" ; "Note=RNA%20polymerase%20I%20enhancer%20binding%20protein%3B%20DNA%20binding%20protein%20that%20binds%20to%20genes%20transcribed%20by%20both%20RNA%20polymerase%20I%20and%20RNA%20polymerase%20II%3B%20required%20for%20termination%20of%20RNA%20polymerase%20I%20transcription%3B%20REB1%20has%20a%20paralog%2C%20NSI1%2C%20that%20arose%20from%20the%20whole%20genome%20duplication" ; "display=RNA%20polymerase%20I%20enhancer%20binding%20protein" ; "dbxref=SGD:S000000253" ; "orf_classification=Verified
chrII	SGD	CDS	334386	336818	.	-	0	Parent=YBR049C_mRNA" ; "Name=YBR049C_CDS" ; "orf_classification=Verified
chrII	SGD	mRNA	334386	336818	.	-	.	ID "YBR049C_mRNA" ; "Name=YBR049C_mRNA" ; "Parent=YBR049C
chrII	SGD	gene	337183	338199	.	-	.	ID "YBR050C" ; "Name=YBR050C" ; "gene=REG2" ; "Alias=REG2" ; "Ontology_term=GO:0000122,GO:0000164,GO:0008599" ; "Note=Regulatory%20subunit%20of%20the%20Glc7p%20type-1%20protein%20phosphatase%3B%20involved%20with%20Reg1p%2C%20Glc7p%2C%20and%20Snf1p%20in%20regulation%20of%20glucose-repressible%20genes%2C%20also%20involved%20in%20glucose-induced%20proteolysis%20of%20maltose%20permease%3B%20REG2%20has%20a%20paralog%2C%20REG1%2C%20that%20arose%20from%20the%20whole%20genome%20duplication" ; "display=Regulatory%20subunit%20of%20the%20Glc7p%20type-1%20protein%20phosphatase" ; "dbxref=SGD:S000000254" ; "orf_classification=Verified
chrII	SGD	CDS	337183	338199	.	-	0	Parent=YBR050C_mRNA" ; "Name=YBR050C_CDS" ; "orf_classification=Verified
chrII	SGD	mRNA	337183	338199	.	-	.	ID "YBR050C_mRNA" ; "Name=YBR050C_mRNA" ; "Parent=YBR050C
chrII	SGD	gene	337988	338338	.	+	.	ID "YBR051W" ; "Name=YBR051W" ; "Ontology_term=GO:0003674,GO:0005575,GO:0008150" ; "Note=Dubious%20open%20reading%20frame%3B%20unlikely%20to%20encode%20a%20functional%20protein%2C%20based%20on%20available%20experimental%20and%20comparative%20sequence%20data%3B%20partially%20overlaps%20the%20REG2%2FYBR050C%20regulatory%20subunit%20of%20the%20Glc7p%20type-1%20protein%20phosphatase" ; "display=Dubious%20open%20reading%20frame" ; "dbxref=SGD:S000000255" ; "orf_classification=Dubious
chrII	SGD	CDS	337988	338338	.	+	0	Parent=YBR051W_mRNA" ; "Name=YBR051W_CDS" ; "orf_classification=Dubious
chrII	SGD	mRNA	337988	338338	.	+	.	ID "YBR051W_mRNA" ; "Name=YBR051W_mRNA" ; "Parent=YBR051W
chrII	SGD	gene	338720	339352	.	-	.	ID "YBR052C" ; "Name=YBR052C" ; "gene=RFS1" ; "Alias=RFS1" ; "Ontology_term=GO:0003674,GO:0005737,GO:0008150,GO:0045121" ; "Note=Protein%20of%20unknown%20function%3B%20member%20of%20a%20flavodoxin-like%20fold%20protein%20family%20that%20includes%20Pst2p%20and%20Ycp4p%3B%20green%20fluorescent%20protein%20%28GFP%29-fusion%20protein%20localizes%20to%20the%20cytoplasm%20in%20a%20punctate%20pattern%3B%20RFS1%20has%20a%20paralog%2C%20PST2%2C%20that%20arose%20from%20the%20whole%20genome%20duplication" ; "display=Protein%20of%20unknown%20function" ; "dbxref=SGD:S000000256" ; "orf_classification=Verified
chrII	SGD	CDS	338720	339352	.	-	0	Parent=YBR052C_mRNA" ; "Name=YBR052C_CDS" ; "orf_classification=Verified
chrII	SGD	mRNA	338720	339352	.	-	.	ID "YBR052C_mRNA" ; "Name=YBR052C_mRNA" ; "Parent=YBR052C
chrII	SGD	gene	339675	340751	.	-	.	ID "YBR053C" ; "Name=YBR053C" ; "Ontology_term=GO:0003674,GO:0005575,GO:0008150" ; "Note=Putative%20protein%20of%20unknown%20function%3B%20induced%20by%20cell%20wall%20perturbation" ; "display=Putative%20protein%20of%20unknown%20function" ; "dbxref=SGD:S000000257" ; "orf_classification=Uncharacterized
chrII	SGD	CDS	339675	340751	.	-	0	Parent=YBR053C_mRNA" ; "Name=YBR053C_CDS" ; "orf_classification=Uncharacterized
chrII	SGD	mRNA	339675	340751	.	-	.	ID "YBR053C_mRNA" ; "Name=YBR053C_mRNA" ; "Parent=YBR053C
chrII	SGD	gene	343101	344135	.	+	.	ID "YBR054W" ; "Name=YBR054W" ; "gene=YRO2" ; "Alias=YRO2" ; "Ontology_term=GO:0003674,GO:0005739,GO:0005933,GO:0008150,GO:0016021" ; "Note=Protein%20of%20unknown%20function%20with%20similarity%20to%20archaeal%20rhodopsins%3B%20the%20authentic%2C%20non-tagged%20protein%20is%20detected%20in%20a%20phosphorylated%20state%20in%20highly%20purified%20mitochondria%20in%20high-throughput%20studies%3B%20transcriptionally%20regulated%20by%20Haa1p%3B%20YRO2%20has%20a%20paralog%2C%20MRH1%2C%20that%20arose%20from%20the%20whole%20genome%20duplication" ; "display=Protein%20of%20unknown%20function%20with%20similarity%20to%20archaeal%20rhodopsins" ; "dbxref=SGD:S000000258" ; "orf_classification=Verified
chrII	SGD	CDS	343101	344135	.	+	0	Parent=YBR054W_mRNA" ; "Name=YBR054W_CDS" ; "orf_classification=Verified
chrII	SGD	mRNA	343101	344135	.	+	.	ID "YBR054W_mRNA" ; "Name=YBR054W_mRNA" ; "Parent=YBR054W
chrII	SGD	gene	344602	347301	.	-	.	ID "YBR055C" ; "Name=YBR055C" ; "gene=PRP6" ; "Alias=PRP6,RNA6,TSM7269" ; "Ontology_term=GO:0000398,GO:0003674,GO:0046540" ; "Note=Splicing%20factor%3B%20component%20of%20the%20U4%2FU6-U5%20snRNP%20complex" ; "display=Splicing%20factor" ; "dbxref=SGD:S000000259" ; "orf_classification=Verified
chrII	SGD	CDS	344602	347301	.	-	0	Parent=YBR055C_mRNA" ; "Name=YBR055C_CDS" ; "orf_classification=Verified
chrII	SGD	mRNA	344602	347301	.	-	.	ID "YBR055C_mRNA" ; "Name=YBR055C_mRNA" ; "Parent=YBR055C
chrII	SGD	tRNA	347603	347686	.	+	.	ID "tL%28UAA%29B2" ; "Name=tL%28UAA%29B2" ; "Ontology_term=GO:0005829,GO:0006414,GO:0030533" ; "Note=Leucine%20tRNA%20%28tRNA-Leu%29%2C%20predicted%20by%20tRNAscan-SE%20analysis" ; "display=Leucine%20tRNA%20%28tRNA-Leu%29%2C%20predicted%20by%20tRNAscan-SE%20analysis" ; "dbxref=SGD:S000006648
chrII	SGD	noncoding_exon	347603	347686	.	+	.	Parent=tL%28UAA%29B2" ; "Name=tL%28UAA%29B2_noncoding_exon" ; "dbxref=SGD:S000006648
chrII	SGD	gene	347879	349384	.	+	.	ID "YBR056W" ; "Name=YBR056W" ; "Alias=17-beta-hydroxysteroid%20dehydrogenase-like%20protein" ; "Ontology_term=GO:0003674,GO:0005737,GO:0005758,GO:0008150" ; "Note=Putative%20glycoside%20hydrolase%20of%20the%20mitochondrial%20intermembrane%20space" ; "display=Putative%20glycoside%20hydrolase%20of%20the%20mitochondrial%20intermembrane%20space" ; "dbxref=SGD:S000000260" ; "orf_classification=Verified
chrII	SGD	CDS	347879	349384	.	+	0	Parent=YBR056W_mRNA" ; "Name=YBR056W_CDS" ; "orf_classification=Verified
chrII	SGD	mRNA	347879	349384	.	+	.	ID "YBR056W_mRNA" ; "Name=YBR056W_mRNA" ; "Parent=YBR056W
chrII	SGD	long_terminal_repeat	350459	350751	.	+	.	ID "YBRWdelta17" ; "Name=YBRWdelta17" ; "Ontology_term=SO:0000286" ; "Note=Ty1%20LTR" ; "display=Ty1%20LTR" ; "dbxref=SGD:S000006819
chrII	SGD	tRNA	350827	350898	.	+	.	ID "tQ%28UUG%29B" ; "Name=tQ%28UUG%29B" ; "Ontology_term=GO:0005829,GO:0006414,GO:0030533" ; "Note=Glutamine%20tRNA%20%28tRNA-Gln%29%2C%20predicted%20by%20tRNAscan-SE%20analysis%3B%20thiolation%20of%20uridine%20at%20wobble%20position%20%2834%29%20requires%20Ncs6p" ; "display=Glutamine%20tRNA%20%28tRNA-Gln%29%2C%20predicted%20by%20tRNAscan-SE%20analysis" ; "dbxref=SGD:S000006691
chrII	SGD	noncoding_exon	350827	350898	.	+	.	Parent=tQ%28UUG%29B" ; "Name=tQ%28UUG%29B_noncoding_exon" ; "dbxref=SGD:S000006691
chrII	SGD	gene	351255	351455	.	+	.	ID "YBR056W-A" ; "Name=YBR056W-A" ; "Ontology_term=GO:0003674,GO:0005575,GO:0008150" ; "Note=Protein%20of%20unknown%20function%3B%20mRNA%20identified%20as%20translated%20by%20ribosome%20profiling%20data%3B%20partially%20overlaps%20dubious%20ORF%20YBR056C-B%3B%20YBR056W-A%20has%20a%20paralog%2C%20YDR034W-B%2C%20that%20arose%20from%20the%20whole%20genome%20duplication" ; "display=Protein%20of%20unknown%20function" ; "dbxref=SGD:S000028736" ; "orf_classification=Uncharacterized
chrII	SGD	CDS	351255	351455	.	+	0	Parent=YBR056W-A_mRNA" ; "Name=YBR056W-A_CDS" ; "orf_classification=Uncharacterized
chrII	SGD	mRNA	351255	351455	.	+	.	ID "YBR056W-A_mRNA" ; "Name=YBR056W-A_mRNA" ; "Parent=YBR056W-A
chrII	SGD	gene	351293	351451	.	-	.	ID "YBR056C-B" ; "Name=YBR056C-B" ; "Ontology_term=GO:0003674,GO:0005575,GO:0008150" ; "Note=Dubious%20open%20reading%20frame%3B%20unlikely%20to%20encode%20a%20functional%20protein%2C%20based%20on%20available%20experimental%20and%20comparative%20sequence%20data%3B%20almost%20completely%20overlaps%20the%20dubious%20ORF%20YBR056W-A" ; "display=Dubious%20open%20reading%20frame" ; "dbxref=SGD:S000087087" ; "orf_classification=Dubious
chrII	SGD	CDS	351293	351451	.	-	0	Parent=YBR056C-B_mRNA" ; "Name=YBR056C-B_CDS" ; "orf_classification=Dubious
chrII	SGD	mRNA	351293	351451	.	-	.	ID "YBR056C-B_mRNA" ; "Name=YBR056C-B_mRNA" ; "Parent=YBR056C-B
chrII	SGD	gene	352193	353293	.	-	.	ID "YBR057C" ; "Name=YBR057C" ; "gene=MUM2" ; "Alias=MUM2,SPOT8" ; "Ontology_term=GO:0005515,GO:0005737,GO:0006279,GO:0007126,GO:0036396,GO:0080009,GO:2000221" ; "Note=Protein%20essential%20for%20meiotic%20DNA%20replication%20and%20sporulation%3B%20cytoplasmic%20protein%3B%20subunit%20of%20the%20MIS%20complex%20which%20controls%20mRNA%20methylation%20during%20during%20the%20induction%20of%20sporulation%3B%20also%20interacts%20with%20Orc2p%2C%20which%20is%20a%20component%20of%20the%20origin%20recognition%20complex" ; "display=Protein%20essential%20for%20meiotic%20DNA%20replication%20and%20sporulation" ; "dbxref=SGD:S000000261" ; "orf_classification=Verified
chrII	SGD	CDS	352193	353293	.	-	0	Parent=YBR057C_mRNA" ; "Name=YBR057C_CDS" ; "orf_classification=Verified
chrII	SGD	mRNA	352193	353293	.	-	.	ID "YBR057C_mRNA" ; "Name=YBR057C_mRNA" ; "Parent=YBR057C
chrII	SGD	gene	353672	356017	.	-	.	ID "YBR058C" ; "Name=YBR058C" ; "gene=UBP14" ; "Alias=UBP14,GID6" ; "Ontology_term=GO:0004843,GO:0005737,GO:0043161,GO:0045721" ; "Note=Ubiquitin-specific%20protease%3B%20specifically%20disassembles%20unanchored%20ubiquitin%20chains%3B%20involved%20in%20fructose-1%2C6-bisphosphatase%20%28Fbp1p%29%20degradation%3B%20similar%20to%20human%20isopeptidase%20T" ; "display=Ubiquitin-specific%20protease" ; "dbxref=SGD:S000000262" ; "orf_classification=Verified
chrII	SGD	CDS	353672	356017	.	-	0	Parent=YBR058C_mRNA" ; "Name=YBR058C_CDS" ; "orf_classification=Verified
chrII	SGD	mRNA	353672	356017	.	-	.	ID "YBR058C_mRNA" ; "Name=YBR058C_mRNA" ; "Parent=YBR058C
chrII	SGD	gene	356324	356566	.	-	.	ID "YBR058C-A" ; "Name=YBR058C-A" ; "gene=TSC3" ; "Alias=TSC3" ; "Ontology_term=GO:0006666,GO:0008047,GO:0030148,GO:0035339" ; "Note=Protein%20that%20stimulates%20the%20activity%20of%20serine%20palmitoyltransferase%3B%20involved%20in%20sphingolipid%20biosynthesis%3B%20Lcb1p%20and%20Lcb2p%20are%20the%20two%20components%20of%20serine%20palmitoyltransferase" ; "display=Protein%20that%20stimulates%20the%20activity%20of%20serine%20palmitoyltransferase" ; "dbxref=SGD:S000007521" ; "orf_classification=Verified
chrII	SGD	CDS	356324	356566	.	-	0	Parent=YBR058C-A_mRNA" ; "Name=YBR058C-A_CDS" ; "orf_classification=Verified
chrII	SGD	mRNA	356324	356566	.	-	.	ID "YBR058C-A_mRNA" ; "Name=YBR058C-A_mRNA" ; "Parent=YBR058C-A
chrII	SGD	gene	356861	360187	.	-	.	ID "YBR059C" ; "Name=YBR059C" ; "gene=AKL1" ; "Alias=AKL1" ; "Ontology_term=GO:0004672,GO:0005628,GO:0005737,GO:0005935,GO:0006468,GO:0030036,GO:0030100" ; "Note=Ser-Thr%20protein%20kinase%3B%20member%20%28with%20Ark1p%20and%20Prk1p%29%20of%20the%20Ark%20kinase%20family%3B%20involved%20in%20endocytosis%20and%20actin%20cytoskeleton%20organization" ; "display=Ser-Thr%20protein%20kinase" ; "dbxref=SGD:S000000263" ; "orf_classification=Verified
chrII	SGD	CDS	356861	360187	.	-	0	Parent=YBR059C_mRNA" ; "Name=YBR059C_CDS" ; "orf_classification=Verified
chrII	SGD	mRNA	356861	360187	.	-	.	ID "YBR059C_mRNA" ; "Name=YBR059C_mRNA" ; "Parent=YBR059C
chrII	SGD	gene	360652	362514	.	-	.	ID "YBR060C" ; "Name=YBR060C" ; "gene=ORC2" ; "Alias=ORC2,RRR1,SIR5,origin%20recognition%20complex%20subunit%202" ; "Ontology_term=GO:0003682,GO:0003688,GO:0005656,GO:0005664,GO:0006267,GO:0006270,GO:0006348,GO:0030466,GO:0031261,GO:0051568" ; "Note=Subunit%20of%20the%20origin%20recognition%20complex%20%28ORC%29%3B%20ORC%20directs%20DNA%20replication%20by%20binding%20to%20replication%20origins%20and%20is%20also%20involved%20in%20transcriptional%20silencing%3B%20interacts%20with%20Spp1p%20and%20with%20trimethylated%20histone%20H3%3B%20phosphorylated%20by%20Cdc28p" ; "display=Subunit%20of%20the%20origin%20recognition%20complex%20%28ORC%29" ; "dbxref=SGD:S000000264" ; "orf_classification=Verified
chrII	SGD	CDS	360652	362514	.	-	0	Parent=YBR060C_mRNA" ; "Name=YBR060C_CDS" ; "orf_classification=Verified
chrII	SGD	mRNA	360652	362514	.	-	.	ID "YBR060C_mRNA" ; "Name=YBR060C_mRNA" ; "Parent=YBR060C
chrII	SGD	gene	364787	365719	.	-	.	ID "YBR061C" ; "Name=YBR061C" ; "gene=TRM7" ; "Alias=TRM7" ; "Ontology_term=GO:0002181,GO:0005737,GO:0008175,GO:0030488" ; "Note=2%27-O-ribose%20methyltransferase%3B%20methylates%20the%202%27-O-ribose%20of%20tRNA-Phe%2C%20tRNA-Trp%2C%20and%20tRNA-Leu%20at%20positions%20C32%20and%20N34%20of%20the%20tRNA%20anticodon%20loop%3B%20crucial%20biological%20role%20likely%20modification%20of%20tRNA-Phe%3B%20interacts%20with%20Trm732p%20and%20Rtt10p%20in%202%27-O-methylation%20of%20C32%20and%20N34%20substrate%20tRNAs%2C%20respectively" ; "display=2%27-O-ribose%20methyltransferase" ; "dbxref=SGD:S000000265" ; "orf_classification=Verified
chrII	SGD	CDS	364787	365719	.	-	0	Parent=YBR061C_mRNA" ; "Name=YBR061C_CDS" ; "orf_classification=Verified
chrII	SGD	mRNA	364787	365719	.	-	.	ID "YBR061C_mRNA" ; "Name=YBR061C_mRNA" ; "Parent=YBR061C
chrII	SGD	gene	365976	366600	.	-	.	ID "YBR062C" ; "Name=YBR062C" ; "Ontology_term=GO:0003674,GO:0005575,GO:0008150" ; "Note=Protein%20of%20unknown%20function%20that%20interacts%20with%20Msb2p%3B%20may%20play%20a%20role%20in%20activation%20of%20the%20filamentous%20growth%20pathway" ; "display=Protein%20of%20unknown%20function%20that%20interacts%20with%20Msb2p" ; "dbxref=SGD:S000000266" ; "orf_classification=Uncharacterized
chrII	SGD	CDS	365976	366502	.	-	2	Parent=YBR062C_mRNA" ; "Name=YBR062C_CDS" ; "orf_classification=Uncharacterized
chrII	SGD	CDS	366585	366600	.	-	0	Parent=YBR062C_mRNA" ; "Name=YBR062C_CDS" ; "orf_classification=Uncharacterized
chrII	SGD	intron	366503	366584	.	-	.	Parent=YBR062C_mRNA" ; "Name=YBR062C_intron" ; "orf_classification=Uncharacterized
chrII	SGD	mRNA	365976	366600	.	-	.	ID "YBR062C_mRNA" ; "Name=YBR062C_mRNA" ; "Parent=YBR062C
chrII	SGD	gene	366970	368184	.	-	.	ID "YBR063C" ; "Name=YBR063C" ; "Ontology_term=GO:0003674,GO:0005575,GO:0008150" ; "Note=Putative%20protein%20of%20unknown%20function%3B%20YBR063C%20is%20not%20an%20essential%20gene" ; "display=Putative%20protein%20of%20unknown%20function" ; "dbxref=SGD:S000000267" ; "orf_classification=Uncharacterized
chrII	SGD	CDS	366970	368184	.	-	0	Parent=YBR063C_mRNA" ; "Name=YBR063C_CDS" ; "orf_classification=Uncharacterized
chrII	SGD	mRNA	366970	368184	.	-	.	ID "YBR063C_mRNA" ; "Name=YBR063C_mRNA" ; "Parent=YBR063C
chrII	SGD	gene	367763	368191	.	+	.	ID "YBR064W" ; "Name=YBR064W" ; "Ontology_term=GO:0003674,GO:0005575,GO:0008150" ; "Note=Dubious%20open%20reading%20frame%3B%20unlikely%20to%20encode%20a%20functional%20protein%2C%20based%20on%20available%20experimental%20and%20comparative%20sequence%20data%3B%20partially%20overlaps%20the%20uncharacterized%20ORF%20YBR063C" ; "display=Dubious%20open%20reading%20frame" ; "dbxref=SGD:S000000268" ; "orf_classification=Dubious
chrII	SGD	CDS	367763	368191	.	+	0	Parent=YBR064W_mRNA" ; "Name=YBR064W_CDS" ; "orf_classification=Dubious
chrII	SGD	mRNA	367763	368191	.	+	.	ID "YBR064W_mRNA" ; "Name=YBR064W_mRNA" ; "Parent=YBR064W
chrII	SGD	gene	368584	369678	.	-	.	ID "YBR065C" ; "Name=YBR065C" ; "gene=ECM2" ; "Alias=ECM2,SLT11" ; "Ontology_term=GO:0000398,GO:0003674,GO:0005634" ; "Note=Pre-mRNA%20splicing%20factor%3B%20facilitates%20the%20cooperative%20formation%20of%20U2%2FU6%20helix%20II%20in%20association%20with%20stem%20II%20in%20the%20spliceosome%2C%20function%20may%20be%20regulated%20by%20Slu7p" ; "display=Pre-mRNA%20splicing%20factor" ; "dbxref=SGD:S000000269" ; "orf_classification=Verified
chrII	SGD	CDS	368584	369678	.	-	0	Parent=YBR065C_mRNA" ; "Name=YBR065C_CDS" ; "orf_classification=Verified
chrII	SGD	mRNA	368584	369678	.	-	.	ID "YBR065C_mRNA" ; "Name=YBR065C_mRNA" ; "Parent=YBR065C
chrII	SGD	gene	370037	370699	.	-	.	ID "YBR066C" ; "Name=YBR066C" ; "gene=NRG2" ; "Alias=NRG2" ; "Ontology_term=GO:0000433,GO:0005634,GO:0007124,GO:0042710,GO:0043565,GO:1900460,GO:1900464" ; "Note=Transcriptional%20repressor%3B%20mediates%20glucose%20repression%20and%20negatively%20regulates%20filamentous%20growth%3B%20NRG2%20has%20a%20paralog%2C%20NRG1%2C%20that%20arose%20from%20the%20whole%20genome%20duplication" ; "display=Transcriptional%20repressor" ; "dbxref=SGD:S000000270" ; "orf_classification=Verified
chrII	SGD	CDS	370037	370699	.	-	0	Parent=YBR066C_mRNA" ; "Name=YBR066C_CDS" ; "orf_classification=Verified
chrII	SGD	mRNA	370037	370699	.	-	.	ID "YBR066C_mRNA" ; "Name=YBR066C_mRNA" ; "Parent=YBR066C
chrII	SGD	gene	372103	372735	.	-	.	ID "YBR067C" ; "Name=YBR067C" ; "gene=TIP1" ; "Alias=TIP1" ; "Ontology_term=GO:0005199,GO:0009277,GO:0016298,GO:0031505" ; "Note=Major%20cell%20wall%20mannoprotein%20with%20possible%20lipase%20activity%3B%20transcription%20is%20induced%20by%20heat-%20and%20cold-shock%3B%20member%20of%20the%20Srp1p%2FTip1p%20family%20of%20serine-alanine-rich%20proteins" ; "display=Major%20cell%20wall%20mannoprotein%20with%20possible%20lipase%20activity" ; "dbxref=SGD:S000000271" ; "orf_classification=Verified
chrII	SGD	CDS	372103	372735	.	-	0	Parent=YBR067C_mRNA" ; "Name=YBR067C_CDS" ; "orf_classification=Verified
chrII	SGD	mRNA	372103	372735	.	-	.	ID "YBR067C_mRNA" ; "Name=YBR067C_mRNA" ; "Parent=YBR067C
chrII	SGD	gene	373861	375690	.	-	.	ID "YBR068C" ; "Name=YBR068C" ; "gene=BAP2" ; "Alias=BAP2,branched-chain%20amino%20acid%20permease%20BAP2" ; "Ontology_term=GO:0005886,GO:0006865,GO:0015171,GO:0016021,GO:0055085" ; "Note=High-affinity%20leucine%20permease%3B%20functions%20as%20a%20branched-chain%20amino%20acid%20permease%20involved%20in%20uptake%20of%20leucine%2C%20isoleucine%20and%20valine%3B%20contains%2012%20predicted%20transmembrane%20domains%3B%20BAP2%20has%20a%20paralog%2C%20BAP3%2C%20that%20arose%20from%20the%20whole%20genome%20duplication" ; "display=High-affinity%20leucine%20permease" ; "dbxref=SGD:S000000272" ; "orf_classification=Verified
chrII	SGD	CDS	373861	375690	.	-	0	Parent=YBR068C_mRNA" ; "Name=YBR068C_CDS" ; "orf_classification=Verified
chrII	SGD	mRNA	373861	375690	.	-	.	ID "YBR068C_mRNA" ; "Name=YBR068C_mRNA" ; "Parent=YBR068C
chrII	SGD	gene	376574	378433	.	-	.	ID "YBR069C" ; "Name=YBR069C" ; "gene=TAT1" ; "Alias=TAT1,TAP1,VAP1,amino%20acid%20transporter%20TAT1" ; "Ontology_term=GO:0005886,GO:0006865,GO:0015171,GO:0015827,GO:0015828,GO:0016021,GO:0022893,GO:0055085" ; "Note=Amino%20acid%20transporter%20for%20valine%2C%20leucine%2C%20isoleucine%2C%20and%20tyrosine%3B%20low-affinity%20tryptophan%20and%20histidine%20transporter%3B%20overexpression%20confers%20FK506%20and%20FTY720%20resistance%3B%20protein%20abundance%20increases%20in%20response%20to%20DNA%20replication%20stress" ; "display=Amino%20acid%20transporter%20for%20valine%2C%20leucine%2C%20isoleucine%2C%20and%20tyrosine" ; "dbxref=SGD:S000000273" ; "orf_classification=Verified
chrII	SGD	CDS	376574	378433	.	-	0	Parent=YBR069C_mRNA" ; "Name=YBR069C_CDS" ; "orf_classification=Verified
chrII	SGD	mRNA	376574	378433	.	-	.	ID "YBR069C_mRNA" ; "Name=YBR069C_mRNA" ; "Parent=YBR069C
chrII	SGD	ARS	379221	379912	.	.	.	ID "ARS212" ; "Name=ARS212" ; "Alias=ARSII-379" ; "Note=Autonomously%20Replicating%20Sequence" ; "display=Autonomously%20Replicating%20Sequence" ; "dbxref=SGD:S000130151
chrII	SGD	gene	379221	379934	.	-	.	ID "YBR070C" ; "Name=YBR070C" ; "gene=ALG14" ; "Alias=ALG14,N-acetylglucosaminyldiphosphodolichol%20N-acetylglucosaminyltransferase%20anchoring%20subunit%20ALG14" ; "Ontology_term=GO:0004577,GO:0006488,GO:0030176,GO:0031227,GO:0042175,GO:0043495,GO:0043541" ; "Note=Component%20of%20UDP-GlcNAc%20transferase%3B%20required%20for%20the%20second%20step%20of%20dolichyl-linked%20oligosaccharide%20synthesis%3B%20anchors%20the%20catalytic%20subunit%20Alg13p%20to%20the%20ER%20membrane%3B%20similar%20to%20bacterial%20and%20human%20glycosyltransferases" ; "display=Component%20of%20UDP-GlcNAc%20transferase" ; "dbxref=SGD:S000000274" ; "orf_classification=Verified
chrII	SGD	CDS	379221	379934	.	-	0	Parent=YBR070C_mRNA" ; "Name=YBR070C_CDS" ; "orf_classification=Verified
chrII	SGD	mRNA	379221	379934	.	-	.	ID "YBR070C_mRNA" ; "Name=YBR070C_mRNA" ; "Parent=YBR070C
chrII	SGD	gene	380411	381046	.	+	.	ID "YBR071W" ; "Name=YBR071W" ; "Ontology_term=GO:0003674,GO:0005737,GO:0005935,GO:0008150" ; "Note=Protein%20of%20unknown%20function%20found%20in%20the%20cytoplasm%20and%20bud%20neck%3B%20mRNA%20expression%20may%20be%20regulated%20by%20the%20cell%20cycle%20and%2For%20cell%20wall%20stress%3B%20overexpression%20of%20YBR071W%20affects%20endocytic%20protein%20trafficking" ; "display=Protein%20of%20unknown%20function%20found%20in%20the%20cytoplasm%20and%20bud%20neck" ; "dbxref=SGD:S000000275" ; "orf_classification=Verified
chrII	SGD	CDS	380411	381046	.	+	0	Parent=YBR071W_mRNA" ; "Name=YBR071W_CDS" ; "orf_classification=Verified
chrII	SGD	mRNA	380411	381046	.	+	.	ID "YBR071W_mRNA" ; "Name=YBR071W_mRNA" ; "Parent=YBR071W
chrII	SGD	gene	382030	382674	.	+	.	ID "YBR072W" ; "Name=YBR072W" ; "gene=HSP26" ; "Alias=HSP26" ; "Ontology_term=GO:0003729,GO:0005634,GO:0005737,GO:0006457,GO:0034605,GO:0051082" ; "Note=Small%20heat%20shock%20protein%20%28sHSP%29%20with%20chaperone%20activity%3B%20forms%20hollow%2C%20sphere-shaped%20oligomers%20that%20suppress%20unfolded%20proteins%20aggregation%3B%20oligomer%20activation%20requires%20heat-induced%20conformational%20change%3B%20also%20has%20mRNA%20binding%20activity" ; "display=Small%20heat%20shock%20protein%20%28sHSP%29%20with%20chaperone%20activity" ; "dbxref=SGD:S000000276" ; "orf_classification=Verified
chrII	SGD	CDS	382030	382674	.	+	0	Parent=YBR072W_mRNA" ; "Name=YBR072W_CDS" ; "orf_classification=Verified
chrII	SGD	mRNA	382030	382674	.	+	.	ID "YBR072W_mRNA" ; "Name=YBR072W_mRNA" ; "Parent=YBR072W
chrII	SGD	gene	382860	383021	.	-	.	ID "YBR072C-A" ; "Name=YBR072C-A" ; "Ontology_term=GO:0003674,GO:0005575,GO:0008150" ; "Note=Putative%20protein%20of%20unknown%20function%3B%20identified%20by%20fungal%20homology%20and%20RT-PCR" ; "display=Putative%20protein%20of%20unknown%20function" ; "dbxref=SGD:S000028532" ; "orf_classification=Uncharacterized
chrII	SGD	CDS	382860	383021	.	-	0	Parent=YBR072C-A_mRNA" ; "Name=YBR072C-A_CDS" ; "orf_classification=Uncharacterized
chrII	SGD	mRNA	382860	383021	.	-	.	ID "YBR072C-A_mRNA" ; "Name=YBR072C-A_mRNA" ; "Parent=YBR072C-A
chrII	SGD	gene	383112	385988	.	+	.	ID "YBR073W" ; "Name=YBR073W" ; "gene=RDH54" ; "Alias=RDH54,DNA-dependent%20ATPase%20RDH54,TID1" ; "Ontology_term=GO:0003690,GO:0005634,GO:0006281,GO:0006310,GO:0007131,GO:0008094,GO:0015616,GO:0030491,GO:0032392,GO:0032508,GO:0045144" ; "Note=DNA-dependent%20ATPase%3B%20DNA%20recombination%2Frepair%20translocase%2C%20supercoils%20DNA%20and%20promotes%20DNA%20strand%20opening%3B%20stimulates%20strand%20exchange%20by%20modifying%20dsDNA%20topology%3B%20involved%20in%20recombinational%20repair%20of%20DNA%20double-strand%20breaks%20%28DSBs%29%20during%20mitosis%20and%20meiosis%3B%20phosphorylated%20in%20Mec1p-%2C%20Rad53p-dependent%20way%20in%20response%20to%20one%20DSB%3B%20contributes%20to%20remodelling%20of%20nucleosomes%3B%20proposed%20to%20be%20involved%20in%20crossover%20interference%3B%20interacts%20with%20Dmc1p%3B%20stimulates%20Dmc1p%20and%20Rad51p" ; "display=DNA-dependent%20ATPase" ; "dbxref=SGD:S000000277" ; "orf_classification=Verified
chrII	SGD	CDS	383112	385988	.	+	0	Parent=YBR073W_mRNA" ; "Name=YBR073W_CDS" ; "orf_classification=Verified
chrII	SGD	mRNA	383112	385988	.	+	.	ID "YBR073W_mRNA" ; "Name=YBR073W_mRNA" ; "Parent=YBR073W
chrII	SGD	gene	386286	389216	.	+	.	ID "YBR074W" ; "Name=YBR074W" ; "gene=PFF1" ; "Alias=PFF1,YBR075W" ; "Ontology_term=GO:0000329,GO:0003674,GO:0008150" ; "Note=Multi-spanning%20vacuolar%20membrane%20protease%3B%20glycosylated%20transmembrane%20protein%20bearing%20homology%20to%20the%20M28%20family%20of%20metalloproteases%3B%20has%20a%20lumenal-facing%20protease%20domain%3B%20proposed%20role%20in%20vacuole%20physiology" ; "display=Multi-spanning%20vacuolar%20membrane%20protease" ; "dbxref=SGD:S000000278" ; "orf_classification=Verified
chrII	SGD	CDS	386286	389216	.	+	0	Parent=YBR074W_mRNA" ; "Name=YBR074W_CDS" ; "orf_classification=Verified
chrII	SGD	mRNA	386286	389216	.	+	.	ID "YBR074W_mRNA" ; "Name=YBR074W_mRNA" ; "Parent=YBR074W
chrII	SGD	ARS	389212	390371	.	.	.	ID "ARS213" ; "Name=ARS213" ; "Alias=ARSII-390" ; "Note=Autonomously%20Replicating%20Sequence" ; "display=Autonomously%20Replicating%20Sequence" ; "dbxref=SGD:S000130152
chrII	SGD	gene	390227	391291	.	+	.	ID "YBR076W" ; "Name=YBR076W" ; "gene=ECM8" ; "Alias=ECM8" ; "Ontology_term=GO:0003674,GO:0005575,GO:0008150" ; "Note=Non-essential%20protein%20of%20unknown%20function" ; "display=Non-essential%20protein%20of%20unknown%20function" ; "dbxref=SGD:S000000280" ; "orf_classification=Verified
chrII	SGD	CDS	390227	391291	.	+	0	Parent=YBR076W_mRNA" ; "Name=YBR076W_CDS" ; "orf_classification=Verified
chrII	SGD	mRNA	390227	391291	.	+	.	ID "YBR076W_mRNA" ; "Name=YBR076W_mRNA" ; "Parent=YBR076W
chrII	SGD	gene	391351	391617	.	-	.	ID "YBR076C-A" ; "Name=YBR076C-A" ; "Ontology_term=GO:0003674,GO:0005575,GO:0008150" ; "Note=Dubious%20open%20reading%20frame%3B%20unlikely%20to%20encode%20a%20functional%20protein%2C%20based%20on%20available%20experimental%20and%20comparative%20sequence%20data%3B%20partially%20overlaps%20verified%20gene%20ECM8%3B%20identified%20by%20fungal%20homology%20and%20RT-PCR" ; "display=Dubious%20open%20reading%20frame" ; "dbxref=SGD:S000028533" ; "orf_classification=Dubious
chrII	SGD	CDS	391351	391617	.	-	0	Parent=YBR076C-A_mRNA" ; "Name=YBR076C-A_CDS" ; "orf_classification=Dubious
chrII	SGD	mRNA	391351	391617	.	-	.	ID "YBR076C-A_mRNA" ; "Name=YBR076C-A_mRNA" ; "Parent=YBR076C-A
chrII	SGD	gene	391805	392293	.	-	.	ID "YBR077C" ; "Name=YBR077C" ; "gene=SLM4" ; "Alias=SLM4,EGO3,GSE1,NIR1" ; "Ontology_term=GO:0000329,GO:0003674,GO:0005737,GO:0007165,GO:0016237,GO:0031902,GO:0034448" ; "Note=Component%20of%20the%20EGO%20and%20GSE%20complexes%3B%20essential%20for%20integrity%20and%20function%20of%20EGO%3B%20EGO%20is%20involved%20in%20the%20regulation%20of%20microautophagy%20and%20GSE%20is%20required%20for%20proper%20sorting%20of%20amino%20acid%20permease%20Gap1p%3B%20gene%20exhibits%20synthetic%20genetic%20interaction%20with%20MSS4" ; "display=Component%20of%20the%20EGO%20and%20GSE%20complexes" ; "dbxref=SGD:S000000281" ; "orf_classification=Verified
chrII	SGD	CDS	391805	392293	.	-	0	Parent=YBR077C_mRNA" ; "Name=YBR077C_CDS" ; "orf_classification=Verified
chrII	SGD	mRNA	391805	392293	.	-	.	ID "YBR077C_mRNA" ; "Name=YBR077C_mRNA" ; "Parent=YBR077C
chrII	SGD	gene	393123	394742	.	+	.	ID "YBR078W" ; "Name=YBR078W" ; "gene=ECM33" ; "Alias=ECM33" ; "Ontology_term=GO:0003674,GO:0005739,GO:0005886,GO:0009277,GO:0031505" ; "Note=GPI-anchored%20protein%20of%20unknown%20function%3B%20possible%20role%20in%20apical%20bud%20growth%3B%20GPI-anchoring%20on%20the%20plasma%20membrane%20crucial%20to%20function%3B%20phosphorylated%20in%20mitochondria%3B%20similar%20to%20Sps2p%3B%20ECM33%20has%20a%20paralog%2C%20PST1%2C%20that%20arose%20from%20the%20whole%20genome%20duplication" ; "display=GPI-anchored%20protein%20of%20unknown%20function" ; "dbxref=SGD:S000000282" ; "orf_classification=Verified
chrII	SGD	CDS	393123	393180	.	+	0	Parent=YBR078W_mRNA" ; "Name=YBR078W_CDS" ; "orf_classification=Verified
chrII	SGD	CDS	393511	394742	.	+	2	Parent=YBR078W_mRNA" ; "Name=YBR078W_CDS" ; "orf_classification=Verified
chrII	SGD	intron	393181	393510	.	+	.	Parent=YBR078W_mRNA" ; "Name=YBR078W_intron" ; "orf_classification=Verified
chrII	SGD	mRNA	393123	394742	.	+	.	ID "YBR078W_mRNA" ; "Name=YBR078W_mRNA" ; "Parent=YBR078W
chrII	SGD	gene	395383	398277	.	-	.	ID "YBR079C" ; "Name=YBR079C" ; "gene=RPG1" ; "Alias=RPG1,TIF32" ; "Ontology_term=GO:0000131,GO:0002188,GO:0003743,GO:0005737,GO:0005852,GO:0006413,GO:0010494,GO:0043614" ; "Note=eIF3a%20subunit%20of%20the%20eukaryotic%20translation%20initiation%20factor%203%20%28eIF3%29%3B%20subunit%20of%20the%20core%20complex%20of%20eIF3%3B%20essential%20for%20translation%3B%20part%20of%20a%20Prt1p-Rpg1p-Nip1p%20subcomplex%20that%20stimulates%20binding%20of%20mRNA%20and%20tRNA%28i%29Met%20to%20ribosomes%3B%20involved%20in%20translation%20reinitiation" ; "display=eIF3a%20subunit%20of%20the%20eukaryotic%20translation%20initiation%20factor%203%20%28eIF3%29" ; "dbxref=SGD:S000000283" ; "orf_classification=Verified
chrII	SGD	CDS	395383	398277	.	-	0	Parent=YBR079C_mRNA" ; "Name=YBR079C_CDS" ; "orf_classification=Verified
chrII	SGD	mRNA	395383	398277	.	-	.	ID "YBR079C_mRNA" ; "Name=YBR079C_mRNA" ; "Parent=YBR079C
chrII	SGD	gene	398614	400890	.	-	.	ID "YBR080C" ; "Name=YBR080C" ; "gene=SEC18" ; "Alias=SEC18,ANU4" ; "Ontology_term=GO:0000045,GO:0005794,GO:0016887,GO:0035494,GO:0042144,GO:0043001,GO:0043332,GO:0048211,GO:0048219,GO:0048280" ; "Note=AAA%20ATPase%20and%20SNARE%20disassembly%20chaperone%3B%20required%20for%20vesicular%20transport%20between%20ER%20and%20Golgi%2C%20the%20%27priming%27%20step%20in%20homotypic%20vacuole%20fusion%2C%20autophagy%2C%20and%20protein%20secretion%3B%20releases%20Sec17p%20from%20SNAP%20complexes%3B%20has%20similarity%20to%20mammalian%20N-ethylmaleimide-sensitive%20factor%20%28NSF%29" ; "display=AAA%20ATPase%20and%20SNARE%20disassembly%20chaperone" ; "dbxref=SGD:S000000284" ; "orf_classification=Verified
chrII	SGD	CDS	398614	400890	.	-	0	Parent=YBR080C_mRNA" ; "Name=YBR080C_CDS" ; "orf_classification=Verified
chrII	SGD	mRNA	398614	400890	.	-	.	ID "YBR080C_mRNA" ; "Name=YBR080C_mRNA" ; "Parent=YBR080C
chrII	SGD	gene	401253	405251	.	-	.	ID "YBR081C" ; "Name=YBR081C" ; "gene=SPT7" ; "Alias=SPT7,GIT2" ; "Ontology_term=GO:0000124,GO:0000747,GO:0005198,GO:0005739,GO:0006461,GO:0016568,GO:0016573,GO:0046695" ; "Note=Subunit%20of%20the%20SAGA%20transcriptional%20regulatory%20complex%3B%20involved%20in%20proper%20assembly%20of%20the%20complex%3B%20also%20present%20as%20a%20C-terminally%20truncated%20form%20in%20the%20SLIK%2FSALSA%20transcriptional%20regulatory%20complex" ; "display=Subunit%20of%20the%20SAGA%20transcriptional%20regulatory%20complex" ; "dbxref=SGD:S000000285" ; "orf_classification=Verified
chrII	SGD	CDS	401253	405251	.	-	0	Parent=YBR081C_mRNA" ; "Name=YBR081C_CDS" ; "orf_classification=Verified
chrII	SGD	mRNA	401253	405251	.	-	.	ID "YBR081C_mRNA" ; "Name=YBR081C_mRNA" ; "Parent=YBR081C
chrII	SGD	tRNA	405878	405949	.	+	.	ID "tR%28UCU%29B" ; "Name=tR%28UCU%29B" ; "Ontology_term=GO:0005829,GO:0006414,GO:0030533" ; "Note=Arginine%20tRNA%20%28tRNA-Arg%29%2C%20predicted%20by%20tRNAscan-SE%20analysis%3B%20one%20of%2011%20nuclear%20tRNA%20genes%20containing%20the%20tDNA-anticodon%20UCU%20%28converted%20to%20mcm5-UCU%20in%20the%20mature%20tRNA%29%3B%20decodes%20AGA%20codons%20into%20arginine%3B%20one%20of%2019%20nuclear%20tRNAs%20for%20arginine%3B%20part%20of%20dicistronic%20transcript%20with%20tD%28GUC%29B" ; "display=Arginine%20tRNA%20%28tRNA-Arg%29%2C%20predicted%20by%20tRNAscan-SE%20analysis" ; "dbxref=SGD:S000006708
chrII	SGD	noncoding_exon	405878	405949	.	+	.	Parent=tR%28UCU%29B" ; "Name=tR%28UCU%29B_noncoding_exon" ; "dbxref=SGD:S000006708
chrII	SGD	tRNA	405960	406031	.	+	.	ID "tD%28GUC%29B" ; "Name=tD%28GUC%29B" ; "Ontology_term=GO:0005829,GO:0006414,GO:0030533" ; "Note=Aspartate%20tRNA%20%28tRNA-Asp%29%2C%20predicted%20by%20tRNAscan-SE%20analysis" ; "display=Aspartate%20tRNA%20%28tRNA-Asp%29%2C%20predicted%20by%20tRNAscan-SE%20analysis" ; "dbxref=SGD:S000006530
chrII	SGD	noncoding_exon	405960	406031	.	+	.	Parent=tD%28GUC%29B" ; "Name=tD%28GUC%29B_noncoding_exon" ; "dbxref=SGD:S000006530
chrII	SGD	gene	406628	407169	.	-	.	ID "YBR082C" ; "Name=YBR082C" ; "gene=UBC4" ; "Alias=UBC4,E2%20ubiquitin-conjugating%20protein%20UBC4" ; "Ontology_term=GO:0000209,GO:0000502,GO:0004842,GO:0006513,GO:0016567,GO:0030674,GO:0034605,GO:0043130,GO:0043162" ; "Note=Ubiquitin-conjugating%20enzyme%20%28E2%29%3B%20key%20E2%20partner%20with%20Ubc1p%20for%20the%20anaphase-promoting%20complex%20%28APC%29%3B%20mediates%20degradation%20of%20abnormal%20or%20excess%20proteins%2C%20including%20calmodulin%20and%20histone%20H3%3B%20regulates%20levels%20of%20DNA%20Polymerase-%7Balpha%7D%20to%20promote%20efficient%20and%20accurate%20DNA%20replication%3B%20interacts%20with%20many%20SCF%20ubiquitin%20protein%20ligases%3B%20component%20of%20the%20cellular%20stress%20response%3B%20UBC4%20has%20a%20paralog%2C%20UBC5%2C%20that%20arose%20from%20the%20whole%20genome%20duplication" ; "display=Ubiquitin-conjugating%20enzyme%20%28E2%29" ; "dbxref=SGD:S000000286" ; "orf_classification=Verified
chrII	SGD	CDS	406628	407027	.	-	1	Parent=YBR082C_mRNA" ; "Name=YBR082C_CDS" ; "orf_classification=Verified
chrII	SGD	CDS	407123	407169	.	-	0	Parent=YBR082C_mRNA" ; "Name=YBR082C_CDS" ; "orf_classification=Verified
chrII	SGD	intron	407028	407122	.	-	.	Parent=YBR082C_mRNA" ; "Name=YBR082C_intron" ; "orf_classification=Verified
chrII	SGD	mRNA	406628	407169	.	-	.	ID "YBR082C_mRNA" ; "Name=YBR082C_mRNA" ; "Parent=YBR082C
chrII	SGD	ARS	407876	408108	.	.	.	ID "ARS214" ; "Name=ARS214" ; "Alias=ARSII-408" ; "Note=Autonomously%20Replicating%20Sequence" ; "display=Autonomously%20Replicating%20Sequence" ; "dbxref=SGD:S000118348
chrII	SGD	gene	409169	410629	.	+	.	ID "YBR083W" ; "Name=YBR083W" ; "gene=TEC1" ; "Alias=TEC1,ROC1" ; "Ontology_term=GO:0000978,GO:0001077,GO:0001135,GO:0001300,GO:0001403,GO:0005634,GO:0007124,GO:0010527,GO:0036003,GO:0043565" ; "Note=Transcription%20factor%20targeting%20filamentation%20genes%20and%20Ty1%20expression%3B%20Ste12p%20activation%20of%20most%20filamentation%20gene%20promoters%20depends%20on%20Tec1p%20and%20Tec1p%20transcriptional%20activity%20is%20dependent%20on%20its%20association%20with%20Ste12p%3B%20binds%20to%20TCS%20elements%20upstream%20of%20filamentation%20genes%2C%20which%20are%20regulated%20by%20Tec1p%2FSte12p%2FDig1p%20complex%3B%20competes%20with%20Dig2p%20for%20binding%20to%20Ste12p%2FDig1p%3B%20positive%20regulator%20of%20chronological%20life%20span%3B%20TEA%2FATTS%20DNA-binding%20domain%20family%20member" ; "display=Transcription%20factor%20targeting%20filamentation%20genes%20and%20Ty1%20expression" ; "dbxref=SGD:S000000287" ; "orf_classification=Verified
chrII	SGD	CDS	409169	410629	.	+	0	Parent=YBR083W_mRNA" ; "Name=YBR083W_CDS" ; "orf_classification=Verified
chrII	SGD	mRNA	409169	410629	.	+	.	ID "YBR083W_mRNA" ; "Name=YBR083W_mRNA" ; "Parent=YBR083W
chrII	SGD	gene	411054	413981	.	+	.	ID "YBR084W" ; "Name=YBR084W" ; "gene=MIS1" ; "Alias=MIS1,trifunctional%20formate-tetrahydrofolate%20ligase%2Fmethenyltetrahydrofolate%20cyclohydrolase%2Fmethylenetetrahydrofolate%20dehydrogenase%20MIS1" ; "Ontology_term=GO:0004329,GO:0004477,GO:0004488,GO:0005739,GO:0006139,GO:0046656" ; "Note=Mitochondrial%20C1-tetrahydrofolate%20synthase%3B%20involved%20in%20interconversion%20between%20different%20oxidation%20states%20of%20tetrahydrofolate%20%28THF%29%3B%20provides%20activities%20of%20formyl-THF%20synthetase%2C%20methenyl-THF%20cyclohydrolase%2C%20and%20methylene-THF%20dehydrogenase" ; "display=Mitochondrial%20C1-tetrahydrofolate%20synthase" ; "dbxref=SGD:S000000288" ; "orf_classification=Verified
chrII	SGD	CDS	411054	413981	.	+	0	Parent=YBR084W_mRNA" ; "Name=YBR084W_CDS" ; "orf_classification=Verified
chrII	SGD	mRNA	411054	413981	.	+	.	ID "YBR084W_mRNA" ; "Name=YBR084W_mRNA" ; "Parent=YBR084W
chrII	SGD	gene	414186	415261	.	-	.	ID "YBR084C-A" ; "Name=YBR084C-A" ; "gene=RPL19A" ; "Alias=RPL19A,ribosomal%2060S%20subunit%20protein%20L19A" ; "Ontology_term=GO:0002181,GO:0003735,GO:0022625" ; "Note=Ribosomal%2060S%20subunit%20protein%20L19A%3B%20rpl19a%20and%20rpl19b%20single%20null%20mutations%20result%20in%20slow%20growth%2C%20while%20the%20double%20null%20mutation%20is%20lethal%3B%20homologous%20to%20mammalian%20ribosomal%20protein%20L19%2C%20no%20bacterial%20homolog%3B%20RPL19A%20has%20a%20paralog%2C%20RPL19B%2C%20that%20arose%20from%20the%20whole%20genome%20duplication" ; "display=Ribosomal%2060S%20subunit%20protein%20L19A" ; "dbxref=SGD:S000002156" ; "orf_classification=Verified
chrII	SGD	CDS	414186	414753	.	-	1	Parent=YBR084C-A_mRNA" ; "Name=YBR084C-A_CDS" ; "orf_classification=Verified
chrII	SGD	CDS	415260	415261	.	-	0	Parent=YBR084C-A_mRNA" ; "Name=YBR084C-A_CDS" ; "orf_classification=Verified
chrII	SGD	intron	414754	415259	.	-	.	Parent=YBR084C-A_mRNA" ; "Name=YBR084C-A_intron" ; "orf_classification=Verified
chrII	SGD	mRNA	414186	415261	.	-	.	ID "YBR084C-A_mRNA" ; "Name=YBR084C-A_mRNA" ; "Parent=YBR084C-A
chrII	SGD	gene	415983	416906	.	+	.	ID "YBR085W" ; "Name=YBR085W" ; "gene=AAC3" ; "Alias=AAC3,ANC3" ; "Ontology_term=GO:0005471,GO:0005739,GO:0005743,GO:0009061,GO:0015886,GO:0016021,GO:0055085" ; "Note=Mitochondrial%20inner%20membrane%20ADP%2FATP%20translocator%3B%20exchanges%20cytosolic%20ADP%20for%20mitochondrially%20synthesized%20ATP%3B%20expressed%20under%20anaerobic%20conditions%3B%20similar%20to%20Aac1p%3B%20has%20roles%20in%20maintenance%20of%20viability%20and%20in%20respiration%3B%20AAC3%20has%20a%20paralog%2C%20PET9%2C%20that%20arose%20from%20the%20whole%20genome%20duplication" ; "display=Mitochondrial%20inner%20membrane%20ADP%2FATP%20translocator" ; "dbxref=SGD:S000000289" ; "orf_classification=Verified
chrII	SGD	CDS	415983	416906	.	+	0	Parent=YBR085W_mRNA" ; "Name=YBR085W_CDS" ; "orf_classification=Verified
chrII	SGD	mRNA	415983	416906	.	+	.	ID "YBR085W_mRNA" ; "Name=YBR085W_mRNA" ; "Parent=YBR085W
chrII	SGD	ARS	417784	418079	.	.	.	ID "ARS215" ; "Name=ARS215" ; "Alias=ARSII-418" ; "Note=Autonomously%20Replicating%20Sequence" ; "display=Autonomously%20Replicating%20Sequence" ; "dbxref=SGD:S000118349
chrII	SGD	gene	418907	419164	.	-	.	ID "YBR085C-A" ; "Name=YBR085C-A" ; "Ontology_term=GO:0003674,GO:0005634,GO:0005737,GO:0008150" ; "Note=Protein%20of%20unknown%20function%3B%20green%20fluorescent%20protein%20%28GFP%29-fusion%20protein%20localizes%20to%20the%20cytoplasm%20and%20to%20the%20nucleus%3B%20protein%20abundance%20increases%20in%20response%20to%20DNA%20replication%20stress" ; "display=Protein%20of%20unknown%20function" ; "dbxref=SGD:S000007522" ; "orf_classification=Verified
chrII	SGD	CDS	418907	419164	.	-	0	Parent=YBR085C-A_mRNA" ; "Name=YBR085C-A_CDS" ; "orf_classification=Verified
chrII	SGD	mRNA	418907	419164	.	-	.	ID "YBR085C-A_mRNA" ; "Name=YBR085C-A_mRNA" ; "Parent=YBR085C-A
chrII	SGD	gene	420201	423041	.	-	.	ID "YBR086C" ; "Name=YBR086C" ; "gene=IST2" ; "Alias=IST2" ; "Ontology_term=GO:0005886,GO:0008289,GO:0016021,GO:0032541,GO:0033101,GO:0060304,GO:0090158" ; "Note=Cortical%20ER%20protein%20involved%20in%20ER-plasma%20membrane%20tethering%3B%20one%20of%206%20proteins%20%28Ist2p%2C%20Scs2p%2C%20Scs22p%2C%20Tcb1p%2C%20Tcb2p%2C%20Tcb3p%29%20that%20connect%20ER%20to%20the%20plasma%20membrane%20%28PM%29%20and%20regulate%20PM%20phosphatidylinositol-4-phosphate%20%28PI4P%29%20levels%20by%20controlling%20access%20of%20Sac1p%20phosphatase%20to%20its%20substrate%20PI4P%20in%20the%20PM%3B%20localizes%20to%20the%20mother%20cell%20in%20small-budded%20cells%20and%20to%20the%20bud%20in%20medium-%20and%20large-budded%20cells%3B%20mRNA%20is%20transported%20to%20the%20bud%20tip%20by%20an%20actomyosin-driven%20process" ; "display=Cortical%20ER%20protein%20involved%20in%20ER-plasma%20membrane%20tethering" ; "dbxref=SGD:S000000290" ; "orf_classification=Verified
chrII	SGD	CDS	420201	423041	.	-	0	Parent=YBR086C_mRNA" ; "Name=YBR086C_CDS" ; "orf_classification=Verified
chrII	SGD	mRNA	420201	423041	.	-	.	ID "YBR086C_mRNA" ; "Name=YBR086C_mRNA" ; "Parent=YBR086C
chrII	SGD	gene	423765	424829	.	+	.	ID "YBR087W" ; "Name=YBR087W" ; "gene=RFC5" ; "Alias=RFC5,replication%20factor%20C%20subunit%205" ; "Ontology_term=GO:0003689,GO:0005663,GO:0006272,GO:0007062,GO:0031389,GO:0031390,GO:0031391" ; "Note=Subunit%20of%20heteropentameric%20Replication%20factor%20C%20%28RF-C%29%3B%20RF-C%20is%20a%20DNA%20binding%20protein%20and%20ATPase%20that%20acts%20as%20a%20clamp%20loader%20of%20the%20proliferating%20cell%20nuclear%20antigen%20%28PCNA%29%20processivity%20factor%20for%20DNA%20polymerases%20delta%20and%20epsilon" ; "display=Subunit%20of%20heteropentameric%20Replication%20factor%20C%20%28RF-C%29" ; "dbxref=SGD:S000000291" ; "orf_classification=Verified
chrII	SGD	CDS	423765	424829	.	+	0	Parent=YBR087W_mRNA" ; "Name=YBR087W_CDS" ; "orf_classification=Verified
chrII	SGD	mRNA	423765	424829	.	+	.	ID "YBR087W_mRNA" ; "Name=YBR087W_mRNA" ; "Parent=YBR087W
chrII	SGD	gene	424990	425766	.	-	.	ID "YBR088C" ; "Name=YBR088C" ; "gene=POL30" ; "Alias=POL30,proliferating%20cell%20nuclear%20antigen" ; "Ontology_term=GO:0000278,GO:0000710,GO:0005634,GO:0005657,GO:0006272,GO:0006273,GO:0006289,GO:0006298,GO:0006301,GO:0006348,GO:0007064,GO:0030337,GO:0030466,GO:0034087,GO:0035753,GO:0043626" ; "Note=Proliferating%20cell%20nuclear%20antigen%20%28PCNA%29%3B%20functions%20as%20the%20sliding%20clamp%20for%20DNA%20polymerase%20delta%3B%20may%20function%20as%20a%20docking%20site%20for%20other%20proteins%20required%20for%20mitotic%20and%20meiotic%20chromosomal%20DNA%20replication%20and%20for%20DNA%20repair" ; "display=Proliferating%20cell%20nuclear%20antigen%20%28PCNA%29" ; "dbxref=SGD:S000000292" ; "orf_classification=Verified
chrII	SGD	CDS	424990	425766	.	-	0	Parent=YBR088C_mRNA" ; "Name=YBR088C_CDS" ; "orf_classification=Verified
chrII	SGD	mRNA	424990	425766	.	-	.	ID "YBR088C_mRNA" ; "Name=YBR088C_mRNA" ; "Parent=YBR088C
chrII	SGD	gene	425183	425782	.	+	.	ID "YBR089W" ; "Name=YBR089W" ; "Ontology_term=GO:0003674,GO:0005575,GO:0008150" ; "Note=Dubious%20open%20reading%20frame%3B%20unlikely%20to%20encode%20a%20functional%20protein%2C%20based%20on%20available%20experimental%20and%20comparative%20sequence%20data%3B%20almost%20completely%20overlaps%20the%20verified%20gene%20POL30" ; "display=Dubious%20open%20reading%20frame" ; "dbxref=SGD:S000000293" ; "orf_classification=Dubious
chrII	SGD	CDS	425183	425782	.	+	0	Parent=YBR089W_mRNA" ; "Name=YBR089W_CDS" ; "orf_classification=Dubious
chrII	SGD	mRNA	425183	425782	.	+	.	ID "YBR089W_mRNA" ; "Name=YBR089W_mRNA" ; "Parent=YBR089W
chrII	SGD	gene	426190	426873	.	-	.	ID "YBR089C-A" ; "Name=YBR089C-A" ; "gene=NHP6B" ; "Alias=NHP6B,YBR090C-A" ; "Ontology_term=GO:0001195,GO:0005634,GO:0006338,GO:0006366,GO:0008301,GO:0031491,GO:0043565,GO:0070898" ; "Note=High-mobility%20group%20%28HMG%29%20protein%3B%20binds%20to%20and%20remodels%20nucleosomes%3B%20involved%20in%20recruiting%20FACT%20and%20other%20chromatin%20remodelling%20complexes%20to%20the%20chromosomes%3B%20functionally%20redundant%20with%20Nhp6Ap%3B%20required%20for%20transcriptional%20initiation%20fidelity%20of%20some%20tRNA%20genes%3B%20homologous%20to%20mammalian%20HMGB1%20and%20HMGB2%3B%20NHP6B%20has%20a%20paralog%2C%20NHP6A%2C%20that%20arose%20from%20the%20whole%20genome%20duplication" ; "display=High-mobility%20group%20%28HMG%29%20protein" ; "dbxref=SGD:S000002157" ; "orf_classification=Verified
chrII	SGD	CDS	426190	426489	.	-	0	Parent=YBR089C-A_mRNA" ; "Name=YBR089C-A_CDS" ; "orf_classification=Verified
chrII	SGD	five_prime_UTR_intron	426517	426873	.	-	.	Parent=YBR089C-A_mRNA" ; "Name=YBR089C-A_five_prime_UTR_intron" ; "orf_classification=Verified
chrII	SGD	mRNA	426190	426873	.	-	.	ID "YBR089C-A_mRNA" ; "Name=YBR089C-A_mRNA" ; "Parent=YBR089C-A
chrII	SGD	gene	426333	427058	.	-	.	ID "YBR090C" ; "Name=YBR090C" ; "Ontology_term=GO:0003674,GO:0005634,GO:0005737,GO:0008150" ; "Note=Putative%20protein%20of%20unknown%20function%3B%20green%20fluorescent%20protein%20%28GFP%29-fusion%20protein%20localizes%20to%20the%20cytoplasm%20and%20nucleus" ; "display=Putative%20protein%20of%20unknown%20function" ; "dbxref=SGD:S000000294" ; "orf_classification=Uncharacterized
chrII	SGD	CDS	426333	426516	.	-	1	Parent=YBR090C_mRNA" ; "Name=YBR090C_CDS" ; "orf_classification=Uncharacterized
chrII	SGD	CDS	426874	427058	.	-	0	Parent=YBR090C_mRNA" ; "Name=YBR090C_CDS" ; "orf_classification=Uncharacterized
chrII	SGD	intron	426517	426873	.	-	.	Parent=YBR090C_mRNA" ; "Name=YBR090C_intron" ; "orf_classification=Uncharacterized
chrII	SGD	mRNA	426333	427058	.	-	.	ID "YBR090C_mRNA" ; "Name=YBR090C_mRNA" ; "Parent=YBR090C
chrII	SGD	gene	427155	427484	.	-	.	ID "YBR091C" ; "Name=YBR091C" ; "gene=TIM12" ; "Alias=TIM12,MRS5" ; "Ontology_term=GO:0005543,GO:0005739,GO:0015266,GO:0016021,GO:0042721,GO:0045039" ; "Note=Essential%20protein%20of%20the%20inner%20mitochondrial%20membrane%3B%20peripherally%20localized%3B%20component%20of%20the%20TIM22%20complex%2C%20which%20is%20a%20twin-pore%20translocase%20that%20mediates%20insertion%20of%20numerous%20multispanning%20inner%20membrane%20proteins" ; "display=Essential%20protein%20of%20the%20inner%20mitochondrial%20membrane" ; "dbxref=SGD:S000000295" ; "orf_classification=Verified
chrII	SGD	CDS	427155	427484	.	-	0	Parent=YBR091C_mRNA" ; "Name=YBR091C_CDS" ; "orf_classification=Verified
chrII	SGD	mRNA	427155	427484	.	-	.	ID "YBR091C_mRNA" ; "Name=YBR091C_mRNA" ; "Parent=YBR091C
chrII	SGD	gene	427698	429101	.	-	.	ID "YBR092C" ; "Name=YBR092C" ; "gene=PHO3" ; "Alias=PHO3,phoC" ; "Ontology_term=GO:0003993,GO:0006796,GO:0030287,GO:0042723" ; "Note=Constitutively%20expressed%20acid%20phosphatase%20similar%20to%20Pho5p%3B%20brought%20to%20the%20cell%20surface%20by%20transport%20vesicles%3B%20hydrolyzes%20thiamin%20phosphates%20in%20the%20periplasmic%20space%2C%20increasing%20cellular%20thiamin%20uptake%3B%20expression%20is%20repressed%20by%20thiamin" ; "display=Constitutively%20expressed%20acid%20phosphatase%20similar%20to%20Pho5p" ; "dbxref=SGD:S000000296" ; "orf_classification=Verified
chrII	SGD	CDS	427698	429101	.	-	0	Parent=YBR092C_mRNA" ; "Name=YBR092C_CDS" ; "orf_classification=Verified
chrII	SGD	mRNA	427698	429101	.	-	.	ID "YBR092C_mRNA" ; "Name=YBR092C_mRNA" ; "Parent=YBR092C
chrII	SGD	gene	429548	430951	.	-	.	ID "YBR093C" ; "Name=YBR093C" ; "gene=PHO5" ; "Alias=PHO5,phoE" ; "Ontology_term=GO:0003993,GO:0006796,GO:0008361,GO:0009277,GO:0016036,GO:0017111,GO:0047429" ; "Note=Repressible%20acid%20phosphatase%3B%201%20of%203%20repressible%20acid%20phosphatases%20that%20also%20mediates%20extracellular%20nucleotide-derived%20phosphate%20hydrolysis%3B%20secretory%20pathway%20derived%20cell%20surface%20glycoprotein%3B%20induced%20by%20phosphate%20starvation%20and%20coordinately%20regulated%20by%20PHO4%20and%20PHO2" ; "display=Repressible%20acid%20phosphatase" ; "dbxref=SGD:S000000297" ; "orf_classification=Verified
chrII	SGD	CDS	429548	430951	.	-	0	Parent=YBR093C_mRNA" ; "Name=YBR093C_CDS" ; "orf_classification=Verified
chrII	SGD	mRNA	429548	430951	.	-	.	ID "YBR093C_mRNA" ; "Name=YBR093C_mRNA" ; "Parent=YBR093C
chrII	SGD	gene	432036	434297	.	+	.	ID "YBR094W" ; "Name=YBR094W" ; "gene=PBY1" ; "Alias=PBY1" ; "Ontology_term=GO:0000932,GO:0000956,GO:0003674,GO:0005737,GO:0008150" ; "Note=Putative%20tubulin%20tyrosine%20ligase%20associated%20with%20P-bodies%3B%20forms%20cytoplasmic%20foci%20upon%20DNA%20replication%20stress" ; "display=Putative%20tubulin%20tyrosine%20ligase%20associated%20with%20P-bodies" ; "dbxref=SGD:S000000298" ; "orf_classification=Verified
chrII	SGD	CDS	432036	434297	.	+	0	Parent=YBR094W_mRNA" ; "Name=YBR094W_CDS" ; "orf_classification=Verified
chrII	SGD	mRNA	432036	434297	.	+	.	ID "YBR094W_mRNA" ; "Name=YBR094W_mRNA" ; "Parent=YBR094W
chrII	SGD	gene	434406	435698	.	-	.	ID "YBR095C" ; "Name=YBR095C" ; "gene=RXT2" ; "Alias=RXT2,RAF60" ; "Ontology_term=GO:0000122,GO:0000747,GO:0001403,GO:0004407,GO:0005634,GO:0005829,GO:0031939,GO:0033698,GO:0061186,GO:0061188,GO:0061587,GO:0070210" ; "Note=Component%20of%20the%20histone%20deacetylase%20Rpd3L%20complex%3B%20possibly%20involved%20in%20cell%20fusion%20and%20invasive%20growth%3B%20relocalizes%20to%20the%20cytosol%20in%20response%20to%20hypoxia" ; "display=Component%20of%20the%20histone%20deacetylase%20Rpd3L%20complex" ; "dbxref=SGD:S000000299" ; "orf_classification=Verified
chrII	SGD	CDS	434406	435698	.	-	0	Parent=YBR095C_mRNA" ; "Name=YBR095C_CDS" ; "orf_classification=Verified
chrII	SGD	mRNA	434406	435698	.	-	.	ID "YBR095C_mRNA" ; "Name=YBR095C_mRNA" ; "Parent=YBR095C
chrII	SGD	gene	436021	436713	.	+	.	ID "YBR096W" ; "Name=YBR096W" ; "Ontology_term=GO:0003674,GO:0005783,GO:0008150" ; "Note=Putative%20protein%20of%20unknown%20function%3B%20green%20fluorescent%20protein%20%28GFP%29-fusion%20protein%20localizes%20to%20the%20ER" ; "display=Putative%20protein%20of%20unknown%20function" ; "dbxref=SGD:S000000300" ; "orf_classification=Uncharacterized
chrII	SGD	CDS	436021	436713	.	+	0	Parent=YBR096W_mRNA" ; "Name=YBR096W_CDS" ; "orf_classification=Uncharacterized
chrII	SGD	mRNA	436021	436713	.	+	.	ID "YBR096W_mRNA" ; "Name=YBR096W_mRNA" ; "Parent=YBR096W
chrII	SGD	gene	436951	441315	.	+	.	ID "YBR097W" ; "Name=YBR097W" ; "gene=VPS15" ; "Alias=VPS15,GRD8,VAC4,VPL19,VPS40,VPT15" ; "Ontology_term=GO:0000011,GO:0004674,GO:0005643,GO:0005739,GO:0006468,GO:0006623,GO:0016236,GO:0030242,GO:0032968,GO:0034271,GO:0034272,GO:0043130,GO:0045053,GO:0045324,GO:0048017,GO:0071561" ; "Note=Serine%2Fthreonine%20protein%20kinase%20involved%20in%20vacuolar%20protein%20sorting%3B%20functions%20as%20a%20membrane-associated%20complex%20with%20Vps34p%3B%20active%20form%20recruits%20Vps34p%20to%20the%20Golgi%20membrane%3B%20interacts%20with%20the%20GDP-bound%20form%20of%20Gpa1p%3B%20myristoylated%3B%20a%20fraction%20is%20localized%2C%20with%20Vps34p%2C%20to%20nuclear%20pores%20at%20nucleus-vacuole%20junctions%20and%20may%20facilitate%20transcription%20elongation%20for%20genes%20positioned%20at%20the%20nuclear%20periphery" ; "display=Serine%2Fthreonine%20protein%20kinase%20involved%20in%20vacuolar%20protein%20sorting" ; "dbxref=SGD:S000000301" ; "orf_classification=Verified
chrII	SGD	CDS	436951	441315	.	+	0	Parent=YBR097W_mRNA" ; "Name=YBR097W_CDS" ; "orf_classification=Verified
chrII	SGD	mRNA	436951	441315	.	+	.	ID "YBR097W_mRNA" ; "Name=YBR097W_mRNA" ; "Parent=YBR097W
chrII	SGD	gene	441515	443590	.	+	.	ID "YBR098W" ; "Name=YBR098W" ; "gene=MMS4" ; "Alias=MMS4,SLX2,YBR100W" ; "Ontology_term=GO:0000712,GO:0004520,GO:0005634,GO:0006265,GO:0006281,GO:0006974,GO:0007131,GO:0008821,GO:0010520,GO:0048476" ; "Note=Subunit%20of%20structure-specific%20Mms4p-Mus81p%20endonuclease%3B%20cleaves%20branched%20DNA%3B%20involved%20in%20recombination%2C%20DNA%20repair%2C%20and%20joint%20molecule%20formation%2Fresolution%20during%20meiotic%20recombination%3B%20phosphorylation%20of%20the%20non-catalytic%20subunit%20Mms4p%20by%20Cdc28p%20and%20Cdc5p%20during%20mitotic%20cell%20cycle%20activates%20the%20function%20of%20Mms4p-Mus81p" ; "display=Subunit%20of%20structure-specific%20Mms4p-Mus81p%20endonuclease" ; "dbxref=SGD:S000000302" ; "orf_classification=Verified
chrII	SGD	CDS	441515	443590	.	+	0	Parent=YBR098W_mRNA" ; "Name=YBR098W_CDS" ; "orf_classification=Verified
chrII	SGD	mRNA	441515	443590	.	+	.	ID "YBR098W_mRNA" ; "Name=YBR098W_mRNA" ; "Parent=YBR098W
chrII	SGD	gene	442924	443307	.	-	.	ID "YBR099C" ; "Name=YBR099C" ; "Ontology_term=GO:0003674,GO:0005575,GO:0008150" ; "Note=Dubious%20open%20reading%20frame%3B%20unlikely%20to%20encode%20a%20functional%20protein%2C%20based%20on%20available%20experimental%20and%20comparative%20sequence%20data%3B%20completely%20overlaps%20the%20verified%20gene%20MMS4" ; "display=Dubious%20open%20reading%20frame" ; "dbxref=SGD:S000000303" ; "orf_classification=Dubious
chrII	SGD	CDS	442924	443307	.	-	0	Parent=YBR099C_mRNA" ; "Name=YBR099C_CDS" ; "orf_classification=Dubious
chrII	SGD	mRNA	442924	443307	.	-	.	ID "YBR099C_mRNA" ; "Name=YBR099C_mRNA" ; "Parent=YBR099C
chrII	SGD	gene	443821	444693	.	-	.	ID "YBR101C" ; "Name=YBR101C" ; "gene=FES1" ; "Alias=FES1" ; "Ontology_term=GO:0000774,GO:0002181,GO:0005829,GO:0022626,GO:0071629" ; "Note=Hsp70%20%28Ssa1p%29%20nucleotide%20exchange%20factor%3B%20required%20for%20the%20release%20of%20misfolded%20proteins%20from%20the%20Hsp70%20system%20to%20the%20Ub-proteasome%20machinery%20for%20destruction%3B%20cytosolic%20homolog%20of%20Sil1p%2C%20which%20is%20the%20nucleotide%20exchange%20factor%20for%20BiP%20%28Kar2p%29%20in%20the%20endoplasmic%20reticulum%3B%20protein%20abundance%20increases%20in%20response%20to%20DNA%20replication%20stress" ; "display=Hsp70%20%28Ssa1p%29%20nucleotide%20exchange%20factor" ; "dbxref=SGD:S000000305" ; "orf_classification=Verified
chrII	SGD	CDS	443821	444693	.	-	0	Parent=YBR101C_mRNA" ; "Name=YBR101C_CDS" ; "orf_classification=Verified
chrII	SGD	mRNA	443821	444693	.	-	.	ID "YBR101C_mRNA" ; "Name=YBR101C_mRNA" ; "Parent=YBR101C
chrII	SGD	gene	445062	447323	.	-	.	ID "YBR102C" ; "Name=YBR102C" ; "gene=EXO84" ; "Alias=EXO84,USA3" ; "Ontology_term=GO:0000131,GO:0000145,GO:0000245,GO:0001927,GO:0003674,GO:0005628,GO:0005934,GO:0005935,GO:0006887,GO:0006893,GO:0043332,GO:0051601,GO:0090522" ; "Note=Exocyst%20subunit%20with%20dual%20roles%20in%20exocytosis%20and%20spliceosome%20assembly%3B%20subunit%20of%20the%20the%20exocyst%20complex%20which%20mediates%20polarized%20targeting%20and%20tethering%20of%20post-Golgi%20secretory%20vesicles%20to%20active%20sites%20of%20exocytosis%20at%20the%20plasma%20membrane%20%28PM%29%20prior%20to%20SNARE-mediated%20fusion%3B%20required%20for%20exocyst%20assembly%20and%20targeting%20the%20complex%20to%20specific%20sites%20on%20the%20bud%20tip%20PM%3B%20associates%20the%20U1%20snRNP%3B%20role%20in%20pre-mRNA%20splicing%20and%20prespliceosome%20formation%3B%20possible%20Cdc28%20substrate" ; "display=Exocyst%20subunit%20with%20dual%20roles%20in%20exocytosis%20and%20spliceosome%20assembly" ; "dbxref=SGD:S000000306" ; "orf_classification=Verified
chrII	SGD	CDS	445062	447323	.	-	0	Parent=YBR102C_mRNA" ; "Name=YBR102C_CDS" ; "orf_classification=Verified
chrII	SGD	mRNA	445062	447323	.	-	.	ID "YBR102C_mRNA" ; "Name=YBR102C_mRNA" ; "Parent=YBR102C
chrII	SGD	gene	447709	449316	.	+	.	ID "YBR103W" ; "Name=YBR103W" ; "gene=SIF2" ; "Alias=SIF2,EMB1" ; "Ontology_term=GO:0003674,GO:0005634,GO:0006355,GO:0016575,GO:0031939,GO:0032874,GO:0034967,GO:0045835,GO:0070210" ; "Note=WD40%20repeat-containing%20subunit%20of%20Set3C%20histone%20deacetylase%20complex%3B%20complex%20represses%20early%2Fmiddle%20sporulation%20genes%3B%20antagonizes%20telomeric%20silencing%3B%20binds%20specifically%20to%20the%20Sir4p%20N-terminus" ; "display=WD40%20repeat-containing%20subunit%20of%20Set3C%20histone%20deacetylase%20complex" ; "dbxref=SGD:S000000307" ; "orf_classification=Verified
chrII	SGD	CDS	447709	449316	.	+	0	Parent=YBR103W_mRNA" ; "Name=YBR103W_CDS" ; "orf_classification=Verified
chrII	SGD	mRNA	447709	449316	.	+	.	ID "YBR103W_mRNA" ; "Name=YBR103W_mRNA" ; "Parent=YBR103W
chrII	SGD	gene	449320	449463	.	-	.	ID "YBR103C-A" ; "Name=YBR103C-A" ; "Ontology_term=GO:0003674,GO:0005575,GO:0008150" ; "Note=Dubious%20open%20reading%20frame%3B%20unlikely%20to%20encode%20a%20functional%20protein%2C%20based%20on%20available%20experimental%20and%20comparative%20sequence%20data%3B%20identified%20by%20homology%20to%20related%20yeast" ; "display=Dubious%20open%20reading%20frame" ; "dbxref=SGD:S000007593" ; "orf_classification=Dubious
chrII	SGD	CDS	449320	449463	.	-	0	Parent=YBR103C-A_mRNA" ; "Name=YBR103C-A_CDS" ; "orf_classification=Dubious
chrII	SGD	mRNA	449320	449463	.	-	.	ID "YBR103C-A_mRNA" ; "Name=YBR103C-A_mRNA" ; "Parent=YBR103C-A
chrII	SGD	gene	449667	450656	.	+	.	ID "YBR104W" ; "Name=YBR104W" ; "gene=YMC2" ; "Alias=YMC2" ; "Ontology_term=GO:0005342,GO:0005739,GO:0006839,GO:0016021,GO:0055085" ; "Note=Putative%20mitochondrial%20inner%20membrane%20transporter%3B%20proposed%20role%20in%20oleate%20metabolism%20and%20glutamate%20biosynthesis%3B%20member%20of%20the%20mitochondrial%20carrier%20%28MCF%29%20family%3B%20YMC2%20has%20a%20paralog%2C%20YMC1%2C%20that%20arose%20from%20the%20whole%20genome%20duplication" ; "display=Putative%20mitochondrial%20inner%20membrane%20transporter" ; "dbxref=SGD:S000000308" ; "orf_classification=Verified
chrII	SGD	CDS	449667	450656	.	+	0	Parent=YBR104W_mRNA" ; "Name=YBR104W_CDS" ; "orf_classification=Verified
chrII	SGD	mRNA	449667	450656	.	+	.	ID "YBR104W_mRNA" ; "Name=YBR104W_mRNA" ; "Parent=YBR104W
chrII	SGD	gene	450881	451969	.	-	.	ID "YBR105C" ; "Name=YBR105C" ; "gene=VID24" ; "Alias=VID24,GID4,glucose-induced%20degradation%20complex%20subunit%20VID24" ; "Ontology_term=GO:0003674,GO:0006623,GO:0007039,GO:0016023,GO:0019898,GO:0034657,GO:0043161,GO:0045721" ; "Note=GID%20Complex%20regulatory%20subunit%3B%20binds%20GID%20Complex%20in%20response%20to%20glucose%20through%20interactions%20with%20complex%20member%20Vid28p%3B%20regulates%20fructose-1%2C6-bisphosphatase%20%28FBPase%29%20targeting%20to%20the%20vacuole%3B%20promotes%20proteasome-dependent%20catabolite%20degradation%20of%20FBPase%3B%20peripheral%20membrane%20protein%20located%20at%20Vid%20%28vacuole%20import%20and%20degradation%29%20vesicles" ; "display=GID%20Complex%20regulatory%20subunit" ; "dbxref=SGD:S000000309" ; "orf_classification=Verified
chrII	SGD	CDS	450881	451969	.	-	0	Parent=YBR105C_mRNA" ; "Name=YBR105C_CDS" ; "orf_classification=Verified
chrII	SGD	mRNA	450881	451969	.	-	.	ID "YBR105C_mRNA" ; "Name=YBR105C_mRNA" ; "Parent=YBR105C
chrII	SGD	gene	452658	453224	.	+	.	ID "YBR106W" ; "Name=YBR106W" ; "gene=PHO88" ; "Alias=PHO88" ; "Ontology_term=GO:0003674,GO:0005739,GO:0006817,GO:0016020,GO:0051604" ; "Note=Probable%20membrane%20protein%3B%20involved%20in%20phosphate%20transport%3B%20role%20in%20the%20maturation%20of%20secretory%20proteins%3B%20pho88%20pho86%20double%20null%20mutant%20exhibits%20enhanced%20synthesis%20of%20repressible%20acid%20phosphatase%20at%20high%20inorganic%20phosphate%20concentrations" ; "display=Probable%20membrane%20protein" ; "dbxref=SGD:S000000310" ; "orf_classification=Verified
chrII	SGD	CDS	452658	453224	.	+	0	Parent=YBR106W_mRNA" ; "Name=YBR106W_CDS" ; "orf_classification=Verified
chrII	SGD	mRNA	452658	453224	.	+	.	ID "YBR106W_mRNA" ; "Name=YBR106W_mRNA" ; "Parent=YBR106W
chrII	SGD	gene	453793	454530	.	-	.	ID "YBR107C" ; "Name=YBR107C" ; "gene=IML3" ; "Alias=IML3,MCM19" ; "Ontology_term=GO:0000942,GO:0003674,GO:0030437,GO:0034087,GO:0034089,GO:0034090,GO:0045144,GO:0071459" ; "Note=Outer%20kinetochore%20protein%20and%20component%20of%20the%20Ctf19%20complex%3B%20involved%20in%20the%20establishment%20of%20pericentromeric%20cohesion%20during%20mitosis%3B%20prevents%20non-disjunction%20of%20sister%20chromatids%20during%20meiosis%20II%3B%20required%20for%20localization%20of%20Sgo1p%20to%20pericentric%20sites%20during%20meiosis%20I%3B%20orthologous%20to%20human%20centromere%20constitutive-associated%20network%20%28CCAN%29%20subunit%20CENP-L%20and%20fission%20yeast%20fta1" ; "display=Outer%20kinetochore%20protein%20and%20component%20of%20the%20Ctf19%20complex" ; "dbxref=SGD:S000000311" ; "orf_classification=Verified
chrII	SGD	CDS	453793	454530	.	-	0	Parent=YBR107C_mRNA" ; "Name=YBR107C_CDS" ; "orf_classification=Verified
chrII	SGD	mRNA	453793	454530	.	-	.	ID "YBR107C_mRNA" ; "Name=YBR107C_mRNA" ; "Parent=YBR107C
chrII	SGD	gene	454822	457665	.	+	.	ID "YBR108W" ; "Name=YBR108W" ; "gene=AIM3" ; "Alias=AIM3" ; "Ontology_term=GO:0000147,GO:0003674,GO:0030479,GO:0045121,GO:0051016" ; "Note=Protein%20that%20inhibits%20barbed-end%20actin%20filament%20elongation%3B%20interacts%20with%20Rvs167p%3B%20null%20mutant%20is%20viable%20and%20displays%20elevated%20frequency%20of%20mitochondrial%20genome%20loss" ; "display=Protein%20that%20inhibits%20barbed-end%20actin%20filament%20elongation" ; "dbxref=SGD:S000000312" ; "orf_classification=Verified
chrII	SGD	CDS	454822	457665	.	+	0	Parent=YBR108W_mRNA" ; "Name=YBR108W_CDS" ; "orf_classification=Verified
chrII	SGD	mRNA	454822	457665	.	+	.	ID "YBR108W_mRNA" ; "Name=YBR108W_mRNA" ; "Parent=YBR108W
chrII	SGD	gene	457919	458362	.	-	.	ID "YBR109C" ; "Name=YBR109C" ; "gene=CMD1" ; "Alias=CMD1,CaM,calmodulin" ; "Ontology_term=GO:0000131,GO:0000742,GO:0005509,GO:0005515,GO:0005823,GO:0005934,GO:0005935,GO:0006607,GO:0006661,GO:0006898,GO:0007010,GO:0007114,GO:0016237,GO:0042144,GO:0042991,GO:0043332,GO:0048306,GO:0051300" ; "Note=Calmodulin%3B%20Ca%2B%2B%20binding%20protein%20that%20regulates%20Ca%2B%2B%20independent%20processes%20%28mitosis%2C%20bud%20growth%2C%20actin%20organization%2C%20endocytosis%2C%20etc.%29%20and%20Ca%2B%2B%20dependent%20processes%20%28stress-activated%20pathways%29%2C%20targets%20include%20Nuf1p%2C%20Myo2p%20and%20calcineurin" ; "display=Calmodulin" ; "dbxref=SGD:S000000313" ; "orf_classification=Verified
chrII	SGD	CDS	457919	458362	.	-	0	Parent=YBR109C_mRNA" ; "Name=YBR109C_CDS" ; "orf_classification=Verified
chrII	SGD	mRNA	457919	458362	.	-	.	ID "YBR109C_mRNA" ; "Name=YBR109C_mRNA" ; "Parent=YBR109C
chrII	SGD	gene	458608	458832	.	+	.	ID "YBR109W-A" ; "Name=YBR109W-A" ; "Ontology_term=GO:0003674,GO:0005575,GO:0008150" ; "Note=Putative%20protein%20of%20unknown%20function%3B%20questionable%20ORF%20from%20MIPS" ; "display=Putative%20protein%20of%20unknown%20function" ; "dbxref=SGD:S000028737" ; "orf_classification=Dubious
chrII	SGD	CDS	458608	458832	.	+	0	Parent=YBR109W-A_mRNA" ; "Name=YBR109W-A_CDS" ; "orf_classification=Dubious
chrII	SGD	mRNA	458608	458832	.	+	.	ID "YBR109W-A_mRNA" ; "Name=YBR109W-A_mRNA" ; "Parent=YBR109W-A
chrII	SGD	gene	458872	460221	.	+	.	ID "YBR110W" ; "Name=YBR110W" ; "gene=ALG1" ; "Alias=ALG1,chitobiosyldiphosphodolichol%20beta-1,4%20mannosyltransferase" ; "Ontology_term=GO:0005783,GO:0006487,GO:0006490,GO:0016021,GO:0019187" ; "Note=Mannosyltransferase%3B%20involved%20in%20asparagine-linked%20glycosylation%20in%20the%20endoplasmic%20reticulum%20%28ER%29%3B%20essential%20for%20viability%2C%20mutation%20is%20functionally%20complemented%20by%20human%20ortholog" ; "display=Mannosyltransferase" ; "dbxref=SGD:S000000314" ; "orf_classification=Verified
chrII	SGD	CDS	458872	460221	.	+	0	Parent=YBR110W_mRNA" ; "Name=YBR110W_CDS" ; "orf_classification=Verified
chrII	SGD	mRNA	458872	460221	.	+	.	ID "YBR110W_mRNA" ; "Name=YBR110W_mRNA" ; "Parent=YBR110W
chrII	SGD	gene	461178	461873	.	-	.	ID "YBR111C" ; "Name=YBR111C" ; "gene=YSA1" ; "Alias=YSA1,RMA2" ; "Ontology_term=GO:0005634,GO:0005737,GO:0005739,GO:0019693,GO:0047631" ; "Note=Nudix%20hydrolase%20family%20member%20with%20ADP-ribose%20pyrophosphatase%20activity%3B%20shown%20to%20metabolize%20O-acetyl-ADP-ribose%20to%20AMP%20and%20acetylated%20ribose%205%27-phosphate" ; "display=Nudix%20hydrolase%20family%20member%20with%20ADP-ribose%20pyrophosphatase%20activity" ; "dbxref=SGD:S000000315" ; "orf_classification=Verified
chrII	SGD	CDS	461178	461873	.	-	0	Parent=YBR111C_mRNA" ; "Name=YBR111C_CDS" ; "orf_classification=Verified
chrII	SGD	mRNA	461178	461873	.	-	.	ID "YBR111C_mRNA" ; "Name=YBR111C_mRNA" ; "Parent=YBR111C
chrII	SGD	gene	462139	462579	.	+	.	ID "YBR111W-A" ; "Name=YBR111W-A" ; "gene=SUS1" ; "Alias=SUS1" ; "Ontology_term=GO:0000124,GO:0000973,GO:0005643,GO:0005654,GO:0006368,GO:0008047,GO:0016578,GO:0016973,GO:0032880,GO:0034729,GO:0045944,GO:0051568,GO:0070390,GO:0071033,GO:0071819" ; "Note=Component%20of%20both%20the%20SAGA%20histone%20acetylase%20and%20TREX-2%20complexes%3B%20interacts%20with%20RNA%20polymerase%20II%3B%20involved%20in%20mRNA%20export%20coupled%20transcription%20activation%20and%20elongation%3B%20involved%20in%20post-transcriptional%20tethering%20of%20active%20genes%20to%20the%20nuclear%20periphery%20and%20to%20non-nascent%20mRNP" ; "display=Component%20of%20both%20the%20SAGA%20histone%20acetylase%20and%20TREX-2%20complexes" ; "dbxref=SGD:S000028510" ; "orf_classification=Verified
chrII	SGD	CDS	462139	462209	.	+	0	Parent=YBR111W-A_mRNA" ; "Name=YBR111W-A_CDS" ; "orf_classification=Verified
chrII	SGD	CDS	462290	462429	.	+	1	Parent=YBR111W-A_mRNA" ; "Name=YBR111W-A_CDS" ; "orf_classification=Verified
chrII	SGD	CDS	462500	462579	.	+	2	Parent=YBR111W-A_mRNA" ; "Name=YBR111W-A_CDS" ; "orf_classification=Verified
chrII	SGD	intron	462210	462289	.	+	.	Parent=YBR111W-A_mRNA" ; "Name=YBR111W-A_intron" ; "orf_classification=Verified
chrII	SGD	intron	462430	462499	.	+	.	Parent=YBR111W-A_mRNA" ; "Name=YBR111W-A_intron" ; "orf_classification=Verified
chrII	SGD	mRNA	462139	462579	.	+	.	ID "YBR111W-A_mRNA" ; "Name=YBR111W-A_mRNA" ; "Parent=YBR111W-A
chrII	SGD	gene	462870	465770	.	-	.	ID "YBR112C" ; "Name=YBR112C" ; "gene=CYC8" ; "Alias=CYC8,CRT8,SSN6,%5BOCT1%2B%5D,%5BOCT%5D" ; "Ontology_term=GO:0001190,GO:0001191,GO:0005634,GO:0006338,GO:0007070,GO:0016584,GO:0017053,GO:0035955,GO:0042826,GO:0061392,GO:2000531,GO:2001020" ; "Note=General%20transcriptional%20co-repressor%3B%20acts%20together%20with%20Tup1p%3B%20also%20acts%20as%20part%20of%20a%20transcriptional%20co-activator%20complex%20that%20recruits%20the%20SWI%2FSNF%20and%20SAGA%20complexes%20to%20promoters%3B%20can%20form%20the%20prion%20%5BOCT%2B%5D" ; "display=General%20transcriptional%20co-repressor" ; "dbxref=SGD:S000000316" ; "orf_classification=Verified
chrII	SGD	CDS	462870	465770	.	-	0	Parent=YBR112C_mRNA" ; "Name=YBR112C_CDS" ; "orf_classification=Verified
chrII	SGD	mRNA	462870	465770	.	-	.	ID "YBR112C_mRNA" ; "Name=YBR112C_mRNA" ; "Parent=YBR112C
chrII	SGD	gene	465566	466048	.	+	.	ID "YBR113W" ; "Name=YBR113W" ; "Ontology_term=GO:0003674,GO:0008150,GO:0016021" ; "Note=Dubious%20open%20reading%20frame%3B%20unlikely%20to%20encode%20a%20functional%20protein%2C%20based%20on%20available%20experimental%20and%20comparative%20sequence%20data%3B%20partially%20overlaps%20the%20verified%20gene%20CYC8" ; "display=Dubious%20open%20reading%20frame" ; "dbxref=SGD:S000000317" ; "orf_classification=Dubious
chrII	SGD	CDS	465566	466048	.	+	0	Parent=YBR113W_mRNA" ; "Name=YBR113W_CDS" ; "orf_classification=Dubious
chrII	SGD	mRNA	465566	466048	.	+	.	ID "YBR113W_mRNA" ; "Name=YBR113W_mRNA" ; "Parent=YBR113W
chrII	landmark	region	467248	469620	.	+	.	ID "RAD16
chrII	SGD	gene	467248	469620	.	+	.	ID "YBR114W" ; "Name=YBR114W" ; "gene=RAD16" ; "Alias=RAD16,DNA%20repair%20protein%20RAD16,PSO5" ; "Ontology_term=GO:0000113,GO:0000715,GO:0003684,GO:0004842,GO:0008094,GO:0031463,GO:0042787" ; "Note=Nucleotide%20excision%20repair%20%28NER%29%20protein%3B%20binds%20damaged%20DNA%20during%20NER%3B%20binds%20DNA%20in%20an%20ATP-dependent%20manner%20%28with%20Rad7p%29%20during%20NER%3B%20required%20for%20NER%20of%20non-transcribed%20chromatin%3B%20subunit%20of%20Nucleotide%20Excision%20Repair%20Factor%204%20%28NEF4%29%20and%20the%20Elongin-Cullin-Socs%20%28ECS%29%20ligase%20complex" ; "display=Nucleotide%20excision%20repair%20%28NER%29%20protein" ; "dbxref=SGD:S000000318" ; "orf_classification=Verified
chrII	SGD	CDS	467248	469620	.	+	0	Parent=YBR114W_mRNA" ; "Name=YBR114W_CDS" ; "orf_classification=Verified
chrII	SGD	mRNA	467248	469620	.	+	.	ID "YBR114W_mRNA" ; "Name=YBR114W_mRNA" ; "Parent=YBR114W
chrII	SGD	gene	469748	473926	.	-	.	ID "YBR115C" ; "Name=YBR115C" ; "gene=LYS2" ; "Alias=LYS2,L-aminoadipate-semialdehyde%20dehydrogenase" ; "Ontology_term=GO:0004043,GO:0005737,GO:0019878" ; "Note=Alpha%20aminoadipate%20reductase%3B%20catalyzes%20the%20reduction%20of%20alpha-aminoadipate%20to%20alpha-aminoadipate%206-semialdehyde%2C%20which%20is%20the%20fifth%20step%20in%20biosynthesis%20of%20lysine%3B%20activation%20requires%20posttranslational%20phosphopantetheinylation%20by%20Lys5p" ; "display=Alpha%20aminoadipate%20reductase" ; "dbxref=SGD:S000000319" ; "orf_classification=Verified
chrII	SGD	CDS	469748	473926	.	-	0	Parent=YBR115C_mRNA" ; "Name=YBR115C_CDS" ; "orf_classification=Verified
chrII	SGD	mRNA	469748	473926	.	-	.	ID "YBR115C_mRNA" ; "Name=YBR115C_mRNA" ; "Parent=YBR115C
chrII	SGD	gene	474199	474726	.	-	.	ID "YBR116C" ; "Name=YBR116C" ; "Ontology_term=GO:0003674,GO:0005575,GO:0008150" ; "Note=Dubious%20open%20reading%20frame%3B%20unlikely%20to%20encode%20a%20functional%20protein%2C%20based%20on%20available%20experimental%20and%20comparative%20sequence%20data%3B%20partially%20overlaps%20the%20verified%20gene%20TKL2" ; "display=Dubious%20open%20reading%20frame" ; "dbxref=SGD:S000000320" ; "orf_classification=Dubious
chrII	SGD	CDS	474199	474726	.	-	0	Parent=YBR116C_mRNA" ; "Name=YBR116C_CDS" ; "orf_classification=Dubious
chrII	SGD	mRNA	474199	474726	.	-	.	ID "YBR116C_mRNA" ; "Name=YBR116C_mRNA" ; "Parent=YBR116C
chrII	SGD	gene	474392	476437	.	-	.	ID "YBR117C" ; "Name=YBR117C" ; "gene=TKL2" ; "Alias=TKL2,transketolase%20TKL2" ; "Ontology_term=GO:0004802,GO:0005634,GO:0005737,GO:0006098" ; "Note=Transketolase%3B%20catalyzes%20conversion%20of%20xylulose-5-phosphate%20and%20ribose-5-phosphate%20to%20sedoheptulose-7-phosphate%20and%20glyceraldehyde-3-phosphate%20in%20the%20pentose%20phosphate%20pathway%3B%20needed%20for%20synthesis%20of%20aromatic%20amino%20acids%3B%20TKL2%20has%20a%20paralog%2C%20TKL1%2C%20that%20arose%20from%20the%20whole%20genome%20duplication" ; "display=Transketolase" ; "dbxref=SGD:S000000321" ; "orf_classification=Verified
chrII	SGD	CDS	474392	476437	.	-	0	Parent=YBR117C_mRNA" ; "Name=YBR117C_CDS" ; "orf_classification=Verified
chrII	SGD	mRNA	474392	476437	.	-	.	ID "YBR117C_mRNA" ; "Name=YBR117C_mRNA" ; "Parent=YBR117C
chrII	SGD	gene	477671	479047	.	+	.	ID "YBR118W" ; "Name=YBR118W" ; "gene=TEF2" ; "Alias=TEF2,EF-1%20alpha" ; "Ontology_term=GO:0003746,GO:0005525,GO:0005737,GO:0005853,GO:0006409,GO:0006414,GO:0019003" ; "Note=Translational%20elongation%20factor%20EF-1%20alpha%3B%20also%20encoded%20by%20TEF1%3B%20functions%20in%20the%20binding%20reaction%20of%20aminoacyl-tRNA%20%28AA-tRNA%29%20to%20ribosomes%3B%20TEF2-RFP%20levels%20increase%20during%20replicative%20aging%3B%20may%20also%20have%20a%20role%20in%20tRNA%20re-export%20from%20the%20nucleus%3B%20TEF2%20has%20a%20paralog%2C%20TEF1%2C%20that%20arose%20from%20the%20whole%20genome%20duplication" ; "display=Translational%20elongation%20factor%20EF-1%20alpha" ; "dbxref=SGD:S000000322" ; "orf_classification=Verified
chrII	SGD	CDS	477671	479047	.	+	0	Parent=YBR118W_mRNA" ; "Name=YBR118W_CDS" ; "orf_classification=Verified
chrII	SGD	mRNA	477671	479047	.	+	.	ID "YBR118W_mRNA" ; "Name=YBR118W_mRNA" ; "Parent=YBR118W
chrII	SGD	gene	479338	480323	.	+	.	ID "YBR119W" ; "Name=YBR119W" ; "gene=MUD1" ; "Alias=MUD1" ; "Ontology_term=GO:0000398,GO:0003723,GO:0005685,GO:0030619,GO:0071004" ; "Note=U1%20snRNP%20A%20protein%3B%20homolog%20of%20human%20U1-A%3B%20involved%20in%20nuclear%20mRNA%20splicing" ; "display=U1%20snRNP%20A%20protein" ; "dbxref=SGD:S000000323" ; "orf_classification=Verified
chrII	SGD	CDS	479338	479345	.	+	0	Parent=YBR119W_mRNA" ; "Name=YBR119W_CDS" ; "orf_classification=Verified
chrII	SGD	CDS	479435	480323	.	+	1	Parent=YBR119W_mRNA" ; "Name=YBR119W_CDS" ; "orf_classification=Verified
chrII	SGD	intron	479346	479434	.	+	.	Parent=YBR119W_mRNA" ; "Name=YBR119W_intron" ; "orf_classification=Verified
chrII	SGD	mRNA	479338	480323	.	+	.	ID "YBR119W_mRNA" ; "Name=YBR119W_mRNA" ; "Parent=YBR119W
chrII	SGD	gene	480435	480923	.	-	.	ID "YBR120C" ; "Name=YBR120C" ; "gene=CBP6" ; "Alias=CBP6" ; "Ontology_term=GO:0005739,GO:0005761,GO:0034551,GO:0043022,GO:0070131" ; "Note=Mitochondrial%20protein%20required%20for%20translation%20of%20the%20COB%20mRNA%3B%20forms%20a%20complex%20with%20Cbp3p%20that%20binds%20to%20mt%20ribosomes%20near%20the%20polypeptide%20tunnel%20exit%20and%20promotes%20efficient%20translation%20of%20the%20COB%20mRNA%3B%20Cbp3p-Cbp6p%20complex%20also%20interacts%20with%20newly%20synthesized%20cytochrome%20b%20%28Cobp%29%20and%20Cbp4p%20to%20promote%20assembly%20of%20Cobp%20into%20the%20cytochrome%20bc1%20complex%3B%20Cbp3p-Cbp6p%20complex%20is%20sequestered%20if%20assembly%20of%20Complex%20III%20is%20blocked%2C%20downregulating%20COB%20mRNA%20translation" ; "display=Mitochondrial%20protein%20required%20for%20translation%20of%20the%20COB%20mRNA" ; "dbxref=SGD:S000000324" ; "orf_classification=Verified
chrII	SGD	CDS	480435	480923	.	-	0	Parent=YBR120C_mRNA" ; "Name=YBR120C_CDS" ; "orf_classification=Verified
chrII	SGD	mRNA	480435	480923	.	-	.	ID "YBR120C_mRNA" ; "Name=YBR120C_mRNA" ; "Parent=YBR120C
chrII	SGD	gene	481364	483367	.	-	.	ID "YBR121C" ; "Name=YBR121C" ; "gene=GRS1" ; "Alias=GRS1,glycine--tRNA%20ligase" ; "Ontology_term=GO:0004820,GO:0005737,GO:0005739,GO:0006353,GO:0006426,GO:0070150" ; "Note=Cytoplasmic%20and%20mitochondrial%20glycyl-tRNA%20synthase%3B%20ligates%20glycine%20to%20the%20cognate%20anticodon-bearing%20tRNA%3B%20transcription%20termination%20factor%20that%20may%20interact%20with%20the%203%27-end%20of%20pre-mRNA%20to%20promote%203%27-end%20formation%3B%20GRS1%20has%20a%20paralog%2C%20GRS2%2C%20that%20arose%20from%20the%20whole%20genome%20duplication" ; "display=Cytoplasmic%20and%20mitochondrial%20glycyl-tRNA%20synthase" ; "dbxref=SGD:S000000325" ; "orf_classification=Verified
chrII	SGD	CDS	481364	483367	.	-	0	Parent=YBR121C_mRNA" ; "Name=YBR121C_CDS" ; "orf_classification=Verified
chrII	SGD	mRNA	481364	483367	.	-	.	ID "YBR121C_mRNA" ; "Name=YBR121C_mRNA" ; "Parent=YBR121C
chrII	SGD	gene	482326	482484	.	-	.	ID "YBR121C-A" ; "Name=YBR121C-A" ; "Ontology_term=GO:0003674,GO:0005575,GO:0008150" ; "Note=Dubious%20open%20reading%20frame%3B%20unlikely%20to%20encode%20a%20functional%20protein%2C%20based%20on%20available%20experimental%20and%20comparative%20sequence%20data%3B%20completely%20contained%20within%20the%20verified%20gene%20GRS1%3B%20identified%20by%20expression%20profiling%20and%20mass%20spectrometry" ; "display=Dubious%20open%20reading%20frame" ; "dbxref=SGD:S000028815" ; "orf_classification=Dubious
chrII	SGD	CDS	482326	482484	.	-	0	Parent=YBR121C-A_mRNA" ; "Name=YBR121C-A_CDS" ; "orf_classification=Dubious
chrII	SGD	mRNA	482326	482484	.	-	.	ID "YBR121C-A_mRNA" ; "Name=YBR121C-A_mRNA" ; "Parent=YBR121C-A
chrII	SGD	gene	483970	484503	.	-	.	ID "YBR122C" ; "Name=YBR122C" ; "gene=MRPL36" ; "Alias=MRPL36,mitochondrial%2054S%20ribosomal%20protein%20YmL36" ; "Ontology_term=GO:0003735,GO:0005739,GO:0005762,GO:0032543" ; "Note=Mitochondrial%20ribosomal%20protein%20of%20the%20large%20subunit%3B%20overproduction%20suppresses%20mutations%20in%20the%20COX2%20leader%20peptide-encoding%20region" ; "display=Mitochondrial%20ribosomal%20protein%20of%20the%20large%20subunit" ; "dbxref=SGD:S000000326" ; "orf_classification=Verified
chrII	SGD	CDS	483970	484503	.	-	0	Parent=YBR122C_mRNA" ; "Name=YBR122C_CDS" ; "orf_classification=Verified
chrII	SGD	mRNA	483970	484503	.	-	.	ID "YBR122C_mRNA" ; "Name=YBR122C_mRNA" ; "Parent=YBR122C
chrII	SGD	gene	484742	486691	.	-	.	ID "YBR123C" ; "Name=YBR123C" ; "gene=TFC1" ; "Alias=TFC1" ; "Ontology_term=GO:0000127,GO:0001002,GO:0001003,GO:0001005,GO:0001008,GO:0001009,GO:0001041,GO:0008301,GO:0042791" ; "Note=Subunit%20of%20RNA%20polymerase%20III%20transcription%20initiation%20factor%20complex%3B%20one%20of%20six%20subunits%20of%20the%20RNA%20polymerase%20III%20transcription%20initiation%20factor%20complex%20%28TFIIIC%29%3B%20part%20of%20the%20TauA%20globular%20domain%20of%20TFIIIC%20that%20binds%20DNA%20at%20the%20BoxA%20promoter%20sites%20of%20tRNA%20and%20similar%20genes%3B%20human%20homolog%20is%20TFIIIC-63" ; "display=Subunit%20of%20RNA%20polymerase%20III%20transcription%20initiation%20factor%20complex" ; "dbxref=SGD:S000000327" ; "orf_classification=Verified
chrII	SGD	CDS	484742	486691	.	-	0	Parent=YBR123C_mRNA" ; "Name=YBR123C_CDS" ; "orf_classification=Verified
chrII	SGD	mRNA	484742	486691	.	-	.	ID "YBR123C_mRNA" ; "Name=YBR123C_mRNA" ; "Parent=YBR123C
chrII	SGD	gene	486507	486866	.	+	.	ID "YBR124W" ; "Name=YBR124W" ; "Ontology_term=GO:0003674,GO:0005575,GO:0008150" ; "Note=Putative%20protein%20of%20unknown%20function" ; "display=Putative%20protein%20of%20unknown%20function" ; "dbxref=SGD:S000000328" ; "orf_classification=Dubious
chrII	SGD	CDS	486507	486866	.	+	0	Parent=YBR124W_mRNA" ; "Name=YBR124W_CDS" ; "orf_classification=Dubious
chrII	SGD	mRNA	486507	486866	.	+	.	ID "YBR124W_mRNA" ; "Name=YBR124W_mRNA" ; "Parent=YBR124W
chrII	SGD	ARS	486707	486954	.	.	.	ID "ARS216" ; "Name=ARS216" ; "Alias=ARSII-487" ; "Note=Autonomously%20Replicating%20Sequence" ; "display=Autonomously%20Replicating%20Sequence" ; "dbxref=SGD:S000118350
chrII	SGD	gene	487199	488380	.	-	.	ID "YBR125C" ; "Name=YBR125C" ; "gene=PTC4" ; "Alias=PTC4,GCT1,type%202C%20protein%20phosphatase%20PTC4" ; "Ontology_term=GO:0004722,GO:0005737,GO:0006470" ; "Note=Cytoplasmic%20type%202C%20protein%20phosphatase%20%28PP2C%29%3B%20identified%20as%20a%20high-copy%20number%20suppressor%20of%20cnb1%20mpk1%20synthetic%20lethality%3B%20overexpression%20decreases%20high-osmolarity%20induced%20Hog1p%20phosphorylation%20and%20kinase%20activity" ; "display=Cytoplasmic%20type%202C%20protein%20phosphatase%20%28PP2C%29" ; "dbxref=SGD:S000000329" ; "orf_classification=Verified
chrII	SGD	CDS	487199	488380	.	-	0	Parent=YBR125C_mRNA" ; "Name=YBR125C_CDS" ; "orf_classification=Verified
chrII	SGD	mRNA	487199	488380	.	-	.	ID "YBR125C_mRNA" ; "Name=YBR125C_mRNA" ; "Parent=YBR125C
chrII	SGD	gene	488905	490392	.	-	.	ID "YBR126C" ; "Name=YBR126C" ; "gene=TPS1" ; "Alias=TPS1,BYP1,CIF1,FDP1,GGS1,GLC6,TSS1,alpha,alpha-trehalose-phosphate%20synthase%20%28UDP-forming%29%20TPS1" ; "Ontology_term=GO:0003825,GO:0005737,GO:0005946,GO:0005992,GO:0034599,GO:0034605,GO:0044262" ; "Note=Synthase%20subunit%20of%20trehalose-6-P%20synthase%2Fphosphatase%20complex%3B%20synthesizes%20the%20storage%20carbohydrate%20trehalose%3B%20also%20found%20in%20a%20monomeric%20form%3B%20expression%20is%20induced%20by%20the%20stress%20response%20and%20repressed%20by%20the%20Ras-cAMP%20pathway%3B%20protein%20abundance%20increases%20in%20response%20to%20DNA%20replication%20stress%20and%20in%20response%20to%20prolonged%20exposure%20to%20boric%20acid" ; "display=Synthase%20subunit%20of%20trehalose-6-P%20synthase%2Fphosphatase%20complex" ; "dbxref=SGD:S000000330" ; "orf_classification=Verified
chrII	SGD	CDS	488905	490392	.	-	0	Parent=YBR126C_mRNA" ; "Name=YBR126C_CDS" ; "orf_classification=Verified
chrII	SGD	mRNA	488905	490392	.	-	.	ID "YBR126C_mRNA" ; "Name=YBR126C_mRNA" ; "Parent=YBR126C
chrII	SGD	gene	490850	491056	.	+	.	ID "YBR126W-A" ; "Name=YBR126W-A" ; "Ontology_term=GO:0003674,GO:0005575,GO:0008150" ; "Note=Protein%20of%20unknown%20function%3B%20identified%20by%20gene-trapping%2C%20microarray%20analysis%2C%20and%20genome-wide%20homology%20searches%3B%20mRNA%20identified%20as%20translated%20by%20ribosome%20profiling%20data%3B%20partially%20overlaps%20the%20dubious%20ORF%20YBR126W-B" ; "display=Protein%20of%20unknown%20function" ; "dbxref=SGD:S000028600" ; "orf_classification=Uncharacterized
chrII	SGD	CDS	490850	491056	.	+	0	Parent=YBR126W-A_mRNA" ; "Name=YBR126W-A_CDS" ; "orf_classification=Uncharacterized
chrII	SGD	mRNA	490850	491056	.	+	.	ID "YBR126W-A_mRNA" ; "Name=YBR126W-A_mRNA" ; "Parent=YBR126W-A
chrII	SGD	gene	490927	491070	.	+	.	ID "YBR126W-B" ; "Name=YBR126W-B" ; "Ontology_term=GO:0003674,GO:0005575,GO:0008150" ; "Note=Dubious%20open%20reading%20frame%3B%20unlikely%20to%20encode%20a%20functional%20protein%2C%20based%20on%20available%20experimental%20and%20comparative%20sequence%20data%3B%20partially%20overlaps%20the%20dubious%20ORF%20YBR126W-A%3B%20identified%20by%20SAGE" ; "display=Dubious%20open%20reading%20frame" ; "dbxref=SGD:S000028738" ; "orf_classification=Dubious
chrII	SGD	CDS	490927	491070	.	+	0	Parent=YBR126W-B_mRNA" ; "Name=YBR126W-B_CDS" ; "orf_classification=Dubious
chrII	SGD	mRNA	490927	491070	.	+	.	ID "YBR126W-B_mRNA" ; "Name=YBR126W-B_mRNA" ; "Parent=YBR126W-B
chrII	SGD	gene	491269	492822	.	-	.	ID "YBR127C" ; "Name=YBR127C" ; "gene=VMA2" ; "Alias=VMA2,ATPSV,H%28%2B%29-transporting%20V1%20sector%20ATPase%20subunit%20B,VAT2" ; "Ontology_term=GO:0000221,GO:0000329,GO:0005737,GO:0006874,GO:0007035,GO:0016021,GO:0046961,GO:0055085,GO:1902906" ; "Note=Subunit%20B%20of%20V1%20peripheral%20membrane%20domain%20of%20vacuolar%20H%2B-ATPase%3B%20an%20electrogenic%20proton%20pump%20found%20throughout%20the%20endomembrane%20system%3B%20contains%20nucleotide%20binding%20sites%3B%20also%20detected%20in%20the%20cytoplasm%3B%20protein%20abundance%20increases%20in%20response%20to%20DNA%20replication%20stress" ; "display=Subunit%20B%20of%20V1%20peripheral%20membrane%20domain%20of%20vacuolar%20H%2B-ATPase" ; "dbxref=SGD:S000000331" ; "orf_classification=Verified
chrII	SGD	CDS	491269	492822	.	-	0	Parent=YBR127C_mRNA" ; "Name=YBR127C_CDS" ; "orf_classification=Verified
chrII	SGD	mRNA	491269	492822	.	-	.	ID "YBR127C_mRNA" ; "Name=YBR127C_mRNA" ; "Parent=YBR127C
chrII	SGD	gene	493081	494115	.	-	.	ID "YBR128C" ; "Name=YBR128C" ; "gene=ATG14" ; "Alias=ATG14,APG14,CVT12" ; "Ontology_term=GO:0000329,GO:0000407,GO:0003674,GO:0016236,GO:0019898,GO:0030242,GO:0032258,GO:0034271,GO:0034727" ; "Note=Autophagy-specific%20subunit%20of%20phosphatidylinositol%203-kinase%20complex%20I%3B%20Atg14p%20targets%20complex%20I%20to%20the%20phagophore%20assembly%20site%20%28PAS%29%3B%20required%20for%20localizing%20additional%20ATG%20proteins%20to%20the%20PAS%3B%20required%20for%20overflow%20degradation%20of%20misfolded%20proteins%20when%20ERAD%20is%20saturated%3B%20homolog%20of%20human%20Barkor%3B%20other%20members%20are%20Vps34%2C%20Vps15%2C%20and%20Vps30p" ; "display=Autophagy-specific%20subunit%20of%20phosphatidylinositol%203-kinase%20complex%20I" ; "dbxref=SGD:S000000332" ; "orf_classification=Verified
chrII	SGD	CDS	493081	494115	.	-	0	Parent=YBR128C_mRNA" ; "Name=YBR128C_CDS" ; "orf_classification=Verified
chrII	SGD	mRNA	493081	494115	.	-	.	ID "YBR128C_mRNA" ; "Name=YBR128C_mRNA" ; "Parent=YBR128C
chrII	SGD	gene	494353	495339	.	-	.	ID "YBR129C" ; "Name=YBR129C" ; "gene=OPY1" ; "Alias=OPY1" ; "Ontology_term=GO:0003674,GO:0005737,GO:0005739,GO:0008150" ; "Note=Protein%20of%20unknown%20function%3B%20overproduction%20blocks%20cell%20cycle%20arrest%20in%20the%20presence%20of%20mating%20pheromone%3B%20the%20authentic%2C%20non-tagged%20protein%20is%20detected%20in%20highly%20purified%20mitochondria%20in%20high-throughput%20studies" ; "display=Protein%20of%20unknown%20function" ; "dbxref=SGD:S000000333" ; "orf_classification=Verified
chrII	SGD	CDS	494353	495339	.	-	0	Parent=YBR129C_mRNA" ; "Name=YBR129C_CDS" ; "orf_classification=Verified
chrII	SGD	mRNA	494353	495339	.	-	.	ID "YBR129C_mRNA" ; "Name=YBR129C_mRNA" ; "Parent=YBR129C
chrII	SGD	gene	495592	496869	.	-	.	ID "YBR130C" ; "Name=YBR130C" ; "gene=SHE3" ; "Alias=SHE3" ; "Ontology_term=GO:0003729,GO:0005737,GO:0005934,GO:0007533,GO:0008298,GO:0048309" ; "Note=Protein%20adaptor%20between%20Myo4p%20and%20the%20She2p-mRNA%20complex%3B%20part%20of%20the%20mRNA%20localization%20machinery%20that%20restricts%20accumulation%20of%20certain%20proteins%20to%20the%20bud%3B%20also%20required%20for%20cortical%20ER%20inheritance" ; "display=Protein%20adaptor%20between%20Myo4p%20and%20the%20She2p-mRNA%20complex" ; "dbxref=SGD:S000000334" ; "orf_classification=Verified
chrII	SGD	CDS	495592	496869	.	-	0	Parent=YBR130C_mRNA" ; "Name=YBR130C_CDS" ; "orf_classification=Verified
chrII	SGD	mRNA	495592	496869	.	-	.	ID "YBR130C_mRNA" ; "Name=YBR130C_mRNA" ; "Parent=YBR130C
chrII	SGD	gene	497163	499277	.	+	.	ID "YBR131W" ; "Name=YBR131W" ; "gene=CCZ1" ; "Alias=CCZ1,CVT16" ; "Ontology_term=GO:0000046,GO:0005085,GO:0006623,GO:0006914,GO:0007034,GO:0035658,GO:0048278" ; "Note=Protein%20involved%20in%20vacuolar%20assembly%3B%20essential%20for%20autophagy%20and%20the%20cytoplasm-to-vacuole%20pathway" ; "display=Protein%20involved%20in%20vacuolar%20assembly" ; "dbxref=SGD:S000000335" ; "orf_classification=Verified
chrII	SGD	CDS	497163	499277	.	+	0	Parent=YBR131W_mRNA" ; "Name=YBR131W_CDS" ; "orf_classification=Verified
chrII	SGD	mRNA	497163	499277	.	+	.	ID "YBR131W_mRNA" ; "Name=YBR131W_mRNA" ; "Parent=YBR131W
chrII	SGD	gene	497650	497739	.	-	.	ID "YBR131C-A" ; "Name=YBR131C-A" ; "Ontology_term=GO:0003674,GO:0005575,GO:0008150" ; "Note=Dubious%20open%20reading%20frame%3B%20unlikely%20to%20encode%20a%20functional%20protein%2C%20based%20on%20available%20experimental%20and%20comparative%20sequence%20data%3B%20partially%20overlaps%20the%20verified%20ORF%20YBR131W%3B%20identified%20by%20gene-trapping%2C%20microarray%20analysis%2C%20and%20genome-wide%20homology%20searches" ; "display=Dubious%20open%20reading%20frame" ; "dbxref=SGD:S000028601" ; "orf_classification=Dubious
chrII	SGD	CDS	497650	497739	.	-	0	Parent=YBR131C-A_mRNA" ; "Name=YBR131C-A_CDS" ; "orf_classification=Dubious
chrII	SGD	mRNA	497650	497739	.	-	.	ID "YBR131C-A_mRNA" ; "Name=YBR131C-A_mRNA" ; "Parent=YBR131C-A
chrII	SGD	gene	499652	501442	.	-	.	ID "YBR132C" ; "Name=YBR132C" ; "gene=AGP2" ; "Alias=AGP2" ; "Ontology_term=GO:0000329,GO:0003674,GO:0005789,GO:0005887,GO:0015203,GO:0016021,GO:1902269,GO:1902274" ; "Note=Plasma%20membrane%20regulator%20of%20polyamine%20and%20carnitine%20transport%3B%20has%20similarity%20to%20transporters%20but%20lacks%20transport%20activity%3B%20may%20act%20as%20a%20sensor%20that%20transduces%20environmental%20signals%3B%20has%20a%20positive%20or%20negative%20regulatory%20effect%20on%20transcription%20of%20many%20transporter%20genes" ; "display=Plasma%20membrane%20regulator%20of%20polyamine%20and%20carnitine%20transport" ; "dbxref=SGD:S000000336" ; "orf_classification=Verified
chrII	SGD	CDS	499652	501442	.	-	0	Parent=YBR132C_mRNA" ; "Name=YBR132C_CDS" ; "orf_classification=Verified
chrII	SGD	mRNA	499652	501442	.	-	.	ID "YBR132C_mRNA" ; "Name=YBR132C_mRNA" ; "Parent=YBR132C
chrII	SGD	gene	501804	504287	.	-	.	ID "YBR133C" ; "Name=YBR133C" ; "gene=HSL7" ; "Alias=HSL7" ; "Ontology_term=GO:0000086,GO:0005737,GO:0005935,GO:0032174,GO:0035241,GO:0035243,GO:0044257,GO:0051726" ; "Note=Protein%20arginine%20N-methyltransferase%3B%20exhibits%20septin%20and%20Hsl1p-dependent%20bud%20neck%20localization%20and%20periodic%20Hsl1p-dependent%20phosphorylation%3B%20required%20along%20with%20Hsl1p%20for%20bud%20neck%20recruitment%2C%20phosphorylation%2C%20and%20degradation%20of%20Swe1p%3B%20relocalizes%20away%20from%20bud%20neck%20upon%20DNA%20replication%20stress" ; "display=Protein%20arginine%20N-methyltransferase" ; "dbxref=SGD:S000000337" ; "orf_classification=Verified
chrII	SGD	CDS	501804	504287	.	-	0	Parent=YBR133C_mRNA" ; "Name=YBR133C_CDS" ; "orf_classification=Verified
chrII	SGD	mRNA	501804	504287	.	-	.	ID "YBR133C_mRNA" ; "Name=YBR133C_mRNA" ; "Parent=YBR133C
chrII	SGD	gene	504243	504644	.	+	.	ID "YBR134W" ; "Name=YBR134W" ; "Ontology_term=GO:0003674,GO:0005575,GO:0008150" ; "Note=Dubious%20open%20reading%20frame%3B%20unlikely%20to%20encode%20a%20functional%20protein%2C%20based%20on%20available%20experimental%20and%20comparative%20sequence%20data" ; "display=Dubious%20open%20reading%20frame" ; "dbxref=SGD:S000000338" ; "orf_classification=Dubious
chrII	SGD	CDS	504243	504644	.	+	0	Parent=YBR134W_mRNA" ; "Name=YBR134W_CDS" ; "orf_classification=Dubious
chrII	SGD	mRNA	504243	504644	.	+	.	ID "YBR134W_mRNA" ; "Name=YBR134W_mRNA" ; "Parent=YBR134W
chrII	SGD	gene	504854	505306	.	+	.	ID "YBR135W" ; "Name=YBR135W" ; "gene=CKS1" ; "Alias=CKS1" ; "Ontology_term=GO:0000307,GO:0005634,GO:0005737,GO:0006338,GO:0006351,GO:0007346,GO:0030295,GO:0042393,GO:0043130,GO:0045893" ; "Note=Cyclin-dependent%20protein%20kinase%20regulatory%20subunit%20and%20adaptor%3B%20interacts%20with%20Cdc28p%28Cdk1p%29%3B%20required%20for%20G1%2FS%20and%20G2%2FM%20phase%20transitions%20and%20budding%3B%20mediates%20the%20phosphorylation%20and%20degradation%20of%20Sic1p%3B%20modulates%20proteolysis%20of%20M-phase%20targets%20through%20interactions%20with%20the%20proteasome%3B%20role%20in%20transcriptional%20regulation%2C%20recruiting%20proteasomal%20subunits%20to%20target%20gene%20promoters" ; "display=Cyclin-dependent%20protein%20kinase%20regulatory%20subunit%20and%20adaptor" ; "dbxref=SGD:S000000339" ; "orf_classification=Verified
chrII	SGD	CDS	504854	505306	.	+	0	Parent=YBR135W_mRNA" ; "Name=YBR135W_CDS" ; "orf_classification=Verified
chrII	SGD	mRNA	504854	505306	.	+	.	ID "YBR135W_mRNA" ; "Name=YBR135W_mRNA" ; "Parent=YBR135W
chrII	SGD	gene	505668	512774	.	+	.	ID "YBR136W" ; "Name=YBR136W" ; "gene=MEC1" ; "Alias=MEC1,ESR1,RAD31,SAD3" ; "Ontology_term=GO:0000722,GO:0000723,GO:0004672,GO:0005634,GO:0005739,GO:0006139,GO:0006260,GO:0006310,GO:0006975,GO:0007131,GO:0016572" ; "Note=Genome%20integrity%20checkpoint%20protein%20and%20PI%20kinase%20superfamily%20member%3B%20Mec1p%20and%20Dun1p%20function%20in%20same%20pathway%20to%20regulate%20dNTP%20pools%20and%20telomere%20length%3B%20signal%20transducer%20required%20for%20cell%20cycle%20arrest%20and%20transcriptional%20responses%20to%20damaged%20or%20unreplicated%20DNA%3B%20regulates%20P-body%20formation%20due%20to%20replication%20stress%3B%20promotes%20interhomolog%20recombination%20by%20phosphorylating%20the%20axial%20element%20protein%20Hop1p%3B%20associates%20with%20shortened%2C%20dysfunctional%20telomeres" ; "display=Genome%20integrity%20checkpoint%20protein%20and%20PI%20kinase%20superfamily%20member" ; "dbxref=SGD:S000000340" ; "orf_classification=Verified
chrII	SGD	CDS	505668	512774	.	+	0	Parent=YBR136W_mRNA" ; "Name=YBR136W_CDS" ; "orf_classification=Verified
chrII	SGD	mRNA	505668	512774	.	+	.	ID "YBR136W_mRNA" ; "Name=YBR136W_mRNA" ; "Parent=YBR136W
chrII	SGD	gene	513044	513583	.	+	.	ID "YBR137W" ; "Name=YBR137W" ; "Ontology_term=GO:0003674,GO:0005737,GO:0008150,GO:0072380" ; "Note=Protein%20of%20unknown%20function%3B%20localized%20to%20the%20cytoplasm%3B%20binds%20to%20Replication%20Protein%20A%20%28RPA%29%3B%20also%20interacts%20with%20Sgt2p%3B%20YBR137W%20is%20not%20an%20essential%20gene" ; "display=Protein%20of%20unknown%20function" ; "dbxref=SGD:S000000341" ; "orf_classification=Verified
chrII	SGD	CDS	513044	513583	.	+	0	Parent=YBR137W_mRNA" ; "Name=YBR137W_CDS" ; "orf_classification=Verified
chrII	SGD	mRNA	513044	513583	.	+	.	ID "YBR137W_mRNA" ; "Name=YBR137W_mRNA" ; "Parent=YBR137W
chrII	SGD	gene	513762	515336	.	-	.	ID "YBR138C" ; "Name=YBR138C" ; "Alias=HDR1" ; "Ontology_term=GO:0003674,GO:0005737,GO:0008150" ; "Note=Cytoplasmic%20protein%20of%20unknown%20function%3B%20APCC%28Cdh1%29%20substrate%3B%20potentially%20phosphorylated%20by%20Cdc28p%3B%20YBR138C%20is%20not%20an%20essential%20gene" ; "display=Cytoplasmic%20protein%20of%20unknown%20function" ; "dbxref=SGD:S000000342" ; "orf_classification=Uncharacterized
chrII	SGD	CDS	513762	515336	.	-	0	Parent=YBR138C_mRNA" ; "Name=YBR138C_CDS" ; "orf_classification=Uncharacterized
chrII	SGD	mRNA	513762	515336	.	-	.	ID "YBR138C_mRNA" ; "Name=YBR138C_mRNA" ; "Parent=YBR138C
chrII	SGD	gene	515664	517190	.	+	.	ID "YBR139W" ; "Name=YBR139W" ; "Alias=carboxypeptidase%20C" ; "Ontology_term=GO:0000324,GO:0004185,GO:0017171,GO:0046938" ; "Note=Putative%20serine%20type%20carboxypeptidase%3B%20role%20in%20phytochelatin%20synthesis%3B%20green%20fluorescent%20protein%20%28GFP%29-fusion%20protein%20localizes%20to%20the%20vacuole%3B%20expression%20induced%20by%20nitrogen%20limitation%20in%20a%20GLN3%2C%20GAT1-independent%20manner" ; "display=Putative%20serine%20type%20carboxypeptidase" ; "dbxref=SGD:S000000343" ; "orf_classification=Verified
chrII	SGD	CDS	515664	517190	.	+	0	Parent=YBR139W_mRNA" ; "Name=YBR139W_CDS" ; "orf_classification=Verified
chrII	SGD	mRNA	515664	517190	.	+	.	ID "YBR139W_mRNA" ; "Name=YBR139W_mRNA" ; "Parent=YBR139W
chrII	SGD	gene	517350	526628	.	-	.	ID "YBR140C" ; "Name=YBR140C" ; "gene=IRA1" ; "Alias=IRA1,GLC1,PPD1" ; "Ontology_term=GO:0005099,GO:0005739,GO:0016020,GO:0016021,GO:0030818,GO:0032320,GO:0045761,GO:0046580" ; "Note=GTPase-activating%20protein%3B%20negatively%20regulates%20RAS%20by%20converting%20it%20from%20the%20GTP-%20to%20the%20GDP-bound%20inactive%20form%2C%20required%20for%20reducing%20cAMP%20levels%20under%20nutrient%20limiting%20conditions%2C%20mediates%20membrane%20association%20of%20adenylate%20cyclase%3B%20mutations%20cause%20catalase%20T%20deficiency%2C%20defective%20glycogen%20synthesis%20and%20defective%20trehalose%20accumulation%3B%20IRA1%20has%20a%20paralog%2C%20IRA2%2C%20that%20arose%20from%20the%20whole%20genome%20duplication" ; "display=GTPase-activating%20protein" ; "dbxref=SGD:S000000344" ; "orf_classification=Verified
chrII	SGD	CDS	517350	526628	.	-	0	Parent=YBR140C_mRNA" ; "Name=YBR140C_CDS" ; "orf_classification=Verified
chrII	SGD	mRNA	517350	526628	.	-	.	ID "YBR140C_mRNA" ; "Name=YBR140C_mRNA" ; "Parent=YBR140C
chrII	SGD	gene	527025	528038	.	-	.	ID "YBR141C" ; "Name=YBR141C" ; "gene=BMT2" ; "Alias=BMT2" ; "Ontology_term=GO:0005730,GO:0008150,GO:0008757,GO:0016433" ; "Note=Nucleolar%20S-adenosylmethionine-dependent%20rRNA%20methyltransferase%3B%20methylates%20adenine%20%28m1A%29%20of%20the%20large%20subunit%20%28LSU%29%20rRNA%20at%20position%202142%3B%20belongs%20to%20Rossmann%20fold%20superfamily%3B%20green%20fluorescent%20protein%20%28GFP%29-fusion%20protein%20localizes%20to%20the%20nucleolus%3B%20YBR141C%20is%20not%20an%20essential%20gene" ; "display=Nucleolar%20S-adenosylmethionine-dependent%20rRNA%20methyltransferase" ; "dbxref=SGD:S000000345" ; "orf_classification=Verified
chrII	SGD	CDS	527025	528038	.	-	0	Parent=YBR141C_mRNA" ; "Name=YBR141C_CDS" ; "orf_classification=Verified
chrII	SGD	mRNA	527025	528038	.	-	.	ID "YBR141C_mRNA" ; "Name=YBR141C_mRNA" ; "Parent=YBR141C
chrII	SGD	gene	527167	527262	.	+	.	ID "YBR141W-A" ; "Name=YBR141W-A" ; "Ontology_term=GO:0003674,GO:0005575,GO:0008150" ; "Note=Dubious%20open%20reading%20frame%3B%20unlikely%20to%20encode%20a%20functional%20protein%2C%20based%20on%20available%20experimental%20and%20comparative%20sequence%20data%3B%20overlaps%20the%20uncharacterized%20ORF%20YBR141C%3B%20identified%20by%20gene-trapping%2C%20microarray%20analysis%2C%20and%20genome-wide%20homology%20searching" ; "display=Dubious%20open%20reading%20frame" ; "dbxref=SGD:S000028602" ; "orf_classification=Dubious
chrII	SGD	CDS	527167	527262	.	+	0	Parent=YBR141W-A_mRNA" ; "Name=YBR141W-A_CDS" ; "orf_classification=Dubious
chrII	SGD	mRNA	527167	527262	.	+	.	ID "YBR141W-A_mRNA" ; "Name=YBR141W-A_mRNA" ; "Parent=YBR141W-A
chrII	SGD	gene	528317	530638	.	+	.	ID "YBR142W" ; "Name=YBR142W" ; "gene=MAK5" ; "Alias=MAK5" ; "Ontology_term=GO:0000463,GO:0000466,GO:0004004,GO:0005730,GO:0042273" ; "Note=Essential%20nucleolar%20protein%3B%20putative%20DEAD-box%20RNA%20helicase%20required%20for%20maintenance%20of%20M1%20dsRNA%20virus%3B%20involved%20in%20biogenesis%20of%20large%20%2860S%29%20ribosomal%20subunits" ; "display=Essential%20nucleolar%20protein" ; "dbxref=SGD:S000000346" ; "orf_classification=Verified
chrII	SGD	CDS	528317	530638	.	+	0	Parent=YBR142W_mRNA" ; "Name=YBR142W_CDS" ; "orf_classification=Verified
chrII	SGD	mRNA	528317	530638	.	+	.	ID "YBR142W_mRNA" ; "Name=YBR142W_mRNA" ; "Parent=YBR142W
chrII	landmark	region	530869	532182	.	-	.	ID "SUP45
chrII	SGD	gene	530869	532182	.	-	.	ID "YBR143C" ; "Name=YBR143C" ; "gene=SUP45" ; "Alias=SUP45,SAL4,SUP1,SUP47,translation%20termination%20factor%20eRF1" ; "Ontology_term=GO:0003747,GO:0005829,GO:0006353,GO:0006415,GO:0010494,GO:0016149,GO:0018444" ; "Note=Polypeptide%20release%20factor%20%28eRF1%29%20in%20translation%20termination%3B%20mutant%20form%20acts%20as%20a%20recessive%20omnipotent%20suppressor%3B%20methylated%20by%20Mtq2p-Trm112p%20in%20ternary%20complex%20eRF1-eRF3-GTP%3B%20mutation%20of%20methylation%20site%20confers%20resistance%20to%20zymocin%3B%20has%20a%20role%20in%20cytokinesis%20through%20interaction%20with%20Mlc1p" ; "display=Polypeptide%20release%20factor%20%28eRF1%29%20in%20translation%20termination" ; "dbxref=SGD:S000000347" ; "orf_classification=Verified
chrII	SGD	CDS	530869	532182	.	-	0	Parent=YBR143C_mRNA" ; "Name=YBR143C_CDS" ; "orf_classification=Verified
chrII	SGD	mRNA	530869	532182	.	-	.	ID "YBR143C_mRNA" ; "Name=YBR143C_mRNA" ; "Parent=YBR143C
chrII	SGD	gene	533235	533549	.	-	.	ID "YBR144C" ; "Name=YBR144C" ; "Ontology_term=GO:0003674,GO:0005575,GO:0008150" ; "Note=Dubious%20open%20reading%20frame%3B%20unlikely%20to%20encode%20a%20functional%20protein%2C%20based%20on%20available%20experimental%20and%20comparative%20sequence%20data%3B%20YBR144C%20is%20not%20an%20essential%20gene" ; "display=Dubious%20open%20reading%20frame" ; "dbxref=SGD:S000000348" ; "orf_classification=Dubious
chrII	SGD	CDS	533235	533549	.	-	0	Parent=YBR144C_mRNA" ; "Name=YBR144C_CDS" ; "orf_classification=Dubious
chrII	SGD	mRNA	533235	533549	.	-	.	ID "YBR144C_mRNA" ; "Name=YBR144C_mRNA" ; "Parent=YBR144C
chrII	SGD	gene	533762	534817	.	+	.	ID "YBR145W" ; "Name=YBR145W" ; "gene=ADH5" ; "Alias=ADH5,alcohol%20dehydrogenase%20ADH5" ; "Ontology_term=GO:0000947,GO:0004022,GO:0005634,GO:0005737,GO:0006116,GO:0043458" ; "Note=Alcohol%20dehydrogenase%20isoenzyme%20V%3B%20involved%20in%20ethanol%20production%3B%20ADH5%20has%20a%20paralog%2C%20ADH1%2C%20that%20arose%20from%20the%20whole%20genome%20duplication" ; "display=Alcohol%20dehydrogenase%20isoenzyme%20V" ; "dbxref=SGD:S000000349" ; "orf_classification=Verified
chrII	SGD	CDS	533762	534817	.	+	0	Parent=YBR145W_mRNA" ; "Name=YBR145W_CDS" ; "orf_classification=Verified
chrII	SGD	mRNA	533762	534817	.	+	.	ID "YBR145W_mRNA" ; "Name=YBR145W_mRNA" ; "Parent=YBR145W
chrII	SGD	gene	535260	536096	.	+	.	ID "YBR146W" ; "Name=YBR146W" ; "gene=MRPS9" ; "Alias=MRPS9,mitochondrial%2037S%20ribosomal%20protein%20MRPS9" ; "Ontology_term=GO:0003735,GO:0005739,GO:0005763,GO:0032543" ; "Note=Mitochondrial%20ribosomal%20protein%20of%20the%20small%20subunit" ; "display=Mitochondrial%20ribosomal%20protein%20of%20the%20small%20subunit" ; "dbxref=SGD:S000000350" ; "orf_classification=Verified
chrII	SGD	CDS	535260	536096	.	+	0	Parent=YBR146W_mRNA" ; "Name=YBR146W_CDS" ; "orf_classification=Verified
chrII	SGD	mRNA	535260	536096	.	+	.	ID "YBR146W_mRNA" ; "Name=YBR146W_mRNA" ; "Parent=YBR146W
chrII	SGD	gene	536575	537465	.	+	.	ID "YBR147W" ; "Name=YBR147W" ; "gene=RTC2" ; "Alias=RTC2,RRT11,YPQ3" ; "Ontology_term=GO:0005739,GO:0015326,GO:0016021,GO:0034488,GO:0071627" ; "Note=Putative%20vacuolar%20membrane%20transporter%20for%20cationic%20amino%20acids%3B%20likely%20contributes%20to%20amino%20acid%20homeostasis%20by%20exporting%20cationic%20amino%20acids%20from%20the%20vacuole%3B%20positive%20regulation%20by%20Lys14p%20suggests%20that%20lysine%20may%20be%20the%20primary%20substrate%3B%20member%20of%20the%20PQ-loop%20family%2C%20with%20seven%20transmembrane%20domains%3B%20similar%20to%20mammalian%20PQLC2%20vacuolar%20transporter%3B%20RTC2%20has%20a%20paralog%2C%20YPQ1%2C%20that%20arose%20from%20the%20whole%20genome%20duplication" ; "display=Putative%20vacuolar%20membrane%20transporter%20for%20cationic%20amino%20acids" ; "dbxref=SGD:S000000351" ; "orf_classification=Verified
chrII	SGD	CDS	536575	537465	.	+	0	Parent=YBR147W_mRNA" ; "Name=YBR147W_CDS" ; "orf_classification=Verified
chrII	SGD	mRNA	536575	537465	.	+	.	ID "YBR147W_mRNA" ; "Name=YBR147W_mRNA" ; "Parent=YBR147W
chrII	SGD	gene	537876	539705	.	+	.	ID "YBR148W" ; "Name=YBR148W" ; "gene=YSW1" ; "Alias=YSW1" ; "Ontology_term=GO:0003674,GO:0005628,GO:0031105,GO:0032120" ; "Note=Protein%20required%20for%20normal%20prospore%20membrane%20formation%3B%20interacts%20with%20Gip1p%2C%20which%20is%20the%20meiosis-specific%20regulatory%20subunit%20of%20the%20Glc7p%20protein%20phosphatase%3B%20expressed%20specifically%20in%20spores%20and%20localizes%20to%20the%20prospore%20membrane%3B%20YSW1%20has%20a%20paralog%2C%20SPO21%2C%20that%20arose%20from%20the%20whole%20genome%20duplication" ; "display=Protein%20required%20for%20normal%20prospore%20membrane%20formation" ; "dbxref=SGD:S000000352" ; "orf_classification=Verified
chrII	SGD	CDS	537876	539705	.	+	0	Parent=YBR148W_mRNA" ; "Name=YBR148W_CDS" ; "orf_classification=Verified
chrII	SGD	mRNA	537876	539705	.	+	.	ID "YBR148W_mRNA" ; "Name=YBR148W_mRNA" ; "Parent=YBR148W
chrII	SGD	gene	539987	541021	.	+	.	ID "YBR149W" ; "Name=YBR149W" ; "gene=ARA1" ; "Alias=ARA1,D-arabinose%201-dehydrogenase%20%28NAD%28P%29%28%2B%29%29%20ARA1" ; "Ontology_term=GO:0004032,GO:0005829,GO:0044262,GO:0045290" ; "Note=NADP%2B%20dependent%20arabinose%20dehydrogenase%3B%20involved%20in%20carbohydrate%20metabolism%3B%20purified%20as%20homodimer%3B%20naturally%20occurs%20with%20a%20N-terminus%20degradation%20product" ; "display=NADP%2B%20dependent%20arabinose%20dehydrogenase" ; "dbxref=SGD:S000000353" ; "orf_classification=Verified
chrII	SGD	CDS	539987	541021	.	+	0	Parent=YBR149W_mRNA" ; "Name=YBR149W_CDS" ; "orf_classification=Verified
chrII	SGD	mRNA	539987	541021	.	+	.	ID "YBR149W_mRNA" ; "Name=YBR149W_mRNA" ; "Parent=YBR149W
chrII	SGD	gene	541209	544493	.	-	.	ID "YBR150C" ; "Name=YBR150C" ; "gene=TBS1" ; "Alias=TBS1" ; "Ontology_term=GO:0005634,GO:0005737,GO:0005739,GO:0008150,GO:0043565" ; "Note=Putative%20protein%20of%20unknown%20function%3B%20the%20authentic%2C%20non-tagged%20protein%20is%20detected%20in%20highly%20purified%20mitochondria%20in%20high-throughput%20studies%3B%20TBS1%20has%20a%20paralog%2C%20HAL9%2C%20that%20arose%20from%20the%20whole%20genome%20duplication" ; "display=Putative%20protein%20of%20unknown%20function" ; "dbxref=SGD:S000000354" ; "orf_classification=Verified
chrII	SGD	CDS	541209	544493	.	-	0	Parent=YBR150C_mRNA" ; "Name=YBR150C_CDS" ; "orf_classification=Verified
chrII	SGD	mRNA	541209	544493	.	-	.	ID "YBR150C_mRNA" ; "Name=YBR150C_mRNA" ; "Parent=YBR150C
chrII	SGD	gene	545028	545978	.	+	.	ID "YBR151W" ; "Name=YBR151W" ; "gene=APD1" ; "Alias=APD1" ; "Ontology_term=GO:0003674,GO:0005634,GO:0005737,GO:0008150" ; "Note=Protein%20of%20unknown%20function%3B%20required%20for%20normal%20localization%20of%20actin%20patches%20and%20for%20normal%20tolerance%20of%20sodium%20ions%20and%20hydrogen%20peroxide%3B%20localizes%20to%20both%20cytoplasm%20and%20nucleus" ; "display=Protein%20of%20unknown%20function" ; "dbxref=SGD:S000000355" ; "orf_classification=Verified
chrII	SGD	CDS	545028	545978	.	+	0	Parent=YBR151W_mRNA" ; "Name=YBR151W_CDS" ; "orf_classification=Verified
chrII	SGD	mRNA	545028	545978	.	+	.	ID "YBR151W_mRNA" ; "Name=YBR151W_mRNA" ; "Parent=YBR151W
chrII	SGD	gene	546376	547251	.	+	.	ID "YBR152W" ; "Name=YBR152W" ; "gene=SPP381" ; "Alias=SPP381" ; "Ontology_term=GO:0000349,GO:0000398,GO:0003674,GO:0005634,GO:0005829,GO:0046540" ; "Note=mRNA%20splicing%20factor%2C%20component%20of%20U4%2FU6.U5%20tri-snRNP%3B%20interacts%20genetically%20and%20physically%20with%20Prp38p%3B%20relocalizes%20to%20the%20cytosol%20in%20response%20to%20hypoxia" ; "display=mRNA%20splicing%20factor%2C%20component%20of%20U4%2FU6.U5%20tri-snRNP" ; "dbxref=SGD:S000000356" ; "orf_classification=Verified
chrII	SGD	CDS	546376	547251	.	+	0	Parent=YBR152W_mRNA" ; "Name=YBR152W_CDS" ; "orf_classification=Verified
chrII	SGD	mRNA	546376	547251	.	+	.	ID "YBR152W_mRNA" ; "Name=YBR152W_mRNA" ; "Parent=YBR152W
chrII	SGD	gene	547460	548194	.	+	.	ID "YBR153W" ; "Name=YBR153W" ; "gene=RIB7" ; "Alias=RIB7" ; "Ontology_term=GO:0005575,GO:0008703,GO:0009231" ; "Note=Diaminohydroxyphoshoribosylaminopyrimidine%20deaminase%3B%20catalyzes%20the%20second%20step%20of%20the%20riboflavin%20biosynthesis%20pathway" ; "display=Diaminohydroxyphoshoribosylaminopyrimidine%20deaminase" ; "dbxref=SGD:S000000357" ; "orf_classification=Verified
chrII	SGD	CDS	547460	548194	.	+	0	Parent=YBR153W_mRNA" ; "Name=YBR153W_CDS" ; "orf_classification=Verified
chrII	SGD	mRNA	547460	548194	.	+	.	ID "YBR153W_mRNA" ; "Name=YBR153W_mRNA" ; "Parent=YBR153W
chrII	SGD	gene	548362	549009	.	-	.	ID "YBR154C" ; "Name=YBR154C" ; "gene=RPB5" ; "Alias=RPB5,DNA-directed%20RNA%20polymerase%20core%20subunit%20RPB5" ; "Ontology_term=GO:0001054,GO:0001055,GO:0001056,GO:0003968,GO:0005665,GO:0005666,GO:0005736,GO:0006360,GO:0006366,GO:0006383,GO:0042797" ; "Note=RNA%20polymerase%20subunit%20ABC27%3B%20common%20to%20RNA%20polymerases%20I%2C%20II%2C%20and%20III%3B%20contacts%20DNA%20and%20affects%20transactivation" ; "display=RNA%20polymerase%20subunit%20ABC27" ; "dbxref=SGD:S000000358" ; "orf_classification=Verified
chrII	SGD	CDS	548362	549009	.	-	0	Parent=YBR154C_mRNA" ; "Name=YBR154C_CDS" ; "orf_classification=Verified
chrII	SGD	mRNA	548362	549009	.	-	.	ID "YBR154C_mRNA" ; "Name=YBR154C_mRNA" ; "Parent=YBR154C
chrII	SGD	gene	549771	550928	.	+	.	ID "YBR155W" ; "Name=YBR155W" ; "gene=CNS1" ; "Alias=CNS1" ; "Ontology_term=GO:0005737,GO:0006457,GO:0030544,GO:0051879" ; "Note=TPR-containing%20co-chaperone%3B%20binds%20both%20Hsp82p%20%28Hsp90%29%20and%20Ssa1p%20%28Hsp70%29%20and%20stimulates%20the%20ATPase%20activity%20of%20SSA1%2C%20ts%20mutants%20reduce%20Hsp82p%20function%20while%20over%20expression%20suppresses%20the%20phenotypes%20of%20an%20HSP82%20ts%20allele%20and%20a%20cpr7%20deletion" ; "display=TPR-containing%20co-chaperone" ; "dbxref=SGD:S000000359" ; "orf_classification=Verified
chrII	SGD	CDS	549771	550928	.	+	0	Parent=YBR155W_mRNA" ; "Name=YBR155W_CDS" ; "orf_classification=Verified
chrII	SGD	mRNA	549771	550928	.	+	.	ID "YBR155W_mRNA" ; "Name=YBR155W_mRNA" ; "Parent=YBR155W
chrII	SGD	gene	551104	553200	.	-	.	ID "YBR156C" ; "Name=YBR156C" ; "gene=SLI15" ; "Alias=SLI15" ; "Ontology_term=GO:0005828,GO:0005876,GO:0006468,GO:0007059,GO:0030295,GO:0032133,GO:0032465,GO:0051233" ; "Note=Subunit%20of%20the%20conserved%20chromosomal%20passenger%20complex%20%28CPC%29%3B%20complex%20regulates%20kinetochore-microtubule%20attachments%2C%20activation%20of%20the%20spindle%20tension%20checkpoint%2C%20and%20mitotic%20spindle%20disassembly%3B%20other%20complex%20members%20are%20Ipl1p%2C%20Bir1p%2C%20and%20Nbl1p" ; "display=Subunit%20of%20the%20conserved%20chromosomal%20passenger%20complex%20%28CPC%29" ; "dbxref=SGD:S000000360" ; "orf_classification=Verified
chrII	SGD	CDS	551104	553200	.	-	0	Parent=YBR156C_mRNA" ; "Name=YBR156C_CDS" ; "orf_classification=Verified
chrII	SGD	mRNA	551104	553200	.	-	.	ID "YBR156C_mRNA" ; "Name=YBR156C_mRNA" ; "Parent=YBR156C
chrII	SGD	gene	553543	554310	.	-	.	ID "YBR157C" ; "Name=YBR157C" ; "gene=ICS2" ; "Alias=ICS2" ; "Ontology_term=GO:0003674,GO:0005575,GO:0008150" ; "Note=Protein%20of%20unknown%20function%3B%20null%20mutation%20does%20not%20confer%20any%20obvious%20defects%20in%20growth%2C%20spore%20germination%2C%20viability%2C%20or%20carbohydrate%20utilization" ; "display=Protein%20of%20unknown%20function" ; "dbxref=SGD:S000000361" ; "orf_classification=Verified
chrII	SGD	CDS	553543	554310	.	-	0	Parent=YBR157C_mRNA" ; "Name=YBR157C_CDS" ; "orf_classification=Verified
chrII	SGD	mRNA	553543	554310	.	-	.	ID "YBR157C_mRNA" ; "Name=YBR157C_mRNA" ; "Parent=YBR157C
chrII	SGD	gene	556549	558198	.	+	.	ID "YBR158W" ; "Name=YBR158W" ; "gene=AMN1" ; "Alias=AMN1,CST13,ICS4" ; "Ontology_term=GO:0001100,GO:0005515,GO:0005634,GO:0005737,GO:0005933,GO:0007093" ; "Note=Protein%20required%20for%20daughter%20cell%20separation%3B%20multiple%20mitotic%20checkpoints%2C%20and%20chromosome%20stability%3B%20contains%2012%20degenerate%20leucine-rich%20repeat%20motifs%3B%20expression%20is%20induced%20by%20the%20Mitotic%20Exit%20Network%20%28MEN%29" ; "display=Protein%20required%20for%20daughter%20cell%20separation" ; "dbxref=SGD:S000000362" ; "orf_classification=Verified
chrII	SGD	CDS	556549	558198	.	+	0	Parent=YBR158W_mRNA" ; "Name=YBR158W_CDS" ; "orf_classification=Verified
chrII	SGD	mRNA	556549	558198	.	+	.	ID "YBR158W_mRNA" ; "Name=YBR158W_mRNA" ; "Parent=YBR158W
chrII	SGD	gene	558685	559728	.	+	.	ID "YBR159W" ; "Name=YBR159W" ; "gene=IFA38" ; "Alias=IFA38,ketoreductase" ; "Ontology_term=GO:0005783,GO:0005789,GO:0030148,GO:0030497,GO:0042761,GO:0045703" ; "Note=Microsomal%20beta-keto-reductase%3B%20contains%20oleate%20response%20element%20%28ORE%29%20sequence%20in%20the%20promoter%20region%3B%20mutants%20exhibit%20reduced%20VLCFA%20synthesis%2C%20accumulate%20high%20levels%20of%20dihydrosphingosine%2C%20phytosphingosine%20and%20medium-chain%20ceramides" ; "display=Microsomal%20beta-keto-reductase" ; "dbxref=SGD:S000000363" ; "orf_classification=Verified
chrII	SGD	CDS	558685	559728	.	+	0	Parent=YBR159W_mRNA" ; "Name=YBR159W_CDS" ; "orf_classification=Verified
chrII	SGD	mRNA	558685	559728	.	+	.	ID "YBR159W_mRNA" ; "Name=YBR159W_mRNA" ; "Parent=YBR159W
chrII	SGD	gene	560078	560974	.	+	.	ID "YBR160W" ; "Name=YBR160W" ; "gene=CDC28" ; "Alias=CDC28,CDK1,HSL5,SRM5,cyclin-dependent%20serine%2Fthreonine-protein%20kinase%20CDC28" ; "Ontology_term=GO:0000235,GO:0000307,GO:0000706,GO:0000993,GO:0004672,GO:0004674,GO:0004693,GO:0005634,GO:0005737,GO:0005783,GO:0005816,GO:0005840,GO:0005935,GO:0006338,GO:0006370,GO:0006468,GO:0007130,GO:0010568,GO:0010569,GO:0010570,GO:0010571,GO:0010696,GO:0010898,GO:0016192,GO:0032880,GO:0042393,GO:0045875,GO:0045892,GO:0045893,GO:0045930,GO:0045931,GO:0045944,GO:0051446,GO:0051447,GO:0070816,GO:2001033" ; "Note=Cyclin-dependent%20kinase%20%28CDK%29%20catalytic%20subunit%3B%20master%20regulator%20of%20mitotic%20and%20meiotic%20cell%20cycles%3B%20alternately%20associates%20with%20G1%20%28CLNs%29%2C%20S%20and%20G2%2FM%20%28CLBs%29%20phase%20cyclins%2C%20which%20provide%20substrate%20specificity%3B%20regulates%20cell%20cycle%20and%20basal%20transcription%2C%20chromosome%20duplication%20and%20segregation%2C%20lipid%20biosynthesis%2C%20membrane%20trafficking%2C%20polarized%20growth%2C%20and%20morphogenesis%3B%20abundance%20increases%20in%20DNA%20replication%20stress%3B%20transcript%20induction%20in%20osmostress%20involves%20antisense%20RNA" ; "display=Cyclin-dependent%20kinase%20%28CDK%29%20catalytic%20subunit" ; "dbxref=SGD:S000000364" ; "orf_classification=Verified
chrII	SGD	CDS	560078	560974	.	+	0	Parent=YBR160W_mRNA" ; "Name=YBR160W_CDS" ; "orf_classification=Verified
chrII	SGD	mRNA	560078	560974	.	+	.	ID "YBR160W_mRNA" ; "Name=YBR160W_mRNA" ; "Parent=YBR160W
chrII	SGD	gene	561634	562764	.	+	.	ID "YBR161W" ; "Name=YBR161W" ; "gene=CSH1" ; "Alias=CSH1,mannosylinositol%20phosphorylceramide%20synthase%20catalytic%20subunit%20CSH1" ; "Ontology_term=GO:0000030,GO:0000324,GO:0006688,GO:0016021,GO:0016757,GO:0030148" ; "Note=Mannosylinositol%20phosphorylceramide%20%28MIPC%29%20synthase%20catalytic%20subunit%3B%20forms%20a%20complex%20with%20regulatory%20subunit%20Csg2p%3B%20function%20in%20sphingolipid%20biosynthesis%20is%20overlapping%20with%20that%20of%20Sur1p%3B%20CSH1%20has%20a%20paralog%2C%20SUR1%2C%20that%20arose%20from%20the%20whole%20genome%20duplication" ; "display=Mannosylinositol%20phosphorylceramide%20%28MIPC%29%20synthase%20catalytic%20subunit" ; "dbxref=SGD:S000000365" ; "orf_classification=Verified
chrII	SGD	CDS	561634	562764	.	+	0	Parent=YBR161W_mRNA" ; "Name=YBR161W_CDS" ; "orf_classification=Verified
chrII	SGD	mRNA	561634	562764	.	+	.	ID "YBR161W_mRNA" ; "Name=YBR161W_mRNA" ; "Parent=YBR161W
chrII	SGD	gene	563203	564570	.	-	.	ID "YBR162C" ; "Name=YBR162C" ; "gene=TOS1" ; "Alias=TOS1" ; "Ontology_term=GO:0000324,GO:0003674,GO:0008150,GO:0009277" ; "Note=Covalently-bound%20cell%20wall%20protein%20of%20unknown%20function%3B%20identified%20as%20a%20cell%20cycle%20regulated%20SBF%20target%20gene%3B%20deletion%20mutants%20are%20highly%20resistant%20to%20treatment%20with%20beta-1%2C3-glucanase%3B%20has%20sequence%20similarity%20to%20YJL171C" ; "display=Covalently-bound%20cell%20wall%20protein%20of%20unknown%20function" ; "dbxref=SGD:S000000366" ; "orf_classification=Verified
chrII	SGD	CDS	563203	564570	.	-	0	Parent=YBR162C_mRNA" ; "Name=YBR162C_CDS" ; "orf_classification=Verified
chrII	SGD	mRNA	563203	564570	.	-	.	ID "YBR162C_mRNA" ; "Name=YBR162C_mRNA" ; "Parent=YBR162C
chrII	SGD	gene	565231	565428	.	+	.	ID "YBR162W-A" ; "Name=YBR162W-A" ; "gene=YSY6" ; "Alias=YSY6" ; "Ontology_term=GO:0003674,GO:0005783,GO:0009306" ; "Note=Protein%20of%20unknown%20function%3B%20expression%20suppresses%20a%20secretory%20pathway%20mutation%20in%20E.%20coli%3B%20has%20similarity%20to%20the%20mammalian%20RAMP4%20protein%20involved%20in%20secretion" ; "display=Protein%20of%20unknown%20function" ; "dbxref=SGD:S000002158" ; "orf_classification=Verified
chrII	SGD	CDS	565231	565428	.	+	0	Parent=YBR162W-A_mRNA" ; "Name=YBR162W-A_CDS" ; "orf_classification=Verified
chrII	SGD	mRNA	565231	565428	.	+	.	ID "YBR162W-A_mRNA" ; "Name=YBR162W-A_mRNA" ; "Parent=YBR162W-A
chrII	SGD	gene	565723	567480	.	+	.	ID "YBR163W" ; "Name=YBR163W" ; "gene=EXO5" ; "Alias=EXO5,DEM1" ; "Ontology_term=GO:0000002,GO:0005739,GO:0045145" ; "Note=Mitochondrial%205%27-3%27%20exonuclease%20and%20sliding%20exonuclease%3B%20required%20for%20mitochondrial%20genome%20maintenance%3B%20distantly%20related%20to%20the%20RecB%20nuclease%20domain%20of%20bacterial%20RecBCD%20recombinases%3B%20may%20be%20regulated%20by%20the%20transcription%20factor%20Ace2" ; "display=Mitochondrial%205%27-3%27%20exonuclease%20and%20sliding%20exonuclease" ; "dbxref=SGD:S000000367" ; "orf_classification=Verified
chrII	SGD	CDS	565723	567480	.	+	0	Parent=YBR163W_mRNA" ; "Name=YBR163W_CDS" ; "orf_classification=Verified
chrII	SGD	mRNA	565723	567480	.	+	.	ID "YBR163W_mRNA" ; "Name=YBR163W_mRNA" ; "Parent=YBR163W
chrII	SGD	gene	567875	568426	.	-	.	ID "YBR164C" ; "Name=YBR164C" ; "gene=ARL1" ; "Alias=ARL1,Arf%20family%20GTPase%20ARL1,DLP2" ; "Ontology_term=GO:0003924,GO:0005794,GO:0005802,GO:0005829,GO:0006623,GO:0016192,GO:0043001" ; "Note=Soluble%20GTPase%20with%20a%20role%20in%20regulation%20of%20membrane%20traffic%3B%20regulates%20potassium%20influx%3B%20role%20in%20membrane%20organization%20at%20trans-Golgi%20network%3B%20G%20protein%20of%20the%20Ras%20superfamily%2C%20similar%20to%20ADP-ribosylation%20factor" ; "display=Soluble%20GTPase%20with%20a%20role%20in%20regulation%20of%20membrane%20traffic" ; "dbxref=SGD:S000000368" ; "orf_classification=Verified
chrII	SGD	CDS	567875	568426	.	-	0	Parent=YBR164C_mRNA" ; "Name=YBR164C_CDS" ; "orf_classification=Verified
chrII	SGD	mRNA	567875	568426	.	-	.	ID "YBR164C_mRNA" ; "Name=YBR164C_mRNA" ; "Parent=YBR164C
chrII	SGD	gene	568852	569685	.	+	.	ID "YBR165W" ; "Name=YBR165W" ; "gene=UBS1" ; "Alias=UBS1" ; "Ontology_term=GO:0003674,GO:0005634,GO:0006611,GO:0016567" ; "Note=Ubiquitin-conjugating%20enzyme%20suppressor%20that%20regulates%20Cdc34p%3B%20functions%20as%20a%20general%20positive%20regulator%20of%20Cdc34p%20activity%3B%20nuclear%20protein%20that%20may%20represent%20a%20link%20between%20nucleocytoplasmic%20transport%20and%20ubiquitin%20ligase%20activity" ; "display=Ubiquitin-conjugating%20enzyme%20suppressor%20that%20regulates%20Cdc34p" ; "dbxref=SGD:S000000369" ; "orf_classification=Verified
chrII	SGD	CDS	568852	569685	.	+	0	Parent=YBR165W_mRNA" ; "Name=YBR165W_CDS" ; "orf_classification=Verified
chrII	SGD	mRNA	568852	569685	.	+	.	ID "YBR165W_mRNA" ; "Name=YBR165W_mRNA" ; "Parent=YBR165W
chrII	SGD	gene	569842	571200	.	-	.	ID "YBR166C" ; "Name=YBR166C" ; "gene=TYR1" ; "Alias=TYR1,pprephenate%20dehydrogenase%20%28NADP%28%2B%29%29" ; "Ontology_term=GO:0005737,GO:0006570,GO:0008977" ; "Note=Prephenate%20dehydrogenase%20involved%20in%20tyrosine%20biosynthesis%3B%20expression%20is%20dependent%20on%20phenylalanine%20levels" ; "display=Prephenate%20dehydrogenase%20involved%20in%20tyrosine%20biosynthesis" ; "dbxref=SGD:S000000370" ; "orf_classification=Verified
chrII	SGD	CDS	569842	571200	.	-	0	Parent=YBR166C_mRNA" ; "Name=YBR166C_CDS" ; "orf_classification=Verified
chrII	SGD	mRNA	569842	571200	.	-	.	ID "YBR166C_mRNA" ; "Name=YBR166C_mRNA" ; "Parent=YBR166C
chrII	SGD	gene	571468	571890	.	-	.	ID "YBR167C" ; "Name=YBR167C" ; "gene=POP7" ; "Alias=POP7,RPP2" ; "Ontology_term=GO:0000171,GO:0000172,GO:0004526,GO:0005655,GO:0006364,GO:0006379,GO:0008033,GO:0034965" ; "Note=Subunit%20of%20both%20RNase%20MRP%20and%20nuclear%20RNase%20P%3B%20forms%20a%20soluble%20heterodimer%20with%20Pop6p%20that%20binds%20P3%20domain%20of%20RNase%20MRP%20and%20RNase%20P%20RNAs%3B%20RNase%20MRP%20cleaves%20pre-rRNA%2C%20while%20nuclear%20RNase%20P%20cleaves%20tRNA%20precursors%20to%20generate%20mature%205%27%20ends%20and%20facilitates%20turnover%20of%20nuclear%20RNAs" ; "display=Subunit%20of%20both%20RNase%20MRP%20and%20nuclear%20RNase%20P" ; "dbxref=SGD:S000000371" ; "orf_classification=Verified
chrII	SGD	CDS	571468	571890	.	-	0	Parent=YBR167C_mRNA" ; "Name=YBR167C_CDS" ; "orf_classification=Verified
chrII	SGD	mRNA	571468	571890	.	-	.	ID "YBR167C_mRNA" ; "Name=YBR167C_mRNA" ; "Parent=YBR167C
chrII	SGD	gene	572371	573612	.	+	.	ID "YBR168W" ; "Name=YBR168W" ; "gene=PEX32" ; "Alias=PEX32" ; "Ontology_term=GO:0003674,GO:0005779,GO:0007031,GO:0016021" ; "Note=Peroxisomal%20integral%20membrane%20protein%3B%20involved%20in%20negative%20regulation%20of%20peroxisome%20size%3B%20partially%20functionally%20redundant%20with%20Pex31p%3B%20genetic%20interactions%20suggest%20action%20at%20a%20step%20downstream%20of%20steps%20mediated%20by%20Pex28p%20and%20Pex29p" ; "display=Peroxisomal%20integral%20membrane%20protein" ; "dbxref=SGD:S000000372" ; "orf_classification=Verified
chrII	SGD	CDS	572371	573612	.	+	0	Parent=YBR168W_mRNA" ; "Name=YBR168W_CDS" ; "orf_classification=Verified
chrII	SGD	mRNA	572371	573612	.	+	.	ID "YBR168W_mRNA" ; "Name=YBR168W_mRNA" ; "Parent=YBR168W
chrII	SGD	gene	573915	575996	.	-	.	ID "YBR169C" ; "Name=YBR169C" ; "gene=SSE2" ; "Alias=SSE2" ; "Ontology_term=GO:0000774,GO:0005737,GO:0006457,GO:0042026" ; "Note=Member%20of%20the%20heat%20shock%20protein%2070%20%28HSP70%29%20family%3B%20may%20be%20involved%20in%20protein%20folding%3B%20localized%20to%20the%20cytoplasm%3B%20SSE2%20has%20a%20paralog%2C%20SSE1%2C%20that%20arose%20from%20the%20whole%20genome%20duplication" ; "display=Member%20of%20the%20heat%20shock%20protein%2070%20%28HSP70%29%20family" ; "dbxref=SGD:S000000373" ; "orf_classification=Verified
chrII	SGD	CDS	573915	575996	.	-	0	Parent=YBR169C_mRNA" ; "Name=YBR169C_CDS" ; "orf_classification=Verified
chrII	SGD	mRNA	573915	575996	.	-	.	ID "YBR169C_mRNA" ; "Name=YBR169C_mRNA" ; "Parent=YBR169C
chrII	SGD	gene	576344	578086	.	-	.	ID "YBR170C" ; "Name=YBR170C" ; "gene=NPL4" ; "Alias=NPL4,HRD4" ; "Ontology_term=GO:0000837,GO:0000839,GO:0003674,GO:0005634,GO:0005737,GO:0016021,GO:0030433,GO:0030970,GO:0034098,GO:0036266,GO:0042175,GO:0043161,GO:0051228,GO:0070651,GO:0071629,GO:0071712,GO:0072671,GO:1900182,GO:1990112,GO:1990116" ; "Note=Substrate-recruiting%20cofactor%20of%20the%20Cdc48p-Npl4p-Ufd1p%20segregase%3B%20assists%20Cdc48p%20in%20the%20dislocation%20of%20misfolded%2C%20polyubiquitinated%20ERAD%20substrates%20that%20are%20subsequently%20delivered%20to%20the%20proteasome%20for%20degradation%3B%20also%20involved%20in%20the%20regulated%20destruction%20of%20resident%20ER%20membrane%20proteins%2C%20such%20as%20HMG-CoA%20reductase%20%28Hmg1%2F2p%29%20and%20cytoplasmic%20proteins%20%28Fbp1p%29%3B%20role%20in%20mobilizing%20membrane%20bound%20transcription%20factors%20by%20regulated%20ubiquitin%2Fproteasome-dependent%20processing%20%28RUP%29" ; "display=Substrate-recruiting%20cofactor%20of%20the%20Cdc48p-Npl4p-Ufd1p%20segregase" ; "dbxref=SGD:S000000374" ; "orf_classification=Verified
chrII	SGD	CDS	576344	578086	.	-	0	Parent=YBR170C_mRNA" ; "Name=YBR170C_CDS" ; "orf_classification=Verified
chrII	SGD	mRNA	576344	578086	.	-	.	ID "YBR170C_mRNA" ; "Name=YBR170C_mRNA" ; "Parent=YBR170C
chrII	SGD	gene	578364	578984	.	+	.	ID "YBR171W" ; "Name=YBR171W" ; "gene=SEC66" ; "Alias=SEC66,HSS1,SEC71" ; "Ontology_term=GO:0005789,GO:0008565,GO:0016021,GO:0030447,GO:0031204,GO:0031207" ; "Note=Non-essential%20subunit%20of%20Sec63%20complex%3B%20with%20Sec61%20complex%2C%20Kar2p%2FBiP%20and%20Lhs1p%20forms%20a%20channel%20competent%20for%20SRP-dependent%20and%20post-translational%20SRP-independent%20protein%20targeting%20and%20import%20into%20the%20ER%3B%20other%20members%20are%20Sec63p%2C%20Sec62p%2C%20and%20Sec72p" ; "display=Non-essential%20subunit%20of%20Sec63%20complex" ; "dbxref=SGD:S000000375" ; "orf_classification=Verified
chrII	SGD	CDS	578364	578984	.	+	0	Parent=YBR171W_mRNA" ; "Name=YBR171W_CDS" ; "orf_classification=Verified
chrII	SGD	mRNA	578364	578984	.	+	.	ID "YBR171W_mRNA" ; "Name=YBR171W_mRNA" ; "Parent=YBR171W
chrII	SGD	gene	579150	581372	.	-	.	ID "YBR172C" ; "Name=YBR172C" ; "gene=SMY2" ; "Alias=SMY2" ; "Ontology_term=GO:0000932,GO:0003674,GO:0005737,GO:0005789,GO:0006888,GO:0019898" ; "Note=GYF%20domain%20protein%3B%20involved%20in%20COPII%20vesicle%20formation%3B%20interacts%20with%20the%20Sec23p%2FSec24p%20subcomplex%3B%20overexpression%20suppresses%20the%20temperature%20sensitivity%20of%20a%20myo2%20mutant%3B%20similar%20to%20S.%20pombe%20Mpd2%3B%20SMY2%20has%20a%20paralog%2C%20SYH1%2C%20that%20arose%20from%20the%20whole%20genome%20duplication" ; "display=GYF%20domain%20protein" ; "dbxref=SGD:S000000376" ; "orf_classification=Verified
chrII	SGD	CDS	579150	581372	.	-	0	Parent=YBR172C_mRNA" ; "Name=YBR172C_CDS" ; "orf_classification=Verified
chrII	SGD	mRNA	579150	581372	.	-	.	ID "YBR172C_mRNA" ; "Name=YBR172C_mRNA" ; "Parent=YBR172C
chrII	SGD	gene	581726	582172	.	-	.	ID "YBR173C" ; "Name=YBR173C" ; "gene=UMP1" ; "Alias=UMP1,RNS2" ; "Ontology_term=GO:0003674,GO:0005634,GO:0005737,GO:0006511,GO:0006974,GO:0043248" ; "Note=Chaperone%20required%20for%20correct%20maturation%20of%20the%2020S%20proteasome%3B%20short-lived%20chaperone%3B%20may%20inhibit%20premature%20dimerization%20of%20proteasome%20half-mers%3B%20degraded%20by%20proteasome%20upon%20completion%20of%20its%20assembly" ; "display=Chaperone%20required%20for%20correct%20maturation%20of%20the%2020S%20proteasome" ; "dbxref=SGD:S000000377" ; "orf_classification=Verified
chrII	SGD	CDS	581726	582172	.	-	0	Parent=YBR173C_mRNA" ; "Name=YBR173C_CDS" ; "orf_classification=Verified
chrII	SGD	mRNA	581726	582172	.	-	.	ID "YBR173C_mRNA" ; "Name=YBR173C_mRNA" ; "Parent=YBR173C
chrII	SGD	gene	582338	582652	.	-	.	ID "YBR174C" ; "Name=YBR174C" ; "Ontology_term=GO:0003674,GO:0005575,GO:0008150" ; "Note=Dubious%20open%20reading%20frame%3B%20unlikely%20to%20encode%20a%20functional%20protein%2C%20based%20on%20available%20experimental%20and%20comparative%20sequence%20data%3B%20partially%20overlaps%20the%20verified%20ORF%20YBR175W%3B%20null%20mutant%20is%20viable%20and%20sporulation%20defective" ; "display=Dubious%20open%20reading%20frame" ; "dbxref=SGD:S000000378" ; "orf_classification=Dubious
chrII	SGD	CDS	582338	582652	.	-	0	Parent=YBR174C_mRNA" ; "Name=YBR174C_CDS" ; "orf_classification=Dubious
chrII	SGD	mRNA	582338	582652	.	-	.	ID "YBR174C_mRNA" ; "Name=YBR174C_mRNA" ; "Parent=YBR174C
chrII	SGD	gene	582408	583355	.	+	.	ID "YBR175W" ; "Name=YBR175W" ; "gene=SWD3" ; "Alias=SWD3,CPS30,SAF35" ; "Ontology_term=GO:0000723,GO:0006348,GO:0042800,GO:0048188,GO:0051568" ; "Note=Essential%20subunit%20of%20the%20COMPASS%20%28Set1C%29%20complex%3B%20COMPASS%20methylates%20histone%20H3%20on%20lysine%204%20and%20is%20required%20in%20transcriptional%20silencing%20near%20telomeres%3B%20WD40%20beta%20propeller%20superfamily%20member%20and%20ortholog%20of%20mammalian%20WDR5" ; "display=Essential%20subunit%20of%20the%20COMPASS%20%28Set1C%29%20complex" ; "dbxref=SGD:S000000379" ; "orf_classification=Verified
chrII	SGD	CDS	582408	583355	.	+	0	Parent=YBR175W_mRNA" ; "Name=YBR175W_CDS" ; "orf_classification=Verified
chrII	SGD	mRNA	582408	583355	.	+	.	ID "YBR175W_mRNA" ; "Name=YBR175W_mRNA" ; "Parent=YBR175W
chrII	SGD	gene	583720	584658	.	+	.	ID "YBR176W" ; "Name=YBR176W" ; "gene=ECM31" ; "Alias=ECM31,3-methyl-2-oxobutanoate%20hydroxymethyltransferase" ; "Ontology_term=GO:0003864,GO:0005739,GO:0015940" ; "Note=Ketopantoate%20hydroxymethyltransferase%3B%20required%20for%20pantothenic%20acid%20biosynthesis%2C%20converts%202-oxoisovalerate%20into%202-dehydropantoate" ; "display=Ketopantoate%20hydroxymethyltransferase" ; "dbxref=SGD:S000000380" ; "orf_classification=Verified
chrII	SGD	CDS	583720	584658	.	+	0	Parent=YBR176W_mRNA" ; "Name=YBR176W_CDS" ; "orf_classification=Verified
chrII	SGD	mRNA	583720	584658	.	+	.	ID "YBR176W_mRNA" ; "Name=YBR176W_mRNA" ; "Parent=YBR176W
chrII	SGD	gene	584807	586162	.	-	.	ID "YBR177C" ; "Name=YBR177C" ; "gene=EHT1" ; "Alias=EHT1" ; "Ontology_term=GO:0005739,GO:0005741,GO:0005811,GO:0017171,GO:0034319,GO:0034338,GO:0044255,GO:0051792,GO:0051793" ; "Note=Acyl-coenzymeA%3Aethanol%20O-acyltransferase%3B%20plays%20a%20minor%20role%20in%20medium-chain%20fatty%20acid%20ethyl%20ester%20biosynthesis%3B%20possesses%20short-chain%20esterase%20activity%3B%20localizes%20to%20lipid%20particles%20and%20the%20mitochondrial%20outer%20membrane%3B%20EHT1%20has%20a%20paralog%2C%20EEB1%2C%20that%20arose%20from%20the%20whole%20genome%20duplication" ; "display=Acyl-coenzymeA%3Aethanol%20O-acyltransferase" ; "dbxref=SGD:S000000381" ; "orf_classification=Verified
chrII	SGD	CDS	584807	586162	.	-	0	Parent=YBR177C_mRNA" ; "Name=YBR177C_CDS" ; "orf_classification=Verified
chrII	SGD	mRNA	584807	586162	.	-	.	ID "YBR177C_mRNA" ; "Name=YBR177C_mRNA" ; "Parent=YBR177C
chrII	SGD	gene	586071	586445	.	+	.	ID "YBR178W" ; "Name=YBR178W" ; "Ontology_term=GO:0003674,GO:0005575,GO:0008150" ; "Note=Dubious%20open%20reading%20frame%3B%20unlikely%20to%20encode%20a%20functional%20protein%2C%20based%20on%20available%20experimental%20and%20comparative%20sequence%20data%3B%20partially%20overlaps%20the%20verified%20gene%20YBR177C" ; "display=Dubious%20open%20reading%20frame" ; "dbxref=SGD:S000000382" ; "orf_classification=Dubious
chrII	SGD	CDS	586071	586445	.	+	0	Parent=YBR178W_mRNA" ; "Name=YBR178W_CDS" ; "orf_classification=Dubious
chrII	SGD	mRNA	586071	586445	.	+	.	ID "YBR178W_mRNA" ; "Name=YBR178W_mRNA" ; "Parent=YBR178W
chrII	SGD	gene	586547	589114	.	-	.	ID "YBR179C" ; "Name=YBR179C" ; "gene=FZO1" ; "Alias=FZO1,mitofusin" ; "Ontology_term=GO:0003924,GO:0005739,GO:0005741,GO:0005743,GO:0008053,GO:0031307,GO:0042803,GO:0051646" ; "Note=Mitofusin%3B%20integral%20membrane%20protein%20involved%20in%20mitochondrial%20outer%20membrane%20tethering%20and%20fusion%3B%20role%20in%20mitochondrial%20genome%20maintenance%3B%20efficient%20tethering%20and%20degradation%20of%20Fzo1p%20requires%20an%20intact%20N-terminal%20GTPase%20domain%3B%20targeted%20for%20destruction%20by%20the%20ubiquitin%20ligase%20SCF-Mdm30p%20and%20the%20cytosolic%20ubiquitin-proteasome%20system" ; "display=Mitofusin" ; "dbxref=SGD:S000000383" ; "orf_classification=Verified
chrII	SGD	CDS	586547	589114	.	-	0	Parent=YBR179C_mRNA" ; "Name=YBR179C_CDS" ; "orf_classification=Verified
chrII	SGD	mRNA	586547	589114	.	-	.	ID "YBR179C_mRNA" ; "Name=YBR179C_mRNA" ; "Parent=YBR179C
chrII	SGD	gene	589741	591459	.	+	.	ID "YBR180W" ; "Name=YBR180W" ; "gene=DTR1" ; "Alias=DTR1" ; "Ontology_term=GO:0005275,GO:0005628,GO:0015837,GO:0016021,GO:0030476,GO:0055085" ; "Note=Putative%20dityrosine%20transporter%20of%20the%20major%20facilitator%20superfamily%3B%20member%20of%20the%2012-spanner%20drug%3AH%28%2B%29%20antiporter%20DHA1%20family%3B%20required%20for%20spore%20wall%20synthesis%3B%20sequence%20similarity%20to%20QDR1%20and%20QDR3%2C%20and%20the%20triple%20mutant%20dtr1%20qdr1%20qdr3%20exhibits%20reduced%20dityrosine%20fluorescence%20relative%20to%20the%20single%20mutants%3B%20expressed%20during%20sporulation" ; "display=Putative%20dityrosine%20transporter%20of%20the%20major%20facilitator%20superfamily" ; "dbxref=SGD:S000000384" ; "orf_classification=Verified
chrII	SGD	CDS	589741	591459	.	+	0	Parent=YBR180W_mRNA" ; "Name=YBR180W_CDS" ; "orf_classification=Verified
chrII	SGD	mRNA	589741	591459	.	+	.	ID "YBR180W_mRNA" ; "Name=YBR180W_mRNA" ; "Parent=YBR180W
chrII	SGD	gene	591712	592774	.	-	.	ID "YBR181C" ; "Name=YBR181C" ; "gene=RPS6B" ; "Alias=RPS6B,LPG18,RPS101,RPS102,ribosomal%2040S%20subunit%20protein%20S6B" ; "Ontology_term=GO:0000462,GO:0002181,GO:0003735,GO:0005737,GO:0022627,GO:0032040" ; "Note=Protein%20component%20of%20the%20small%20%2840S%29%20ribosomal%20subunit%3B%20homologous%20to%20mammalian%20ribosomal%20protein%20S6%2C%20no%20bacterial%20homolog%3B%20RPS6B%20has%20a%20paralog%2C%20RPS6A%2C%20that%20arose%20from%20the%20whole%20genome%20duplication" ; "display=Protein%20component%20of%20the%20small%20%2840S%29%20ribosomal%20subunit" ; "dbxref=SGD:S000000385" ; "orf_classification=Verified
chrII	SGD	CDS	591712	592416	.	-	0	Parent=YBR181C_mRNA" ; "Name=YBR181C_CDS" ; "orf_classification=Verified
chrII	SGD	CDS	592769	592774	.	-	0	Parent=YBR181C_mRNA" ; "Name=YBR181C_CDS" ; "orf_classification=Verified
chrII	SGD	intron	592417	592768	.	-	.	Parent=YBR181C_mRNA" ; "Name=YBR181C_intron" ; "orf_classification=Verified
chrII	SGD	mRNA	591712	592774	.	-	.	ID "YBR181C_mRNA" ; "Name=YBR181C_mRNA" ; "Parent=YBR181C
chrII	SGD	gene	593506	594864	.	-	.	ID "YBR182C" ; "Name=YBR182C" ; "gene=SMP1" ; "Alias=SMP1" ; "Ontology_term=GO:0003700,GO:0005634,GO:0005737,GO:0008301,GO:0043565,GO:0061393" ; "Note=Putative%20transcription%20factor%20of%20the%20MADS-box%20family%3B%20involved%20in%20regulating%20the%20response%20to%20osmotic%20stress%3B%20SMP1%20has%20a%20paralog%2C%20RLM1%2C%20that%20arose%20from%20the%20whole%20genome%20duplication" ; "display=Putative%20transcription%20factor%20of%20the%20MADS-box%20family" ; "dbxref=SGD:S000000386" ; "orf_classification=Verified
chrII	SGD	CDS	593506	594864	.	-	0	Parent=YBR182C_mRNA" ; "Name=YBR182C_CDS" ; "orf_classification=Verified
chrII	SGD	mRNA	593506	594864	.	-	.	ID "YBR182C_mRNA" ; "Name=YBR182C_mRNA" ; "Parent=YBR182C
chrII	SGD	gene	595361	595555	.	-	.	ID "YBR182C-A" ; "Name=YBR182C-A" ; "Ontology_term=GO:0003674,GO:0005575,GO:0008150" ; "Note=Putative%20protein%20of%20unknown%20function%3B%20identified%20by%20gene-trapping%2C%20microarray-based%20expression%20analysis%2C%20and%20genome-wide%20homology%20searching" ; "display=Putative%20protein%20of%20unknown%20function" ; "dbxref=SGD:S000028603" ; "orf_classification=Uncharacterized
chrII	SGD	CDS	595361	595555	.	-	0	Parent=YBR182C-A_mRNA" ; "Name=YBR182C-A_CDS" ; "orf_classification=Uncharacterized
chrII	SGD	mRNA	595361	595555	.	-	.	ID "YBR182C-A_mRNA" ; "Name=YBR182C-A_mRNA" ; "Parent=YBR182C-A
chrII	SGD	gene	596115	597065	.	+	.	ID "YBR183W" ; "Name=YBR183W" ; "gene=YPC1" ; "Alias=YPC1,phytoceramidase" ; "Ontology_term=GO:0005783,GO:0016021,GO:0046513,GO:0046514,GO:0050291,GO:0070774" ; "Note=Alkaline%20ceramidase%3B%20also%20has%20reverse%20%28CoA-independent%29%20ceramide%20synthase%20activity%3B%20catalyzes%20both%20breakdown%20and%20synthesis%20of%20phytoceramide%3B%20overexpression%20confers%20fumonisin%20B1%20resistance%3B%20YPC1%20has%20a%20paralog%2C%20YDC1%2C%20that%20arose%20from%20the%20whole%20genome%20duplication" ; "display=Alkaline%20ceramidase" ; "dbxref=SGD:S000000387" ; "orf_classification=Verified
chrII	SGD	CDS	596115	597065	.	+	0	Parent=YBR183W_mRNA" ; "Name=YBR183W_CDS" ; "orf_classification=Verified
chrII	SGD	mRNA	596115	597065	.	+	.	ID "YBR183W_mRNA" ; "Name=YBR183W_mRNA" ; "Parent=YBR183W
chrII	SGD	gene	597363	598934	.	+	.	ID "YBR184W" ; "Name=YBR184W" ; "Ontology_term=GO:0003674,GO:0005575,GO:0008150" ; "Note=Putative%20protein%20of%20unknown%20function%3B%20YBR184W%20is%20not%20an%20essential%20gene" ; "display=Putative%20protein%20of%20unknown%20function" ; "dbxref=SGD:S000000388" ; "orf_classification=Uncharacterized
chrII	SGD	CDS	597363	598934	.	+	0	Parent=YBR184W_mRNA" ; "Name=YBR184W_CDS" ; "orf_classification=Uncharacterized
chrII	SGD	mRNA	597363	598934	.	+	.	ID "YBR184W_mRNA" ; "Name=YBR184W_mRNA" ; "Parent=YBR184W
chrII	SGD	gene	599123	599959	.	-	.	ID "YBR185C" ; "Name=YBR185C" ; "gene=MBA1" ; "Alias=MBA1" ; "Ontology_term=GO:0005739,GO:0005743,GO:0007007,GO:0032979,GO:0043022,GO:0070131,GO:0097033,GO:0097034" ; "Note=Membrane-associated%20mitochondrial%20ribosome%20receptor%3B%20forms%20a%20complex%20with%20Mdm38p%20that%20may%20facilitate%20recruitment%20of%20mRNA-specific%20translational%20activators%20to%20ribosomes%3B%20possible%20role%20in%20protein%20export%20from%20the%20matrix%20to%20inner%20membrane" ; "display=Membrane-associated%20mitochondrial%20ribosome%20receptor" ; "dbxref=SGD:S000000389" ; "orf_classification=Verified
chrII	SGD	CDS	599123	599959	.	-	0	Parent=YBR185C_mRNA" ; "Name=YBR185C_CDS" ; "orf_classification=Verified
chrII	SGD	mRNA	599123	599959	.	-	.	ID "YBR185C_mRNA" ; "Name=YBR185C_mRNA" ; "Parent=YBR185C
chrII	SGD	gene	600553	602360	.	+	.	ID "YBR186W" ; "Name=YBR186W" ; "gene=PCH2" ; "Alias=PCH2" ; "Ontology_term=GO:0005730,GO:0007131,GO:0016887,GO:0042138,GO:0051598" ; "Note=Hexameric%20ring%20ATPase%20that%20remodels%20chromosome%20axis%20protein%20Hop1p%3B%20nucleolar%20component%20of%20the%20pachytene%20checkpoint%2C%20which%20prevents%20chromosome%20segregation%20when%20recombination%20and%20chromosome%20synapsis%20are%20defective%3B%20also%20represses%20meiotic%20interhomolog%20recombination%20in%20rDNA%3B%20required%20for%20meiotic%20double-stranded%20break%20formation" ; "display=Hexameric%20ring%20ATPase%20that%20remodels%20chromosome%20axis%20protein%20Hop1p" ; "dbxref=SGD:S000000390" ; "orf_classification=Verified
chrII	SGD	CDS	600553	602103	.	+	0	Parent=YBR186W_mRNA" ; "Name=YBR186W_CDS" ; "orf_classification=Verified
chrII	SGD	CDS	602217	602360	.	+	0	Parent=YBR186W_mRNA" ; "Name=YBR186W_CDS" ; "orf_classification=Verified
chrII	SGD	intron	602104	602216	.	+	.	Parent=YBR186W_mRNA" ; "Name=YBR186W_intron" ; "orf_classification=Verified
chrII	SGD	mRNA	600553	602360	.	+	.	ID "YBR186W_mRNA" ; "Name=YBR186W_mRNA" ; "Parent=YBR186W
chrII	SGD	gene	602634	603476	.	+	.	ID "YBR187W" ; "Name=YBR187W" ; "gene=GDT1" ; "Alias=GDT1" ; "Ontology_term=GO:0000324,GO:0000329,GO:0003674,GO:0005797,GO:0005801,GO:0006874,GO:0016021" ; "Note=Protein%20of%20unknown%20function%20involved%20in%20calcium%20homeostasis%3B%20localizes%20to%20the%20cis-%20and%20medial-Golgi%20apparatus%3B%20GFP-fusion%20protein%20localizes%20to%20the%20vacuole%3B%20TMEM165%2C%20a%20human%20gene%20which%20causes%20Congenital%20Disorders%20of%20Glycosylation%20is%20orthologous%20and%20functionally%20complements%20the%20null%20allele%3B%20expression%20pattern%20and%20physical%20interactions%20suggest%20a%20possible%20role%20in%20ribosome%20biogenesis%3B%20expression%20reduced%20in%20a%20gcr1%20null%20mutant" ; "display=Protein%20of%20unknown%20function%20involved%20in%20calcium%20homeostasis" ; "dbxref=SGD:S000000391" ; "orf_classification=Verified
chrII	SGD	CDS	602634	603476	.	+	0	Parent=YBR187W_mRNA" ; "Name=YBR187W_CDS" ; "orf_classification=Verified
chrII	SGD	mRNA	602634	603476	.	+	.	ID "YBR187W_mRNA" ; "Name=YBR187W_mRNA" ; "Parent=YBR187W
[truncated: 9,629,137 more chars]
