# Supplementary material for: Spatiotemporal patterns of gene expression during development of a complex colony morphology
Source: PLoS One. 2024 Dec 5;19(12):e0311061. doi: 10.1371/journal.pone.0311061 (PMC11620645; doi:10.1371/journal.pone.0311061)
Supplement: S3 File — (XLSX) [file pone.0311061.s003.xlsx]

## Sheet: raw
#Raw read counts per gene per library
Geneid	Chr	Start	End	Strand	Length	Tec1	Tec1	Tec1	F13	F13	F13	Sfl1	Sfl1	Sfl1	Dig1	Dig1	Dig1	Tec1.out	Tec1.out	Tec1.out	F13.out	F13.out	F13.out	Sfl1.out	Sfl1.out	Sfl1.out	Dig1.out	Dig1.out	Dig1.out	Tec1.in	Tec1.in	Tec1.in	F13.in	F13.in	F13.in	Sfl1.in	Sfl1.in	Sfl1.in	Dig1.in	Dig1.in	Dig1.in
10F-134	chrX	278305	278617	0	313	1	1	2	0	4	3	4	4	1	2	6	5	2	1	4	1	5	2	1	6	3	4	4	10	5	3	2	4	3	2	3	2	0	9	3	6
10F-136	chrX	289740	291058	0	1319	0	0	0	0	0	0	0	0	0	0	0	0	0	0	0	0	0	0	0	0	0	0	0	0	0	0	0	0	0	0	0	0	0	0	0	0
10F-143	chrX	310360	310905	0	546	4	7	5	5	6	7	7	5	5	2	8	8	5	6	3	9	5	2	10	8	1	9	6	5	6	6	4	9	2	6	4	4	5	3	2	7
10F-149	chrX	327454	328135	0	682	14	14	12	10	7	17	11	10	7	9	7	9	7	8	11	16	9	7	14	10	8	18	16	12	10	7	8	7	9	6	19	11	21	15	7	9
10F-15	chrX	50014	50698	0	685	3	3	1	0	0	5	2	2	1	1	1	1	2	4	2	3	2	0	3	5	4	1	5	4	5	2	7	9	3	3	1	3	5	3	2	2
10F-151	chrX	329778	330243	0	466	7	10	5	7	5	8	4	4	7	7	8	6	6	4	3	5	4	7	4	3	5	6	9	5	2	9	4	6	5	5	3	5	4	17	10	12
10F-158	chrX	348252	348675	0	424	0	2	1	1	0	0	1	0	0	0	0	1	3	0	0	1	1	1	0	0	0	2	0	1	0	1	0	0	1	1	1	1	0	2	0	1
10F-170	chrX	375120	375808	0	689	6	2	6	6	2	5	1	5	1	0	5	8	14	20	17	18	8	13	29	20	22	7	14	15	14	11	10	22	10	8	19	10	15	18	16	19
10F-174	chrX	380618	381121	0	504	6	5	6	4	2	6	9	11	5	10	14	8	2	6	6	12	11	7	7	7	14	14	15	7	3	6	9	6	4	4	14	13	14	6	9	12
10F-179	chrX	388502	388803	0	302	10	12	9	9	13	7	14	11	8	11	8	8	8	7	11	8	7	7	9	7	8	14	8	14	5	10	5	8	7	10	8	5	6	12	7	9
10F-18	chrX	58152	58871	0	720	0	0	0	0	0	0	0	1	0	0	1	0	1	0	0	2	1	2	0	0	0	0	1	2	1	2	1	2	0	0	0	0	1	3	0	0
10F-183	chrX	395867	396239	0	373	19	23	13	9	7	8	7	19	2	5	13	13	38	41	27	20	36	17	37	52	43	17	18	10	12	19	12	15	13	19	8	15	15	19	11	26
10F-200	chrX	455369	455784	0	416	4	2	6	4	4	1	5	4	2	2	3	4	5	5	2	3	4	0	1	9	8	3	10	3	1	6	0	3	4	1	5	4	2	9	3	7
10F-203	chrX	457927	458635	0	709	1	0	0	0	1	0	0	0	0	0	1	0	2	0	1	1	0	1	1	0	0	0	1	1	2	0	0	1	1	2	0	0	0	3	0	1
10F-209	chrX	467201	467876	0	676	15	26	17	18	10	8	9	11	15	8	25	8	7	7	6	8	4	4	4	2	2	10	5	5	3	6	3	7	4	6	7	3	2	4	3	7
10F-213	chrX	471765	472297	0	533	2	2	1	1	3	0	0	2	2	1	0	0	7	4	2	2	5	4	2	5	3	3	1	6	5	1	2	5	3	4	6	6	5	3	4	5
10F-22	chrX	59297	59631	0	335	8	18	21	8	11	14	12	14	8	8	21	18	42	38	37	30	24	20	20	16	26	22	28	15	14	28	31	14	18	16	18	13	18	30	22	30
10F-25	chrX	67814	69206	0	1393	3	0	0	1	1	0	0	0	1	0	0	1	0	1	2	0	0	1	0	1	0	1	0	1	2	0	1	2	0	1	2	0	0	0	0	2
10F-253	chrX	569094	569454	0	361	13	20	16	19	10	17	10	22	12	14	7	15	25	15	20	13	17	17	26	27	34	21	33	22	13	18	9	13	19	10	12	20	20	28	25	29
10F-293	chrX	643614	644053	0	440	0	0	0	0	0	0	0	0	0	0	0	0	0	0	0	0	0	0	0	0	0	0	0	0	0	0	0	0	0	0	0	0	0	0	0	0
10F-300	chrX	659047	659604	0	558	3	1	4	1	2	0	1	2	1	4	3	1	0	0	3	1	0	4	3	2	4	9	3	8	5	6	5	4	5	2	3	6	4	2	3	1
10F-305	chrX	665736	666493	0	758	20	24	15	13	18	27	20	11	23	22	34	17	14	19	17	25	21	15	25	35	10	30	30	41	10	17	10	21	17	15	23	20	20	39	25	29
10F-310	chrX	678913	679807	0	895	10	18	15	13	9	15	8	14	13	14	19	12	16	13	15	10	11	7	10	11	8	22	13	14	18	12	12	14	12	10	9	5	12	30	20	24
10F-32	chrX	76819	79547	0	2729	0	0	0	0	0	0	0	0	0	0	0	0	0	0	0	0	0	0	0	0	0	0	0	0	0	0	0	0	0	0	0	0	0	0	0	0
10F-321	chrX	724150	724836	0	687	0	0	0	0	0	0	0	0	0	0	0	0	0	0	0	0	0	0	0	0	0	0	0	0	0	0	0	0	0	0	0	0	0	0	0	0
10F-324	chrX	740109	740541	0	433	0	0	0	0	0	0	0	0	0	0	0	0	0	0	0	0	0	0	0	0	0	0	0	0	0	0	0	0	0	0	0	0	0	0	0	0
10F-326	chrX	741540	742277	0	738	0	0	0	0	0	0	0	0	0	0	0	0	0	0	0	0	0	0	0	0	0	0	0	0	0	0	0	0	0	0	0	0	0	0	0	0
10F-37	chrX	87565	87942	0	378	4	7	5	2	5	4	6	7	4	8	3	5	4	5	3	3	3	4	4	1	3	4	4	9	1	6	3	3	7	5	3	8	6	15	7	7
10F-42	chrX	96658	96914	0	257	5	4	1	1	0	5	4	1	3	0	1	2	5	6	2	2	2	3	6	6	6	3	5	5	4	3	7	4	11	3	7	2	9	8	7	6
10F-44	chrX	101096	101917	0	822	1	5	4	3	3	3	1	5	3	4	4	5	2	4	4	8	5	5	4	2	2	4	3	7	9	8	6	4	5	4	2	6	18	7	6	16
10F-48	chrX	109772	110213	0	442	0	1	0	0	0	0	0	0	1	1	0	1	0	0	0	0	0	0	1	0	0	1	1	1	0	0	1	0	0	1	0	0	0	0	0	0
10F-49	chrX	111552	112260	0	709	0	0	0	0	0	0	0	0	0	0	0	0	0	0	0	0	0	0	0	0	0	0	0	0	0	0	0	0	0	0	0	0	0	0	0	0
10F-50	chrX	112663	113257	0	595	0	0	0	0	0	0	0	0	0	0	0	0	0	0	0	0	0	0	0	0	0	0	0	0	0	0	0	0	0	0	0	0	0	0	0	0
10F-55	chrX	123793	126477	0	2685	2	1	0	0	0	0	1	1	1	2	0	1	0	0	0	1	0	0	0	1	1	0	1	0	0	0	0	0	0	1	0	0	0	0	0	0
10F-57	chrX	128126	128894	0	769	68	73	65	43	50	39	63	81	78	43	57	60	79	93	50	51	49	47	76	79	59	50	65	40	67	59	59	46	49	62	76	54	57	68	43	81
10F-6	chrX	30166	31159	0	994	2	1	0	0	2	0	3	1	1	2	2	1	1	1	1	1	2	0	1	2	1	4	1	2	1	1	4	1	3	2	2	2	4	2	0	2
10F-62	chrX	136745	137069	0	325	78	125	126	102	74	103	141	123	139	116	149	119	179	152	146	165	195	182	183	232	193	207	230	173	258	328	234	311	346	229	365	339	527	390	292	366
10F-65	chrX	141697	142205	0	509	0	0	0	0	0	2	0	0	0	0	0	1	0	0	0	1	1	0	0	0	0	0	0	0	1	0	1	0	0	0	0	0	0	0	0	0
10F-67	chrX	142373	142647	0	275	0	0	0	0	0	0	0	0	0	0	0	0	0	0	0	0	0	0	0	0	0	0	0	0	0	0	0	0	0	0	0	0	0	0	0	0
10F-68	chrX	142736	142998	0	263	1	1	2	2	0	3	3	0	2	2	0	1	3	3	2	2	0	3	1	2	1	3	3	1	1	7	1	0	4	1	2	1	4	3	2	4
10F-73	chrX	152427	153303	0	877	3	9	3	5	4	8	6	4	5	5	9	6	4	7	8	6	5	7	2	8	4	6	1	1	6	3	7	10	3	4	1	7	2	3	4	3
10F-76	chrX	155253	155992	0	740	0	4	1	0	2	1	0	0	1	0	1	0	0	0	2	0	0	0	0	0	1	0	1	0	0	1	0	0	4	0	0	0	0	1	0	3
10F-82	chrX	172745	173508	0	764	0	2	3	2	2	0	0	1	2	1	4	1	4	6	2	6	3	4	2	3	2	1	4	2	5	0	3	0	5	1	4	2	5	2	1	5
10F-85	chrX	177763	178116	0	354	5	16	13	7	6	1	8	8	7	9	11	12	14	13	16	10	11	10	7	9	9	10	18	12	9	13	13	11	19	19	17	12	17	24	13	22
10F-86	chrX	180501	180981	0	481	3	4	3	2	0	2	1	1	2	0	0	3	0	1	1	3	1	1	0	3	1	3	0	3	3	1	3	2	0	4	1	0	2	2	3	2
10F-87	chrX	181445	182298	0	854	21	35	32	22	21	21	14	13	19	13	19	19	33	33	33	27	26	16	42	36	36	21	27	23	28	28	29	32	32	27	24	26	27	40	43	48
10F-9	chrX	31492	31749	0	258	0	0	0	0	0	0	0	0	0	0	0	0	0	0	0	0	0	0	0	0	0	0	0	0	0	0	0	0	0	0	0	0	0	0	0	0
10R-101	chrX	279415	279901	0	487	0	1	2	1	3	1	0	1	0	0	0	0	0	1	2	0	0	1	0	0	0	0	1	0	0	0	0	0	0	0	1	0	0	0	0	0
10R-114	chrX	316951	317456	0	506	17	16	15	14	13	7	9	17	7	15	22	16	15	29	25	19	18	23	16	20	27	14	25	21	24	27	16	14	36	16	13	19	23	25	21	22
10R-116	chrX	319206	319797	0	592	6	6	4	1	1	3	0	4	4	3	1	0	1	3	2	1	3	0	0	2	1	3	3	0	2	1	2	3	2	0	0	1	6	2	2	1
10R-117	chrX	322127	323155	0	1029	26	62	33	32	28	28	32	40	37	23	43	31	34	58	62	40	48	32	61	59	56	98	128	86	39	50	37	48	58	62	42	39	60	119	85	166
10R-119	chrX	324939	325248	0	310	4	11	7	5	5	6	6	13	9	6	9	8	6	5	6	11	13	5	5	10	11	8	12	9	8	7	10	2	6	8	7	10	9	9	5	10
10R-125	chrX	333538	334026	0	489	14	32	19	7	10	7	14	12	15	7	15	6	7	10	7	9	11	11	15	15	16	9	8	13	8	12	12	12	14	10	8	8	14	21	19	18
10R-128	chrX	339408	342271	0	2864	4	8	10	2	5	6	3	1	4	8	3	2	4	11	13	12	8	4	6	10	2	7	11	10	3	11	7	5	14	6	2	12	11	5	5	6
10R-131	chrX	356114	357798	0	1685	0	0	0	0	0	0	0	0	0	0	0	0	0	0	0	0	0	0	0	0	0	0	0	0	0	0	0	0	0	0	0	0	0	0	0	0
10R-136	chrX	360120	361101	0	982	23	16	11	28	15	9	37	29	38	58	84	82	48	61	44	58	72	91	63	53	51	70	111	80	92	115	72	98	108	95	78	98	77	139	150	155
10R-143	chrX	375937	376989	0	1053	14	21	16	14	10	10	14	9	14	17	23	26	58	77	42	70	92	67	122	143	103	84	113	61	101	88	77	79	87	89	87	92	110	123	90	120
10R-155	chrX	403731	405137	0	1407	3	9	6	1	2	4	5	4	3	2	4	1	1	5	0	5	5	4	2	7	4	2	9	3	0	6	7	3	3	1	1	4	5	6	2	2
10R-165	chrX	417033	417302	0	270	1	0	0	0	0	0	0	0	0	0	0	0	0	0	0	0	0	0	0	0	2	0	0	0	0	0	0	0	0	0	0	0	0	0	0	0
10R-181	chrX	460955	461598	0	644	6	9	6	6	7	9	2	1	4	2	4	7	4	5	6	3	5	5	1	2	5	3	6	5	4	1	2	0	3	2	1	1	1	4	2	4
10R-186	chrX	472101	472495	0	395	79	115	73	62	78	78	86	91	73	72	137	105	79	47	87	69	92	83	70	73	36	41	98	51	69	54	61	58	63	46	62	50	47	60	65	83
10R-197	chrX	524158	524552	0	395	0	0	0	0	0	0	0	0	0	0	0	0	0	0	0	0	0	0	0	0	0	0	0	0	0	0	0	0	0	0	0	0	0	0	0	0
10R-203	chrX	534745	535763	0	1019	7	13	13	10	4	2	11	5	4	5	7	2	10	10	2	8	5	1	6	6	11	7	8	7	9	11	6	9	14	8	4	8	5	4	10	8
10R-206	chrX	539439	540512	0	1074	0	0	1	0	1	1	0	0	1	0	0	0	0	1	0	0	0	0	1	0	0	0	1	0	0	0	0	0	1	0	0	0	0	1	1	1
10R-209	chrX	543572	543897	0	326	9	8	3	4	7	4	3	7	5	8	8	7	6	6	4	9	8	5	11	11	9	11	7	6	8	4	5	1	4	6	6	4	10	5	12	13
10R-21	chrX	79535	79975	0	441	0	0	0	0	0	0	0	0	0	0	0	0	0	0	0	0	0	0	0	0	0	0	0	0	0	0	0	0	0	0	0	0	0	0	0	0
10R-212	chrX	551391	551780	0	390	54	67	67	30	41	29	41	57	48	41	47	46	46	40	28	35	35	19	40	62	29	32	41	16	22	21	19	17	15	23	16	24	23	31	16	23
10R-228	chrX	598716	598995	0	280	9	17	14	10	6	6	11	11	11	5	12	8	20	19	21	8	11	13	23	27	25	38	41	29	37	17	25	13	27	17	28	29	29	74	62	74
10R-233	chrX	605946	607438	0	1493	1	0	0	0	0	0	0	1	0	1	0	0	0	0	0	1	0	1	2	1	3	0	1	4	0	0	1	0	1	0	0	0	1	1	1	6
10R-234	chrX	609494	610271	0	778	0	0	0	0	0	0	0	0	0	0	0	0	0	0	0	0	0	0	0	0	0	0	0	0	0	0	0	0	0	0	0	0	0	0	0	0
10R-237	chrX	610864	612072	0	1209	2	2	3	2	0	2	2	1	1	3	1	1	2	1	1	2	3	0	1	4	5	3	2	0	2	1	0	1	1	2	0	1	2	2	2	0
10R-242	chrX	619916	620186	0	271	2	7	6	5	3	2	1	3	2	2	4	2	5	6	8	3	2	4	9	7	6	2	1	7	10	10	7	12	6	8	12	7	9	17	12	9
10R-245	chrX	620663	621140	0	478	36	49	41	35	34	34	25	52	37	45	32	53	26	27	20	30	29	28	28	42	35	29	38	15	24	40	28	23	23	19	33	43	44	25	28	40
10R-248	chrX	624941	625295	0	355	6	8	3	1	3	3	3	9	6	9	8	7	6	4	3	5	3	3	4	4	2	8	5	3	2	1	5	2	2	1	4	7	4	7	10	7
10R-249	chrX	626887	628792	0	1906	3	5	2	2	0	4	3	2	6	3	2	1	1	3	2	1	1	0	3	6	4	2	2	5	1	4	4	1	5	0	1	0	2	3	2	2
10R-254	chrX	640809	641625	0	817	0	0	0	0	0	0	0	0	0	0	0	0	0	0	0	0	0	0	0	0	0	0	0	0	0	0	0	0	0	0	0	1	0	0	0	0
10R-257	chrX	649459	649927	0	469	31	44	23	20	27	25	62	53	62	93	122	111	141	131	97	208	243	218	300	338	301	332	437	286	119	171	145	198	244	222	292	263	365	416	379	434
10R-258	chrX	650007	650476	0	470	7	16	10	4	13	7	8	16	5	14	10	13	10	12	12	17	23	11	26	26	19	15	31	20	14	16	9	10	25	16	28	23	32	21	23	33
10R-276	chrX	703400	705306	0	1907	0	0	0	0	0	0	0	0	0	0	0	0	0	0	0	0	0	0	0	0	1	0	0	0	0	0	0	0	0	0	0	0	0	0	0	0
10R-284	chrX	718590	719254	0	665	0	0	0	0	0	0	0	0	0	0	0	0	0	0	0	0	0	0	0	0	0	0	0	0	0	0	0	0	0	0	0	0	0	0	0	0
10R-287	chrX	721692	724363	0	2672	0	0	0	0	0	0	0	0	0	0	0	0	0	0	0	0	0	0	0	0	0	0	0	0	0	0	0	0	0	0	0	0	0	0	0	0
10R-288	chrX	724436	725384	0	949	0	0	0	0	0	0	0	0	0	0	0	0	0	0	0	0	0	0	0	0	0	0	0	0	0	0	0	0	0	0	0	0	0	0	0	0
10R-29	chrX	96743	97566	0	824	1	2	1	2	4	0	2	3	2	0	0	2	7	9	5	8	2	7	1	0	2	1	2	1	7	8	3	4	9	5	2	0	5	0	2	4
10R-39	chrX	116321	117722	0	1402	26	22	12	20	10	12	15	14	13	14	12	16	21	19	21	25	24	9	29	26	24	30	31	26	27	33	27	21	31	25	32	39	34	40	37	31
10R-50	chrX	143603	144018	0	416	5	4	7	5	3	10	6	5	9	9	16	16	2	2	1	2	5	1	2	3	2	4	12	7	2	4	3	2	2	1	2	0	2	4	4	10
10R-52	chrX	144134	144923	0	790	3	2	4	0	2	4	4	8	3	12	17	16	1	0	1	3	3	0	9	12	6	19	10	5	3	0	0	3	3	2	6	4	4	11	6	9
10R-6	chrX	30142	30725	0	584	0	0	0	0	0	0	0	0	0	0	0	0	0	0	0	0	0	0	0	0	0	0	0	0	0	0	0	0	0	0	0	0	0	0	0	0
10R-61	chrX	160658	161204	0	547	177	164	147	102	112	94	235	237	207	110	184	136	77	64	35	80	69	65	70	87	72	71	102	72	113	81	47	110	142	73	178	151	133	87	95	94
10R-62	chrX	161227	161561	0	335	86	77	92	57	62	50	119	117	101	59	91	68	15	14	12	20	14	14	25	46	23	25	38	16	53	29	16	38	67	41	72	82	55	33	23	22
10R-63	chrX	161944	162851	0	908	14	27	17	16	21	13	13	15	14	21	22	14	15	26	10	19	12	6	14	23	15	4	16	11	6	8	9	10	11	8	9	7	8	8	8	15
10R-78	chrX	195515	196016	0	502	0	0	0	0	0	0	0	0	0	0	0	0	0	0	0	0	0	0	0	0	0	0	0	0	0	0	0	0	0	0	0	0	0	0	0	0
10R-84	chrX	224424	227102	0	2679	10	15	8	5	11	9	5	9	6	5	10	7	12	9	8	5	6	4	3	5	3	2	17	6	6	6	4	10	7	2	4	5	6	7	4	8
10R-89	chrX	237067	238085	0	1019	70	87	78	44	50	44	72	70	64	45	39	56	19	13	14	13	14	20	11	14	19	11	13	9	18	14	6	15	8	12	11	12	17	18	13	15
10R-92	chrX	238157	239217	0	1061	5	8	5	5	9	5	1	8	4	3	7	6	0	3	1	0	0	2	3	1	3	2	2	3	3	4	1	0	2	4	0	2	1	2	2	2
10R-93	chrX	247230	247622	0	393	6	9	3	8	6	13	7	9	9	8	8	11	3	9	8	9	6	8	4	5	10	9	12	12	13	14	4	4	9	4	13	13	18	17	14	27
11F-10	chrXI	18556	21224	0	2669	14	16	22	16	19	10	15	13	7	9	14	15	13	15	16	13	12	7	18	27	14	9	11	9	14	16	12	8	13	12	15	7	13	14	13	22
11F-102	chrXI	230278	230665	0	388	0	0	0	1	0	0	1	0	0	0	0	1	0	0	0	0	0	0	0	0	0	0	0	1	0	0	0	0	0	0	0	0	0	0	0	0
11F-103	chrXI	231153	231733	0	581	0	0	0	0	0	0	0	0	0	0	0	0	0	0	0	0	0	0	0	0	0	0	0	0	0	0	0	0	0	0	0	0	0	0	0	0
11F-113	chrXI	260326	260671	0	346	7	14	12	11	14	4	10	7	13	28	29	27	7	11	9	8	17	6	15	16	9	24	18	12	3	4	2	12	8	7	11	12	14	14	10	14
11F-136	chrXI	303996	304289	0	294	8	11	6	11	8	5	8	11	10	12	13	14	18	38	17	30	46	17	23	32	25	14	30	14	12	17	19	18	19	17	24	17	24	14	13	20
11F-137	chrXI	304345	304979	0	635	19	22	25	15	18	21	33	13	23	18	35	20	47	68	39	53	66	39	78	89	81	83	121	83	75	93	76	64	99	73	99	95	98	96	92	80
11F-153	chrXI	336049	336322	0	274	6	4	4	9	7	6	4	5	3	4	3	6	1	0	3	1	4	2	3	6	0	3	4	1	3	0	1	0	4	0	0	1	0	4	2	5
11F-155	chrXI	339958	340498	0	541	12	15	15	17	10	9	11	9	10	8	7	10	22	14	18	8	14	10	9	15	6	18	18	19	13	11	10	13	10	9	6	17	12	8	15	9
11F-16	chrXI	24296	24932	0	637	5	11	4	7	4	6	10	16	7	12	7	8	10	10	10	11	10	6	11	10	13	7	9	4	21	22	17	23	25	29	15	15	28	15	15	17
11F-160	chrXI	355797	356065	0	269	22	16	19	11	10	5	24	14	16	9	16	14	9	15	16	14	8	9	13	13	23	18	24	8	13	24	5	10	15	12	10	26	12	17	18	9
11F-176	chrXI	389879	390496	0	618	0	0	0	0	0	0	0	0	0	0	0	0	0	0	0	0	0	0	0	0	0	0	0	0	0	0	0	0	0	0	0	0	0	0	0	0
11F-183	chrXI	420294	421043	0	750	0	0	0	0	0	0	0	0	0	0	0	0	0	0	0	0	0	0	0	0	0	0	0	0	0	0	0	0	0	0	0	0	0	0	0	0
11F-187	chrXI	427815	428690	0	876	8	20	20	13	17	13	17	20	20	19	24	21	21	19	20	25	13	15	13	17	13	16	13	13	14	17	25	19	14	13	23	19	25	23	13	7
11F-191	chrXI	430777	431562	0	786	117	127	106	87	78	93	116	100	95	77	109	72	161	233	167	174	208	151	122	152	133	111	190	118	149	182	174	117	141	99	129	98	140	117	101	113
11F-200	chrXI	446891	447747	0	857	0	0	0	0	0	0	0	1	0	0	0	0	0	0	0	1	0	0	0	0	0	0	0	0	1	0	0	0	0	0	2	0	0	0	0	0
11F-204	chrXI	454957	456510	0	1554	2	6	3	2	3	2	2	1	0	3	1	1	1	1	0	1	1	0	0	0	1	0	0	0	0	2	1	1	0	1	1	1	1	2	3	0
11F-205	chrXI	456534	457137	0	604	0	0	0	0	0	0	0	0	0	0	0	0	0	0	0	0	0	0	0	1	0	0	0	0	0	0	0	1	0	0	0	1	0	0	0	0
11F-207	chrXI	461599	462869	0	1271	0	2	0	0	0	0	0	0	0	0	0	0	0	0	0	0	0	0	0	0	0	0	1	0	0	0	0	0	1	0	0	0	0	0	1	0
11F-209	chrXI	466314	468680	0	2367	16	21	11	8	16	15	8	14	11	11	22	10	5	6	10	8	9	4	8	9	7	9	3	3	15	7	7	10	9	1	4	7	1	5	5	6
11F-210	chrXI	468717	469260	0	544	6	17	12	5	11	6	9	7	14	10	16	15	11	15	16	15	25	11	12	19	18	12	13	8	17	23	15	14	17	16	10	10	25	16	12	25
11F-216	chrXI	489884	490163	0	280	0	0	0	0	0	0	0	0	0	0	0	0	0	0	0	1	0	0	1	0	0	0	0	1	0	0	0	0	0	0	0	0	0	0	0	0
11F-230	chrXI	533712	535668	0	1957	51	38	35	26	34	27	33	36	42	38	36	31	65	67	65	54	59	43	43	68	54	57	71	45	71	83	62	74	84	60	56	46	91	65	70	77
11F-231	chrXI	535825	536404	0	580	17	17	10	6	12	11	16	16	20	13	14	5	14	13	10	9	7	13	9	14	9	2	11	10	15	6	8	5	5	14	12	14	5	15	9	14
11F-244	chrXI	561333	562335	0	1003	31	37	30	21	26	32	29	34	18	21	50	37	23	33	21	16	25	16	23	23	21	22	26	17	18	21	17	17	26	18	22	28	20	44	36	23
11F-25	chrXI	66480	67776	0	1297	0	1	0	0	0	2	2	0	1	0	1	0	1	3	0	0	2	1	0	1	3	2	2	1	2	2	2	1	3	4	1	2	2	1	3	2
11F-252	chrXI	578489	578895	0	407	20	28	15	21	15	23	14	24	9	23	27	18	24	21	23	19	16	20	22	23	17	22	29	29	29	42	28	24	32	19	22	30	28	29	34	31
11F-258	chrXI	587021	587377	0	357	9	20	18	11	10	18	16	16	14	17	21	25	6	9	6	14	9	14	8	15	7	8	8	6	4	6	6	6	9	8	10	9	12	18	6	10
11F-259	chrXI	589681	590172	0	492	6	2	4	7	3	6	5	4	5	1	11	5	5	8	6	11	11	4	7	8	3	8	14	4	7	6	6	13	10	8	7	5	6	6	7	4
11F-26	chrXI	69600	70355	0	756	8	6	4	5	2	2	7	7	3	7	7	6	5	7	7	3	7	5	3	4	4	3	4	2	4	9	4	6	2	1	7	7	4	2	12	5
11F-264	chrXI	603271	603791	0	521	7	17	8	18	15	13	14	15	14	10	13	19	12	17	7	10	15	13	10	20	18	9	21	10	12	21	14	14	14	21	21	18	20	23	15	24
11F-265	chrXI	605852	606107	0	256	0	0	0	0	0	0	0	0	0	0	0	0	0	0	0	0	0	0	0	0	0	0	0	0	0	0	0	0	0	0	0	0	0	0	0	0
11F-27	chrXI	73952	74515	0	564	9	7	6	9	6	5	8	5	2	8	10	1	8	10	4	6	8	4	10	9	15	7	3	6	11	8	7	8	9	11	8	0	8	9	12	23
11F-270	chrXI	614509	615248	0	740	14	16	13	30	19	17	18	17	20	20	23	22	22	32	24	22	20	26	22	17	14	26	26	33	26	28	31	26	25	26	30	31	34	46	38	42
11F-272	chrXI	618975	619319	0	345	0	0	0	0	0	0	0	0	0	0	0	0	0	0	0	0	0	0	0	0	0	0	0	0	0	0	0	0	0	0	0	0	0	0	0	0
11F-281	chrXI	642952	644698	0	1747	359	466	337	313	263	196	313	306	250	284	410	311	366	431	232	373	440	234	394	457	322	407	543	412	440	484	337	356	423	331	375	472	415	375	317	335
11F-288	chrXI	658698	659016	0	319	10	19	10	17	8	5	12	9	11	14	13	4	8	12	8	20	15	6	10	10	10	19	18	25	18	18	19	12	17	11	16	16	11	20	18	25
11F-290	chrXI	659403	659878	0	476	50	66	53	33	50	64	70	61	50	46	65	55	74	70	70	78	62	52	79	79	50	79	92	67	85	87	89	87	64	49	61	92	63	84	76	95
11F-292	chrXI	659994	660556	0	563	37	55	37	41	38	39	46	56	39	39	56	43	57	62	69	65	54	57	47	40	44	53	71	63	66	86	68	64	71	56	56	60	50	70	52	81
11F-298	chrXI	663957	664384	0	428	1	1	1	0	1	0	0	0	0	0	1	1	0	0	3	0	0	1	3	0	2	1	0	3	0	0	1	0	0	0	1	1	1	0	0	0
11F-3	chrXI	8125	8866	0	742	3	2	2	0	1	0	2	0	2	0	3	0	3	4	0	0	0	1	0	1	1	0	2	0	0	0	0	2	0	0	0	0	0	0	1	0
11F-300	chrXI	664842	665217	0	376	2	6	1	1	4	4	1	4	1	1	5	5	1	4	3	6	2	4	5	7	5	5	10	5	6	3	2	0	4	3	5	0	2	8	5	11
11F-35	chrXI	88823	89232	0	410	0	0	0	0	0	0	0	0	0	0	0	0	0	0	0	0	0	0	0	0	0	0	0	0	0	0	0	0	0	0	0	0	0	0	0	0
11F-36	chrXI	89398	92826	0	3429	5	11	7	3	1	1	5	8	9	7	3	6	11	6	5	9	5	1	8	5	11	4	12	6	24	11	25	19	14	15	23	5	15	15	16	20
11F-43	chrXI	93572	93862	0	291	34	29	24	32	26	23	21	19	17	25	29	26	41	56	41	50	65	40	38	72	39	42	32	44	56	60	63	55	51	42	56	48	65	60	47	58
11F-58	chrXI	136869	138005	0	1137	32	43	33	34	29	22	16	24	24	27	36	28	27	24	24	22	27	10	27	28	30	34	40	26	17	22	27	24	16	22	22	16	19	32	18	38
11F-64	chrXI	151200	152943	0	1744	0	0	0	0	0	0	0	0	0	0	0	0	0	0	1	1	1	1	0	0	1	0	0	0	0	0	0	0	0	0	0	0	0	1	2	0
11F-68	chrXI	162876	163398	0	523	30	25	26	18	30	16	20	23	23	14	26	20	28	34	39	30	26	31	36	49	35	28	48	22	28	42	43	22	31	23	29	21	29	33	36	43
11F-77	chrXI	175770	176542	0	773	90	109	77	67	61	66	75	81	71	60	76	78	56	50	61	58	58	39	53	57	41	35	52	47	39	52	44	49	61	40	67	63	51	77	42	71
11F-8	chrXI	17624	18243	0	620	17	18	21	9	12	12	20	13	14	17	19	17	12	18	11	19	17	11	21	33	17	28	28	19	15	22	15	11	16	10	20	19	21	8	13	20
11F-84	chrXI	189366	189757	0	392	32	42	36	29	21	24	16	27	23	23	19	23	13	25	20	20	18	4	15	28	14	9	21	16	16	21	11	11	16	7	17	16	19	24	24	24
11F-87	chrXI	195122	195777	0	656	5	8	4	3	1	2	3	5	7	7	12	3	1	5	6	8	14	4	9	8	7	9	8	7	8	5	8	11	9	9	7	6	2	6	10	20
11F-88	chrXI	196041	196828	0	788	5	8	6	12	10	4	5	11	12	6	9	6	12	13	14	11	9	6	12	13	18	18	32	28	14	9	12	5	7	12	12	10	23	21	25	25
11F-90	chrXI	200377	202733	0	2357	121	133	125	77	92	58	104	119	95	92	110	104	134	160	121	131	137	83	124	178	115	111	172	102	134	171	105	102	142	132	155	128	132	106	99	149
11R-107	chrXI	258102	258636	0	535	2	4	2	4	3	1	2	0	1	2	1	7	2	4	2	3	5	4	4	3	2	2	2	1	2	4	2	4	3	2	2	4	3	3	2	6
11R-109	chrXI	259675	260641	0	967	3	6	2	3	4	4	6	7	2	7	10	11	4	5	6	5	5	3	19	10	9	5	14	7	11	5	8	6	7	9	9	10	8	12	7	14
11R-112	chrXI	261180	261790	0	611	4	11	9	6	4	3	13	6	8	21	20	22	12	6	8	11	2	6	2	6	11	16	18	12	14	23	12	11	16	6	14	11	13	25	19	11
11R-114	chrXI	264261	266139	0	1879	5	3	7	1	0	1	7	2	5	3	6	1	3	4	10	5	2	3	5	5	2	1	2	2	2	8	3	2	4	2	1	4	3	3	4	2
11R-117	chrXI	270751	273250	0	2500	13	15	10	12	12	12	18	10	15	21	11	28	13	19	18	21	16	8	29	43	27	28	53	28	20	21	15	19	26	24	54	35	41	46	41	39
11R-12	chrXI	21086	24204	0	3119	1	2	1	0	0	0	2	0	1	0	0	1	0	0	0	0	2	3	1	2	0	0	2	1	1	2	1	3	2	1	2	2	1	3	3	2
11R-124	chrXI	303563	307164	0	3602	0	0	2	1	0	0	1	0	0	1	0	0	1	2	0	0	2	2	1	3	0	0	2	2	0	0	0	0	1	0	2	1	1	1	2	2
11R-125	chrXI	307324	307999	0	676	4	3	1	7	1	3	3	3	1	3	5	1	4	4	3	5	4	2	4	6	1	7	14	3	5	1	2	3	1	1	3	7	1	7	7	8
11R-128	chrXI	308286	308700	0	415	15	23	9	14	10	7	16	12	15	14	8	12	5	10	11	10	11	3	31	22	25	27	28	24	24	37	21	11	19	22	22	15	31	25	22	37
11R-13	chrXI	24237	24885	0	649	0	0	0	0	0	0	0	0	0	0	0	0	0	0	0	0	0	0	0	0	0	0	0	0	0	0	0	0	0	0	0	0	0	0	0	0
11R-130	chrXI	309016	309577	0	562	0	0	0	0	0	0	0	0	0	0	0	0	0	0	0	0	0	0	0	0	0	0	0	0	0	0	0	0	0	0	0	0	0	0	0	0
11R-134	chrXI	315327	315940	0	614	4	4	2	5	2	1	1	1	3	2	7	6	7	3	2	4	10	5	1	5	1	7	10	8	1	3	5	3	5	6	9	5	9	9	14	3
11R-139	chrXI	320330	320651	0	322	12	26	13	7	18	17	9	15	14	14	16	11	18	15	12	13	14	13	16	3	7	12	22	13	10	20	20	14	17	7	10	10	12	15	23	24
11R-142	chrXI	323923	324334	0	412	0	0	1	0	0	0	0	0	1	0	0	0	1	0	1	2	0	0	3	0	1	2	1	0	0	2	2	2	3	1	1	0	1	2	0	0
11R-146	chrXI	330171	330685	0	515	8	12	11	2	8	2	3	4	8	1	7	8	9	6	7	7	6	6	3	8	2	5	7	5	6	10	9	13	9	5	0	1	9	10	14	4
11R-158	chrXI	353358	353718	0	361	44	72	65	45	66	43	42	49	37	34	46	34	41	54	36	35	36	22	24	54	37	33	52	32	36	31	33	32	30	13	26	20	29	37	35	50
11R-163	chrXI	355044	356057	0	1014	6	4	4	4	3	3	0	2	4	1	0	4	2	4	4	2	2	2	6	6	3	5	4	1	1	2	3	1	2	4	6	4	1	6	1	2
11R-166	chrXI	364245	365254	0	1010	0	0	1	0	1	0	0	0	0	1	0	0	0	0	1	0	0	0	1	1	0	0	0	0	0	0	0	0	0	0	0	0	0	0	0	0
11R-167	chrXI	369031	369663	0	633	38	41	28	38	40	16	32	43	34	42	56	33	37	26	22	32	28	28	36	47	47	33	42	28	49	27	33	47	24	43	49	39	65	37	40	45
11R-171	chrXI	384889	385277	0	389	21	26	14	20	25	29	11	12	12	18	19	18	25	31	39	26	41	26	21	27	34	35	42	25	37	40	34	33	28	23	25	35	45	42	46	51
11R-173	chrXI	387779	388186	0	408	19	19	13	11	18	10	20	24	22	19	25	24	16	26	25	21	32	28	47	55	28	69	53	58	27	25	33	23	22	21	56	67	70	65	75	61
11R-192	chrXI	435335	435666	0	332	3	6	5	12	6	5	4	2	3	4	5	3	13	6	3	10	7	4	6	1	6	3	3	8	6	6	8	9	5	8	9	7	11	6	11	8
11R-2	chrXI	5968	7874	0	1907	10	17	7	12	7	6	5	8	5	4	6	5	29	39	16	15	19	21	10	16	21	13	16	20	30	29	22	21	15	22	7	11	10	18	20	21
11R-208	chrXI	462984	463566	0	583	76	76	70	59	58	39	43	71	58	32	46	32	59	85	67	59	86	71	71	79	70	31	53	40	63	74	70	55	80	53	66	65	67	47	40	41
11R-209	chrXI	463662	465020	0	1359	227	293	211	190	156	161	134	133	172	79	121	63	216	203	203	183	178	143	94	83	79	113	115	130	261	281	186	259	233	202	189	167	134	137	108	108
11R-223	chrXI	513489	514470	0	982	94	143	99	96	93	112	94	100	85	77	136	99	111	134	156	124	84	86	127	133	169	114	132	122	152	153	154	111	134	147	106	91	203	203	179	267
11R-226	chrXI	517050	517508	0	459	16	30	22	21	20	18	13	23	29	21	24	35	29	25	22	21	27	14	13	27	24	24	24	22	36	32	17	11	28	17	18	17	20	31	23	22
11R-246	chrXI	581315	581792	0	478	7	11	10	4	3	4	16	6	6	1	5	14	28	36	15	39	22	19	27	40	15	32	41	15	37	25	24	21	32	25	32	30	39	21	16	27
11R-247	chrXI	582071	582546	0	476	15	12	15	6	5	3	8	6	5	4	15	12	13	8	8	8	12	5	10	11	8	8	8	10	4	9	8	4	4	9	11	0	9	15	15	8
11R-249	chrXI	582835	584655	0	1821	31	42	29	26	19	13	24	26	26	27	41	39	26	49	33	41	30	24	55	55	46	51	71	46	16	24	18	31	19	22	26	31	28	69	44	79
11R-260	chrXI	608887	611277	0	2391	31	67	45	58	67	43	105	118	117	140	202	193	27	42	30	88	113	54	122	173	108	212	266	171	41	45	35	61	64	56	121	139	136	225	185	247
11R-262	chrXI	614227	614669	0	443	0	0	0	0	0	0	0	0	0	0	0	0	0	0	0	0	0	0	0	0	0	0	0	0	0	0	0	0	0	0	0	0	0	0	0	0
11R-265	chrXI	626281	626534	0	254	26	43	35	23	30	34	43	40	45	47	47	32	42	48	37	49	68	45	43	71	43	32	48	28	41	43	33	35	31	46	35	43	49	27	35	23
11R-267	chrXI	631088	632335	0	1248	74	71	74	49	46	29	41	62	67	54	77	43	123	127	77	88	84	57	78	67	92	65	60	65	215	361	289	176	316	250	134	97	263	276	386	163
11R-270	chrXI	638431	638721	0	291	70	83	79	49	58	40	75	72	82	49	92	69	91	125	76	86	143	76	117	173	110	116	141	97	78	113	76	61	106	80	105	111	119	100	88	112
11R-273	chrXI	649784	650356	0	573	0	1	1	0	0	0	0	1	1	0	1	0	0	1	0	0	0	0	0	0	0	0	1	0	2	2	0	0	0	0	1	0	0	0	1	0
11R-274	chrXI	661654	662367	0	714	0	0	0	0	0	0	0	0	0	0	0	0	0	0	0	0	0	0	0	0	0	0	0	0	0	0	0	0	0	0	0	0	0	0	0	0
11R-39	chrXI	91720	92601	0	882	100	113	102	78	74	74	101	98	104	74	116	83	134	155	128	125	133	123	122	170	149	136	202	128	225	246	167	227	251	197	215	177	368	271	236	330
11R-48	chrXI	137199	137639	0	441	96	143	93	81	86	80	129	139	109	101	167	106	204	251	140	173	194	110	247	341	257	177	296	161	204	235	210	139	218	182	207	201	241	211	239	228
11R-53	chrXI	145626	146142	0	517	71	100	67	70	69	83	58	88	66	26	47	53	49	59	85	56	61	48	94	110	117	61	85	69	81	63	86	51	76	77	76	58	74	96	86	86
11R-63	chrXI	157607	158316	0	710	0	2	1	0	0	0	0	0	0	0	0	0	0	0	0	0	0	0	0	0	0	0	0	1	0	0	0	1	0	0	0	0	0	2	0	0
11R-7	chrXI	14590	14851	0	262	2	2	2	3	2	3	3	1	3	4	3	4	0	3	1	1	2	1	4	2	2	1	2	4	3	0	0	2	2	1	1	2	1	7	3	0
11R-8	chrXI	16305	16689	0	385	37	45	35	26	25	20	19	29	29	26	37	29	20	21	24	23	29	13	30	29	38	28	43	26	21	22	25	25	21	22	27	21	21	28	19	25
11R-81	chrXI	203878	205220	0	1343	0	0	0	0	0	0	0	0	0	0	0	0	0	0	0	0	1	1	0	0	0	0	1	0	0	0	0	0	0	1	1	0	0	0	1	0
11R-82	chrXI	210296	210961	0	666	4	5	5	4	6	5	9	6	6	6	4	9	5	10	7	8	8	9	15	6	17	18	16	15	20	15	25	19	13	14	12	14	21	12	21	25
11R-92	chrXI	230050	230803	0	754	70	100	63	50	54	22	60	53	50	42	51	40	54	56	44	59	61	28	40	38	41	26	45	23	24	22	30	34	23	16	18	16	24	19	19	10
11R-94	chrXI	231811	233767	0	1957	8	16	17	9	6	8	4	6	8	5	10	8	10	16	9	7	18	4	6	7	8	14	11	16	8	6	14	6	5	7	9	3	18	13	25	27
11R-97	chrXI	235923	237020	0	1098	117	160	131	126	139	141	96	140	95	106	133	123	100	107	131	102	107	96	80	99	81	100	102	102	79	100	90	94	105	99	96	82	101	121	100	118
12F-1	chrXII	16189	16450	0	262	9	10	2	9	6	12	6	7	6	5	9	9	7	12	9	4	14	9	7	12	15	6	15	7	10	19	13	24	20	17	12	9	5	9	8	9
12F-109	chrXII	274099	275220	0	1122	0	0	0	0	0	0	0	0	0	0	0	0	0	0	0	0	0	0	0	0	0	0	0	0	0	0	0	0	0	0	0	0	0	0	0	0
12F-113	chrXII	281324	281707	0	384	0	0	0	0	0	0	0	0	0	0	0	0	0	0	0	0	0	0	0	0	0	0	0	0	0	0	0	0	0	0	0	0	0	0	0	0
12F-121	chrXII	300713	301826	0	1114	27	40	26	18	21	19	14	26	31	20	24	22	11	8	4	13	23	9	8	14	12	7	7	7	9	10	4	6	7	2	8	6	14	10	7	12
12F-134	chrXII	307346	307721	0	376	3	8	7	4	4	2	5	5	1	6	10	5	6	4	6	4	7	3	1	3	1	2	3	4	8	9	1	3	5	0	6	2	4	2	4	2
12F-142	chrXII	339756	340517	0	762	0	0	0	0	0	0	0	0	0	0	0	0	0	0	0	0	0	0	0	0	0	0	0	0	0	0	0	0	0	0	0	0	0	0	0	0
12F-150	chrXII	373350	374011	0	662	12	16	12	11	9	7	14	7	11	8	12	12	23	15	12	11	8	5	18	9	11	12	15	9	11	12	17	13	6	15	16	11	21	18	20	14
12F-154	chrXII	390697	391224	0	528	20	30	19	17	25	23	16	30	18	18	25	33	22	20	25	36	38	22	47	48	34	30	37	29	25	28	31	15	23	22	36	29	34	43	32	31
12F-157	chrXII	395781	396757	0	977	0	2	1	2	1	0	0	1	1	0	1	0	0	2	2	3	0	2	3	2	4	0	0	2	0	1	1	1	0	1	2	1	2	2	2	1
12F-159	chrXII	403603	404471	0	869	12	14	13	24	20	18	62	50	53	126	178	177	35	53	53	49	49	47	46	69	57	190	267	159	50	48	43	37	46	45	56	59	65	310	219	273
12F-16	chrXII	67127	67659	0	533	18	25	13	14	9	16	6	15	13	3	19	15	7	9	14	7	11	9	7	16	6	5	23	11	4	7	8	9	9	7	6	11	5	12	6	9
12F-160	chrXII	407763	408209	0	447	2	1	0	0	0	0	1	1	0	1	0	1	0	0	1	1	0	1	2	0	0	0	0	0	0	0	0	0	1	0	1	1	0	1	0	0
12F-165	chrXII	415732	416494	0	763	2	1	0	0	3	0	1	1	1	1	0	0	1	0	0	2	1	0	0	0	1	1	0	0	3	0	3	2	0	4	0	1	2	2	3	0
12F-180	chrXII	441762	442285	0	524	0	0	0	0	0	0	0	0	0	0	0	0	0	0	0	0	0	0	0	0	0	0	0	0	0	0	0	0	0	0	0	0	0	0	0	0
12F-184	chrXII	445041	445307	0	267	4	11	10	11	10	10	6	14	3	10	8	4	5	12	6	2	3	2	7	14	13	6	4	4	5	3	7	0	1	5	0	4	3	5	4	14
12F-185	chrXII	449736	450524	0	789	0	0	0	0	0	0	0	0	0	0	0	0	0	0	0	0	0	0	0	0	0	0	0	0	0	0	0	0	0	0	0	0	0	0	0	0
12F-188	chrXII	460075	460602	0	528	60	80	78	274	234	206	254	315	268	281	324	439	122	260	258	1146	1578	1927	628	678	524	491	562	550	134	232	142	922	979	880	604	504	760	571	646	598
12F-191	chrXII	490877	492720	0	1844	16	17	11	11	12	2	9	16	8	8	13	12	9	10	12	6	4	7	6	5	12	10	4	7	3	7	14	6	9	7	15	6	10	17	9	8
12F-193	chrXII	498177	498741	0	565	0	0	0	1	1	1	0	0	0	0	1	2	2	0	0	1	0	1	0	0	1	0	0	0	0	0	0	1	0	0	3	0	0	0	0	1
12F-198	chrXII	514046	514959	0	914	38	45	59	22	29	15	35	31	40	26	41	32	30	35	23	33	43	26	34	51	27	21	34	19	14	20	27	10	15	15	34	24	17	18	24	18
12F-208	chrXII	540658	541783	0	1126	1	1	1	2	0	1	2	1	0	0	0	0	1	2	1	2	0	2	1	0	0	0	2	0	4	1	1	0	2	3	0	0	0	0	2	2
12F-209	chrXII	542149	543575	0	1427	21	18	18	19	14	15	18	18	5	8	18	21	8	15	11	7	13	3	15	18	12	7	11	10	12	12	9	10	10	8	19	26	26	40	31	43
12F-215	chrXII	553623	553928	0	306	3	3	4	4	1	0	3	5	0	5	4	2	3	8	7	5	6	2	5	5	5	11	11	11	6	11	8	10	4	6	4	5	4	13	14	11
12F-216	chrXII	553944	554272	0	329	0	0	0	0	0	0	0	0	0	0	0	0	0	0	0	0	0	0	0	0	0	0	0	0	0	0	0	0	0	0	0	0	0	0	0	0
12F-221	chrXII	567072	568320	0	1249	0	0	0	0	0	0	0	0	0	0	0	0	0	0	0	0	0	0	0	0	0	0	0	0	0	0	0	0	0	0	0	0	0	0	0	0
12F-231	chrXII	591343	591735	0	393	0	0	0	0	0	0	0	0	0	0	0	0	0	0	0	0	0	0	0	0	0	0	0	0	0	0	0	0	0	0	0	0	0	0	0	0
12F-236	chrXII	605700	606629	0	930	14	8	20	16	10	13	14	13	16	8	10	8	16	9	14	9	11	7	13	3	10	14	19	16	11	13	11	11	10	5	7	12	19	26	22	33
12F-239	chrXII	608462	608878	0	417	0	0	0	0	0	0	0	0	0	0	0	0	0	0	0	0	0	0	0	0	0	0	0	0	0	0	0	0	0	0	0	0	0	0	0	0
12F-247	chrXII	626516	626897	0	382	0	0	0	0	0	0	0	0	0	0	0	0	0	0	0	0	0	0	0	0	0	0	0	0	0	0	0	0	0	0	0	0	0	0	0	0
12F-253	chrXII	645348	645706	0	359	8	7	7	4	13	8	5	8	10	6	14	6	7	4	4	9	6	6	5	5	7	3	7	4	7	5	4	7	7	5	3	3	8	0	4	4
12F-257	chrXII	657108	658054	0	947	64	75	62	57	47	56	89	77	59	80	115	92	99	120	69	94	113	81	128	143	117	122	147	111	113	131	106	80	116	77	117	107	154	133	131	149
12F-270	chrXII	674099	674874	0	776	8	15	13	8	18	25	9	14	10	7	13	15	6	8	28	5	13	14	9	7	5	11	3	4	5	4	7	7	9	9	8	6	11	9	8	14
12F-272	chrXII	675700	676303	0	604	0	0	0	0	0	0	0	0	0	0	0	0	0	0	0	0	0	0	0	0	0	0	0	0	0	0	0	0	0	0	0	0	0	0	0	0
12F-287	chrXII	709832	710143	0	312	2	1	1	1	0	0	0	1	2	0	0	0	0	6	0	0	0	0	0	1	0	2	2	0	1	0	0	1	1	1	1	0	0	1	2	3
12F-289	chrXII	710840	711273	0	434	20	22	17	8	14	13	27	34	30	12	18	14	34	32	30	25	31	26	43	46	31	23	35	22	62	54	59	48	48	39	56	66	63	75	47	78
12F-293	chrXII	721921	722424	0	504	0	0	0	0	0	0	0	0	0	0	0	0	0	0	0	0	0	0	0	0	0	0	0	0	0	0	0	0	0	0	0	0	0	0	0	0
12F-317	chrXII	793199	793772	0	574	0	0	0	0	0	0	0	0	0	0	0	0	0	0	0	0	0	0	0	0	0	0	0	0	0	0	0	0	0	0	0	0	0	0	0	0
12F-33	chrXII	111781	112082	0	302	13	21	16	14	16	9	14	20	10	14	15	18	6	9	5	11	9	5	8	6	7	10	10	8	6	8	8	5	10	6	3	5	6	7	10	8
12F-336	chrXII	848937	849616	0	680	20	28	29	15	16	15	19	26	21	19	26	21	26	23	16	20	23	17	26	24	28	17	21	27	32	33	31	24	33	17	40	33	35	51	35	37
12F-347	chrXII	873724	875368	0	1645	6	15	5	6	6	6	8	10	8	4	9	12	3	8	11	8	7	10	8	12	12	7	11	5	7	6	5	5	13	6	5	2	5	14	8	3
12F-359	chrXII	909637	910985	0	1349	20	30	16	11	8	14	20	10	23	20	38	15	39	24	17	19	18	12	26	11	10	31	22	20	20	22	28	17	22	22	14	19	30	30	30	25
12F-361	chrXII	911647	912135	0	489	0	0	0	0	0	0	0	0	0	0	0	0	0	0	0	0	0	0	0	0	0	0	0	0	0	0	0	0	0	0	0	0	0	0	0	0
12F-375	chrXII	954265	954660	0	396	3	5	4	4	5	2	5	6	5	4	5	4	4	2	1	1	3	2	1	2	2	1	2	0	5	6	4	1	4	3	4	1	3	2	6	6
12F-394	chrXII	1010863	1011377	0	515	136	179	107	105	99	75	128	173	115	86	161	126	142	132	147	174	156	115	175	201	153	169	263	189	149	183	111	150	167	125	205	235	184	180	194	214
12F-4	chrXII	22601	23064	0	464	2	1	1	0	1	4	2	0	0	1	3	0	2	3	3	2	3	1	3	2	3	2	3	3	6	1	1	4	2	1	1	5	5	3	2	2
12F-404	chrXII	1042191	1043047	0	857	1	5	4	1	3	2	0	1	1	2	3	4	3	2	0	1	1	0	3	6	4	2	6	1	0	0	0	5	2	1	2	1	1	2	0	4
12F-46	chrXII	130491	130858	0	368	38	52	36	39	35	32	26	55	45	39	45	37	41	32	38	30	44	30	37	35	54	45	46	41	48	38	36	22	28	23	39	41	45	45	27	50
12F-54	chrXII	151100	152120	0	1021	0	0	0	0	0	0	0	0	0	0	0	0	0	0	0	0	1	1	0	2	0	0	0	0	1	0	0	0	1	0	1	0	0	1	0	0
12F-56	chrXII	152137	152821	0	685	0	0	0	0	0	0	0	0	0	0	0	0	0	0	0	0	0	0	0	0	0	0	0	0	0	0	0	0	0	0	0	0	0	0	0	0
12F-6	chrXII	25684	27314	0	1631	7	9	6	2	4	5	7	8	3	4	12	4	7	7	7	10	6	8	14	11	7	2	14	8	6	9	9	8	9	9	9	11	12	24	20	13
12F-68	chrXII	188310	188702	0	393	0	0	0	0	0	0	0	0	0	0	0	0	0	0	0	0	0	0	0	0	0	0	0	0	0	0	0	0	0	0	0	0	0	0	0	0
12F-70	chrXII	193430	194262	0	833	8	20	10	10	18	4	8	13	9	8	15	14	16	29	11	7	9	16	9	21	19	17	21	12	19	22	18	11	14	15	16	11	9	18	22	28
12F-77	chrXII	201674	201926	0	253	4	0	3	4	3	2	4	3	2	0	4	2	6	5	7	4	2	4	3	11	2	5	10	3	4	6	4	2	9	6	10	4	6	6	6	8
12F-82	chrXII	211799	212439	0	641	10	16	11	11	3	6	8	13	10	11	6	13	11	12	6	15	8	10	8	18	9	15	12	8	17	14	9	10	11	6	11	11	11	9	4	13
12F-84	chrXII	220995	221723	0	729	2	4	4	4	5	1	2	3	3	2	2	4	7	2	0	3	2	2	3	6	3	1	1	3	1	3	3	6	2	2	3	0	5	7	3	3
12F-85	chrXII	223864	224684	0	821	9	12	7	7	9	4	7	12	9	7	9	15	7	5	6	7	2	4	6	4	5	8	7	9	6	3	2	6	4	4	3	6	0	5	4	4
12F-86	chrXII	224872	225220	0	349	36	46	41	22	26	21	24	31	25	29	38	33	32	47	35	26	41	19	23	32	28	35	39	33	42	38	32	52	45	37	39	30	60	47	39	55
12F-87	chrXII	228318	228814	0	497	3	1	0	2	2	0	3	4	3	2	4	3	4	6	3	3	5	5	4	3	0	4	4	3	2	4	1	1	1	1	5	4	3	12	3	3
12F-9	chrXII	28757	29059	0	303	17	22	9	13	21	23	30	19	20	18	19	21	10	21	19	13	12	12	12	22	9	28	23	22	17	22	24	20	26	11	20	18	25	24	24	28
12F-90	chrXII	229859	231251	0	1393	350	532	442	287	414	372	225	199	246	82	123	110	267	431	506	258	280	230	180	243	169	98	144	103	312	322	256	192	176	167	193	211	213	114	91	133
12F-94	chrXII	234574	235529	0	956	0	0	0	0	0	0	0	0	0	0	0	0	0	0	0	0	0	0	0	0	0	0	0	0	0	0	0	0	0	0	0	0	0	0	0	0
12F-96	chrXII	244424	244976	0	553	2	2	2	0	0	3	2	2	3	2	3	3	2	3	0	1	1	0	1	0	2	6	3	3	1	1	1	1	0	0	0	5	0	2	4	2
12F-98	chrXII	245528	246306	0	779	1	1	0	0	0	0	0	0	0	0	1	1	0	1	0	1	1	0	0	0	0	1	1	0	2	0	0	0	0	2	1	0	0	0	0	0
12R-107	chrXII	290013	291715	0	1703	0	0	0	0	2	1	0	1	0	0	0	1	2	1	0	1	0	1	0	1	2	0	0	0	0	0	0	0	0	0	0	1	1	0	0	0
12R-113	chrXII	322114	325343	0	3230	5	6	6	2	1	0	6	5	4	8	5	5	2	5	0	6	6	3	2	2	2	3	1	5	0	4	4	3	2	2	2	8	2	1	3	1
12R-126	chrXII	365769	366188	0	420	13	19	14	8	15	10	12	17	6	6	13	12	26	39	30	22	18	12	35	45	34	37	59	24	38	43	28	21	44	30	31	22	49	50	45	59
12R-135	chrXII	391907	392494	0	588	40	28	26	17	24	15	143	129	110	8	32	28	7	8	3	8	6	5	38	80	58	3	12	7	10	12	13	4	7	25	41	68	37	12	9	8
12R-137	chrXII	392812	393272	0	461	19	16	10	8	20	9	110	89	57	3	15	30	2	0	1	5	1	6	29	50	27	2	3	1	4	4	3	5	7	3	12	44	20	7	4	1
12R-141	chrXII	414203	415656	0	1454	73	107	90	63	83	80	82	82	82	76	90	103	91	106	120	105	116	83	137	136	92	84	140	110	136	157	113	115	140	95	119	116	144	144	139	138
12R-144	chrXII	417798	418070	0	273	3	5	3	4	4	8	6	5	7	0	2	3	2	9	4	2	4	7	7	9	11	3	9	4	12	23	19	14	24	16	22	24	33	20	17	30
12R-149	chrXII	423614	423960	0	347	122	120	91	119	73	81	111	114	99	94	102	105	104	127	133	116	153	158	147	197	160	127	124	124	112	152	119	121	132	107	135	157	175	139	133	151
12R-16	chrXII	49018	49678	0	661	17	13	22	8	12	7	13	14	14	16	24	15	27	16	15	13	20	17	25	24	20	19	18	19	25	29	21	36	40	32	23	33	25	22	20	29
12R-162	chrXII	449200	449579	0	380	0	0	0	0	0	0	0	0	0	0	0	0	0	0	0	0	0	0	0	0	0	0	0	0	0	0	0	0	0	0	0	0	0	0	0	0
12R-167	chrXII	494037	494327	0	291	7	6	9	1	0	5	1	7	8	2	5	3	4	6	3	7	2	3	2	3	2	2	7	4	4	5	9	3	2	4	9	2	5	5	3	7
12R-171	chrXII	498162	498716	0	555	1	0	1	0	1	1	0	0	1	0	0	1	0	0	1	0	0	0	1	0	0	1	0	0	2	0	0	0	1	0	1	1	0	0	0	1
12R-191	chrXII	553909	554231	0	323	13	18	8	12	7	7	14	5	11	9	8	10	15	16	11	9	9	13	7	15	12	15	14	15	9	8	9	18	11	8	11	10	11	21	21	12
12R-197	chrXII	568086	568542	0	457	0	2	5	0	1	1	4	1	2	0	4	5	5	3	4	0	2	2	1	6	5	6	7	4	3	5	1	2	6	1	4	4	8	1	4	5
12R-207	chrXII	603346	604074	0	729	10	8	8	10	9	3	7	11	15	14	21	15	9	10	10	13	19	16	11	6	14	12	21	12	22	23	15	18	13	11	13	13	13	20	18	17
12R-212	chrXII	609755	610827	0	1073	27	44	30	34	28	28	18	24	16	26	15	28	20	20	22	15	12	13	11	11	11	12	9	14	15	13	12	15	23	10	8	7	16	9	8	16
12R-215	chrXII	612204	612840	0	637	1	1	2	3	1	2	1	1	1	1	2	6	0	1	0	3	0	0	0	0	1	3	1	1	0	0	1	1	1	1	0	1	2	1	1	3
12R-220	chrXII	619092	619781	0	690	0	0	0	0	0	0	0	0	0	0	0	0	0	0	0	0	0	0	0	0	0	0	0	0	0	0	0	0	0	0	0	0	0	0	0	0
12R-229	chrXII	641172	642590	0	1419	0	1	1	0	3	0	2	2	3	2	2	0	2	3	1	2	5	3	3	1	2	1	5	4	2	0	0	2	5	4	3	3	4	6	4	11
12R-232	chrXII	647235	648646	0	1412	0	2	1	2	0	0	0	0	0	0	0	2	0	0	1	1	0	0	2	0	0	0	0	0	2	0	2	0	0	0	0	0	0	0	0	1
12R-235	chrXII	649212	650863	0	1652	9	13	14	6	6	4	11	10	7	2	10	16	11	10	11	13	13	12	2	7	6	12	13	6	4	6	7	13	15	6	10	4	10	12	4	6
12R-237	chrXII	657074	657929	0	856	69	95	63	56	57	71	48	39	44	44	50	39	35	49	41	31	33	38	32	54	26	27	39	25	47	54	45	55	56	28	42	38	40	50	47	47
12R-239	chrXII	660329	661311	0	983	0	0	0	0	0	0	0	0	0	0	0	0	0	0	0	0	0	0	0	0	0	0	0	0	0	0	0	0	0	0	0	0	0	0	0	0
12R-244	chrXII	665214	665607	0	394	12	16	10	10	5	7	13	12	13	7	9	8	16	11	8	19	14	10	10	9	14	13	18	9	15	19	19	12	18	12	18	10	23	21	20	19
12R-249	chrXII	678008	679991	0	1984	1	2	2	1	1	0	0	0	1	2	0	1	1	1	3	1	1	1	3	2	1	1	2	3	0	0	0	1	0	0	0	1	1	1	0	0
12R-250	chrXII	682377	682646	0	270	5	7	2	2	6	5	15	10	5	4	9	8	15	9	8	11	13	7	8	5	11	10	4	2	7	9	12	17	23	19	5	11	7	11	8	11
12R-257	chrXII	707362	707747	0	386	6	19	16	13	16	17	13	10	18	11	18	9	15	19	20	16	11	20	11	10	2	5	10	5	10	8	5	8	8	5	4	5	9	9	2	4
12R-265	chrXII	724044	724429	0	386	393	453	300	245	254	213	292	240	237	266	364	324	382	396	275	344	378	273	186	298	175	274	352	221	287	343	274	217	268	175	252	239	341	287	198	334
12R-267	chrXII	728194	728712	0	519	0	0	0	0	0	0	0	0	0	0	0	0	1	1	0	0	0	1	0	1	1	0	0	0	0	0	0	3	1	0	0	2	0	1	1	1
12R-27	chrXII	84519	86090	0	1572	2	8	3	1	5	2	1	0	1	0	6	2	3	4	3	1	2	3	1	2	2	2	1	3	1	6	5	4	1	2	0	0	3	0	4	1
12R-287	chrXII	786473	787464	0	992	1	1	0	2	1	0	0	0	0	1	0	1	2	3	0	0	0	0	1	4	1	0	3	0	0	0	0	0	0	0	2	2	0	0	0	1
12R-297	chrXII	806892	809185	0	2294	7	7	9	8	5	4	1	6	3	4	7	7	3	2	4	3	6	1	4	2	3	2	4	3	3	0	7	1	0	2	2	3	2	3	3	6
12R-299	chrXII	815758	818469	0	2712	42	44	32	27	27	17	27	22	15	25	35	32	83	100	62	74	88	53	99	134	104	77	124	59	95	102	77	68	75	58	85	97	78	94	75	89
12R-3	chrXII	18074	19708	0	1635	32	38	26	18	28	11	27	24	33	23	26	28	53	59	30	48	67	37	48	59	34	77	85	49	37	60	53	48	66	46	73	59	44	39	39	38
12R-304	chrXII	831357	832086	0	730	3	3	6	2	5	4	11	12	15	44	83	95	4	1	1	13	13	10	20	45	24	44	66	25	4	1	3	3	10	3	26	23	25	50	30	48
12R-306	chrXII	832363	833684	0	1322	23	25	21	30	31	43	76	105	106	267	408	377	15	8	11	58	72	33	123	155	95	214	266	196	13	19	13	29	36	28	116	103	126	203	186	197
12R-31	chrXII	93957	94279	0	323	5	6	8	9	4	5	7	7	3	8	10	5	5	5	4	7	6	4	8	12	9	7	6	7	5	13	5	4	10	6	6	8	8	13	10	14
12R-313	chrXII	854747	855341	0	595	27	29	32	20	21	21	22	19	21	16	22	25	10	25	42	23	17	31	26	26	31	27	39	14	36	31	28	26	33	35	26	20	37	39	26	52
12R-328	chrXII	898146	898848	0	703	51	68	53	29	21	28	41	48	41	34	52	40	45	41	23	37	36	19	62	64	42	50	69	43	61	60	44	52	59	56	49	56	61	68	49	68
12R-33	chrXII	94646	95177	0	532	3	5	5	7	2	4	1	8	9	6	5	4	2	4	1	5	4	4	2	3	4	2	3	3	1	0	3	2	1	2	2	4	2	2	2	2
12R-336	chrXII	928252	928612	0	361	0	0	0	0	0	0	0	0	0	0	0	0	0	0	0	0	0	0	0	0	0	0	0	0	0	0	0	0	0	0	0	0	0	0	0	0
12R-337	chrXII	928751	929510	0	760	0	0	0	0	0	0	0	0	0	0	0	0	0	0	0	0	0	0	0	0	0	0	0	0	0	0	0	0	0	0	0	0	0	0	0	0
12R-341	chrXII	932495	933574	0	1080	25	30	21	17	17	19	24	22	19	15	23	28	26	26	16	31	28	14	15	32	39	20	24	15	21	25	16	20	21	27	17	22	27	31	23	15
12R-346	chrXII	939785	940962	0	1178	8	12	13	5	7	6	11	7	6	4	8	13	27	28	19	19	20	14	10	20	15	15	26	20	21	23	11	14	18	12	16	9	14	18	15	17
12R-348	chrXII	947247	947575	0	329	19	18	15	20	9	11	15	16	19	14	11	12	19	24	16	12	18	11	14	13	16	7	13	10	14	19	20	11	11	12	7	4	14	13	15	9
12R-352	chrXII	948989	950218	0	1230	371	468	360	282	336	302	356	497	369	343	546	511	251	248	272	236	212	208	230	273	221	210	269	264	453	432	417	333	391	367	212	237	282	381	343	421
12R-354	chrXII	952419	953090	0	672	16	21	19	15	14	5	11	17	13	13	24	10	17	14	24	14	23	8	9	10	8	7	21	8	22	23	18	14	16	15	18	11	12	16	14	11
12R-361	chrXII	963136	964273	0	1138	158	188	137	90	111	81	116	103	93	75	128	98	143	165	116	127	179	107	85	102	51	79	105	80	167	175	158	203	180	152	121	112	138	123	100	119
12R-370	chrXII	981660	982629	0	970	442	632	465	348	449	391	442	462	381	369	546	426	406	524	459	437	450	308	440	506	402	415	537	373	498	508	451	430	513	394	465	423	537	521	390	499
12R-385	chrXII	1030007	1030701	0	695	0	0	0	0	0	0	0	0	0	0	0	0	0	0	0	0	0	0	0	0	0	0	0	0	0	1	0	0	0	0	0	0	0	0	0	0
12R-387	chrXII	1033968	1035874	0	1907	0	0	1	0	1	2	0	2	0	0	0	1	0	0	2	0	1	1	0	1	0	2	2	0	2	1	0	1	2	1	0	0	0	1	0	1
12R-389	chrXII	1052263	1053178	0	916	295	398	326	215	294	248	281	307	266	242	320	271	296	439	320	278	354	227	367	422	374	275	357	235	331	355	334	219	259	254	293	260	357	298	287	342
12R-391	chrXII	1054927	1055377	0	451	23	26	24	19	34	36	23	26	34	26	27	23	30	31	37	26	29	23	30	38	21	16	27	21	29	31	38	25	24	18	16	13	24	38	20	20
12R-44	chrXII	112198	114336	0	2139	0	0	0	0	0	0	0	0	0	0	0	0	0	0	0	0	0	0	1	1	0	0	0	0	0	0	0	0	0	0	0	0	0	0	1	0
12R-5	chrXII	19993	20261	0	269	16	11	5	8	14	7	13	9	7	19	8	12	20	25	12	23	28	19	38	38	34	26	36	23	13	32	19	25	34	15	35	33	36	14	24	25
12R-50	chrXII	146078	146452	0	375	4	4	4	2	3	0	5	2	3	3	7	4	9	5	4	5	4	1	10	7	3	2	6	6	4	2	1	4	7	9	6	4	7	6	5	4
12R-7	chrXII	20325	20637	0	313	12	10	11	16	9	13	12	10	10	21	21	10	32	26	14	38	30	17	34	53	30	34	55	31	25	37	23	24	36	21	38	25	27	31	26	23
12R-76	chrXII	203113	204756	0	1644	0	1	0	0	0	0	0	0	0	0	0	0	0	0	0	0	0	0	0	0	0	0	0	0	0	0	0	0	0	0	0	0	0	0	0	0
12R-85	chrXII	230645	231227	0	583	19	27	21	12	15	11	12	13	13	10	27	18	23	24	8	23	22	10	14	31	12	12	25	9	14	15	11	13	10	10	13	16	16	10	14	17
12R-96	chrXII	264127	264617	0	491	2	6	3	7	2	5	1	2	5	3	6	6	7	10	10	5	6	4	11	6	9	12	10	11	4	6	4	7	7	4	6	5	8	10	5	16
13F-10	chrXIII	24251	24714	0	464	0	0	0	0	0	0	0	0	0	0	0	0	0	0	0	0	0	0	0	0	0	0	0	0	0	0	0	0	0	0	0	0	0	0	0	0
13F-106	chrXIII	241986	242447	0	462	25	17	18	10	3	8	14	15	17	7	17	9	6	16	17	21	11	15	15	29	16	19	24	30	23	22	11	11	15	12	20	28	34	44	34	33
13F-112	chrXIII	258300	258614	0	315	8	14	10	5	5	10	9	11	6	7	13	6	5	5	9	15	6	7	12	8	11	9	17	14	5	5	11	5	5	3	6	7	12	20	22	18
13F-116	chrXIII	262784	263303	0	520	61	51	41	40	21	21	34	35	22	35	46	27	40	59	43	53	46	39	73	96	76	68	112	45	55	79	58	59	65	59	88	75	89	67	72	77
13F-12	chrXIII	25063	25665	0	603	0	0	0	0	0	0	0	0	0	0	0	0	0	0	0	0	0	0	0	0	0	0	0	0	0	0	0	0	0	0	0	0	0	0	0	0
13F-126	chrXIII	283056	283472	0	417	89	102	69	59	55	36	61	44	45	68	66	48	74	64	38	52	49	50	52	75	78	60	70	55	93	84	58	79	74	73	65	82	78	54	60	66
13F-129	chrXIII	290014	290679	0	666	0	1	0	0	0	0	0	0	0	0	0	0	0	1	0	0	0	0	0	0	0	1	0	0	0	1	0	0	0	1	1	0	0	0	0	0
13F-137	chrXIII	302792	303770	0	979	26	43	26	30	24	30	34	39	33	38	34	31	51	52	52	46	44	40	55	81	46	55	30	44	62	68	48	81	71	62	69	69	65	73	67	53
13F-14	chrXIII	25828	26686	0	859	26	26	29	23	30	15	27	33	44	26	22	38	26	24	27	23	29	23	18	26	18	21	30	31	20	17	15	19	21	24	21	15	24	26	28	26
13F-142	chrXIII	309121	309376	0	256	5	7	4	3	2	1	2	4	2	9	9	2	3	4	4	8	3	2	5	3	3	2	3	1	3	4	8	4	8	6	3	8	4	7	12	8
13F-146	chrXIII	317156	318227	0	1072	39	51	34	24	38	28	20	37	31	25	47	26	23	48	26	25	31	17	30	30	24	25	40	24	19	32	21	16	24	25	19	20	20	32	29	30
13F-151	chrXIII	320577	321094	0	518	11	21	16	21	8	10	15	15	18	9	16	14	16	15	10	19	18	22	29	26	27	18	38	23	18	23	14	18	19	11	17	13	24	24	16	36
13F-153	chrXIII	324187	324788	0	602	28	33	40	17	21	21	22	29	27	21	43	30	25	23	26	22	35	21	34	40	16	28	37	21	16	23	17	20	27	15	28	20	21	26	12	20
13F-160	chrXIII	343692	344112	0	421	0	0	0	0	0	0	0	0	0	0	0	0	0	0	0	0	0	0	0	0	0	0	0	0	0	0	0	0	0	0	0	0	0	0	0	0
13F-161	chrXIII	347138	348536	0	1399	59	44	57	35	24	29	55	46	47	41	40	46	57	61	51	54	73	51	73	99	60	44	84	62	45	56	49	58	73	39	47	45	75	65	65	87
13F-171	chrXIII	371206	371979	0	774	0	0	0	1	0	0	0	0	0	0	0	0	0	0	0	0	0	0	0	0	0	0	0	1	2	0	0	0	1	0	1	0	0	0	0	1
13F-174	chrXIII	386693	387288	0	596	57	39	31	26	26	17	41	34	28	30	32	31	39	27	27	28	28	20	23	23	34	39	44	25	19	21	14	16	12	13	15	10	12	11	14	21
13F-179	chrXIII	396025	396763	0	739	17	18	16	7	10	14	10	13	13	11	14	11	11	8	17	5	12	13	16	11	8	23	14	13	14	6	11	5	13	5	7	10	11	20	16	16
13F-184	chrXIII	405685	406104	0	420	0	1	0	1	0	1	0	0	1	0	0	1	1	0	0	0	0	1	2	0	0	1	2	0	0	0	0	0	0	0	0	0	0	0	0	0
13F-191	chrXIII	422346	423644	0	1299	90	103	87	49	57	35	53	49	49	45	54	50	118	126	85	97	106	82	102	122	84	82	95	72	108	98	66	75	97	79	67	92	84	95	74	93
13F-192	chrXIII	423651	424709	0	1059	3	4	6	8	4	4	5	3	0	5	4	2	3	8	3	4	2	3	7	7	5	5	9	6	3	5	1	3	3	2	2	4	11	4	2	5
13F-195	chrXIII	429881	431561	0	1681	42	56	36	15	26	16	13	10	5	33	34	15	18	23	20	14	29	6	12	14	11	20	38	23	7	17	18	17	13	14	7	11	11	28	18	21
13F-199	chrXIII	443586	444615	0	1030	10	23	12	12	16	13	10	15	8	11	10	5	12	10	10	10	7	5	3	7	10	9	10	7	11	14	10	8	20	17	7	6	14	18	21	14
13F-20	chrXIII	32017	32290	0	274	14	9	10	9	10	7	16	17	5	18	14	12	12	21	11	17	18	11	14	15	20	13	28	14	23	33	13	9	29	19	11	11	32	28	15	15
13F-201	chrXIII	445031	445410	0	380	10	7	8	7	1	2	6	7	9	4	8	7	5	3	6	8	2	4	4	8	5	3	8	6	1	7	9	4	8	3	6	4	11	7	4	12
13F-206	chrXIII	462790	463392	0	603	190	273	164	198	183	149	199	191	177	195	265	202	223	271	222	217	237	211	329	381	358	297	332	278	320	304	307	279	356	262	232	214	471	446	327	356
13F-208	chrXIII	475864	476144	0	281	3	3	2	3	2	0	1	1	4	1	1	1	1	1	0	4	2	1	1	3	0	0	0	4	1	0	3	1	1	1	1	2	2	2	5	3
13F-209	chrXIII	480852	481387	0	536	21	23	13	21	15	16	39	79	46	128	187	153	27	29	17	34	27	22	66	57	87	65	109	70	22	19	16	21	18	15	50	37	61	115	79	111
13F-213	chrXIII	493645	493902	0	258	8	10	10	6	7	11	7	10	13	9	9	10	9	14	11	14	12	10	19	23	19	17	17	16	25	19	13	16	27	9	16	18	28	18	29	23
13F-214	chrXIII	494560	494811	0	252	2	1	0	0	2	1	2	1	1	0	2	0	2	0	1	5	1	1	1	4	1	1	5	1	1	2	2	4	1	2	5	2	2	3	2	4
13F-217	chrXIII	501268	501553	0	286	7	4	9	6	9	6	5	5	3	7	8	8	10	15	20	5	7	14	8	17	3	5	9	13	11	15	17	14	11	9	13	8	4	11	3	11
13F-218	chrXIII	502097	503550	0	1454	269	365	267	282	257	257	264	283	236	264	323	293	211	227	257	211	186	131	196	200	167	166	191	157	186	156	126	135	154	123	139	90	149	190	134	182
13F-221	chrXIII	507764	508068	0	305	6	7	6	3	4	9	1	6	8	3	4	8	6	5	1	4	5	5	4	5	1	5	2	4	7	5	9	6	2	0	0	4	5	7	7	4
13F-222	chrXIII	508171	509607	0	1437	17	39	27	10	13	14	13	18	15	13	30	19	19	25	17	23	22	10	15	21	13	21	24	18	14	29	27	14	20	16	17	22	26	29	49	26
13F-229	chrXIII	522180	523007	0	828	6	9	7	6	11	2	4	8	7	6	10	1	6	12	6	5	18	4	11	5	11	12	9	12	6	15	10	9	2	3	8	8	2	12	7	5
13F-239	chrXIII	556670	557419	0	750	0	0	0	0	0	0	0	0	0	0	0	0	0	0	0	0	0	0	0	0	0	0	0	0	0	0	0	0	0	0	0	0	0	0	0	0
13F-247	chrXIII	570837	571246	0	410	2	2	0	1	3	1	0	0	0	1	0	0	0	1	0	1	0	1	0	0	0	1	0	0	0	0	0	1	0	0	0	1	1	0	0	1
13F-256	chrXIII	592911	593280	0	370	3	10	6	8	7	10	10	8	6	6	11	8	8	7	5	3	11	3	12	10	5	5	12	5	6	11	8	5	5	5	6	7	5	10	10	9
13F-259	chrXIII	598087	599533	0	1447	69	93	79	50	65	60	68	81	74	70	84	84	85	71	55	83	89	58	78	87	58	72	87	65	56	81	56	63	78	63	40	67	51	78	70	75
13F-261	chrXIII	601354	602032	0	679	2	2	6	1	1	3	5	2	0	0	3	1	1	2	2	2	0	1	6	2	2	2	3	0	1	1	0	2	4	4	1	0	3	1	1	3
13F-272	chrXIII	622549	623191	0	643	27	35	17	10	16	14	20	24	18	30	32	20	28	23	20	28	40	24	43	40	36	37	41	31	37	34	21	38	52	25	58	45	60	38	46	41
13F-274	chrXIII	623408	625390	0	1983	905	1099	875	654	734	617	747	779	724	637	881	821	1019	1235	956	890	1080	710	602	786	618	698	794	627	987	1500	1369	1066	1386	1064	797	881	823	781	815	901
13F-286	chrXIII	653226	653877	0	652	9	12	11	12	8	8	6	11	8	8	7	4	13	2	6	10	4	4	7	14	5	9	16	9	9	4	7	9	7	7	9	3	8	10	9	16
13F-294	chrXIII	675166	675603	0	438	31	33	24	27	18	30	26	30	30	39	43	33	29	37	31	20	23	27	27	49	27	47	43	49	23	21	15	23	24	27	30	28	26	50	42	33
13F-3	chrXIII	13422	14355	0	934	38	52	29	15	24	18	19	24	28	19	31	15	45	46	45	40	42	26	31	29	30	28	40	29	42	38	36	41	44	37	30	33	43	40	36	41
13F-30	chrXIII	55729	56387	0	659	18	37	22	22	26	45	44	31	27	28	34	35	36	25	48	26	28	40	26	28	30	30	49	39	29	45	33	38	36	39	35	44	20	48	42	50
13F-315	chrXIII	720877	722370	0	1494	24	29	31	24	23	23	21	27	31	22	37	33	15	33	35	25	26	24	31	27	34	31	56	47	26	35	22	23	38	23	32	17	23	52	44	63
13F-321	chrXIII	731711	732174	0	464	36	73	49	44	64	73	69	47	44	36	70	36	68	102	129	72	105	85	73	73	66	57	76	70	91	123	82	69	101	78	54	75	71	123	77	111
13F-333	chrXIII	763318	764279	0	962	1	2	4	6	5	3	4	4	3	1	5	7	5	7	4	5	7	5	9	16	6	4	9	3	5	8	11	6	4	9	6	9	6	6	2	10
13F-337	chrXIII	775953	776811	0	859	35	37	45	35	36	52	24	33	24	32	41	43	31	23	58	34	34	60	31	24	37	43	29	51	56	58	71	41	39	50	31	47	42	63	50	73
13F-339	chrXIII	784452	785057	0	606	3	2	0	0	0	2	2	3	0	2	2	0	1	3	1	1	2	4	5	3	2	5	3	7	4	7	3	6	5	1	3	5	5	7	1	8
13F-342	chrXIII	796856	797336	0	481	9	17	16	5	7	10	12	12	11	7	8	12	9	8	5	7	3	5	10	9	6	10	18	9	10	5	5	12	5	3	6	9	8	8	10	13
13F-349	chrXIII	806842	807858	0	1017	56	74	51	59	46	55	43	52	41	36	62	50	46	69	47	38	46	40	39	58	49	58	58	44	67	70	64	53	61	48	37	32	56	61	66	41
13F-350	chrXIII	809067	809543	0	477	4	2	6	8	2	5	4	2	4	3	8	5	8	3	4	8	6	10	10	7	7	7	5	5	4	5	5	4	5	7	8	7	4	18	12	7
13F-354	chrXIII	827781	830711	0	2931	168	224	180	89	104	82	109	127	115	90	146	134	73	80	41	59	77	45	55	65	41	47	82	56	43	68	35	35	42	38	43	43	35	42	49	47
13F-359	chrXIII	836915	837716	0	802	72	110	94	54	75	70	79	67	79	66	71	77	77	101	70	91	84	57	81	127	102	73	150	77	124	118	95	87	103	100	95	89	122	145	120	186
13F-364	chrXIII	851904	852523	0	620	1	11	2	13	8	12	12	11	12	11	8	13	2	9	5	12	7	11	12	5	8	8	5	7	4	6	2	4	6	5	5	8	11	3	10	9
13F-370	chrXIII	861451	861822	0	372	0	0	1	0	0	0	0	0	0	0	0	1	0	0	0	0	0	0	0	0	0	0	2	0	0	0	0	0	0	0	0	0	0	0	1	0
13F-373	chrXIII	869582	870055	0	474	0	0	0	0	0	0	0	0	0	0	0	0	0	0	0	0	0	0	0	0	0	0	0	0	0	0	0	0	0	0	0	0	0	0	0	0
13F-375	chrXIII	872960	873996	0	1037	234	300	292	245	209	325	147	232	208	198	279	228	159	198	240	214	202	193	106	136	178	186	194	218	213	355	277	294	271	272	184	139	251	417	551	261
13F-376	chrXIII	874108	874476	0	369	34	56	51	32	51	63	27	31	28	22	49	33	11	28	47	21	22	28	5	8	7	18	26	25	21	32	23	29	17	20	15	12	12	40	26	37
13F-390	chrXIII	906263	906959	0	697	5	7	5	7	6	5	3	7	4	2	4	1	6	10	6	3	4	7	2	3	5	9	5	2	4	8	3	7	1	6	8	2	1	8	1	4
13F-393	chrXIII	910805	912056	0	1252	0	2	0	1	0	1	1	0	2	0	1	1	1	1	0	4	3	0	1	1	2	0	3	4	5	3	2	2	0	2	0	1	2	1	0	1
13F-398	chrXIII	912371	915019	0	2649	39	52	27	35	24	16	39	34	24	36	37	20	54	27	24	40	41	30	46	46	35	46	49	32	43	39	49	58	31	36	35	41	47	37	42	42
13F-43	chrXIII	94416	95580	0	1165	22	40	24	23	26	21	21	23	27	32	41	25	27	41	34	44	33	24	48	51	49	43	51	38	23	40	43	37	30	22	48	55	61	70	49	64
13F-5	chrXIII	20746	21622	0	877	16	24	26	12	26	18	16	13	19	32	38	27	13	27	30	13	27	12	19	29	18	30	20	27	33	28	19	43	24	24	38	35	33	55	55	32
13F-51	chrXIII	119376	120177	0	802	6	7	3	3	6	4	1	6	7	7	8	6	12	8	9	15	11	8	15	12	11	5	18	12	8	9	11	10	12	4	14	14	12	9	9	13
13F-52	chrXIII	121513	123137	0	1625	4	7	4	6	3	3	2	5	4	6	5	2	7	7	7	3	6	7	13	4	13	11	17	8	10	8	6	12	8	6	7	8	10	15	12	16
13F-54	chrXIII	127734	128286	0	553	2	2	2	3	1	1	0	5	2	1	2	4	8	9	17	14	5	8	6	12	6	13	22	27	17	13	11	12	9	7	14	8	10	43	32	50
13F-59	chrXIII	132162	132922	0	761	0	0	0	0	0	0	0	0	0	0	0	0	0	0	0	0	0	0	0	0	0	0	0	0	0	0	0	0	0	0	0	0	0	0	0	0
13F-63	chrXIII	139471	139920	0	450	10	25	20	7	12	10	16	23	27	18	18	13	23	14	14	18	21	11	14	28	20	10	31	7	12	24	19	25	19	13	14	26	28	17	13	18
13F-65	chrXIII	139958	141691	0	1734	10	18	11	7	10	10	8	16	17	10	14	11	21	13	11	15	16	8	19	23	19	12	27	13	9	13	5	14	11	16	17	13	16	8	8	14
13F-80	chrXIII	165511	168403	0	2893	0	0	0	1	0	0	0	0	0	0	0	0	0	0	0	0	1	0	0	0	0	0	0	0	0	0	0	0	0	2	2	1	1	1	1	2
13F-98	chrXIII	227005	228591	0	1587	186	284	239	161	247	254	140	143	163	167	287	241	253	297	346	240	257	173	152	142	167	202	281	208	197	261	206	203	199	209	101	137	98	237	189	246
13R-108	chrXIII	258687	258984	0	298	0	3	0	0	0	0	0	0	3	0	2	0	2	1	0	0	2	0	1	4	0	4	1	2	1	1	0	2	2	2	1	3	0	2	3	4
13R-110	chrXIII	259310	260102	0	793	7	15	11	13	12	10	17	12	11	9	10	4	21	33	12	20	20	19	24	33	31	24	36	26	48	48	40	27	27	25	40	28	49	47	36	40
13R-114	chrXIII	265513	267500	0	1988	0	2	1	0	0	0	0	0	0	0	1	0	0	0	0	0	0	0	0	0	0	0	0	0	0	0	0	0	0	0	0	0	0	2	1	0
13R-117	chrXIII	275576	276712	0	1137	27	33	28	19	31	16	20	29	18	24	31	32	22	23	19	19	24	15	25	32	24	24	37	15	14	21	25	18	20	9	18	13	20	36	20	19
13R-124	chrXIII	283461	283839	0	379	1	1	0	0	1	0	1	0	1	1	0	1	1	2	0	1	1	2	2	2	1	4	2	3	3	2	1	4	0	1	1	0	0	2	1	1
13R-127	chrXIII	286500	286849	0	350	2	3	2	0	0	1	0	1	0	1	0	4	2	0	1	0	2	0	0	1	0	0	2	1	2	2	2	0	0	1	0	0	0	3	3	1
13R-132	chrXIII	311396	311769	0	374	3	5	2	2	6	1	1	3	1	4	6	5	1	2	6	0	0	1	0	3	2	2	1	5	2	0	3	0	0	4	0	1	1	3	1	1
13R-134	chrXIII	311794	312047	0	254	0	0	0	0	0	0	0	0	0	0	0	0	0	0	0	0	0	0	0	0	0	0	0	0	0	0	0	0	0	0	0	0	0	0	0	0
13R-14	chrXIII	31543	32019	0	477	44	31	35	25	28	19	40	28	26	37	28	42	48	38	25	48	43	34	45	35	37	72	84	55	32	45	43	22	48	34	44	49	50	58	45	60
13R-147	chrXIII	341110	341450	0	341	6	15	10	6	6	10	7	15	13	13	12	10	9	22	16	27	15	5	8	23	7	24	22	15	26	42	27	25	20	27	20	20	27	32	28	37
13R-153	chrXIII	352456	353127	0	672	19	18	16	15	18	11	15	11	15	17	24	21	15	19	12	11	7	8	10	15	10	8	12	6	21	20	10	26	22	12	22	12	23	13	25	23
13R-177	chrXIII	389225	390767	0	1543	335	514	381	358	372	410	336	391	326	300	467	409	275	277	354	265	247	181	152	207	206	375	377	372	315	345	292	345	341	303	253	320	256	403	331	376
13R-182	chrXIII	397032	397378	0	347	33	45	44	39	39	30	33	40	37	33	52	24	65	75	55	64	71	48	44	46	30	25	37	27	35	60	41	42	38	29	27	19	51	22	37	20
13R-183	chrXIII	399608	400120	0	513	3	4	5	10	3	11	8	4	6	11	12	7	2	3	6	7	4	5	5	6	5	10	9	14	8	8	5	4	7	4	8	9	8	7	6	8
13R-188	chrXIII	409672	410004	0	333	28	33	21	22	24	22	39	49	33	31	20	28	27	13	18	15	16	3	13	19	9	16	17	10	40	39	31	34	50	30	17	26	23	27	17	32
13R-196	chrXIII	433095	434284	0	1190	19	14	8	15	12	9	9	12	15	11	12	17	12	19	18	24	16	17	13	15	14	13	21	10	13	17	13	22	17	20	14	19	19	32	24	23
13R-199	chrXIII	439016	439839	0	824	155	190	187	134	174	133	172	168	146	137	206	198	192	167	153	143	141	119	91	91	67	82	103	66	312	327	269	353	352	235	126	105	171	172	157	160
13R-2	chrXIII	8977	9401	0	425	0	0	0	0	2	0	0	0	0	0	0	0	1	1	0	1	0	1	1	2	0	1	2	0	2	1	3	2	0	0	1	1	0	2	1	0
13R-20	chrXIII	45879	46633	0	755	9	11	9	7	17	11	9	13	13	13	11	13	13	8	6	7	10	11	5	7	8	10	12	9	12	15	9	20	14	18	20	13	13	20	21	23
13R-201	chrXIII	440335	441311	0	977	48	49	40	38	39	34	29	28	20	19	44	27	35	44	29	48	42	30	32	19	20	18	20	23	36	38	37	30	38	41	19	17	23	16	16	15
13R-216	chrXIII	481254	481558	0	305	1	5	4	2	3	7	8	10	4	1	5	8	9	14	16	12	8	8	26	28	33	18	32	20	22	22	13	10	21	10	14	26	31	45	24	40
13R-217	chrXIII	481884	482713	0	830	140	161	141	94	97	113	138	160	99	127	176	142	243	274	221	224	269	167	360	375	374	320	419	287	324	392	295	279	380	276	376	338	427	463	458	489
13R-228	chrXIII	511897	513379	0	1483	53	46	49	44	42	27	31	45	46	37	46	35	173	152	124	146	159	127	100	88	65	96	141	82	107	90	81	114	101	113	75	73	73	86	67	83
13R-232	chrXIII	531799	532278	0	480	86	94	76	71	72	74	71	80	58	74	81	79	123	139	96	133	123	102	145	157	148	115	161	94	173	141	128	110	154	86	112	100	147	133	113	160
13R-234	chrXIII	536052	537233	0	1182	11	9	10	6	6	8	10	6	12	7	7	9	11	16	8	13	9	6	13	17	10	7	10	12	5	11	5	8	8	7	9	14	17	12	11	8
13R-236	chrXIII	540320	540779	0	460	7	8	4	6	4	7	4	6	2	4	6	6	5	8	3	2	5	3	0	2	2	4	1	0	6	14	2	9	7	5	4	5	2	5	6	4
13R-242	chrXIII	558705	558991	0	287	5	4	2	5	3	5	7	3	8	9	6	3	2	11	8	5	10	12	0	5	6	4	1	5	11	3	7	2	7	7	4	2	7	2	3	1
13R-245	chrXIII	564349	565172	0	824	35	51	42	33	27	19	33	38	32	28	36	44	20	30	26	28	35	27	25	43	20	24	17	27	18	22	18	18	19	21	16	28	20	27	14	26
13R-253	chrXIII	575840	576734	0	895	6	13	12	3	10	7	12	6	8	7	15	6	11	13	5	10	13	10	12	18	9	12	13	14	9	4	9	12	10	11	12	8	8	9	6	16
13R-255	chrXIII	576784	577507	0	724	1	0	1	0	0	0	1	0	0	0	0	0	0	0	0	1	1	0	0	0	0	0	0	2	0	0	0	0	0	1	2	2	2	0	0	5
13R-27	chrXIII	68533	69293	0	761	23	23	27	22	32	31	16	22	23	18	31	22	15	15	15	14	19	15	19	17	7	8	3	15	10	19	12	19	15	6	17	13	17	16	14	11
13R-272	chrXIII	606067	606426	0	360	10	14	21	12	13	18	7	20	13	12	15	6	10	4	10	9	10	5	8	6	4	6	3	3	6	5	3	4	8	5	3	4	3	3	10	3
13R-275	chrXIII	610454	611011	0	558	286	333	236	154	150	117	119	136	110	114	123	120	197	210	165	158	155	129	168	221	161	158	223	126	200	221	219	149	213	168	121	173	160	183	158	185
13R-276	chrXIII	611394	611649	0	256	5	8	8	1	2	6	9	5	5	4	7	5	3	7	9	8	11	10	7	10	7	12	17	8	12	12	8	8	7	8	13	9	12	10	4	6
13R-279	chrXIII	618356	619594	0	1239	32	33	30	24	29	26	26	37	30	18	48	31	22	39	19	21	43	18	40	59	32	43	42	30	35	50	27	55	47	36	36	40	37	71	48	69
13R-293	chrXIII	654390	654770	0	381	49	57	29	35	34	22	49	59	34	39	56	28	47	47	27	61	50	38	72	82	44	57	71	48	65	69	59	72	59	69	56	64	105	73	78	70
13R-294	chrXIII	655110	656029	0	920	0	2	0	0	0	0	0	0	0	0	1	0	1	1	0	0	0	1	0	1	0	0	0	1	1	0	0	0	0	0	0	0	1	0	0	3
13R-297	chrXIII	656340	657985	0	1646	0	0	0	0	0	0	0	0	0	0	0	0	0	0	0	0	0	0	0	0	0	0	0	0	0	0	0	0	0	0	0	0	0	0	0	0
13R-303	chrXIII	661491	662112	0	622	2	4	2	1	4	6	0	2	5	1	2	4	3	9	5	3	6	6	10	8	9	3	11	10	5	7	3	5	4	5	8	5	4	8	11	8
13R-307	chrXIII	667671	668170	0	500	34	40	38	18	29	22	17	33	8	15	20	20	15	15	14	6	11	6	8	12	10	13	11	13	19	15	20	9	9	9	4	8	6	12	10	14
13R-313	chrXIII	676053	676933	0	881	84	103	78	63	50	37	42	66	54	45	62	60	51	54	51	47	56	35	26	39	35	38	47	44	48	63	52	39	53	32	40	49	32	60	67	50
13R-316	chrXIII	687544	688857	0	1314	13	20	11	4	10	16	12	9	12	7	14	13	5	5	11	8	10	11	6	9	9	7	6	7	8	9	12	11	6	2	6	9	3	15	6	16
13R-330	chrXIII	731438	732100	0	663	0	0	0	0	0	0	0	0	0	0	0	0	0	0	0	0	0	0	0	0	0	0	0	0	0	0	0	0	0	0	0	0	0	0	0	0
13R-340	chrXIII	768825	770517	0	1693	80	81	80	49	55	37	57	58	54	56	80	56	107	150	72	120	134	71	115	131	100	107	135	85	92	98	111	79	107	90	117	117	114	84	82	106
13R-341	chrXIII	772778	773605	0	828	0	1	0	0	0	0	0	0	0	0	0	0	0	1	0	1	0	0	0	0	0	0	1	1	0	4	0	1	2	0	2	3	0	0	0	0
13R-356	chrXIII	798006	798399	0	394	2	2	1	7	2	4	6	8	2	7	12	2	1	7	8	1	3	9	20	12	22	14	8	17	6	5	7	5	7	8	6	10	11	14	26	20
13R-357	chrXIII	800819	801481	0	663	16	15	18	9	12	11	16	10	13	8	10	10	24	28	31	21	30	18	6	21	18	18	27	25	33	44	31	28	25	20	18	24	34	18	24	32
13R-362	chrXIII	808460	808718	0	259	114	132	110	89	80	95	132	165	152	180	247	223	187	193	160	157	179	121	213	287	265	219	269	195	182	169	153	110	170	168	191	148	279	288	236	282
13R-378	chrXIII	832443	832959	0	517	1	1	2	3	3	1	1	1	0	1	2	5	2	2	3	4	3	0	4	2	3	4	7	1	5	4	6	1	4	3	3	3	6	11	3	5
13R-385	chrXIII	847807	848472	0	666	9	11	11	12	3	10	15	6	4	5	9	11	6	12	6	8	4	4	10	5	12	5	8	5	4	9	8	3	7	9	2	2	6	7	7	6
13R-388	chrXIII	851756	852152	0	397	196	194	177	126	125	97	142	125	127	91	96	104	151	195	145	138	160	96	99	136	98	70	114	79	165	182	149	141	177	123	81	75	114	90	72	114
13R-389	chrXIII	854526	854953	0	428	0	0	2	5	0	3	0	1	0	3	2	0	0	2	0	2	3	2	2	2	0	0	2	1	0	1	2	1	2	1	0	0	1	2	1	1
13R-400	chrXIII	881280	881736	0	457	2	2	2	2	0	1	5	3	2	3	2	1	0	2	0	0	0	1	2	2	1	1	3	2	0	2	0	3	1	1	0	1	0	1	1	1
13R-402	chrXIII	882010	883457	0	1448	0	0	0	0	0	0	0	0	0	0	0	0	0	0	0	0	0	0	0	0	0	0	0	0	0	0	0	0	0	0	0	0	0	0	0	0
13R-411	chrXIII	902930	904456	0	1527	109	161	119	96	124	114	87	115	102	154	210	217	231	317	225	276	328	224	155	188	120	249	356	212	362	437	331	414	501	445	276	216	245	422	362	374
13R-422	chrXIII	916809	917367	0	559	59	71	58	44	51	49	50	53	47	44	77	52	63	97	71	75	62	47	50	72	67	62	96	63	56	60	48	59	39	42	40	25	44	72	57	80
13R-47	chrXIII	110938	111737	0	800	32	41	52	20	35	26	17	31	27	26	21	22	16	27	31	23	21	15	15	24	20	28	30	24	14	19	38	23	22	27	17	23	30	39	42	33
13R-52	chrXIII	119117	119724	0	608	13	16	19	18	15	12	18	18	16	26	29	18	41	42	25	37	19	22	37	37	36	27	37	35	30	36	34	19	37	34	31	34	37	44	40	35
13R-69	chrXIII	169870	170664	0	795	0	0	0	0	0	0	0	0	0	0	0	0	0	0	0	0	0	0	0	0	0	0	0	0	0	0	0	0	0	0	0	0	0	0	0	0
13R-73	chrXIII	171532	173499	0	1968	45	59	39	38	31	25	33	53	28	43	52	51	35	30	38	43	40	37	30	60	25	28	51	37	41	35	36	27	45	25	45	35	39	35	36	32
13R-87	chrXIII	219115	220744	0	1630	26	27	38	26	25	21	22	27	28	24	33	21	20	27	23	14	15	21	10	17	5	21	15	16	19	23	24	23	26	17	13	13	26	34	21	29
13R-88	chrXIII	220816	221973	0	1158	3	3	0	1	0	0	6	2	2	2	3	3	3	3	0	3	3	0	5	2	4	0	4	1	6	4	2	0	0	3	5	4	1	1	5	1
13R-97	chrXIII	233215	233741	0	527	8	6	4	8	4	8	3	7	8	5	7	9	6	7	3	5	3	3	5	5	5	5	6	9	4	6	5	5	7	6	6	4	4	10	7	7
14F-101	chrXIV	270145	270953	0	809	16	18	13	14	10	11	4	12	12	8	15	11	16	10	24	17	10	12	14	25	14	11	23	17	25	18	11	14	15	12	16	17	20	21	20	24
14F-102	chrXIV	271874	274241	0	2368	4	3	1	2	2	1	0	1	2	2	0	1	3	3	2	1	0	2	2	0	3	2	3	0	3	2	3	6	4	1	2	3	2	0	4	6
14F-115	chrXIV	318180	318552	0	373	6	15	10	10	4	10	6	7	9	7	9	6	3	0	2	3	2	2	1	4	5	2	5	4	5	4	5	3	2	1	1	3	3	5	2	0
14F-116	chrXIV	318616	319124	0	509	0	0	0	0	0	0	0	0	1	0	0	0	0	0	0	0	0	0	0	0	0	0	0	0	0	0	0	0	0	0	0	0	0	1	0	0
14F-118	chrXIV	319177	319917	0	741	28	25	29	19	15	10	20	21	16	16	15	18	17	38	18	23	24	20	25	29	16	16	28	16	20	28	22	3	22	16	12	15	24	42	17	23
14F-123	chrXIV	337942	339295	0	1354	116	119	120	99	115	85	80	99	104	89	142	99	161	152	137	147	163	123	94	135	73	114	171	142	201	195	154	164	203	159	93	104	121	138	117	156
14F-126	chrXIV	345719	346212	0	494	26	29	34	17	6	15	12	20	14	21	17	8	9	9	18	22	17	12	8	15	33	7	12	12	10	12	15	6	8	12	10	8	8	10	29	10
14F-133	chrXIV	354422	355503	0	1082	13	14	12	12	15	7	10	14	10	22	16	13	15	12	4	13	20	7	6	10	17	32	27	26	15	16	21	22	24	15	28	17	17	43	38	44
14F-142	chrXIV	372464	374321	0	1858	7	3	0	0	2	4	3	2	2	2	1	0	1	4	0	3	5	3	3	4	2	3	1	4	2	7	5	1	10	5	3	2	8	5	4	3
14F-166	chrXIV	440726	441306	0	581	5	4	2	4	4	3	3	3	3	2	5	3	3	3	2	6	1	2	2	6	5	4	1	1	4	12	3	4	7	6	7	4	8	7	8	6
14F-171	chrXIV	444791	447045	0	2255	31	42	32	25	9	14	12	25	21	15	25	25	11	20	8	13	21	11	17	13	4	22	16	8	8	11	9	9	4	14	11	10	16	14	6	14
14F-190	chrXIV	500892	501205	0	314	1	4	3	3	2	6	5	4	4	3	4	4	3	3	2	2	4	2	4	3	1	3	8	4	7	6	5	10	8	4	8	6	11	5	5	4
14F-20	chrXIV	64712	65533	0	822	15	11	17	8	9	14	6	11	9	10	13	15	6	14	13	11	11	12	10	16	12	9	14	6	7	10	5	6	10	4	6	8	8	13	12	5
14F-208	chrXIV	535209	535949	0	741	8	11	7	10	10	7	7	6	8	6	6	7	7	12	12	5	4	9	9	8	13	10	16	12	10	10	14	8	14	14	10	11	19	18	16	23
14F-214	chrXIV	546154	546781	0	628	15	17	20	22	12	14	11	21	15	20	22	17	19	20	23	17	35	27	39	42	28	17	29	19	31	44	29	19	36	14	25	22	33	8	11	15
14F-219	chrXIV	561386	561815	0	430	19	19	15	18	17	7	27	28	25	34	66	38	20	23	21	23	29	10	25	38	37	43	58	39	25	31	24	12	27	33	41	31	49	59	42	62
14F-231	chrXIV	587420	588452	0	1033	5	4	2	4	2	5	8	6	6	7	1	2	5	3	2	3	6	6	6	8	3	0	1	2	6	2	9	1	2	3	3	4	2	1	2	5
14F-234	chrXIV	597738	598345	0	608	59	78	50	54	46	53	91	57	52	73	93	68	86	93	62	113	81	72	92	71	90	117	73	119	133	150	128	128	137	104	113	94	137	120	110	117
14F-236	chrXIV	599181	600285	0	1105	88	109	72	97	67	72	98	86	76	81	100	93	95	102	67	139	109	101	131	102	102	103	110	131	110	135	83	129	124	89	118	122	149	164	144	136
14F-238	chrXIV	600453	601002	0	550	9	9	6	2	6	5	11	12	8	10	8	6	8	7	6	6	10	7	18	6	7	6	10	13	8	16	9	9	8	4	15	18	13	10	10	17
14F-240	chrXIV	601078	601788	0	711	20	22	17	9	12	12	13	19	8	9	14	19	14	16	10	21	20	13	23	33	10	21	27	22	19	17	16	16	23	14	31	24	29	27	11	34
14F-255	chrXIV	624953	625360	0	408	8	19	16	9	11	10	11	18	15	15	9	9	4	4	7	5	7	10	8	9	3	3	12	6	10	5	16	12	13	9	12	7	6	17	18	9
14F-257	chrXIV	629055	629530	0	476	0	4	2	3	5	2	2	4	1	3	4	1	2	6	4	7	6	3	1	1	6	4	2	1	4	1	2	3	3	5	4	1	3	8	5	7
14F-259	chrXIV	632764	634070	0	1307	32	31	25	14	17	12	20	20	22	25	28	19	40	45	51	45	38	36	37	55	43	41	54	49	58	83	50	56	62	74	61	55	113	83	84	125
14F-269	chrXIV	662282	662632	0	351	117	135	103	106	97	108	107	117	118	84	108	98	119	118	120	112	140	114	105	117	88	90	128	96	119	128	91	107	119	119	110	123	124	119	137	102
14F-280	chrXIV	692121	692442	0	322	117	114	112	91	65	60	74	101	70	76	109	90	143	152	92	89	97	81	125	134	99	112	137	79	124	148	126	90	161	138	103	101	148	152	92	125
14F-289	chrXIV	724417	726019	0	1603	1	2	1	1	0	3	0	1	0	0	0	1	0	1	1	0	0	1	0	3	0	1	0	1	2	0	1	0	1	0	0	0	0	0	2	0
14F-290	chrXIV	727571	729065	0	1495	49	51	49	41	35	21	37	44	43	30	59	35	60	77	45	76	75	39	61	80	64	82	102	40	49	80	46	38	60	39	54	45	67	61	60	83
14F-292	chrXIV	729689	729948	0	260	0	0	0	0	0	0	0	0	0	0	0	0	0	0	0	0	0	0	0	0	0	0	0	0	0	0	0	0	0	0	0	0	0	0	0	0
14F-293	chrXIV	731183	733338	0	2156	26	36	24	37	36	45	28	30	25	25	32	35	26	40	53	26	37	42	30	34	35	30	34	33	27	21	28	24	25	25	16	24	30	29	27	41
14F-296	chrXIV	739324	739663	0	340	14	16	6	14	10	9	14	10	14	7	17	16	9	7	9	9	7	12	7	9	9	16	10	9	16	16	10	9	17	19	20	15	24	10	14	19
14F-302	chrXIV	742295	742589	0	295	2	0	2	0	0	0	4	1	1	0	0	0	1	0	0	4	1	1	0	2	3	0	1	1	1	0	1	0	0	0	0	0	0	0	1	0
14F-303	chrXIV	743788	746430	0	2643	1	1	0	0	0	0	0	1	1	0	0	0	0	1	0	1	1	0	0	0	0	0	0	0	0	0	0	0	0	0	0	0	0	0	0	0
14F-306	chrXIV	755223	756770	0	1548	141	176	170	127	123	121	122	125	131	119	142	130	163	214	153	163	206	130	197	235	187	154	253	153	122	177	129	122	152	111	167	160	184	175	145	201
14F-310	chrXIV	757583	758412	0	830	8	12	3	3	3	2	3	5	5	3	10	3	2	11	5	6	5	2	6	10	5	4	8	12	1	10	2	3	6	2	8	6	4	7	6	8
14F-313	chrXIV	759586	760798	0	1213	15	19	19	14	15	6	8	8	13	9	11	20	10	6	7	7	4	5	3	3	3	1	3	2	4	4	1	2	6	3	1	2	2	2	2	2
14F-319	chrXIV	763468	763881	0	414	0	0	0	0	0	0	0	0	0	0	0	0	0	0	0	0	0	0	0	0	0	0	0	0	0	0	0	0	0	0	0	0	0	0	0	0
14F-324	chrXIV	770318	771648	0	1331	14	22	17	15	21	13	14	12	9	13	13	9	24	22	31	22	19	12	20	25	26	15	14	17	17	37	39	20	27	18	14	16	22	22	22	17
14F-37	chrXIV	104257	104756	0	500	10	18	18	6	11	14	6	10	12	7	14	15	22	12	12	7	15	8	10	21	15	14	20	18	15	15	11	22	15	11	21	15	18	24	12	30
14F-39	chrXIV	106866	107287	0	422	45	56	32	26	31	20	40	32	37	16	28	14	63	71	68	55	61	46	41	57	35	50	54	25	37	61	48	45	48	38	55	45	56	44	32	54
14F-52	chrXIV	160614	161626	0	1013	24	35	27	25	23	31	24	33	28	16	27	26	24	40	34	35	33	38	30	47	41	33	57	45	51	39	34	27	35	27	35	34	44	46	46	60
14F-55	chrXIV	168013	169833	0	1821	11	6	8	6	9	17	4	9	7	7	7	6	8	7	12	8	5	6	11	6	3	10	15	12	5	3	6	3	6	7	5	6	1	12	13	22
14F-59	chrXIV	174909	175278	0	370	0	1	2	1	3	0	0	0	1	1	0	1	0	0	1	0	0	0	0	0	0	1	1	1	1	0	0	0	0	0	1	0	2	0	0	0
14F-6	chrXIV	16388	17821	0	1434	5	3	1	7	3	5	2	5	3	1	5	4	10	10	8	9	12	10	5	12	6	5	6	8	9	12	10	9	18	5	7	7	8	9	11	10
14F-61	chrXIV	179959	181104	0	1146	44	64	41	33	38	37	42	35	32	44	53	35	39	40	37	44	53	37	37	38	40	37	57	46	29	24	17	23	37	37	21	32	31	25	32	31
14F-67	chrXIV	197524	197787	0	264	5	7	9	16	7	6	2	5	6	11	6	4	4	10	15	9	4	4	4	4	3	2	3	7	14	16	11	13	14	11	12	4	11	15	12	17
14F-97	chrXIV	260486	260876	0	391	13	17	9	16	13	9	12	8	15	11	17	17	26	37	12	28	40	22	33	32	28	25	44	21	31	49	26	41	49	47	29	23	40	57	37	57
14F-99	chrXIV	263719	264304	0	586	39	45	32	30	36	46	25	32	24	31	39	36	49	47	35	45	44	34	38	18	27	35	32	36	23	28	24	35	22	29	34	20	31	26	28	36
14R-1	chrXIV	10711	11176	0	466	37	59	40	28	34	35	43	40	48	34	49	50	63	53	43	51	69	41	73	70	46	50	63	42	36	54	39	39	41	25	50	55	56	43	47	45
14R-106	chrXIV	275281	275655	0	375	0	0	0	0	0	0	0	0	0	0	0	0	0	0	0	0	0	0	0	0	0	0	0	0	0	0	0	0	0	0	0	0	0	0	0	0
14R-108	chrXIV	288785	289180	0	396	35	31	27	27	21	13	33	24	24	20	29	31	32	46	23	33	27	18	22	30	41	25	32	39	24	38	42	47	47	32	37	44	53	34	28	46
14R-111	chrXIV	297766	298109	0	344	5	8	10	4	8	11	8	5	6	9	11	7	5	9	16	16	6	8	5	2	9	9	7	4	7	13	8	2	14	3	8	7	9	12	11	11
14R-114	chrXIV	301233	302288	0	1056	8	7	11	13	7	12	15	9	12	17	18	19	5	7	3	8	8	7	6	14	4	4	19	4	5	3	6	3	5	5	7	7	17	10	4	7
14R-128	chrXIV	330527	331351	0	825	27	30	26	21	14	37	15	23	11	19	30	21	20	26	38	27	22	24	30	37	33	24	25	31	24	16	10	15	16	21	23	32	20	50	35	37
14R-130	chrXIV	335167	337788	0	2622	5	5	1	1	4	1	3	0	1	1	4	0	3	2	1	4	1	1	1	4	5	1	4	5	4	3	1	5	2	2	3	4	3	3	3	8
14R-132	chrXIV	339727	340147	0	421	36	42	24	29	26	21	35	39	41	31	41	28	37	39	29	47	51	43	60	39	57	69	83	49	87	83	63	108	88	58	88	91	111	107	98	131
14R-136	chrXIV	348730	348983	0	254	17	23	16	14	13	16	11	14	18	14	22	13	16	10	15	16	17	3	11	18	11	14	17	14	11	12	14	13	16	5	20	17	16	14	11	16
14R-141	chrXIV	355617	356208	0	592	32	55	41	34	35	26	35	27	26	24	36	26	47	53	52	41	41	46	27	49	30	36	30	36	43	52	62	56	61	41	40	49	38	51	40	59
14R-153	chrXIV	383080	383528	0	449	3	2	3	3	4	4	2	2	4	6	5	4	3	4	3	6	3	0	3	1	5	2	8	5	2	6	4	3	1	1	8	3	1	9	6	3
14R-157	chrXIV	392824	393564	0	741	18	30	21	25	28	14	25	33	23	35	40	39	25	10	10	26	25	10	26	36	23	28	37	20	11	14	10	13	9	4	11	15	23	16	21	21
14R-162	chrXIV	405950	408066	0	2117	85	104	112	63	53	45	59	79	46	55	80	58	92	101	95	112	89	51	117	84	127	87	108	89	271	399	371	203	358	227	159	167	316	357	434	229
14R-179	chrXIV	450889	451511	0	623	31	22	28	16	20	13	12	25	13	12	13	11	26	29	32	16	19	16	22	25	11	17	23	26	24	35	31	21	26	23	25	25	21	27	33	28
14R-181	chrXIV	462183	463020	0	838	0	1	0	1	0	0	0	0	0	0	0	0	2	0	1	0	1	1	0	1	0	0	1	0	0	0	0	0	0	0	0	0	0	0	0	0
14R-184	chrXIV	463308	463793	0	486	3	3	6	1	1	2	0	2	5	6	2	0	6	15	15	8	9	4	3	5	4	8	19	8	1	4	7	7	6	1	4	4	4	3	4	3
14R-185	chrXIV	463859	465390	0	1532	26	13	24	10	16	11	7	10	11	7	23	18	40	43	39	33	37	24	15	22	14	34	42	28	22	31	11	19	24	23	10	20	13	20	17	20
14R-187	chrXIV	465520	466655	0	1136	6	12	8	3	8	7	2	12	3	7	9	12	4	6	8	4	11	5	3	7	2	6	6	5	7	4	3	6	4	6	8	5	5	6	3	5
14R-192	chrXIV	479485	480171	0	687	0	0	0	0	0	0	0	0	0	0	0	0	0	0	0	0	0	0	0	0	0	0	0	0	0	0	0	0	0	0	0	0	0	0	0	0
14R-194	chrXIV	480556	480943	0	388	29	30	17	18	15	8	30	26	19	16	21	20	41	37	15	37	29	30	40	48	45	36	45	32	76	123	76	83	118	106	81	75	111	98	81	93
14R-195	chrXIV	481628	483138	0	1511	32	45	30	31	27	30	9	20	14	26	28	26	35	27	32	31	25	19	12	12	21	25	40	31	27	40	32	21	42	38	17	18	34	47	45	50
14R-201	chrXIV	488370	488651	0	282	8	9	9	4	6	4	3	6	10	6	10	3	5	8	6	3	3	3	3	3	4	3	5	4	8	6	7	9	6	3	2	3	3	3	4	9
14R-204	chrXIV	490196	491243	0	1048	685	815	653	437	502	374	381	366	320	300	421	384	511	564	434	417	378	348	341	378	265	301	341	316	487	671	540	612	562	446	389	367	413	368	318	384
14R-205	chrXIV	493232	493594	0	363	16	25	15	23	18	28	20	19	12	6	22	17	21	20	22	11	22	13	16	14	10	9	8	9	26	18	21	12	26	19	9	10	9	13	16	20
14R-21	chrXIV	64998	66251	0	1254	24	31	21	15	26	23	24	24	23	21	30	21	32	35	52	29	34	28	43	57	42	31	35	40	34	47	31	32	40	31	34	34	33	54	51	73
14R-210	chrXIV	501201	502844	0	1644	151	178	178	123	156	174	101	130	127	64	63	60	179	221	338	133	146	180	59	90	88	115	117	110	148	144	129	108	102	78	40	62	60	76	58	96
14R-217	chrXIV	525016	525521	0	506	6	5	4	2	3	4	7	3	3	3	6	4	1	2	5	8	4	10	7	3	3	6	6	5	7	9	6	6	10	3	2	3	11	10	5	6
14R-219	chrXIV	525539	525839	0	301	0	0	0	0	0	0	0	0	0	0	1	0	0	0	0	0	0	0	0	0	0	0	0	0	0	0	0	0	0	0	1	0	0	0	0	0
14R-220	chrXIV	530201	530976	0	776	0	0	0	0	0	0	0	0	0	0	0	0	0	0	0	0	0	0	0	0	0	0	0	0	0	0	0	0	0	0	0	0	0	0	0	0
14R-223	chrXIV	531321	532564	0	1244	63	60	42	41	23	37	21	32	41	31	43	23	55	57	50	57	59	38	50	46	62	52	59	37	67	80	90	65	63	57	36	23	53	106	100	75
14R-229	chrXIV	542878	543180	0	303	1	1	0	0	0	0	0	0	1	0	0	0	2	0	0	1	0	0	2	2	0	0	1	0	1	0	0	0	1	1	2	1	0	1	2	2
14R-232	chrXIV	547236	549254	0	2019	279	312	208	188	183	140	168	188	173	121	226	195	294	415	238	270	282	214	208	288	175	177	285	186	290	380	314	287	299	213	242	266	285	280	227	260
14R-245	chrXIV	570457	571663	0	1207	22	20	24	19	14	14	25	22	16	10	16	14	14	31	23	18	29	15	22	26	19	21	27	19	29	30	16	19	23	19	41	37	38	37	25	24
14R-249	chrXIV	571962	572499	0	538	9	8	5	12	6	2	11	8	4	5	3	9	5	9	5	7	2	7	8	8	8	6	8	10	2	11	2	7	6	5	10	13	16	9	5	6
14R-250	chrXIV	572566	573043	0	478	62	61	60	58	40	45	63	53	43	33	71	53	67	77	53	70	81	73	70	79	81	79	77	77	76	87	74	103	87	60	102	87	111	97	100	80
14R-264	chrXIV	604933	605775	0	843	314	357	269	218	252	195	280	255	258	194	293	247	283	365	220	238	292	229	176	213	165	297	369	311	376	399	392	470	458	377	301	294	361	463	403	514
14R-269	chrXIV	609617	611305	0	1689	20	40	35	27	17	20	29	29	20	13	31	30	29	36	30	26	39	29	42	45	34	23	43	21	20	29	29	23	43	37	33	27	31	35	27	28
14R-271	chrXIV	614561	615755	0	1195	33	47	36	25	24	23	18	25	21	13	19	21	25	33	27	20	19	21	10	13	11	18	20	18	13	32	27	11	35	33	7	18	13	30	20	20
14R-284	chrXIV	635851	636807	0	957	0	0	0	0	0	0	0	0	0	0	0	0	0	0	0	0	0	0	0	0	0	0	0	0	0	0	0	0	0	0	0	0	0	0	0	0
14R-286	chrXIV	642860	643575	0	716	8	13	17	6	10	10	12	13	3	2	6	5	23	13	10	25	12	5	28	12	21	18	13	29	19	27	23	14	28	15	27	18	36	30	19	25
14R-291	chrXIV	652437	653200	0	764	1	2	2	0	1	0	0	0	0	3	0	0	0	0	0	1	0	1	0	1	1	1	0	0	0	1	0	0	0	0	0	1	0	1	3	0
14R-293	chrXIV	662092	662443	0	352	34	44	54	45	45	51	55	50	61	71	69	64	49	40	42	68	65	56	44	40	52	76	60	64	67	72	65	68	68	70	66	76	55	65	60	91
14R-300	chrXIV	691889	692266	0	378	24	15	21	18	10	16	15	23	19	19	25	14	29	31	32	23	25	21	42	37	28	20	34	18	41	33	31	34	36	40	26	25	39	22	22	41
14R-308	chrXIV	706748	707555	0	808	1	1	3	0	1	0	0	2	1	0	1	1	1	0	0	0	1	0	2	1	1	1	2	2	2	0	4	0	0	1	0	1	0	4	0	1
14R-319	chrXIV	726915	727232	0	318	5	13	12	8	16	6	17	32	17	17	23	21	13	6	11	13	14	8	14	22	21	14	27	24	10	12	9	11	18	10	21	21	22	20	22	28
14R-327	chrXIV	735851	736941	0	1091	17	25	25	14	11	10	13	14	12	8	16	18	22	6	13	13	15	10	14	19	12	18	21	10	19	19	9	5	12	6	4	10	15	13	12	18
14R-330	chrXIV	740187	742228	0	2042	25	33	31	19	19	15	21	36	21	15	29	22	17	21	9	17	18	10	11	20	11	18	29	5	14	13	13	10	19	13	13	8	15	11	7	11
14R-332	chrXIV	746461	746754	0	294	10	16	10	7	7	19	6	9	4	6	10	4	9	15	15	13	17	4	6	10	14	3	14	8	14	9	7	15	13	11	12	3	6	16	19	13
14R-340	chrXIV	763201	764001	0	801	0	0	0	0	0	0	0	0	0	0	0	0	0	0	0	0	0	0	0	0	0	0	0	0	0	0	0	0	0	0	0	0	0	0	0	0
14R-344	chrXIV	764750	769444	0	4695	6	10	6	3	1	2	4	9	5	6	9	10	7	6	4	4	8	2	6	8	2	4	1	8	0	6	10	8	6	2	1	5	4	8	3	9
14R-347	chrXIV	771483	772597	0	1115	399	497	390	233	309	236	315	258	252	192	287	255	475	479	347	366	457	272	229	311	237	151	292	146	387	455	288	202	349	283	187	167	181	182	170	214
14R-348	chrXIV	772649	772900	0	252	10	21	26	11	8	10	18	16	14	7	11	16	20	17	18	18	25	20	9	11	9	13	15	8	20	24	20	23	19	25	11	13	17	19	11	11
14R-349	chrXIV	772976	774506	0	1531	90	133	101	74	98	78	100	95	86	71	104	95	183	190	152	130	158	122	58	77	68	63	88	51	199	254	176	120	191	182	71	93	91	114	89	142
14R-36	chrXIV	107636	108217	0	582	0	0	1	0	1	1	1	0	0	0	1	1	0	0	0	0	0	0	0	0	0	0	0	0	0	0	0	0	0	0	0	1	0	0	0	0
14R-40	chrXIV	110701	112904	0	2204	3	5	8	5	4	2	3	5	6	5	5	9	6	2	2	2	3	3	2	8	1	0	6	2	5	4	3	4	1	1	2	3	5	3	3	1
14R-44	chrXIV	124806	125825	0	1020	10	16	9	3	7	7	10	11	12	10	11	8	8	4	4	8	8	1	16	9	6	8	16	5	8	6	6	3	6	4	4	13	7	9	9	4
14R-46	chrXIV	126103	126712	0	610	4	9	4	3	5	3	4	6	5	5	13	12	4	7	4	5	4	5	4	9	4	7	11	4	2	5	4	4	4	1	4	5	2	4	10	3
14R-72	chrXIV	200430	200865	0	436	9	8	7	6	10	6	8	7	8	4	10	10	7	6	6	3	5	2	5	4	4	4	3	8	1	6	7	4	1	5	3	5	2	3	3	5
14R-74	chrXIV	201341	201972	0	632	52	88	59	52	46	56	61	59	38	41	73	52	48	53	67	78	53	38	34	61	37	38	50	37	55	50	45	42	29	32	30	31	36	44	25	40
14R-75	chrXIV	204901	206789	0	1889	0	0	0	0	0	0	0	0	0	0	0	0	0	0	0	0	0	1	0	1	1	0	2	0	0	0	0	1	1	0	0	0	3	0	0	0
14R-89	chrXIV	241432	242252	0	821	13	19	11	9	11	7	16	16	7	8	5	13	9	17	14	15	20	14	6	21	12	16	17	16	14	16	8	15	9	14	26	28	18	15	15	24
14R-9	chrXIV	32873	33204	0	332	12	10	16	9	11	8	14	15	10	13	20	26	23	26	21	21	29	30	14	16	15	15	19	21	62	59	45	54	63	59	21	24	36	54	47	75
14R-90	chrXIV	242272	244255	0	1984	10	18	20	12	13	19	13	18	12	10	18	12	28	29	13	17	31	19	22	20	16	20	45	18	15	32	16	13	15	16	23	16	19	13	18	20
15F-1	chrXV	3207	4031	0	825	0	0	0	0	0	0	0	0	0	0	0	0	0	0	0	0	0	0	0	0	0	0	0	0	0	0	0	0	0	0	0	0	0	0	0	0
15F-10	chrXV	21146	22509	0	1364	29	55	38	33	38	40	28	26	42	23	33	31	25	26	30	18	38	13	31	39	17	29	30	22	32	32	28	30	26	23	31	33	27	30	27	50
15F-102	chrXV	225494	226202	0	709	8	5	9	4	2	4	5	8	8	9	7	14	10	11	14	4	14	8	8	19	11	14	17	12	10	8	7	9	5	7	10	8	9	8	5	9
15F-104	chrXV	227639	228031	0	393	85	110	90	61	62	60	185	200	154	91	129	108	164	188	120	144	183	99	183	208	176	141	195	120	215	137	166	126	158	154	141	135	158	184	118	182
15F-107	chrXV	232963	233678	0	716	22	30	22	11	17	10	19	19	21	14	28	21	30	27	26	30	24	21	40	47	31	34	57	30	24	44	21	26	20	23	44	51	45	37	31	41
15F-112	chrXV	241559	242799	0	1241	9	8	4	5	6	3	12	10	16	1	2	1	10	11	4	7	13	11	14	23	21	2	5	8	7	4	5	8	5	3	22	20	21	5	3	10
15F-116	chrXV	253697	254001	0	305	5	3	2	2	7	2	3	3	2	1	3	4	2	1	3	3	2	2	2	3	1	5	7	4	2	5	2	3	3	2	4	1	2	2	4	2
15F-129	chrXV	281650	282071	0	422	12	7	6	9	9	13	11	7	8	7	11	7	12	19	22	13	18	14	15	10	14	15	25	26	29	29	23	10	22	24	13	12	30	30	22	45
15F-14	chrXV	28317	28675	0	359	316	349	283	261	198	215	434	349	363	248	325	270	472	357	222	450	429	269	374	456	384	403	497	341	451	412	362	381	678	513	282	250	412	552	392	479
15F-141	chrXV	311777	312643	0	867	23	40	30	26	25	26	27	43	29	31	25	26	25	42	29	27	32	21	32	27	41	43	47	34	38	43	35	26	29	31	33	37	27	42	28	37
15F-144	chrXV	315269	316175	0	907	0	2	1	2	0	0	3	0	0	0	0	0	0	2	1	0	1	0	2	1	2	0	1	1	2	1	5	2	3	1	0	3	4	2	2	4
15F-148	chrXV	322208	323022	0	815	2	2	6	1	2	2	2	5	1	4	4	6	1	1	2	5	1	1	3	0	2	3	2	1	1	1	2	3	1	0	2	1	0	4	2	4
15F-156	chrXV	335812	337475	0	1664	42	43	39	29	32	43	38	47	46	22	53	51	29	47	28	36	48	31	51	61	33	50	54	44	32	39	22	39	41	33	41	31	46	62	50	68
15F-157	chrXV	338088	338609	0	522	39	48	39	21	25	18	42	38	50	33	57	43	49	51	34	50	68	29	78	94	64	74	108	83	43	53	25	40	55	34	73	80	69	36	44	44
15F-161	chrXV	346418	347013	0	596	2	3	2	7	5	2	4	2	3	2	3	6	2	0	0	2	0	3	2	0	1	1	1	1	1	2	2	0	0	0	3	1	1	1	0	0
15F-163	chrXV	348319	348999	0	681	36	63	37	29	37	37	30	31	25	32	47	32	26	14	34	14	17	20	21	14	22	20	19	29	39	45	37	29	45	34	23	16	26	90	63	75
15F-18	chrXV	33345	34330	0	986	43	50	47	29	37	22	80	95	79	37	58	64	80	82	65	66	81	45	81	81	73	58	61	51	44	67	57	33	60	50	55	56	78	72	40	71
15F-180	chrXV	373962	374419	0	458	10	8	11	12	5	9	8	5	6	3	1	6	8	3	3	12	8	1	7	4	4	4	5	8	4	4	4	3	5	1	2	4	3	12	8	5
15F-197	chrXV	418051	418681	0	631	8	2	2	3	9	3	2	2	8	9	4	8	3	2	1	1	4	4	4	4	1	5	3	4	1	3	1	1	2	4	4	1	3	2	2	2
15F-200	chrXV	422380	424797	0	2418	2	2	1	2	1	0	1	0	2	0	1	0	0	0	2	0	1	0	0	1	1	1	0	1	0	1	1	0	0	3	1	1	1	1	1	2
15F-203	chrXV	435924	436494	0	571	0	0	0	0	0	0	0	0	0	0	0	0	0	0	0	0	0	0	0	0	0	0	0	0	0	0	0	0	0	0	0	0	0	0	0	0
15F-206	chrXV	437520	438493	0	974	98	138	94	108	94	94	149	147	126	167	207	188	205	258	188	285	286	225	268	323	233	224	309	218	178	188	172	182	217	161	206	166	270	292	211	244
15F-21	chrXV	35968	39647	0	3680	43	38	42	21	35	24	26	25	31	25	42	33	39	39	10	42	45	11	43	39	32	29	59	21	55	56	43	29	45	46	43	26	38	36	18	28
15F-217	chrXV	458133	459695	0	1563	57	79	54	36	46	35	40	53	42	40	49	50	52	54	32	45	65	24	66	68	56	67	70	46	56	66	51	40	57	57	46	81	60	51	39	59
15F-232	chrXV	476958	479264	0	2307	11	13	10	4	9	10	6	6	7	8	14	11	6	13	4	8	6	5	8	6	3	3	7	9	5	5	7	2	10	1	7	3	3	6	6	8
15F-238	chrXV	491121	492939	0	1819	31	40	51	29	24	37	31	38	29	30	43	35	47	48	63	54	54	39	54	83	61	97	111	101	83	86	70	69	70	67	85	100	101	165	143	160
15F-245	chrXV	504723	505501	0	779	25	27	45	37	33	22	27	36	34	26	23	29	44	54	39	46	46	24	33	44	61	28	34	23	60	65	52	57	57	46	46	38	52	37	39	33
15F-249	chrXV	506933	507698	0	766	1	1	2	4	0	2	0	0	0	2	2	2	4	1	1	0	1	2	0	2	0	0	1	0	0	4	1	2	0	1	1	0	1	1	1	2
15F-26	chrXV	47928	48269	0	342	0	0	0	0	0	0	0	0	0	0	0	0	0	0	0	0	0	0	0	0	0	0	0	0	0	0	0	0	0	0	0	0	0	0	0	0
15F-263	chrXV	550004	550264	0	261	2	2	3	2	1	1	0	0	2	1	0	1	1	0	3	1	3	0	0	3	3	1	1	2	2	2	0	4	0	1	0	4	2	9	2	1
15F-265	chrXV	559686	560281	0	596	14	17	20	12	16	11	17	12	5	17	19	9	9	10	9	11	13	5	11	16	5	18	12	8	6	11	12	8	5	4	1	7	12	4	15	9
15F-269	chrXV	570999	571885	0	887	45	50	38	34	25	36	37	36	23	29	40	39	37	64	52	41	41	24	39	56	21	32	38	26	31	53	36	33	39	32	38	27	33	51	30	48
15F-27	chrXV	48362	48734	0	373	0	0	0	0	0	0	0	0	0	0	0	0	0	0	0	0	0	0	0	0	0	0	0	0	0	0	0	0	0	0	0	0	0	0	0	0
15F-281	chrXV	589294	589732	0	439	58	83	56	40	63	60	99	94	93	101	93	98	83	62	59	68	82	103	129	201	115	84	86	75	59	60	72	66	65	60	241	201	228	93	71	80
15F-286	chrXV	611289	611621	0	333	82	106	76	89	94	76	107	107	109	135	193	173	369	529	389	355	422	423	235	357	281	398	616	386	763	902	675	618	999	824	429	414	512	627	501	788
15F-288	chrXV	617170	618246	0	1077	1	6	6	3	3	2	4	3	3	4	3	6	1	5	6	5	3	5	9	8	6	4	8	10	10	12	1	4	4	4	5	4	6	9	14	6
15F-296	chrXV	639183	640925	0	1743	5	11	6	2	6	3	15	11	3	7	6	4	11	11	19	15	18	16	19	22	23	9	16	9	15	27	31	16	21	22	17	11	16	19	22	11
15F-307	chrXV	667842	670445	0	2604	1	2	0	1	0	0	0	0	0	0	0	0	0	0	0	0	0	0	0	1	0	0	0	0	0	0	0	0	0	0	0	0	0	0	0	0
15F-309	chrXV	672609	673491	0	883	9	7	8	5	4	3	13	9	6	6	6	3	18	10	9	10	14	23	5	14	19	11	22	16	19	18	19	9	11	13	15	10	15	22	18	22
15F-312	chrXV	673821	674094	0	274	1	0	1	1	0	0	2	0	1	0	0	1	0	0	2	0	0	1	1	1	0	0	0	4	0	1	1	0	1	0	4	0	3	1	0	1
15F-318	chrXV	682366	683099	0	734	384	446	420	242	259	212	337	390	268	280	365	300	383	516	302	438	425	271	516	595	477	400	595	313	418	576	461	417	525	412	557	514	603	391	381	459
15F-33	chrXV	69597	70024	0	428	21	30	23	20	17	21	15	22	14	12	15	17	9	9	30	8	11	11	6	14	12	17	13	27	20	11	14	10	15	12	8	12	14	28	23	31
15F-331	chrXV	701569	703951	0	2383	16	31	29	20	26	13	33	42	33	52	54	62	22	24	19	25	25	15	40	74	51	55	51	48	32	27	30	23	22	28	45	25	53	69	70	64
15F-345	chrXV	744435	745496	0	1062	93	106	83	76	61	80	110	106	109	99	134	137	106	92	78	90	109	67	86	103	75	91	113	89	99	108	77	83	97	101	108	83	95	111	111	125
15F-381	chrXV	825528	825791	0	264	0	0	0	0	0	0	0	0	0	0	0	0	0	0	0	0	0	0	0	0	0	0	0	0	0	0	0	0	0	0	0	0	0	0	0	0
15F-388	chrXV	844963	845572	0	610	10	12	13	10	8	5	8	11	8	8	6	6	12	13	4	14	18	2	6	8	15	6	9	3	11	9	4	4	4	7	8	3	14	14	7	9
15F-39	chrXV	78933	79483	0	551	8	11	10	5	14	9	5	9	6	5	15	7	2	3	5	3	3	2	17	7	3	6	11	7	8	4	4	7	5	9	1	2	3	5	4	6
15F-42	chrXV	81602	81869	0	268	8	16	9	9	9	11	12	17	6	10	13	11	19	21	20	19	9	17	16	24	16	20	25	18	34	42	56	27	59	47	30	27	62	44	61	51
15F-428	chrXV	958413	958700	0	288	0	0	0	0	0	0	0	0	0	0	0	0	0	0	0	0	0	0	0	0	0	0	0	0	0	0	0	0	0	0	0	0	0	0	0	0
15F-431	chrXV	967214	967768	0	555	3	2	0	1	1	0	1	2	3	2	4	2	1	1	2	4	0	0	0	1	2	0	0	1	1	1	3	1	2	0	0	0	1	1	3	1
15F-435	chrXV	968364	968691	0	328	3	7	6	2	10	3	5	4	3	5	9	8	5	5	8	4	3	4	2	4	5	2	1	3	3	6	4	5	7	3	1	3	3	5	8	4
15F-436	chrXV	968749	970331	0	1583	493	571	485	419	477	382	458	444	421	430	549	549	932	1061	929	883	942	660	610	787	569	589	860	537	1007	1226	1012	883	1142	919	607	631	892	768	656	881
15F-444	chrXV	978428	980050	0	1623	0	0	1	0	0	0	0	0	0	0	0	0	0	0	0	0	1	0	1	0	0	0	0	0	0	0	2	0	1	0	0	0	1	0	2	0
15F-448	chrXV	995000	996935	0	1936	0	0	2	0	0	0	0	0	0	0	0	0	0	0	1	2	1	0	1	2	0	0	1	0	0	1	0	0	1	0	0	1	1	0	0	0
15F-45	chrXV	90221	91803	0	1583	27	43	28	29	14	12	17	20	18	29	27	21	28	27	19	40	27	22	22	39	24	20	39	26	39	41	43	26	30	34	28	30	41	34	37	46
15F-453	chrXV	1018991	1019917	0	927	54	89	72	46	53	50	50	72	42	39	64	46	110	119	72	104	90	72	114	130	109	117	175	102	114	145	85	92	132	107	107	106	139	133	109	156
15F-458	chrXV	1031654	1032350	0	697	2	6	5	5	1	6	2	4	2	5	7	4	3	0	4	4	1	2	3	2	1	2	1	1	9	6	7	9	14	5	9	3	6	4	8	8
15F-473	chrXV	1057983	1058434	0	452	28	29	19	9	14	13	16	11	24	21	25	34	17	16	12	11	13	9	27	15	12	17	27	16	12	13	4	4	10	6	13	9	15	16	14	14
15F-479	chrXV	1069593	1070405	0	813	23	27	29	18	16	11	21	27	17	19	20	14	19	18	6	11	17	10	25	17	10	11	17	5	24	20	16	12	16	7	9	7	13	10	7	9
15F-5	chrXV	14859	15264	0	406	2	1	1	1	0	2	0	5	1	1	2	0	0	0	3	1	0	0	1	0	0	0	2	2	1	2	1	0	1	0	0	1	1	0	0	0
15F-6	chrXV	15692	16880	0	1189	104	155	111	62	85	67	81	96	90	82	108	87	77	98	42	82	91	39	83	118	82	71	101	63	55	63	70	56	45	45	77	49	70	68	49	60
15F-89	chrXV	189700	190208	0	509	9	17	12	11	10	8	5	14	8	10	9	6	9	5	6	8	6	11	5	9	8	4	6	5	3	7	4	5	7	4	4	6	6	4	10	7
15F-9	chrXV	17985	18684	0	700	0	1	6	1	4	2	1	1	5	2	1	1	7	9	4	3	3	3	7	8	10	9	7	5	1	4	13	4	2	3	4	3	12	8	5	7
15F-94	chrXV	200840	201111	0	272	6	4	7	2	5	3	4	4	5	6	3	5	0	3	1	2	4	3	3	6	1	4	8	2	0	2	5	1	4	2	2	2	5	5	6	7
15R-10	chrXV	8905	9848	0	944	0	0	0	0	0	0	0	0	0	0	0	0	0	0	0	0	0	0	0	0	0	0	0	0	0	0	0	0	0	0	0	0	0	0	0	0
15R-101	chrXV	169969	170824	0	856	176	192	142	137	124	101	131	127	118	136	189	169	197	177	143	169	161	107	129	127	109	131	210	141	186	231	162	180	184	159	145	151	198	200	216	201
15R-116	chrXV	219023	220564	0	1542	7	15	6	6	5	4	6	6	3	3	12	5	7	2	5	7	8	6	8	6	9	8	9	7	9	11	5	5	10	7	4	3	17	10	14	15
15R-12	chrXV	16080	16597	0	518	15	15	11	12	10	12	15	15	21	14	13	14	46	39	34	37	50	26	34	46	31	44	64	31	51	71	44	29	40	51	40	40	35	44	52	46
15R-137	chrXV	299919	300402	0	484	31	29	24	20	16	14	28	16	15	17	22	21	53	39	32	52	60	28	59	43	38	53	71	38	49	41	47	29	37	37	27	23	29	40	33	32
15R-148	chrXV	324674	325062	0	389	12	32	19	16	23	11	19	11	13	17	18	21	47	37	24	38	48	31	23	32	21	25	38	30	29	29	15	21	29	20	22	28	19	24	22	30
15R-149	chrXV	326094	326452	0	359	0	1	0	0	0	0	0	0	0	0	1	0	0	0	1	0	0	0	0	0	0	0	0	0	0	0	0	1	0	0	0	0	0	0	0	0
15R-150	chrXV	331187	333402	0	2216	26	29	31	22	31	27	19	28	36	30	30	26	29	39	43	27	51	30	40	40	38	40	72	35	52	71	63	49	62	54	62	52	71	68	76	77
15R-157	chrXV	347117	348141	0	1025	133	178	157	104	114	116	140	123	130	108	158	160	129	149	103	108	107	71	93	124	79	145	163	106	155	167	119	130	157	158	120	146	66	197	190	191
15R-162	chrXV	350656	352536	0	1881	9	4	3	2	4	1	6	5	6	3	2	3	23	18	5	9	6	4	18	17	10	5	5	5	8	14	6	9	15	5	18	14	13	10	2	7
15R-169	chrXV	356080	357227	0	1148	0	1	2	1	0	1	0	2	2	1	2	1	2	3	2	1	2	0	2	3	2	1	2	0	1	0	0	0	1	2	1	1	1	4	1	1
15R-172	chrXV	367011	368132	0	1122	15	17	11	7	9	6	11	9	6	12	11	10	14	18	5	12	12	6	9	12	3	10	10	9	19	20	7	9	11	9	5	11	15	16	9	7
15R-175	chrXV	368175	369038	0	864	19	19	15	15	9	11	12	24	14	9	23	10	18	18	8	13	11	3	10	17	15	14	15	26	18	17	20	17	19	9	13	11	6	14	17	25
15R-177	chrXV	369176	369482	0	307	0	3	2	2	0	2	2	1	0	2	1	0	1	0	2	0	2	1	3	4	0	0	1	0	1	3	0	1	1	0	0	1	2	0	1	3
15R-178	chrXV	369664	370264	0	601	44	64	43	42	40	56	40	34	32	42	44	46	45	51	38	58	51	46	39	66	54	40	63	45	67	92	55	66	70	65	74	75	93	90	65	80
15R-185	chrXV	379875	380732	0	858	2	4	2	3	0	0	0	0	1	0	0	2	0	3	3	1	2	0	6	3	3	2	1	2	2	1	1	1	0	0	1	0	3	1	1	2
15R-187	chrXV	383183	383508	0	326	221	214	179	144	122	112	211	193	192	163	220	152	354	370	235	331	302	279	300	389	342	278	447	250	332	333	278	199	335	253	259	264	294	227	217	259
15R-189	chrXV	386048	386497	0	450	3	9	6	3	2	4	0	5	2	6	4	8	16	8	6	4	7	1	6	7	7	15	10	5	3	11	14	4	6	8	11	3	15	17	10	11
15R-19	chrXV	24592	25491	0	900	36	37	33	20	27	24	24	40	35	21	24	33	26	20	19	23	31	19	21	24	14	22	27	21	22	25	12	15	14	16	21	19	12	25	11	18
15R-194	chrXV	400341	401662	0	1322	2	8	5	0	3	6	4	4	4	3	6	4	2	2	0	1	3	0	6	4	4	4	6	3	2	0	2	1	4	1	1	1	6	7	6	3
15R-211	chrXV	437001	438106	0	1106	351	429	297	273	254	235	325	289	292	269	406	284	463	570	402	476	586	322	506	614	478	468	596	366	438	493	429	399	523	405	471	490	551	454	403	496
15R-218	chrXV	446909	447183	0	275	0	0	0	1	5	6	2	2	0	1	3	2	3	2	1	0	1	0	0	0	1	1	1	2	0	2	2	0	1	0	1	1	2	0	0	3
15R-219	chrXV	447261	448375	0	1115	2	5	6	1	4	5	0	4	5	5	0	6	1	9	9	5	9	3	4	2	3	4	8	4	7	5	10	8	14	7	2	0	8	8	9	6
15R-220	chrXV	448871	449240	0	370	5	9	11	4	6	5	1	5	3	12	16	7	11	5	6	13	10	7	12	14	18	20	20	17	11	6	8	2	13	3	11	6	15	22	12	13
15R-225	chrXV	461518	461788	0	271	1	4	4	5	8	7	7	2	6	8	7	3	4	3	1	5	5	6	2	1	6	6	7	3	4	6	4	3	10	3	1	6	3	1	4	7
15R-229	chrXV	475535	475867	0	333	13	9	3	6	4	4	7	12	4	10	7	9	3	5	1	7	14	3	7	9	6	4	8	5	7	5	3	5	6	3	6	7	4	9	5	7
15R-235	chrXV	494435	494701	0	267	0	1	0	0	0	1	2	1	0	5	0	0	1	2	3	1	1	4	1	0	1	0	2	2	1	1	4	2	5	1	0	4	3	2	2	1
15R-243	chrXV	511476	511915	0	440	14	12	9	7	6	13	14	15	20	9	23	20	21	23	17	14	22	11	18	21	17	25	16	18	43	29	29	22	30	26	23	20	36	23	14	19
15R-247	chrXV	517694	518030	0	337	5	11	13	8	8	4	9	10	7	9	11	4	6	9	15	7	14	6	9	13	12	14	16	14	8	10	13	4	10	8	8	8	13	8	16	15
15R-249	chrXV	521266	522625	0	1360	14	27	22	18	23	15	8	14	12	7	19	16	8	14	11	10	5	8	7	10	6	10	7	14	12	15	12	9	10	7	1	6	11	11	11	5
15R-264	chrXV	577776	578076	0	301	0	0	0	0	0	0	0	0	0	0	0	0	0	0	0	0	0	0	0	0	0	0	0	0	0	0	0	0	0	0	0	0	0	0	0	0
15R-265	chrXV	578502	579775	0	1274	88	117	85	56	62	56	42	62	50	48	54	49	49	43	56	37	45	33	71	69	62	52	43	42	38	51	28	40	35	36	42	50	38	49	47	43
15R-284	chrXV	642348	642624	0	277	8	7	0	10	8	5	6	5	5	5	5	4	11	9	15	18	8	12	12	10	21	12	19	15	16	9	10	16	20	14	15	15	15	17	15	16
15R-289	chrXV	657539	658206	0	668	34	52	40	17	20	22	10	28	17	9	24	20	27	24	18	19	16	15	20	19	25	16	22	16	25	41	47	29	33	24	25	11	29	32	43	20
15R-29	chrXV	34423	35537	0	1115	1	1	1	0	0	0	0	1	2	0	1	1	0	3	0	0	2	1	1	2	0	0	0	0	0	0	0	0	0	0	2	0	0	1	0	0
15R-293	chrXV	662016	662367	0	352	11	13	9	12	14	15	15	15	9	7	18	14	17	25	13	14	14	4	11	15	19	21	24	17	29	17	22	19	17	14	17	13	30	22	25	32
15R-294	chrXV	662389	662784	0	396	11	12	7	8	8	2	10	19	13	8	18	17	11	16	14	12	14	9	15	7	10	9	23	13	12	21	10	13	16	20	14	14	11	15	21	14
15R-314	chrXV	690167	692225	0	2059	14	20	14	22	8	9	22	12	18	11	22	19	40	35	16	24	22	18	26	26	19	14	30	17	23	44	25	26	38	22	23	13	33	31	19	27
15R-327	chrXV	721974	722586	0	613	0	0	0	0	0	0	0	0	0	0	0	0	0	0	0	0	0	0	0	0	0	0	0	0	0	0	0	0	0	0	0	0	0	0	0	0
15R-33	chrXV	38870	40345	0	1476	30	39	28	21	30	37	31	33	29	22	35	40	46	56	40	55	65	38	34	61	41	25	41	20	27	31	44	25	24	20	29	25	37	33	27	37
15R-34	chrXV	40792	43402	0	2611	14	16	6	7	11	16	3	12	10	6	14	16	6	8	7	11	14	3	11	9	5	14	27	15	15	9	15	12	26	7	13	13	9	23	15	9
15R-341	chrXV	762410	762849	0	440	6	3	1	1	1	1	5	4	3	2	5	3	4	3	4	9	3	3	6	5	6	8	5	6	7	7	7	3	7	5	8	6	15	8	7	6
15R-344	chrXV	770705	772228	0	1524	52	61	70	37	33	24	15	34	28	29	40	31	22	30	30	21	18	16	15	15	16	16	25	23	21	36	60	27	31	31	17	18	31	51	54	31
15R-346	chrXV	780807	781554	0	748	51	56	38	29	38	31	66	55	49	26	30	32	31	39	28	34	28	32	35	44	43	26	37	31	63	51	51	35	53	32	68	78	73	58	40	50
15R-355	chrXV	804331	804854	0	524	0	0	1	0	0	0	0	0	0	0	1	0	0	0	0	0	0	0	0	0	0	0	0	0	0	0	0	0	0	0	0	0	0	0	2	0
15R-366	chrXV	837599	838199	0	601	78	107	68	69	74	80	97	101	95	110	141	125	88	112	94	110	111	97	148	180	141	185	247	159	134	148	105	140	157	145	178	177	199	229	221	243
15R-372	chrXV	848906	850123	0	1218	70	77	57	62	42	32	37	45	42	46	57	55	62	65	50	46	54	39	48	34	48	69	62	59	58	63	68	58	81	60	49	31	70	88	107	58
15R-380	chrXV	869192	869517	0	326	31	72	26	48	52	49	50	61	40	51	66	69	38	62	56	55	35	48	68	48	60	72	77	77	48	59	41	39	40	45	56	58	76	84	72	85
15R-385	chrXV	881021	882092	0	1072	8	8	19	10	14	8	14	16	11	4	8	4	14	12	14	14	12	9	12	17	10	12	16	18	16	15	22	23	15	14	19	12	17	24	19	24
15R-399	chrXV	903328	903699	0	372	20	25	17	14	28	10	26	24	19	24	41	41	24	28	9	22	32	17	17	40	17	21	21	13	11	8	19	4	10	10	15	10	16	19	12	17
15R-4	chrXV	2081	3817	0	1737	1	4	1	5	1	2	1	2	2	1	4	5	1	5	2	3	4	2	3	6	1	2	1	4	4	3	6	4	3	6	3	0	8	1	4	6
15R-403	chrXV	908475	911752	0	3278	842	1277	1108	617	757	1004	952	1091	1110	523	691	806	737	705	760	463	621	560	490	594	384	491	707	498	1325	1399	1022	901	1187	985	768	945	807	973	711	1016
15R-427	chrXV	969102	970074	0	973	11	25	13	16	25	17	18	14	31	15	28	23	42	36	27	23	33	24	28	30	30	27	48	31	25	25	34	26	39	48	34	39	31	51	38	40
15R-430	chrXV	976584	976967	0	384	529	600	554	625	548	711	907	733	881	737	819	746	707	670	780	725	937	1001	989	1227	876	964	1288	1030	788	835	857	646	937	946	840	795	795	969	703	913
15R-432	chrXV	980941	981498	0	558	0	0	0	0	0	0	0	1	0	0	0	0	0	0	0	0	0	0	0	0	0	0	0	0	0	0	0	0	0	0	0	0	0	0	0	0
15R-433	chrXV	982374	983679	0	1306	5	4	8	4	4	1	8	6	2	3	3	8	2	1	4	2	6	1	5	2	5	6	3	1	3	4	2	2	2	1	3	1	1	1	3	3
15R-440	chrXV	988891	989470	0	580	1	2	1	0	0	3	3	0	0	2	0	1	5	4	0	3	1	1	6	6	4	1	2	4	1	3	4	4	6	5	5	4	2	6	3	9
15R-442	chrXV	990045	991525	0	1481	23	28	31	13	15	15	14	22	24	16	34	28	26	21	12	24	30	9	13	29	20	11	18	6	11	17	14	14	21	13	18	13	13	15	9	8
15R-451	chrXV	1007375	1007987	0	613	100	122	81	65	76	64	78	73	92	72	92	86	129	190	130	86	147	121	82	107	70	237	250	208	193	287	198	183	229	206	172	175	177	377	334	463
15R-461	chrXV	1025978	1026254	0	277	6	9	7	10	2	4	5	4	7	5	5	8	6	7	6	0	3	2	2	6	5	8	11	6	5	12	9	3	8	6	2	5	4	7	10	8
15R-466	chrXV	1038053	1039397	0	1345	0	0	0	0	0	0	0	0	0	0	0	0	0	0	0	0	0	0	0	0	0	0	0	0	0	0	0	0	0	0	0	0	0	0	0	0
15R-47	chrXV	71388	72313	0	926	6	5	8	3	7	3	5	8	5	2	4	7	5	6	9	4	1	4	6	3	4	2	0	6	10	10	4	9	13	7	11	10	9	4	4	7
15R-471	chrXV	1039703	1040023	0	321	3	1	3	1	1	3	0	1	1	1	0	1	3	2	1	0	0	5	1	2	3	3	2	0	7	6	8	6	6	7	5	4	8	4	8	4
15R-475	chrXV	1043402	1044024	0	623	4	10	7	9	10	7	14	12	14	12	10	10	13	9	12	14	12	11	18	11	16	17	20	22	16	14	10	20	25	14	25	11	12	40	34	28
15R-477	chrXV	1044751	1046031	0	1281	159	214	199	131	170	262	435	522	573	159	224	229	313	320	277	224	306	250	328	510	278	519	862	670	694	771	560	442	633	540	561	705	546	1301	951	1365
15R-485	chrXV	1054483	1055138	0	656	23	29	9	22	11	15	31	17	15	20	31	20	8	25	17	24	33	8	18	30	21	28	26	24	20	14	12	14	12	16	17	14	15	21	18	16
15R-486	chrXV	1059441	1059952	0	512	16	12	5	10	10	3	14	14	15	10	13	9	9	18	15	7	12	17	8	12	2	15	14	12	13	21	10	15	22	11	12	9	10	17	14	13
15R-489	chrXV	1070647	1070931	0	285	19	27	17	10	16	15	9	16	9	7	13	14	14	5	9	9	10	4	12	10	18	7	15	9	6	12	6	11	7	7	13	11	8	14	6	15
15R-490	chrXV	1074183	1074439	0	257	2	1	4	2	0	1	3	2	3	0	1	1	1	0	4	3	2	2	2	5	1	1	1	2	11	14	1	4	5	1	3	9	6	6	3	0
15R-491	chrXV	1074527	1074851	0	325	2	1	2	2	4	1	0	1	0	2	1	2	3	2	0	5	1	1	1	1	2	0	2	1	5	4	1	3	5	3	5	1	0	3	6	1
15R-51	chrXV	73075	73957	0	883	1	9	4	4	5	1	1	2	3	4	5	2	0	2	2	4	2	7	5	5	1	3	3	4	3	3	2	9	3	6	7	4	7	7	6	3
15R-54	chrXV	83763	84035	0	273	37	45	31	25	11	21	31	23	32	27	39	36	27	56	37	31	46	36	45	88	39	44	72	46	27	50	28	33	29	23	66	73	58	50	32	58
15R-55	chrXV	84102	84399	0	298	25	39	31	26	20	13	26	28	34	23	39	36	30	47	24	29	55	37	39	72	48	56	88	54	37	54	23	22	36	32	56	63	64	58	33	48
15R-56	chrXV	84439	85191	0	753	80	102	63	78	63	38	86	60	77	55	96	86	103	159	83	116	118	85	132	154	102	124	172	125	110	154	119	83	109	86	148	169	147	145	171	169
15R-65	chrXV	97089	97440	0	352	7	11	13	11	2	8	10	8	10	15	7	5	11	14	7	6	7	10	12	18	18	7	20	11	16	16	10	12	23	16	14	22	19	14	13	11
15R-66	chrXV	99799	101331	0	1533	14	11	10	9	4	16	7	14	15	4	6	8	11	7	21	7	8	6	4	7	9	13	12	11	19	10	14	19	13	15	14	14	18	23	27	46
15R-7	chrXV	4135	5377	0	1243	0	0	0	0	0	0	0	0	0	0	0	0	0	0	0	0	0	0	0	0	0	0	0	0	0	0	0	0	0	0	0	0	0	0	0	0
15R-8	chrXV	5381	7836	0	2456	0	0	0	0	0	0	0	0	0	0	0	0	0	0	0	0	0	0	0	0	0	0	0	0	0	0	0	0	0	0	0	0	0	0	0	0
15R-84	chrXV	128015	128319	0	305	6	5	3	3	2	1	2	5	4	5	3	4	5	4	3	6	1	2	4	4	1	6	5	4	4	7	4	2	5	1	5	7	5	8	8	3
15R-92	chrXV	145415	145806	0	392	0	0	0	0	0	0	0	0	0	0	0	0	0	0	0	0	0	0	0	0	0	0	0	0	0	0	0	0	0	0	0	0	0	0	0	0
15R-99	chrXV	167699	168419	0	721	269	368	284	199	198	169	267	227	237	175	265	289	265	293	207	222	251	197	215	240	177	154	286	147	254	282	225	208	319	221	196	215	230	200	155	209
16F-1	chrXVI	21952	22857	0	906	101	158	126	125	140	143	130	131	119	132	187	148	158	156	175	149	156	121	130	107	85	113	140	137	118	105	102	119	97	83	68	65	94	123	79	125
16F-100	chrXVI	259666	260827	0	1162	22	44	40	20	23	18	14	29	16	14	34	19	12	13	13	9	13	11	15	19	13	14	13	10	15	31	28	17	26	21	18	7	34	44	30	29
16F-113	chrXVI	283617	285634	0	2018	51	61	45	42	41	39	40	34	35	16	33	35	97	154	129	93	152	97	113	127	97	100	151	107	128	160	117	118	113	105	122	127	98	133	110	112
16F-117	chrXVI	286596	287364	0	769	11	16	13	11	8	3	12	13	10	10	13	9	3	7	7	6	9	0	11	9	5	2	3	3	4	6	4	5	1	2	6	4	7	4	0	4
16F-13	chrXVI	43215	43955	0	741	1	0	0	0	2	0	0	0	0	0	0	0	0	0	2	0	0	0	0	0	0	0	4	0	0	0	0	0	0	0	1	1	0	0	1	0
16F-134	chrXVI	341119	342042	0	924	22	27	14	27	17	18	39	61	46	57	41	49	28	20	16	20	28	22	24	32	22	42	44	31	33	20	21	20	21	20	38	39	30	25	39	31
16F-137	chrXVI	345050	345935	0	886	0	0	0	0	0	0	0	0	0	0	0	0	0	0	0	1	0	0	0	0	0	0	1	0	0	0	0	0	0	0	0	2	0	0	0	0
16F-139	chrXVI	345978	346704	0	727	1	5	3	0	1	2	2	2	1	3	1	3	1	2	6	1	3	2	4	11	5	8	13	13	2	4	4	3	1	3	6	8	4	15	12	9
16F-141	chrXVI	346864	347419	0	556	3	7	2	2	2	0	1	3	5	3	3	9	0	4	5	4	3	1	2	5	9	6	5	3	2	4	3	4	7	1	6	3	9	15	7	14
16F-145	chrXVI	352599	352947	0	349	0	2	0	2	0	4	1	3	4	2	1	0	0	1	1	0	3	1	2	0	6	3	0	3	1	0	1	1	3	1	1	1	3	10	8	3
16F-148	chrXVI	363762	364358	0	597	6	13	11	9	4	8	12	9	8	6	10	6	7	5	5	11	7	5	9	10	11	6	5	7	7	4	6	8	3	1	5	7	4	6	6	6
16F-151	chrXVI	368736	369634	0	899	5	2	3	1	6	1	3	6	9	2	3	4	6	4	4	6	3	1	2	3	2	2	6	2	4	4	2	0	6	1	6	7	2	4	1	0
16F-155	chrXVI	379562	381212	0	1651	6	12	14	8	6	2	8	12	5	3	8	3	17	18	11	13	17	17	5	18	11	8	10	15	27	25	34	20	25	21	21	23	30	24	14	13
16F-17	chrXVI	52905	53501	0	597	0	0	0	0	0	0	0	0	1	0	2	2	0	1	0	0	0	0	1	2	6	1	0	1	0	3	0	1	0	2	1	1	1	0	3	0
16F-175	chrXVI	443076	443472	0	397	8	5	6	4	4	5	4	6	8	3	2	3	9	12	9	5	12	7	6	8	5	8	10	9	4	11	10	5	13	4	9	12	9	17	15	13
16F-176	chrXVI	443494	443856	0	363	4	2	3	1	4	1	5	2	2	1	7	1	2	7	5	2	1	2	4	3	5	4	5	3	4	5	4	2	3	4	4	7	2	8	6	4
16F-178	chrXVI	443902	444391	0	490	30	33	44	24	24	26	30	34	36	23	51	30	69	106	66	48	83	56	71	92	68	43	81	42	75	63	79	51	81	62	53	32	47	64	51	73
16F-180	chrXVI	451227	451960	0	734	1	9	5	6	3	4	6	8	7	3	17	10	2	1	3	2	6	3	3	4	2	5	5	4	1	2	5	2	6	1	4	2	5	13	5	3
16F-182	chrXVI	453363	454233	0	871	20	31	14	16	18	10	18	22	15	27	33	23	15	14	11	12	22	14	19	21	20	24	19	21	19	27	18	26	22	32	24	21	32	32	33	39
16F-183	chrXVI	454293	454562	0	270	1	0	0	2	2	1	0	1	1	0	2	1	0	0	3	1	2	0	1	0	3	0	0	1	0	3	0	2	1	3	3	1	0	0	2	1
16F-184	chrXVI	454830	455368	0	539	48	72	48	46	45	28	59	35	42	36	50	39	77	77	49	58	68	51	53	59	51	40	49	41	73	102	58	77	86	51	75	71	72	62	51	66
16F-19	chrXVI	55584	55868	0	285	11	14	4	9	8	6	11	16	17	15	15	10	15	28	11	18	20	10	33	33	26	21	31	21	19	27	14	18	28	18	40	21	25	26	23	35
16F-193	chrXVI	482159	482740	0	582	48	74	72	56	44	52	48	54	40	48	69	75	47	53	50	55	50	31	36	46	35	44	56	26	36	45	29	29	40	25	26	39	45	35	30	38
16F-197	chrXVI	492833	493089	0	257	5	9	3	7	6	4	8	8	7	3	6	6	0	5	7	4	3	7	6	2	3	11	8	13	7	4	11	9	6	8	8	4	9	7	8	23
16F-206	chrXVI	520589	520978	0	390	215	205	206	164	151	131	188	120	176	153	164	161	262	243	183	197	247	208	210	242	188	157	217	166	386	424	347	352	517	361	306	251	323	262	185	277
16F-208	chrXVI	526402	527226	0	825	18	22	15	21	18	6	21	22	21	24	19	24	29	18	18	29	23	28	27	25	22	29	38	26	46	33	21	25	38	26	33	36	34	40	36	43
16F-213	chrXVI	544011	544431	0	421	1	2	4	0	3	1	1	2	4	0	2	4	1	1	0	0	2	0	0	1	2	3	0	0	1	0	1	4	0	1	3	3	1	2	3	1
16F-224	chrXVI	562900	563557	0	658	16	13	11	17	8	8	18	22	14	22	19	15	69	95	69	79	84	54	47	72	35	28	35	19	65	91	61	49	53	50	51	36	46	36	41	53
16F-226	chrXVI	565318	566834	0	1517	141	186	165	103	148	160	118	114	115	90	138	108	185	215	265	159	122	120	111	122	71	125	160	132	256	189	239	178	152	160	79	108	124	243	203	328
16F-227	chrXVI	567277	567884	0	608	18	35	27	15	7	9	32	15	26	37	41	42	15	14	12	25	19	18	32	36	24	24	26	23	17	19	14	11	14	11	20	22	32	22	20	22
16F-229	chrXVI	568018	569129	0	1112	11	18	12	19	5	9	14	9	18	17	9	19	13	10	7	12	8	10	15	18	13	9	14	14	20	18	26	12	15	19	14	13	25	23	21	20
16F-233	chrXVI	581518	581954	0	437	0	0	0	0	0	0	0	0	0	0	0	0	0	0	0	0	0	0	0	0	0	0	0	0	0	0	0	0	0	0	0	0	0	0	0	0
16F-236	chrXVI	583352	584109	0	758	0	0	0	0	0	0	0	0	0	0	0	0	0	0	0	0	0	0	0	0	0	0	0	0	0	0	0	0	0	0	0	0	0	0	0	0
16F-238	chrXVI	586436	588856	0	2421	2	2	0	2	1	1	0	2	0	1	2	2	0	2	2	0	1	0	2	1	0	1	0	0	1	0	0	0	0	0	0	0	1	1	2	0
16F-24	chrXVI	71411	71844	0	434	0	0	0	0	0	0	0	0	0	0	0	0	0	0	0	0	0	0	0	0	0	0	0	0	0	0	0	0	0	0	0	0	0	0	0	0
16F-243	chrXVI	607529	608920	0	1392	15	17	18	8	4	12	13	14	15	6	19	14	18	21	12	6	18	13	16	21	10	12	20	7	16	18	13	11	14	16	13	9	18	13	13	18
16F-247	chrXVI	620156	621908	0	1753	14	20	12	13	13	6	8	18	13	13	10	13	14	6	10	11	15	18	14	13	9	8	7	6	19	19	14	17	11	13	7	12	12	17	11	11
16F-27	chrXVI	75058	75492	0	435	14	26	14	11	16	7	5	11	10	7	13	12	10	13	6	11	13	6	12	18	8	13	4	9	5	6	4	9	5	2	7	6	11	6	3	4
16F-272	chrXVI	680817	681077	0	261	120	158	127	195	112	144	240	122	187	234	186	121	389	225	215	413	309	385	281	204	310	288	250	303	168	172	204	149	203	151	137	141	232	174	121	193
16F-274	chrXVI	683968	684370	0	403	12	11	13	11	6	8	7	10	7	6	15	11	10	14	8	20	14	14	18	31	13	16	23	13	5	16	6	11	6	17	14	5	8	15	18	20
16F-28	chrXVI	76692	79252	0	2561	2	1	0	0	0	0	0	0	0	0	0	2	0	0	0	1	2	0	1	0	1	0	0	0	0	0	1	1	1	0	0	0	0	0	0	0
16F-280	chrXVI	697505	698489	0	985	8	15	7	9	7	2	4	9	7	5	7	4	26	40	21	35	28	25	79	93	74	64	86	55	20	33	20	22	29	16	78	80	86	65	63	70
16F-292	chrXVI	728970	729429	0	460	8	8	11	10	13	3	16	14	18	9	20	13	8	11	10	4	7	10	10	12	8	7	11	8	6	7	9	9	9	7	4	9	5	15	6	7
16F-30	chrXVI	79332	82598	0	3267	22	49	34	21	28	27	22	37	34	12	33	24	22	15	12	8	15	11	23	17	10	19	21	11	11	13	12	8	10	19	12	14	17	13	14	17
16F-31	chrXVI	84467	85376	0	910	0	0	0	0	0	0	0	0	0	0	0	0	0	0	0	0	0	0	0	0	0	0	0	0	0	0	0	0	0	0	0	0	0	0	0	0
16F-310	chrXVI	781114	781468	0	355	9	9	9	9	4	8	4	7	9	5	14	12	10	19	9	12	16	5	8	16	11	14	19	8	11	15	10	10	13	8	7	7	22	13	21	16
16F-311	chrXVI	781543	781807	0	265	2	1	4	2	1	1	4	5	3	2	3	6	9	11	6	11	13	3	14	15	16	4	15	9	15	12	8	13	13	7	7	6	8	4	9	8
16F-324	chrXVI	812515	813136	0	622	2	3	2	1	6	2	3	4	2	3	4	3	5	4	5	2	6	4	8	9	6	4	9	1	8	4	4	4	7	11	9	4	5	6	7	12
16F-332	chrXVI	825403	825861	0	459	3	6	7	3	2	6	10	7	10	6	11	2	6	6	1	1	3	2	6	3	2	4	1	2	15	2	1	4	6	7	6	4	5	10	8	9
16F-334	chrXVI	828428	829277	0	850	3	11	4	8	4	7	9	8	5	4	12	6	9	5	4	10	4	3	4	5	7	6	10	13	5	3	8	10	0	7	10	7	5	5	1	5
16F-339	chrXVI	840153	840791	0	639	36	27	30	26	35	26	42	25	31	29	25	37	49	36	38	51	59	42	33	56	33	43	74	49	45	54	36	48	44	52	56	61	61	42	49	58
16F-348	chrXVI	866989	867525	0	537	20	30	24	11	17	17	20	29	32	17	18	27	40	56	41	28	36	33	44	57	33	61	74	49	41	58	35	39	34	28	77	47	44	59	59	67
16F-35	chrXVI	95430	96668	0	1239	5	9	12	11	4	1	5	5	3	4	8	5	2	10	7	7	2	2	4	2	7	2	8	7	3	10	10	6	6	8	11	2	10	3	11	5
16F-353	chrXVI	876997	877601	0	605	8	7	3	5	3	3	1	7	4	5	4	5	8	7	10	4	7	2	3	3	8	4	7	3	4	3	6	3	5	14	2	5	9	4	10	3
16F-356	chrXVI	882371	883082	0	712	8	23	12	13	6	13	11	7	13	7	17	6	30	28	25	18	22	14	40	47	35	28	44	35	26	26	20	29	44	30	38	32	53	66	46	48
16F-36	chrXVI	98923	99307	0	385	4	5	4	4	3	0	5	0	3	1	6	1	17	4	4	24	4	8	21	11	28	12	5	9	34	25	37	28	20	14	26	17	43	18	11	15
16F-363	chrXVI	891524	892015	0	492	4	6	4	8	5	7	3	7	5	4	4	9	4	3	6	4	5	3	4	6	7	4	7	3	3	9	6	7	5	12	3	7	12	3	9	6
16F-376	chrXVI	924140	928552	0	4413	24	18	17	15	10	13	20	17	19	15	21	17	31	39	25	34	39	23	14	37	17	27	30	22	38	37	37	36	53	30	21	18	20	21	31	31
16F-377	chrXVI	928945	930896	0	1952	0	0	0	0	0	0	0	0	0	0	0	0	0	0	0	0	0	0	0	0	0	0	0	0	0	0	0	0	0	0	0	0	0	0	0	0
16F-383	chrXVI	937260	938119	0	860	2	9	6	5	2	3	4	2	4	7	9	2	7	11	8	5	5	8	6	10	5	10	9	6	5	1	9	2	12	4	4	3	5	6	5	11
16F-384	chrXVI	938531	939063	0	533	2	3	3	2	4	3	3	5	0	4	5	5	6	5	7	2	3	7	4	9	6	12	8	9	5	6	4	5	6	4	7	7	6	8	7	8
16F-47	chrXVI	128245	129732	0	1488	208	201	199	166	148	162	156	195	199	160	201	172	206	223	197	159	200	147	126	158	111	160	203	128	183	270	228	218	303	264	199	177	236	260	203	189
16F-65	chrXVI	169629	169987	0	359	0	0	0	0	0	0	0	0	0	0	0	0	0	0	0	0	0	0	0	0	0	0	0	0	0	0	0	0	0	0	0	0	0	0	0	0
16F-73	chrXVI	188124	188708	0	585	16	24	16	26	13	22	23	20	13	12	25	15	39	44	22	27	31	17	19	31	23	22	34	28	40	38	30	21	33	38	18	18	43	35	31	46
16F-81	chrXVI	198016	198894	0	879	39	50	36	27	34	29	28	41	34	24	30	39	40	50	34	42	36	27	34	53	54	36	54	41	46	50	34	42	53	21	32	47	33	45	50	42
16F-86	chrXVI	210883	211182	0	300	0	0	0	0	0	0	0	0	0	0	0	0	0	0	0	0	0	0	0	0	0	0	0	0	0	0	0	0	0	0	0	0	0	0	0	0
16F-88	chrXVI	215379	216035	0	657	0	0	0	0	0	0	0	0	0	0	0	0	0	0	0	0	0	0	0	0	0	0	0	0	0	0	0	0	0	0	0	0	0	0	0	0
16F-95	chrXVI	242996	244365	0	1370	4	5	11	8	1	3	6	13	12	48	30	62	12	23	11	10	15	6	27	33	19	28	71	32	26	27	21	15	14	17	20	19	44	61	36	93
16F-98	chrXVI	253686	254564	0	879	43	59	45	38	37	47	42	43	46	34	51	42	78	101	89	80	81	68	93	111	98	78	129	106	86	109	60	69	91	88	95	78	124	106	129	123
16R-132	chrXVI	296946	297284	0	339	20	15	12	13	18	7	21	29	13	12	18	18	29	29	25	35	29	21	19	41	23	26	27	18	27	39	21	22	26	26	27	33	45	22	32	22
16R-143	chrXVI	338925	339266	0	342	73	71	45	37	40	33	42	48	41	39	41	53	47	52	42	58	59	44	61	83	49	59	80	43	78	70	75	63	77	57	46	54	59	87	66	74
16R-144	chrXVI	340099	340656	0	558	12	13	15	10	7	9	10	15	11	7	19	14	11	13	9	13	14	16	13	8	3	7	11	9	13	12	17	14	15	13	16	10	15	18	10	14
16R-15	chrXVI	36989	37814	0	826	11	22	13	9	16	15	17	16	14	11	15	17	12	5	6	3	9	5	9	14	10	4	4	5	5	13	7	7	7	5	2	2	5	6	4	9
16R-165	chrXVI	393313	393846	0	534	14	15	8	18	13	16	17	22	17	11	21	13	26	17	24	37	21	16	25	24	26	31	41	23	26	33	25	34	33	31	32	35	37	37	35	41
16R-166	chrXVI	394992	395977	0	986	28	49	38	37	29	25	22	35	27	23	38	38	24	31	23	23	33	20	25	24	13	19	23	23	26	22	21	14	13	20	19	17	28	21	17	17
16R-174	chrXVI	411316	411603	0	288	0	0	0	0	0	0	0	0	0	0	0	0	0	0	0	0	0	0	0	0	0	0	0	0	0	0	0	0	0	0	0	0	0	0	0	0
16R-179	chrXVI	426123	426615	0	493	47	49	44	47	38	34	48	55	55	48	64	39	56	48	53	60	48	31	49	50	42	45	52	31	42	49	36	32	31	42	33	26	47	37	36	56
16R-18	chrXVI	40724	41271	0	548	5	10	7	10	4	3	3	9	9	1	11	5	6	6	5	6	6	4	2	4	14	8	12	15	5	8	11	7	9	5	1	6	8	9	4	9
16R-184	chrXVI	443104	444378	0	1275	0	2	5	0	1	0	0	1	3	5	9	5	5	4	2	4	2	3	7	5	8	5	5	1	4	4	7	4	2	2	2	5	5	5	5	8
16R-190	chrXVI	455776	456628	0	853	0	2	2	0	1	0	0	1	0	0	2	1	0	0	0	1	0	0	0	2	0	1	2	0	0	1	1	0	0	0	2	0	0	0	0	0
16R-192	chrXVI	458979	459861	0	883	1	1	2	0	1	1	2	1	0	0	1	2	0	0	1	2	1	0	2	1	1	0	2	0	3	1	3	2	4	4	0	1	1	4	2	2
16R-201	chrXVI	482442	482755	0	314	0	0	0	0	0	0	0	0	0	0	0	0	0	0	0	0	0	0	0	0	0	0	0	0	0	0	0	0	0	0	0	0	0	0	0	0
16R-204	chrXVI	485511	486116	0	606	10	4	3	2	0	8	1	6	4	8	7	1	1	9	3	6	9	5	5	3	3	11	5	5	2	2	9	6	9	10	5	3	17	15	11	5
16R-21	chrXVI	41885	42160	0	276	0	0	0	0	0	0	0	0	0	0	0	0	0	0	0	0	0	0	0	0	0	0	0	0	0	0	0	0	0	0	0	0	0	0	0	0
16R-218	chrXVI	518166	518443	0	278	0	0	0	0	0	0	0	0	0	0	0	0	0	0	0	0	0	0	0	0	0	0	0	0	0	0	0	0	0	0	0	0	0	0	0	0
16R-225	chrXVI	527401	528634	0	1234	36	54	39	28	29	20	30	33	27	20	22	22	54	54	47	39	35	28	17	21	15	21	27	14	57	53	26	47	57	36	35	31	41	25	21	29
16R-235	chrXVI	552433	553174	0	742	35	58	44	38	41	30	35	38	28	22	48	42	30	39	19	26	41	27	33	39	23	27	44	26	19	34	20	14	30	20	23	35	37	24	16	22
16R-239	chrXVI	556307	557686	0	1380	8	13	10	13	9	9	12	10	8	7	9	11	12	6	9	13	7	8	10	10	6	5	11	6	9	12	10	10	9	10	7	9	7	8	7	8
16R-25	chrXVI	46727	47227	0	501	12	9	12	2	5	2	5	4	6	3	11	6	6	8	2	6	6	1	12	4	4	6	6	4	7	10	5	8	9	7	11	3	5	4	12	12
16R-262	chrXVI	588703	589068	0	366	0	0	0	0	0	0	0	0	0	0	0	0	0	0	0	0	0	0	0	0	0	0	0	0	0	0	0	0	0	0	0	0	0	0	0	0
16R-270	chrXVI	607535	608289	0	755	9	9	8	4	7	5	7	9	10	10	13	15	9	13	3	12	11	6	7	21	12	9	12	6	7	17	14	4	8	5	9	9	12	9	8	10
16R-274	chrXVI	614687	615188	0	502	0	0	0	0	0	0	0	0	0	0	0	0	0	0	0	0	0	0	0	0	0	0	0	0	0	0	0	0	0	0	0	0	0	0	0	0
16R-276	chrXVI	615705	616126	0	422	2	3	4	2	2	3	7	0	5	3	1	3	1	2	1	2	0	2	1	2	1	1	0	0	4	4	3	1	1	3	1	1	1	3	2	0
16R-278	chrXVI	619643	619963	0	321	38	47	37	27	18	24	39	33	23	23	29	26	31	41	32	35	33	22	30	31	18	14	27	10	52	32	36	22	38	38	10	16	38	23	26	17
16R-283	chrXVI	627616	629223	0	1608	0	4	1	1	0	1	1	1	0	0	1	0	1	0	0	0	1	0	1	0	1	0	1	0	1	0	1	0	1	0	0	1	0	1	2	5
16R-288	chrXVI	643764	644977	0	1214	0	0	0	0	0	0	0	0	0	0	0	0	0	0	0	0	0	0	0	0	0	0	0	0	0	0	0	0	0	0	0	0	0	0	0	0
16R-29	chrXVI	62663	63035	0	373	40	61	34	28	28	21	29	31	31	38	34	40	44	43	26	40	44	28	39	48	45	27	44	29	44	35	48	30	38	25	32	20	50	40	23	35
16R-295	chrXVI	658026	659008	0	983	10	17	18	16	21	32	12	6	15	9	13	16	10	10	20	18	10	16	19	21	19	22	31	34	14	14	8	12	9	10	7	19	23	36	36	52
16R-299	chrXVI	671784	672882	0	1099	0	0	0	0	0	0	0	0	0	0	0	0	0	0	0	0	0	0	0	0	0	0	0	0	0	0	0	0	0	0	0	0	0	0	0	0
16R-30	chrXVI	63436	63697	0	262	5	5	6	5	3	2	5	3	5	3	7	2	2	2	2	3	0	1	2	4	2	8	1	1	3	8	3	5	5	2	4	6	2	9	4	2
16R-307	chrXVI	678521	679047	0	527	31	37	34	13	21	26	27	31	18	30	27	16	19	14	20	20	22	21	20	21	21	18	12	19	22	29	23	24	39	26	21	25	27	17	22	27
16R-310	chrXVI	681222	681832	0	611	0	0	0	0	0	0	0	0	0	0	0	0	0	0	0	0	0	0	0	0	0	0	0	0	0	0	0	0	0	0	0	0	0	0	0	0
16R-314	chrXVI	690845	691556	0	712	23	37	27	24	18	17	21	27	18	26	21	34	19	25	21	22	28	20	22	24	23	22	34	17	27	36	19	31	40	25	30	34	25	42	20	39
16R-343	chrXVI	769700	770711	0	1012	1	0	1	0	1	0	1	1	5	0	3	1	3	0	1	1	1	0	1	1	0	0	0	0	1	0	1	0	1	0	0	0	1	0	0	0
16R-346	chrXVI	776246	776711	0	466	0	0	0	0	0	0	0	0	0	0	0	0	0	0	0	0	0	0	0	0	0	0	0	0	0	0	0	0	0	0	0	0	0	0	0	0
16R-348	chrXVI	780313	781815	0	1503	18	25	19	24	10	15	23	22	23	26	28	30	23	27	18	28	33	15	42	45	30	17	41	17	53	33	31	38	49	36	29	20	53	73	48	59
16R-349	chrXVI	784104	784781	0	678	0	0	0	0	0	0	0	0	0	0	0	0	0	0	0	0	0	0	0	0	0	0	0	0	0	0	0	0	0	0	0	0	0	0	0	0
16R-351	chrXVI	784804	785364	0	561	0	0	0	0	0	0	0	0	0	0	0	0	0	0	0	0	0	0	0	0	0	0	0	0	0	0	0	0	0	0	0	0	0	0	0	0
16R-354	chrXVI	786651	787701	0	1051	3	6	6	4	4	4	0	5	3	3	2	4	2	6	4	5	5	3	4	5	3	6	7	3	2	7	7	3	2	7	1	4	5	13	5	13
16R-359	chrXVI	790039	790770	0	732	0	0	1	0	0	0	0	0	0	0	1	0	0	0	0	0	0	0	0	1	0	0	0	0	1	0	0	0	0	0	1	0	0	1	0	0
16R-363	chrXVI	797850	799057	0	1208	0	0	0	0	0	0	0	0	0	0	0	0	0	0	0	0	0	0	0	0	0	0	0	0	0	0	0	0	0	0	0	0	0	0	0	0
16R-364	chrXVI	799736	800374	0	639	8	10	7	7	12	4	10	10	10	10	4	5	6	16	16	5	12	4	15	20	14	10	23	13	8	18	12	12	10	8	18	12	15	18	15	20
16R-366	chrXVI	801462	801880	0	419	0	2	0	2	1	2	0	2	0	0	0	0	0	1	0	1	1	1	3	1	1	0	0	1	1	0	1	0	1	1	2	2	0	0	2	2
16R-375	chrXVI	828354	829560	0	1207	25	29	25	19	11	15	17	26	20	15	23	18	36	47	27	34	29	22	23	32	29	25	34	29	34	48	26	36	36	35	23	21	39	28	31	42
16R-376	chrXVI	829850	830476	0	627	74	112	92	65	55	58	49	62	46	44	91	73	61	98	73	61	79	64	42	28	22	66	57	65	95	105	132	147	103	66	89	40	151	146	60	85
16R-399	chrXVI	881215	882300	0	1086	115	157	111	95	112	137	100	104	78	77	123	101	146	160	137	148	156	108	174	164	149	140	191	138	144	156	132	157	168	126	164	132	153	210	156	209
16R-402	chrXVI	883335	883621	0	287	1	1	4	5	1	4	4	1	2	3	3	9	2	4	3	2	5	5	1	7	1	8	9	3	2	6	3	7	5	1	2	2	9	5	8	2
16R-404	chrXVI	885565	886144	0	580	5	4	4	1	2	3	3	5	0	1	5	1	3	5	3	0	3	1	2	1	1	1	3	3	2	0	0	1	2	0	5	3	4	1	1	1
16R-410	chrXVI	900108	900435	0	328	0	0	0	0	0	0	0	0	0	0	0	0	0	0	0	0	0	0	0	0	0	0	0	0	0	0	0	0	0	0	0	0	0	0	0	0
16R-419	chrXVI	930065	931576	0	1512	13	4	7	5	5	3	5	4	6	3	3	6	6	12	10	3	10	10	11	8	8	6	15	6	11	14	10	9	7	16	13	6	12	16	13	16
16R-422	chrXVI	935864	937882	0	2019	6	12	8	6	3	7	10	11	5	5	6	6	12	5	6	3	8	5	9	10	11	11	19	10	6	15	5	9	14	8	9	9	5	11	10	15
16R-425	chrXVI	939842	941207	0	1366	2	3	3	4	1	1	0	1	2	1	2	2	3	4	1	2	1	3	3	2	3	0	1	2	4	3	3	1	0	1	3	2	0	0	0	6
16R-54	chrXVI	114316	115696	0	1381	0	1	1	1	1	0	0	0	0	0	1	0	1	0	0	1	0	0	0	0	0	0	0	0	0	0	0	0	0	0	0	0	0	0	0	0
16R-59	chrXVI	129471	129794	0	324	37	35	32	17	31	13	17	23	8	13	22	23	14	16	6	18	15	8	17	9	14	16	18	4	21	17	23	19	24	16	14	12	19	15	18	27
16R-6	chrXVI	17327	18027	0	701	12	20	9	4	14	9	6	9	16	9	10	6	10	10	14	10	17	6	12	6	9	4	10	10	3	5	6	11	5	4	6	9	10	18	8	4
16R-66	chrXVI	143473	143835	0	363	33	48	27	27	31	29	48	45	27	31	37	32	35	65	47	54	45	54	49	50	71	56	86	68	63	70	65	40	52	68	47	52	70	60	58	69
16R-67	chrXVI	144088	145277	0	1190	13	19	11	15	14	13	17	26	17	14	27	15	21	22	14	17	24	12	18	30	15	21	38	19	16	20	20	16	22	12	9	18	15	29	15	25
16R-69	chrXVI	145323	146913	0	1591	8	4	3	7	4	1	3	7	6	4	5	7	5	7	4	8	4	4	9	6	10	10	11	7	6	1	7	3	12	7	9	6	6	10	0	9
16R-8	chrXVI	19310	21957	0	2648	840	1126	888	675	740	809	832	923	887	720	1056	856	902	1027	904	791	1094	726	859	1006	753	927	1187	884	1230	1316	1070	995	1360	992	956	1037	1003	1374	1046	1244
16R-82	chrXVI	175037	175820	0	784	28	60	47	27	32	20	26	36	37	17	32	38	39	42	34	31	48	38	52	54	30	46	52	40	51	42	41	36	54	47	48	56	40	45	44	62
16R-9	chrXVI	23721	24674	0	954	16	24	16	14	21	16	10	13	8	10	16	11	3	3	20	14	7	12	2	2	5	4	4	9	14	14	17	12	6	14	6	1	3	2	7	5
16R-94	chrXVI	214359	215652	0	1294	42	79	85	66	59	66	40	52	48	62	82	76	83	126	86	88	83	70	93	119	90	87	134	86	98	99	68	100	78	70	68	97	105	128	117	155
16R-98	chrXVI	218761	219215	0	455	27	31	21	22	36	32	29	25	31	21	47	27	21	19	22	23	29	21	16	21	16	16	34	24	30	25	20	17	35	21	22	17	21	25	28	44
1F-1	chrI	11270	11785	0	516	80	114	63	56	54	43	74	67	45	91	130	95	90	92	65	82	86	44	84	109	90	82	112	75	99	100	97	84	80	78	83	72	79	136	78	78
1F-11	chrI	24352	24705	0	354	0	0	0	0	0	0	0	0	0	0	0	0	0	0	0	0	0	0	0	0	0	0	0	0	0	0	0	0	0	0	0	0	0	0	0	0
1F-12	chrI	24814	25521	0	708	0	0	0	0	0	0	0	0	0	0	0	0	0	0	0	0	0	0	0	0	0	0	0	0	0	0	0	0	0	0	0	0	0	0	0	0
1F-14	chrI	27075	28174	0	1100	95	154	110	90	84	68	105	90	75	107	130	123	154	187	177	140	136	118	112	140	110	96	108	77	172	179	198	123	138	97	136	123	132	108	110	123
1F-15	chrI	30017	30860	0	844	1	0	0	0	0	0	0	2	0	0	0	0	0	0	0	0	0	0	0	1	0	0	0	0	0	0	0	0	0	0	0	1	0	1	0	0
1F-23	chrI	43128	44991	0	1864	2	12	1	1	2	6	2	2	1	4	5	2	0	3	3	5	1	2	5	3	2	4	2	1	5	6	2	18	9	4	4	0	12	11	9	10
1F-25	chrI	44998	45496	0	499	3	1	2	1	1	1	4	0	1	1	0	2	1	0	0	1	1	1	0	1	1	1	0	0	3	0	0	0	0	0	0	0	1	0	1	0
1F-3	chrI	13123	13701	0	579	6	6	4	5	2	3	5	4	6	4	13	3	5	7	3	6	7	2	6	5	3	2	3	2	5	6	5	3	2	7	5	1	7	2	0	0
1F-32	chrI	68697	69663	0	967	25	33	19	16	20	17	16	40	25	21	26	15	24	21	22	23	26	25	23	34	30	11	30	30	23	28	18	20	28	18	28	22	32	17	22	33
1F-4	chrI	13727	16710	0	2984	0	1	0	0	0	0	0	0	0	0	0	0	0	0	0	0	0	0	0	0	0	0	0	0	0	0	0	0	0	0	0	0	0	0	0	0
1F-60	chrI	137744	138816	0	1073	15	18	14	12	11	12	12	12	10	9	8	15	7	16	16	16	11	12	12	19	8	14	17	11	14	20	19	9	16	10	8	14	12	17	21	16
1F-72	chrI	172061	172437	0	377	0	0	0	0	0	0	0	0	0	0	0	0	0	0	0	0	0	0	0	0	0	0	0	0	0	0	0	0	0	0	0	0	0	0	0	0
1F-75	chrI	180400	180734	0	335	17	16	25	12	11	10	13	11	10	15	17	12	14	16	9	18	16	14	21	16	15	13	14	8	16	14	6	15	16	10	10	13	8	17	12	13
1F-89	chrI	196667	197198	0	532	44	36	43	27	27	22	43	28	29	25	46	31	71	88	65	77	94	53	82	80	63	52	100	58	70	96	84	64	79	70	67	51	65	72	54	65
1F-90	chrI	197279	200030	0	2752	26	54	40	36	33	35	52	30	46	26	29	42	76	102	81	79	105	65	83	110	70	59	110	74	83	115	67	66	87	88	68	62	88	105	64	95
1F-93	chrI	200618	202695	0	2078	1	1	0	0	3	2	1	0	0	3	1	2	1	1	0	2	3	0	1	3	0	0	2	2	2	3	0	1	1	1	1	1	3	2	0	0
1R-101	chrI	206240	206695	0	456	12	31	12	13	14	8	14	20	12	18	18	20	19	25	12	25	17	12	24	23	17	21	14	10	17	28	25	12	18	15	19	16	19	17	18	27
1R-103	chrI	206733	207482	0	750	1	2	2	2	3	1	2	6	5	3	7	3	4	5	1	2	2	4	3	0	0	1	3	2	3	0	2	7	1	0	2	1	3	1	3	1
1R-107	chrI	210434	210807	0	374	0	0	0	0	0	0	0	0	0	0	0	0	0	0	0	0	0	0	0	0	0	0	0	0	0	0	0	0	0	0	0	0	0	0	0	0
1R-108	chrI	220242	220682	0	441	10	6	8	8	10	11	14	12	21	33	46	43	5	8	13	8	11	14	10	25	21	20	21	21	8	10	1	9	9	16	14	14	21	29	25	38
1R-16	chrI	28986	29746	0	761	0	0	0	0	0	0	0	0	0	0	0	0	0	0	0	0	0	0	0	0	0	0	0	0	0	0	0	0	0	0	0	0	0	0	0	0
1R-18	chrI	31637	34448	0	2812	32	48	34	21	29	16	31	30	23	22	48	27	20	27	22	17	28	24	23	23	18	25	18	14	18	19	13	20	18	14	17	21	27	21	19	25
1R-2	chrI	5236	5887	0	652	0	0	0	0	0	0	0	0	0	0	0	0	0	0	0	0	0	0	0	0	0	0	0	0	0	0	0	0	0	0	0	0	0	0	0	0
1R-20	chrI	35025	35381	0	357	17	15	15	19	20	37	16	10	11	11	14	16	8	14	19	9	14	11	14	7	14	6	18	11	23	27	33	15	23	19	19	15	12	31	22	29
1R-35	chrI	65391	65728	0	338	21	37	22	11	13	26	21	17	16	24	22	18	30	40	18	27	48	30	27	15	10	17	39	12	21	25	21	20	17	14	14	13	13	5	14	16
1R-39	chrI	71123	71515	0	393	12	10	11	11	13	6	9	11	6	6	12	8	11	12	13	15	18	18	7	23	4	11	16	12	14	12	18	16	12	6	11	10	9	15	10	14
1R-40	chrI	73798	74694	0	897	30	51	36	31	23	27	28	32	25	31	56	31	41	53	39	26	52	44	38	57	49	40	59	27	34	35	28	44	55	26	38	51	46	54	38	48
1R-5	chrI	17191	17980	0	790	0	0	0	0	0	0	0	0	0	0	0	0	0	0	0	0	0	0	0	0	0	0	0	0	0	0	0	0	0	0	0	0	0	0	0	0
1R-55	chrI	133550	133959	0	410	24	31	19	18	14	11	20	28	19	17	37	25	14	15	20	12	27	7	12	15	15	14	18	21	12	16	14	21	15	11	14	18	13	26	15	30
1R-79	chrI	180277	180956	0	680	65	80	57	63	74	63	90	92	106	109	133	119	113	147	103	135	140	104	108	146	104	175	176	149	118	141	115	109	110	106	131	123	136	158	147	168
1R-80	chrI	181503	181809	0	307	7	10	8	7	5	5	1	5	2	3	2	2	10	10	7	10	15	11	12	11	14	8	15	11	12	11	4	4	9	4	11	12	10	23	8	9
1R-83	chrI	182874	183599	0	726	21	36	23	29	16	25	26	24	29	19	30	19	27	36	24	36	31	28	20	48	31	27	45	38	26	48	28	39	37	30	35	35	46	43	33	46
1R-85	chrI	185987	186358	0	372	34	41	54	19	23	21	31	30	34	31	36	37	35	35	30	43	29	31	37	34	35	25	43	32	28	31	32	24	47	29	23	31	40	52	43	44
1R-87	chrI	187092	188135	0	1044	59	85	68	55	56	39	61	60	65	39	72	62	70	70	63	77	60	52	80	92	80	69	90	59	65	82	77	68	51	65	63	69	63	78	75	81
1R-90	chrI	188795	189114	0	320	94	117	78	75	65	60	87	93	102	82	110	104	104	109	107	107	106	88	124	161	114	135	173	117	119	152	89	123	111	90	175	152	147	143	144	140
1R-91	chrI	189574	190047	0	474	126	197	149	106	125	76	87	72	90	121	124	107	119	151	107	104	131	78	110	128	132	156	172	135	168	183	159	164	166	138	149	119	199	197	158	248
1R-99	chrI	203588	204277	0	690	70	113	76	82	55	56	44	68	66	83	118	104	114	125	116	95	102	92	117	116	100	90	88	68	136	144	119	139	120	83	87	103	103	139	117	89
2F-101	chrII	288253	288844	0	592	12	18	13	14	13	19	15	19	19	28	36	37	16	23	30	15	33	15	27	46	37	29	43	36	35	33	24	25	35	30	32	37	30	51	30	69
2F-106	chrII	292135	292764	0	630	22	24	15	18	14	21	16	13	14	19	21	17	14	9	20	16	9	15	12	15	21	16	21	13	20	19	20	13	24	23	13	20	23	34	28	36
2F-116	chrII	306247	306896	0	650	2	2	3	3	5	1	3	3	5	0	3	3	1	4	4	4	4	6	5	5	3	5	1	8	4	4	4	3	6	3	2	5	4	6	4	12
2F-118	chrII	307029	307344	0	316	7	3	5	1	7	3	3	2	1	2	5	0	0	3	3	1	3	3	0	1	3	1	2	4	1	0	2	0	0	3	1	0	1	2	3	6
2F-123	chrII	321342	321653	0	312	6	11	4	7	6	7	10	10	11	10	12	12	21	21	9	14	17	7	13	20	14	15	40	22	16	24	13	9	18	8	19	29	20	30	20	17
2F-125	chrII	324373	325105	0	733	29	34	31	23	15	13	15	16	16	13	34	25	16	19	20	26	17	11	16	23	14	15	22	13	23	17	22	7	10	16	10	13	24	13	21	20
2F-127	chrII	325786	326185	0	400	64	63	66	38	48	42	50	50	59	66	79	71	136	166	118	134	138	103	76	98	88	81	100	75	208	194	151	152	228	153	87	80	122	100	129	131
2F-132	chrII	336693	337671	0	979	42	54	33	37	39	31	29	30	38	30	41	35	30	37	29	45	21	25	31	48	40	47	29	36	35	57	49	29	42	46	38	28	53	51	44	51
2F-134	chrII	339655	339975	0	321	10	9	11	8	11	4	20	8	11	7	20	10	17	22	15	22	19	8	13	12	10	19	15	13	22	19	9	21	19	13	14	11	12	11	11	14
2F-136	chrII	341435	342157	0	723	0	0	0	0	0	0	0	0	0	0	0	0	0	0	0	0	0	0	0	0	0	0	0	0	0	0	0	0	0	0	0	0	0	0	0	0
2F-141	chrII	349753	350791	0	1039	146	202	147	84	103	53	124	130	115	107	133	126	149	142	82	120	149	72	165	198	123	163	179	91	114	137	116	89	116	86	144	119	146	101	89	114
2F-143	chrII	356263	356651	0	389	45	37	37	31	24	26	22	38	28	24	35	31	30	40	45	36	38	32	38	59	59	45	53	42	61	63	56	50	42	47	47	47	62	84	72	71
2F-145	chrII	362765	364715	0	1951	4	8	6	8	6	6	13	7	6	1	6	5	5	6	9	8	6	3	7	5	6	8	4	10	4	7	4	9	5	4	2	4	6	14	6	10
2F-146	chrII	365890	367098	0	1209	0	1	0	0	0	0	0	0	0	0	0	0	0	0	0	0	0	0	0	0	0	0	0	0	0	0	0	0	0	0	0	0	0	0	0	0
2F-149	chrII	370386	370953	0	568	3	4	1	2	1	1	1	6	4	4	4	3	0	1	0	2	0	1	5	3	6	3	0	3	3	2	3	1	3	2	4	4	7	8	5	2
2F-150	chrII	371468	373701	0	2234	0	0	0	0	0	0	0	0	0	0	0	0	0	0	0	0	0	0	0	0	0	0	0	0	0	0	0	0	0	0	0	0	0	0	0	0
2F-154	chrII	376610	378633	0	2024	444	661	578	462	517	649	251	349	337	233	440	387	195	273	513	187	232	231	109	148	91	184	234	260	222	247	230	188	190	169	94	106	90	307	229	359
2F-158	chrII	379227	380025	0	799	9	8	6	5	3	1	10	4	10	5	5	5	10	6	6	7	5	2	5	6	8	7	7	3	10	1	3	5	7	4	10	2	6	8	5	5
2F-161	chrII	381464	381740	0	277	23	22	25	19	14	12	22	23	21	21	21	22	17	19	12	25	17	11	16	25	15	14	21	7	17	22	25	27	23	21	21	23	19	16	12	11
2F-166	chrII	391919	392318	0	400	96	95	82	75	51	59	68	86	74	49	81	66	147	226	155	168	185	121	228	303	193	217	235	160	190	189	140	162	174	177	261	256	326	261	218	275
2F-169	chrII	407397	408043	0	647	96	110	68	59	47	25	56	63	52	120	153	150	88	109	54	71	60	47	115	139	118	115	177	105	130	117	120	83	88	85	113	85	147	177	173	195
2F-170	chrII	408247	408769	0	523	22	34	33	18	21	20	92	92	111	919	1391	1310	51	58	66	82	89	83	421	522	345	1069	1300	953	99	109	99	55	70	59	367	366	520	1381	1371	1460
2F-177	chrII	427127	431732	0	4606	62	67	56	54	52	59	46	67	49	45	59	54	49	91	71	51	67	66	64	85	67	68	91	77	75	60	39	47	57	51	75	85	105	88	76	120
2F-190	chrII	474277	477074	0	2798	1	2	0	1	0	0	0	1	3	2	1	2	5	2	1	0	1	2	3	0	0	1	0	0	3	0	0	0	0	0	2	0	0	1	1	1
2F-197	chrII	493075	493760	0	686	3	5	5	3	8	2	2	4	4	6	4	3	2	5	3	3	4	3	3	1	1	4	3	3	6	4	3	2	3	6	1	5	4	5	4	3
2F-2	chrII	10621	13764	0	3144	118	152	128	99	98	112	89	93	93	102	135	106	83	120	96	97	126	65	68	72	39	73	105	70	78	66	54	60	53	43	48	44	49	62	50	52
2F-206	chrII	532462	533319	0	858	7	8	8	4	7	9	3	2	3	4	1	5	6	3	3	7	2	6	1	10	5	4	5	8	7	6	6	2	6	7	9	6	7	12	2	6
2F-221	chrII	581943	582300	0	358	21	20	16	29	18	22	18	23	20	14	15	25	25	13	29	20	27	33	15	14	12	19	17	23	20	19	18	19	13	14	14	14	22	23	17	24
2F-225	chrII	593262	595507	0	2246	29	25	26	15	29	21	21	17	18	29	30	31	26	35	26	28	17	22	21	27	20	30	29	33	17	25	25	15	24	22	18	17	32	40	37	35
2F-240	chrII	611321	611918	0	598	2	7	2	4	4	3	3	7	5	4	4	4	16	18	12	12	9	7	15	16	18	16	23	13	12	25	8	10	13	9	10	16	18	36	19	27
2F-242	chrII	614215	616167	0	1953	187	243	253	168	185	152	229	251	232	141	180	198	216	299	260	278	337	253	572	622	559	513	735	595	259	352	238	289	360	312	548	665	577	519	470	544
2F-252	chrII	640342	642246	0	1905	36	32	25	28	27	15	31	26	22	42	59	37	16	18	14	11	16	17	11	15	16	23	25	18	25	17	11	8	16	14	21	23	16	19	13	24
2F-258	chrII	644202	645048	0	847	0	2	0	1	0	2	2	0	0	0	2	2	1	1	4	3	2	0	0	0	3	0	2	2	2	1	2	3	1	1	3	1	4	2	3	1
2F-270	chrII	661979	662557	0	579	12	6	2	9	3	3	7	5	3	7	5	4	2	3	2	3	2	2	1	3	6	3	4	0	3	2	3	10	4	1	4	3	6	6	8	4
2F-274	chrII	674950	675269	0	320	12	15	14	9	7	12	6	12	12	8	13	11	12	20	6	7	12	6	14	11	9	14	17	8	5	12	7	5	10	7	4	7	14	12	7	16
2F-282	chrII	697854	698284	0	431	0	0	0	0	0	0	0	0	0	0	0	0	0	0	0	0	0	0	0	0	0	0	0	0	0	0	0	0	0	0	0	0	0	0	0	0
2F-291	chrII	718344	719000	0	657	38	55	45	32	29	38	40	41	38	22	34	37	29	30	30	31	20	27	28	43	36	22	21	21	30	25	29	19	36	16	24	16	30	30	25	46
2F-313	chrII	742771	743069	0	299	11	11	7	9	5	2	6	8	6	10	6	9	17	22	11	12	7	14	18	13	21	16	12	14	8	25	10	18	16	11	21	9	21	21	10	19
2F-319	chrII	767868	768159	0	292	3	9	11	5	6	8	8	8	5	6	8	7	7	1	11	1	3	5	11	4	6	6	5	2	3	9	7	2	5	6	2	5	11	11	9	8
2F-32	chrII	121997	122344	0	348	0	0	0	0	0	0	0	0	0	0	0	0	0	0	0	0	0	0	0	0	0	0	0	0	0	0	0	0	0	0	0	0	0	0	0	0
2F-340	chrII	807263	808334	0	1072	8	14	7	1	6	6	6	3	8	6	7	3	13	7	6	2	6	3	6	4	8	7	4	10	7	2	5	2	7	4	6	5	9	12	10	8
2F-43	chrII	151405	153136	0	1732	25	42	41	27	28	21	34	51	37	43	43	32	32	45	37	39	39	32	47	66	52	66	51	52	53	57	33	43	56	38	52	67	55	70	50	69
2F-50	chrII	164470	165004	0	535	0	0	0	0	0	0	0	0	0	0	0	0	0	0	0	0	0	0	0	0	0	0	0	0	0	0	0	0	0	0	0	0	0	0	0	0
2F-78	chrII	238484	238951	0	468	1	2	6	2	2	0	2	3	0	3	2	0	1	1	3	0	5	1	7	2	3	0	3	2	0	1	3	1	2	0	2	1	0	2	3	5
2F-87	chrII	251288	252147	0	860	2	7	8	7	3	4	8	4	5	3	6	1	2	10	10	5	7	3	7	13	14	9	9	11	7	12	5	7	8	10	8	9	6	12	9	9
2F-89	chrII	254627	254916	0	290	0	0	1	0	0	0	1	0	0	0	0	1	0	0	0	0	0	0	1	1	0	1	0	2	1	1	0	0	0	0	0	1	1	2	1	0
2F-91	chrII	256924	257601	0	678	20	20	16	12	9	15	9	17	7	9	15	9	5	13	11	0	10	4	14	12	12	9	2	5	15	12	18	9	13	13	6	7	13	11	24	9
2F-93	chrII	258150	258828	0	679	2	3	2	0	3	2	0	2	0	3	4	2	1	2	1	2	0	2	1	2	1	1	2	1	5	0	2	6	1	0	3	0	0	3	4	1
2R-103	chrII	269734	270170	0	437	6	5	2	5	3	1	5	2	2	2	5	3	4	14	4	6	4	2	2	7	3	7	6	3	11	10	2	11	8	7	4	9	13	8	15	5
2R-109	chrII	279141	280938	0	1798	3	6	4	4	1	2	9	3	8	5	6	6	3	1	2	3	6	1	0	9	2	2	7	6	5	3	2	0	2	4	1	4	1	1	0	4
2R-11	chrII	35554	35884	0	331	16	26	18	21	18	19	25	24	21	37	54	28	29	39	48	24	50	50	47	77	50	45	60	42	47	50	29	26	53	29	45	43	68	65	69	57
2R-114	chrII	281281	283948	0	2668	180	228	190	144	169	118	170	194	171	163	218	182	174	203	123	158	214	115	123	163	102	144	192	110	117	153	148	90	122	101	115	99	105	89	95	131
2R-121	chrII	288329	289246	0	918	51	48	52	48	35	41	43	50	39	40	48	58	57	46	29	46	57	44	48	58	46	46	41	37	52	49	40	51	49	33	35	35	31	32	29	28
2R-127	chrII	301354	303621	0	2268	112	152	89	69	70	58	93	99	84	96	121	107	111	117	58	81	98	51	80	97	71	92	114	46	110	79	108	59	65	54	61	84	87	98	73	96
2R-136	chrII	327844	328151	0	308	2	2	7	3	3	3	2	1	0	3	5	5	5	4	9	5	8	3	9	4	8	8	6	9	4	10	4	4	7	7	6	5	5	5	5	9
2R-142	chrII	330108	330424	0	317	96	120	108	75	58	61	106	89	93	65	89	82	157	197	125	123	164	118	171	197	122	116	215	104	174	210	145	141	176	142	176	131	175	176	120	159
2R-154	chrII	349638	350769	0	1132	80	93	75	67	57	42	60	73	68	56	75	72	94	114	67	87	101	53	82	125	87	106	149	109	88	93	65	74	103	75	78	112	138	162	126	186
2R-166	chrII	372983	373318	0	336	18	13	18	11	14	15	11	13	13	12	11	10	10	15	11	7	10	3	10	12	6	6	14	13	2	9	8	11	8	6	8	13	4	17	6	6
2R-170	chrII	380398	381137	0	740	112	124	85	74	50	47	52	71	65	84	73	79	91	88	47	69	67	50	88	92	81	94	98	66	122	153	85	86	127	82	111	99	127	95	73	77
2R-172	chrII	390126	390772	0	647	71	89	66	21	57	29	48	42	40	41	44	34	83	99	45	59	66	35	86	100	58	70	102	45	42	53	35	34	36	43	36	58	48	57	54	62
2R-178	chrII	408017	409207	0	1191	16	22	19	11	7	14	3	6	4	2	3	3	15	15	20	12	12	6	7	3	5	4	5	3	14	14	15	13	7	14	9	5	1	8	3	9
2R-183	chrII	417024	417494	0	471	21	16	19	10	15	11	8	5	3	1	9	4	2	9	4	9	3	1	1	1	2	2	7	3	2	6	4	3	2	2	3	2	3	4	8	3
2R-200	chrII	460657	460920	0	264	26	37	25	21	18	21	25	13	14	25	17	21	27	17	6	22	17	22	21	29	21	27	39	15	16	19	16	14	17	22	19	19	17	27	32	23
2R-226	chrII	533840	534984	0	1145	15	31	18	9	22	8	13	20	14	5	21	10	8	12	18	10	11	9	10	13	17	22	28	16	20	15	9	10	14	17	17	10	14	25	17	29
2R-246	chrII	590148	591385	0	1238	1	3	1	0	1	0	1	1	0	2	3	0	4	1	5	1	1	3	4	4	4	1	0	4	5	2	4	0	5	5	3	1	0	3	3	1
2R-256	chrII	601273	602308	0	1036	3	0	2	2	1	2	1	1	2	3	0	3	2	2	2	2	2	2	2	0	1	2	0	0	1	1	0	0	2	0	0	2	0	1	0	0
2R-264	chrII	628818	629851	0	1034	0	2	1	1	0	0	2	2	1	0	1	1	3	1	0	1	0	1	1	1	1	0	1	1	2	2	0	1	0	0	3	0	2	2	0	4
2R-267	chrII	643766	645057	0	1292	31	42	33	22	32	18	22	36	20	27	42	32	41	45	26	41	46	29	45	57	42	50	73	54	38	54	39	42	40	44	41	41	48	64	53	51
2R-271	chrII	653173	653533	0	361	12	14	13	8	19	7	15	6	13	18	13	5	13	6	12	13	5	7	15	26	23	24	26	20	11	9	17	15	20	10	12	17	12	24	26	23
2R-272	chrII	653692	654243	0	552	6	19	11	5	10	4	8	12	12	1	15	20	15	10	9	6	9	9	12	6	5	7	11	7	10	9	6	4	7	12	18	10	10	11	10	8
2R-288	chrII	689133	689655	0	523	18	41	17	12	15	12	13	20	18	11	25	20	7	17	14	9	11	10	18	9	11	13	14	8	8	1	7	9	7	3	11	8	10	16	15	18
2R-296	chrII	701889	702190	0	302	13	13	7	12	8	6	10	8	13	9	13	17	18	9	12	13	9	12	13	13	22	16	27	14	12	18	15	10	7	17	16	13	20	20	13	30
2R-299	chrII	704780	705169	0	390	16	15	22	7	8	15	12	14	14	13	19	16	15	16	17	17	19	8	19	25	16	7	16	6	8	15	16	18	23	9	10	17	22	21	22	19
2R-307	chrII	722288	723035	0	748	29	40	16	15	31	21	28	27	26	25	23	33	21	26	24	37	28	17	47	33	44	28	46	31	28	27	19	22	21	21	34	25	19	34	41	38
2R-31	chrII	91328	92221	0	894	30	53	29	41	42	62	22	43	23	23	44	39	36	48	58	45	69	34	46	42	27	27	46	25	38	46	34	36	35	28	23	18	20	26	24	24
2R-314	chrII	736200	736830	0	631	27	20	25	17	18	17	14	18	19	9	23	20	6	10	10	13	15	4	0	4	12	12	9	8	13	8	9	20	7	4	9	15	9	8	13	8
2R-318	chrII	738788	739175	0	388	4	6	3	7	5	2	3	7	1	5	6	2	1	3	7	4	6	1	6	3	1	6	5	2	1	5	1	8	5	1	3	3	3	12	4	4
2R-334	chrII	773915	774455	0	541	1	4	3	2	4	1	7	3	1	3	2	5	2	6	1	2	4	1	4	4	7	4	7	1	0	1	2	0	2	1	2	0	3	2	3	4
2R-342	chrII	786210	786872	0	663	56	69	50	41	53	40	45	65	55	34	45	45	50	73	47	51	76	31	53	98	54	63	83	64	53	75	50	57	67	43	52	54	69	79	65	69
2R-343	chrII	788503	792077	0	3575	19	31	21	8	22	11	21	24	18	15	18	19	19	29	25	17	21	16	27	38	25	23	34	20	21	40	28	20	30	27	39	31	36	36	25	38
2R-344	chrII	792148	792589	0	442	0	0	1	0	0	0	0	0	0	0	0	0	0	1	0	1	0	0	0	0	0	0	0	0	0	0	0	0	0	0	0	0	0	0	0	0
2R-349	chrII	806700	806997	0	298	23	38	32	23	25	26	23	28	16	17	22	25	15	10	8	7	11	5	8	9	6	12	7	7	6	10	5	10	6	7	12	7	10	18	9	7
2R-39	chrII	110954	111279	0	326	22	26	26	15	17	9	28	26	14	16	30	17	18	17	23	20	12	13	16	17	16	18	21	25	22	24	14	21	13	15	17	23	28	26	33	26
2R-43	chrII	114847	115359	0	513	11	7	6	2	5	12	6	7	12	1	9	4	5	4	6	5	5	4	7	6	8	3	5	4	5	5	7	5	9	2	6	4	8	7	11	9
2R-48	chrII	126054	127558	0	1505	11	6	11	10	7	8	4	8	8	4	6	4	12	13	9	9	9	6	9	12	11	14	11	10	20	12	10	10	17	9	13	2	12	17	12	10
2R-56	chrII	159869	160243	0	375	2	2	3	6	2	1	2	2	2	6	10	5	3	0	0	0	4	2	2	4	5	1	4	4	4	5	1	4	0	4	4	3	0	6	1	4
2R-58	chrII	160516	160771	0	256	2	7	2	2	3	5	5	2	5	4	6	11	2	4	1	2	2	1	2	4	1	6	5	5	4	6	0	2	2	4	3	6	2	2	3	2
2R-61	chrII	165316	165884	0	569	13	18	16	18	15	15	13	22	20	24	20	23	26	20	25	19	24	7	22	26	29	28	36	24	27	18	23	12	23	18	29	22	25	25	17	27
2R-63	chrII	165963	166967	0	1005	4	4	7	0	4	1	3	7	9	1	10	9	2	6	3	7	7	6	7	9	11	6	7	3	6	5	2	0	9	8	6	6	6	13	4	7
2R-65	chrII	169342	169998	0	657	2	10	9	1	5	3	4	3	6	6	6	12	13	9	3	1	8	3	12	9	11	7	16	12	11	11	10	7	8	9	9	13	9	11	10	11
2R-67	chrII	171501	172189	0	689	0	0	0	0	0	0	0	0	0	0	0	0	0	0	0	0	0	0	0	0	0	0	0	0	0	0	0	0	0	0	0	0	0	0	0	0
2R-74	chrII	184471	184846	0	376	51	75	55	35	39	35	47	39	52	38	63	46	50	63	41	64	61	34	83	80	60	80	84	45	54	44	40	32	43	36	42	47	53	59	50	65
2R-82	chrII	208367	208922	0	556	2	13	5	7	7	4	12	9	7	2	7	2	13	13	13	6	11	7	4	6	11	6	12	10	7	22	10	15	9	10	10	12	14	19	6	10
2R-85	chrII	218230	221050	0	2821	36	36	32	25	22	23	49	67	68	57	67	44	60	56	43	56	58	54	69	107	70	79	102	66	68	83	79	65	71	60	74	90	72	100	74	141
2R-86	chrII	221282	221552	0	271	1077	1337	957	859	960	863	616	671	575	514	690	540	472	586	764	460	485	529	226	288	220	541	459	606	399	452	511	541	335	295	464	340	405	621	407	569
2R-91	chrII	245837	246528	0	692	18	23	17	10	19	11	18	18	18	15	26	16	18	22	10	15	18	25	17	12	15	12	17	14	12	20	12	13	17	7	18	22	27	18	25	10
2R-93	chrII	246775	248621	0	1847	1	8	3	1	2	0	0	2	0	0	1	2	1	3	0	2	1	2	3	1	1	1	4	1	4	0	3	1	5	1	2	2	1	8	3	3
3F-108	chrIII	242571	244223	0	1653	1	1	0	0	1	5	0	1	1	0	0	1	1	1	1	0	1	2	2	1	1	3	1	0	1	0	2	0	1	0	1	2	0	2	2	2
3F-11	chrIII	39640	40897	0	1258	0	0	0	0	0	0	0	0	0	0	0	0	0	0	0	0	0	0	0	0	0	0	0	0	0	0	0	0	0	0	0	0	0	0	0	0
3F-111	chrIII	249611	250088	0	478	11	9	13	7	13	5	12	20	13	5	9	9	8	8	7	5	10	8	10	9	8	10	8	7	9	10	8	7	7	10	9	7	11	12	7	13
3F-12	chrIII	40898	41322	0	425	0	0	0	0	1	0	1	0	0	0	0	0	0	0	0	2	1	0	0	0	0	0	0	0	0	1	0	0	2	0	0	0	2	0	0	1
3F-130	chrIII	293822	294432	0	611	0	0	0	0	0	0	0	0	0	0	0	0	0	0	0	0	0	0	0	0	0	0	0	0	0	0	0	0	0	0	0	0	0	0	0	0
3F-132	chrIII	298647	299584	0	938	0	1	0	1	0	1	0	1	1	0	0	0	0	0	0	0	0	0	1	0	0	0	0	1	0	1	0	0	0	1	0	0	0	1	0	0
3F-31	chrIII	74617	75423	0	807	2	4	4	3	4	10	3	8	4	10	9	6	9	3	4	4	9	4	5	9	5	7	4	2	7	5	8	8	3	4	5	3	8	5	4	3
3F-33	chrIII	77186	78064	0	879	0	0	0	0	0	0	0	0	0	0	1	2	0	0	0	0	0	0	0	0	0	0	0	0	0	0	0	0	0	0	0	0	0	0	0	0
3F-39	chrIII	95586	95993	0	408	1	0	0	4	0	2	1	1	0	1	3	2	1	2	0	0	0	0	0	0	1	0	0	1	2	0	0	0	2	1	1	0	0	0	0	0
3F-45	chrIII	104959	105333	0	375	13	15	10	7	11	10	6	9	11	9	12	7	4	3	3	7	1	1	1	2	2	4	3	5	1	0	2	7	2	1	3	5	4	5	3	4
3F-5	chrIII	29541	30536	0	996	0	1	1	0	1	0	0	0	0	0	0	0	0	0	0	0	0	0	0	0	0	0	2	0	0	0	0	0	0	0	0	0	0	2	0	0
3F-51	chrIII	116352	117196	0	845	1	0	1	0	0	0	0	0	2	1	0	0	1	0	0	1	1	0	0	0	1	0	0	0	1	0	0	0	0	0	0	0	0	0	0	1
3F-58	chrIII	125168	127021	0	1854	204	268	195	118	178	110	204	184	193	171	267	215	336	424	275	403	424	310	384	569	360	506	722	464	338	433	412	400	512	468	436	526	518	532	519	560
3F-6	chrIII	30658	31231	0	574	0	0	0	0	0	0	0	0	0	0	0	0	0	0	0	0	0	0	0	0	0	0	0	0	0	0	0	0	0	0	0	0	0	0	0	0
3F-61	chrIII	132258	133886	0	1629	51	46	58	44	30	29	29	39	27	36	61	41	36	31	23	30	19	25	17	25	22	29	24	23	101	160	148	99	145	153	42	42	80	107	171	97
3F-65	chrIII	147844	148622	0	779	100	132	82	88	89	77	87	99	66	75	90	76	116	111	76	95	106	62	123	107	97	108	120	98	99	125	89	82	88	81	86	83	97	119	93	113
3F-70	chrIII	156212	157143	0	932	131	158	172	69	76	74	51	82	91	54	103	53	201	218	130	162	130	114	69	82	85	104	163	101	183	296	319	192	292	300	66	66	136	265	426	322
3F-71	chrIII	157568	158462	0	895	1	1	1	0	1	0	1	0	0	1	1	0	0	1	3	7	1	1	2	1	2	2	2	0	1	2	2	4	3	1	2	0	1	2	5	2
3F-74	chrIII	160626	161848	0	1223	76	98	84	62	68	59	47	71	69	40	72	70	75	71	53	41	47	48	62	52	59	59	75	53	70	59	39	47	58	42	38	67	44	74	72	91
3F-78	chrIII	168898	169249	0	352	16	14	10	10	14	14	22	16	21	14	16	16	28	36	25	13	16	9	53	45	44	30	33	18	42	43	34	27	24	27	27	23	34	17	25	22
3F-82	chrIII	173926	174410	0	485	0	0	0	0	0	0	0	0	0	0	0	0	0	0	0	0	0	0	0	0	0	0	0	0	0	0	0	0	0	0	0	0	0	0	0	0
3F-84	chrIII	175165	175617	0	453	0	0	0	0	0	0	0	0	0	0	0	0	0	0	0	0	0	0	0	0	0	0	0	0	0	0	0	0	0	0	0	0	0	0	0	0
3F-92	chrIII	202717	203354	0	638	0	0	0	0	0	0	0	0	0	0	0	0	0	0	0	0	0	0	0	0	0	0	0	0	0	0	0	0	0	0	0	0	0	0	0	0
3F-94	chrIII	203384	205144	0	1761	9	31	18	7	16	9	16	19	14	11	15	17	12	11	6	12	10	6	13	9	7	9	11	8	6	4	7	8	7	1	11	6	9	8	5	10
3F-99	chrIII	210413	210827	0	415	4	8	7	5	2	1	5	7	1	3	3	4	2	5	1	1	2	9	3	1	3	2	2	1	5	8	9	6	3	6	3	5	8	5	4	6
3R-100	chrIII	214048	214828	0	781	42	58	42	38	54	49	68	50	60	50	65	57	47	43	43	59	44	36	40	44	31	45	53	39	26	51	39	51	51	35	53	56	38	38	37	35
3R-106	chrIII	224336	226242	0	1907	27	40	30	35	29	13	20	31	22	29	36	20	28	30	22	26	16	27	25	30	40	28	37	38	48	53	33	35	55	48	45	46	58	51	51	58
3R-119	chrIII	253067	254119	0	1053	4	10	7	2	4	9	5	6	6	5	8	12	2	2	8	7	2	13	2	7	3	6	4	5	3	3	8	4	6	7	5	4	4	6	6	4
3R-124	chrIII	264627	264915	0	289	3	8	11	8	7	6	10	14	9	4	6	11	5	15	8	5	6	4	8	7	7	5	12	9	11	8	9	9	6	3	4	5	9	15	11	14
3R-130	chrIII	289750	290935	0	1186	85	126	95	83	70	97	88	121	92	49	96	69	94	117	153	83	83	75	83	99	84	141	204	192	126	99	97	69	84	69	67	88	74	240	170	279
3R-136	chrIII	299576	300624	0	1049	16	14	11	10	7	13	6	10	3	10	19	6	10	15	12	13	18	11	14	24	16	14	17	7	12	16	10	9	12	13	13	11	11	10	22	8
3R-144	chrIII	308248	310026	0	1779	4	3	3	5	5	5	0	2	3	2	2	1	6	3	3	4	8	15	3	3	0	6	1	2	3	3	7	5	10	8	2	2	5	7	7	1
3R-147	chrIII	313189	313695	0	507	0	0	0	0	0	0	0	0	0	0	0	0	0	0	0	0	0	0	0	0	0	0	0	0	0	0	1	0	0	0	0	0	0	0	0	0
3R-18	chrIII	52754	53926	0	1173	22	31	23	22	18	28	14	24	10	15	24	22	11	9	16	11	6	15	5	7	7	3	4	4	15	14	10	15	20	8	6	12	6	15	14	15
3R-28	chrIII	71878	72688	0	811	28	45	41	18	26	19	18	16	20	34	28	27	33	43	28	25	37	20	22	23	12	29	44	43	25	22	26	23	16	23	13	10	20	32	29	28
3R-41	chrIII	107953	108893	0	941	28	47	20	18	22	23	20	35	18	30	40	31	27	32	21	19	32	21	25	34	30	38	45	31	19	30	22	32	21	23	33	38	35	36	28	26
3R-44	chrIII	113184	114260	0	1077	0	0	0	0	0	0	0	0	0	0	1	0	1	0	0	0	0	0	1	0	1	0	0	0	0	2	0	1	1	0	1	0	0	0	0	1
3R-46	chrIII	115095	117122	0	2028	12	22	8	11	16	15	13	23	16	9	27	19	22	32	23	21	24	15	25	39	22	17	29	10	17	15	20	16	11	7	19	15	19	18	11	16
3R-54	chrIII	124113	125253	0	1141	39	76	54	38	37	37	57	71	47	31	58	61	40	64	44	37	58	39	50	67	55	34	70	31	52	37	50	46	56	47	44	36	55	58	44	47
3R-67	chrIII	152206	152591	0	386	18	28	28	15	21	30	24	19	22	28	26	19	28	40	28	23	40	25	35	33	41	35	43	25	46	43	36	33	36	34	29	22	48	32	32	31
3R-8	chrIII	30897	31176	0	280	0	0	0	0	0	0	0	0	0	0	0	0	0	0	0	0	0	0	0	0	0	0	0	0	0	0	0	0	0	0	0	0	0	0	0	0
3R-90	chrIII	193313	193598	0	286	116	171	111	83	83	58	96	114	113	129	145	101	109	99	57	103	111	70	91	106	72	92	104	68	61	91	58	46	68	68	69	88	79	70	43	65
4F-115	chrIV	219363	219814	0	452	69	69	44	31	45	29	41	35	38	52	57	49	61	95	60	88	73	44	74	77	67	53	78	49	114	75	57	84	93	79	73	66	101	71	62	82
4F-117	chrIV	220927	221556	0	630	14	17	17	15	14	16	21	17	19	23	16	15	11	24	13	18	14	16	25	13	17	18	19	13	17	23	32	25	12	27	17	23	34	20	27	28
4F-127	chrIV	238858	239473	0	616	175	198	175	134	114	99	138	126	105	126	144	125	161	181	105	150	143	123	102	113	119	190	194	128	199	172	147	158	133	166	137	122	185	157	140	176
4F-132	chrIV	247728	248032	0	305	2	3	1	1	2	2	3	2	7	2	7	4	3	5	2	2	3	0	5	10	1	4	3	1	4	3	1	3	4	1	3	1	7	3	6	6
4F-137	chrIV	264394	264839	0	446	30	23	23	16	8	8	9	15	15	13	27	9	22	14	12	9	11	20	15	17	14	16	18	17	17	25	33	20	25	31	6	16	28	18	29	21
4F-14	chrIV	21720	22559	0	840	32	44	33	24	17	22	29	25	28	18	19	21	40	74	46	52	69	50	71	67	56	36	68	45	66	70	53	43	61	52	47	61	45	55	44	61
4F-142	chrIV	274117	274866	0	750	42	56	62	35	55	55	37	40	44	42	61	57	40	58	54	49	34	33	43	47	32	33	56	34	40	36	23	29	25	25	26	34	34	40	33	54
4F-148	chrIV	295123	295642	0	520	14	20	17	9	12	9	14	13	18	17	12	13	17	14	20	20	13	12	12	11	10	21	23	21	16	19	17	21	25	21	21	17	13	23	24	22
4F-160	chrIV	312675	314163	0	1489	10	17	13	9	9	10	20	16	11	17	17	15	20	17	16	17	17	17	18	18	23	21	15	11	16	27	19	14	23	21	19	8	24	20	19	21
4F-161	chrIV	316558	316840	0	283	0	0	0	0	0	0	0	0	0	0	0	0	0	0	0	0	0	0	0	0	0	0	0	0	0	0	0	0	0	0	0	0	0	0	0	0
4F-162	chrIV	320200	321028	0	829	1	1	2	2	0	1	1	0	1	1	0	1	1	2	0	0	1	0	2	1	1	1	3	1	1	6	2	1	2	1	0	0	2	2	0	3
4F-175	chrIV	357456	359301	0	1846	52	68	54	39	54	47	40	61	41	43	86	62	54	59	58	53	50	51	70	74	67	54	68	50	42	73	50	66	67	52	56	54	70	80	87	82
4F-180	chrIV	365516	365820	0	305	0	1	2	1	0	0	0	0	0	0	0	1	0	0	0	1	1	2	1	1	0	1	1	1	1	1	1	0	2	2	0	0	1	1	1	1
4F-181	chrIV	367350	368437	0	1088	9	14	13	6	7	9	8	9	10	7	8	5	10	7	6	11	7	6	7	8	14	13	7	14	23	24	14	20	29	5	26	18	24	28	31	17
4F-19	chrIV	35556	36215	0	660	18	40	28	19	11	12	29	23	13	13	31	14	7	14	8	22	11	4	14	12	8	12	15	13	15	13	13	9	11	15	10	13	17	28	17	18
4F-193	chrIV	387164	387700	0	537	17	21	20	23	28	24	23	37	35	7	17	16	12	12	17	23	19	10	19	19	16	12	13	9	13	11	16	13	12	9	14	14	17	13	9	12
4F-194	chrIV	388409	388906	0	498	18	9	11	13	9	15	69	78	76	0	2	6	10	11	15	8	13	4	38	41	36	3	4	0	7	8	5	6	7	6	20	17	35	1	0	3
4F-204	chrIV	407479	408172	0	694	5	2	3	2	4	7	2	4	0	3	3	2	4	6	7	1	2	1	4	4	7	4	4	2	8	5	2	2	1	4	2	1	2	4	3	2
4F-206	chrIV	409567	409907	0	341	0	0	0	0	0	0	0	0	0	0	0	0	0	0	0	0	0	0	0	0	0	0	0	0	0	0	0	0	0	0	0	0	0	0	0	0
4F-207	chrIV	409949	410235	0	287	0	0	0	2	0	1	1	0	0	0	0	0	2	3	3	1	0	2	0	0	0	0	1	1	0	4	1	1	1	1	0	1	1	3	1	0
4F-231	chrIV	470955	471721	0	767	5	5	6	9	5	3	12	8	14	5	7	7	9	14	2	4	7	9	10	10	8	7	11	12	11	15	9	7	6	6	13	11	11	13	9	16
4F-238	chrIV	481963	482307	0	345	6	4	10	2	3	5	8	3	9	6	5	5	25	49	44	24	31	44	37	65	38	48	76	43	31	53	36	35	45	32	50	37	55	47	47	56
4F-240	chrIV	482947	483230	0	284	0	0	0	0	0	0	0	0	0	0	0	0	0	0	0	0	0	0	0	0	0	0	0	0	0	0	0	0	0	0	0	0	0	0	0	0
4F-241	chrIV	483517	484002	0	486	71	68	42	30	36	12	32	33	20	17	21	30	28	27	19	23	35	22	27	28	28	21	35	28	13	19	16	15	18	17	22	19	38	33	23	38
4F-242	chrIV	485659	486404	0	746	23	33	21	13	20	14	22	18	23	11	27	18	20	27	16	21	28	17	33	26	23	22	23	12	17	10	13	12	8	9	18	9	12	18	10	34
4F-248	chrIV	501455	502266	0	812	2	2	1	0	0	3	1	2	3	0	2	4	3	3	5	5	5	5	8	20	11	11	20	9	5	2	2	2	3	2	4	6	10	6	19	11
4F-253	chrIV	506313	507351	0	1039	0	0	1	1	0	2	0	1	1	0	0	0	0	0	0	0	0	0	1	1	0	0	0	0	0	0	0	0	0	0	0	0	0	0	0	0
4F-255	chrIV	511975	513339	0	1365	835	1150	835	662	755	632	690	777	650	600	860	687	938	1178	895	880	1036	606	1063	1387	1224	811	1249	755	1149	969	941	691	961	931	778	540	1063	1117	916	1193
4F-267	chrIV	542262	544700	0	2439	7	12	7	5	6	7	6	5	3	7	12	4	4	4	8	6	8	3	16	16	10	6	10	5	10	5	2	10	12	13	10	4	3	20	16	10
4F-272	chrIV	556686	557143	0	458	4	1	2	2	0	1	2	5	0	1	0	3	1	0	2	1	1	2	3	3	1	1	5	2	2	5	0	2	2	3	1	0	2	1	1	1
4F-273	chrIV	562645	563236	0	592	9	9	8	15	7	6	9	7	3	8	16	8	6	17	12	16	8	7	11	13	3	8	11	4	10	14	5	7	11	7	10	7	5	10	9	8
4F-278	chrIV	569178	570468	0	1291	56	87	53	49	42	49	47	37	42	40	54	30	65	81	74	68	64	51	68	76	72	53	50	47	61	80	72	94	109	51	81	56	94	74	68	78
4F-28	chrIV	48343	48751	0	409	11	18	13	13	11	13	10	12	13	7	20	17	23	30	35	32	30	17	31	44	35	27	40	31	17	19	29	19	19	31	27	29	29	40	26	42
4F-285	chrIV	582771	583404	0	634	33	42	23	22	28	21	26	39	30	29	34	38	38	41	35	34	30	27	35	43	30	30	44	35	23	37	15	20	17	17	31	17	32	25	31	24
4F-288	chrIV	589722	590057	0	336	6	8	4	3	7	5	4	5	5	3	9	8	4	3	3	8	1	1	1	7	1	4	11	2	6	8	1	3	2	4	2	2	3	9	8	7
4F-293	chrIV	602269	602778	0	510	62	79	62	48	54	31	46	75	48	74	86	69	221	267	178	163	221	151	92	109	117	143	225	98	717	782	596	709	972	880	353	295	432	678	586	697
4F-297	chrIV	607065	607331	0	267	39	48	40	35	32	42	38	30	51	23	43	34	49	49	38	32	47	45	33	51	29	34	47	32	35	45	37	29	30	38	29	20	30	31	17	28
4F-30	chrIV	49843	51040	0	1198	57	101	66	48	78	63	64	84	68	70	131	97	137	163	131	119	129	116	90	132	92	81	113	77	159	144	144	71	110	110	64	73	69	61	79	100
4F-300	chrIV	614275	615274	0	1000	0	0	0	0	0	0	0	0	0	0	0	0	0	0	0	0	0	0	0	0	0	0	0	0	0	0	0	0	0	0	0	0	0	0	0	0
4F-303	chrIV	616058	616826	0	769	0	0	0	0	0	0	0	0	0	0	0	0	0	0	0	0	0	0	0	0	0	0	0	0	0	0	0	0	0	0	0	0	0	0	0	0
4F-306	chrIV	617736	618407	0	672	111	154	111	80	105	100	70	99	82	81	117	96	68	98	91	91	71	55	112	130	77	90	134	98	66	79	59	53	76	49	98	101	101	125	113	142
4F-309	chrIV	628806	629390	0	585	3	5	4	6	9	8	9	4	3	0	7	4	4	7	11	10	3	9	4	3	5	7	7	8	6	8	6	3	10	9	11	13	6	11	15	13
4F-316	chrIV	644342	644859	0	518	17	22	18	15	11	12	16	16	18	8	25	14	12	9	8	18	8	11	7	13	13	14	17	19	10	23	15	11	11	14	8	14	19	31	23	24
4F-32	chrIV	59125	60490	0	1366	0	0	0	0	0	0	0	0	0	0	0	0	0	0	0	0	0	0	0	0	0	0	0	0	0	0	0	0	0	0	0	0	0	0	0	0
4F-321	chrIV	657776	658241	0	466	22	16	9	19	13	12	12	16	16	14	13	14	33	35	44	38	26	25	36	39	39	23	30	20	56	52	24	40	47	25	40	16	43	34	22	28
4F-328	chrIV	680214	680570	0	357	25	19	12	14	11	13	9	8	13	12	7	9	11	8	11	14	6	6	7	9	12	8	12	13	13	15	15	9	16	6	9	13	14	16	20	22
4F-331	chrIV	684908	685266	0	359	0	3	1	2	0	0	0	1	1	0	0	1	0	0	0	0	1	1	0	0	0	0	1	0	1	1	0	0	0	1	0	0	0	1	0	1
4F-339	chrIV	718646	719854	0	1209	1	5	3	5	6	1	2	2	2	3	7	2	4	2	3	3	4	2	3	3	1	4	7	2	1	1	2	4	8	1	4	1	1	5	2	8
4F-34	chrIV	61132	61530	0	399	3	1	2	3	3	2	4	5	2	5	6	3	4	3	1	4	4	2	2	0	1	0	2	4	4	5	6	16	7	4	1	4	5	4	8	3
4F-340	chrIV	720490	720890	0	401	10	22	15	14	12	13	20	21	20	15	16	18	20	29	17	21	31	16	30	43	28	50	50	26	26	42	43	33	45	32	28	35	42	71	41	60
4F-341	chrIV	721991	724024	0	2034	11	5	14	13	14	4	13	6	5	9	11	13	15	21	14	14	25	8	21	23	22	10	27	18	22	28	11	17	20	13	25	23	18	20	9	37
4F-342	chrIV	724074	726095	0	2022	0	0	0	0	0	0	0	0	0	0	0	0	0	0	0	0	0	0	0	0	0	0	0	0	0	0	0	0	0	0	0	0	0	0	0	0
4F-348	chrIV	733537	734026	0	490	50	59	39	40	29	31	50	58	47	41	44	47	65	84	56	74	81	69	84	86	76	87	104	89	69	87	66	86	80	90	114	79	74	76	79	66
4F-350	chrIV	742097	742565	0	469	20	27	16	16	19	17	16	20	11	18	14	13	11	36	19	12	13	16	11	17	21	29	17	18	28	31	11	10	25	21	15	15	25	19	21	10
4F-352	chrIV	743419	743980	0	562	27	24	21	19	18	13	24	23	17	15	25	16	26	20	28	27	19	11	24	34	29	40	59	24	27	24	17	22	26	21	19	20	30	42	45	30
4F-354	chrIV	744252	744508	0	257	32	33	23	27	27	23	35	37	34	29	35	36	43	47	46	50	38	34	39	51	46	65	69	67	53	70	45	55	58	60	58	69	54	83	75	84
4F-361	chrIV	764123	764400	0	278	19	22	18	17	15	18	19	22	19	8	19	12	17	12	14	7	7	7	14	12	12	12	19	12	12	8	5	13	11	10	10	11	11	23	15	15
4F-376	chrIV	794449	795650	0	1202	0	4	0	0	1	1	1	1	1	7	2	5	1	0	0	1	0	0	1	0	1	4	4	3	3	2	1	1	2	3	0	1	1	9	6	3
4F-377	chrIV	795688	796031	0	344	0	0	0	0	0	0	0	0	0	0	0	0	0	0	0	0	0	0	0	0	0	0	0	0	0	0	0	0	0	0	0	0	0	0	0	0
4F-381	chrIV	804809	805140	0	332	28	51	40	28	38	41	38	45	39	40	58	66	34	26	21	19	18	11	26	15	17	12	17	11	25	22	18	12	22	21	18	21	10	10	12	16
4F-384	chrIV	806025	806489	0	465	1	1	1	1	2	2	0	0	1	0	2	0	0	0	1	0	0	0	1	0	1	1	1	0	1	2	1	1	0	2	0	0	6	0	0	1
4F-395	chrIV	831782	832674	0	893	0	0	0	0	0	0	0	0	0	0	0	0	0	0	0	0	0	0	0	0	0	0	0	0	0	0	0	0	0	0	0	0	0	0	0	0
4F-416	chrIV	904290	905032	0	743	2	3	3	4	4	1	2	2	2	1	6	3	12	8	4	7	13	14	10	13	6	1	11	5	12	15	13	7	10	10	9	14	8	11	5	9
4F-426	chrIV	926740	927038	0	299	7	10	10	12	13	3	4	7	5	12	6	9	5	8	13	5	6	8	8	9	5	3	5	3	14	17	12	19	26	9	17	12	20	6	18	16
4F-43	chrIV	73533	76623	0	3091	1194	1595	1262	852	1071	1173	535	701	559	549	759	749	679	707	801	412	438	318	360	404	296	114	160	144	617	542	512	320	300	271	262	248	270	169	134	209
4F-435	chrIV	948933	949837	0	905	44	70	59	43	52	31	29	47	26	34	36	43	36	26	27	34	39	30	28	37	23	26	31	20	22	27	28	31	28	26	29	23	33	34	23	30
4F-441	chrIV	957920	958699	0	780	10	11	6	10	7	6	9	8	11	8	15	16	11	14	4	13	16	7	14	10	7	12	16	8	7	7	2	3	8	10	6	12	10	6	5	10
4F-446	chrIV	968028	969795	0	1768	0	1	0	0	0	0	1	2	2	1	0	1	1	2	0	0	0	0	0	0	2	1	1	0	2	0	0	1	0	0	0	0	0	3	1	0
4F-447	chrIV	976480	977825	0	1346	78	126	100	70	73	65	46	62	50	52	73	69	88	79	80	74	89	63	50	65	62	97	118	84	60	65	71	60	79	47	79	67	69	95	96	110
4F-448	chrIV	978509	978782	0	274	24	21	22	19	19	13	13	9	13	11	12	20	31	31	32	34	28	24	11	12	18	8	14	11	35	40	34	24	29	29	13	17	11	20	15	20
4F-449	chrIV	979512	980109	0	598	0	0	0	0	0	0	0	0	0	0	0	0	0	0	1	0	0	0	0	0	0	0	0	0	0	0	0	0	0	0	0	0	0	0	0	0
4F-467	chrIV	1013459	1016794	0	3336	101	111	123	58	52	47	61	94	70	46	101	76	79	111	86	124	91	94	94	106	133	100	107	112	136	234	204	152	226	166	104	92	245	248	267	252
4F-473	chrIV	1022151	1022976	0	826	13	12	7	10	14	18	7	6	9	12	7	10	19	20	19	23	14	20	16	17	23	26	35	33	14	24	12	13	9	13	18	10	11	17	18	24
4F-478	chrIV	1030516	1031191	0	676	7	3	2	3	3	3	1	4	2	3	3	3	2	4	0	6	3	1	5	4	0	5	6	3	7	2	3	3	3	3	1	3	8	8	4	7
4F-491	chrIV	1049879	1050559	0	681	10	15	10	9	7	6	8	11	6	4	10	3	11	14	10	18	14	10	13	20	24	12	18	14	18	18	18	17	12	16	26	29	29	27	22	31
4F-497	chrIV	1071421	1071987	0	567	18	16	17	12	15	13	18	14	15	9	20	16	28	22	28	22	20	21	29	25	26	29	28	17	28	37	29	20	34	19	26	24	28	29	19	33
4F-50	chrIV	80656	83423	0	2768	7	15	10	5	3	7	8	8	11	7	11	8	11	8	9	7	8	10	17	11	13	14	24	12	17	16	15	16	11	13	20	12	15	27	12	24
4F-500	chrIV	1080793	1081055	0	263	0	0	0	0	1	0	0	0	0	0	0	0	0	0	0	0	0	0	0	0	0	0	0	0	0	0	0	0	1	2	0	0	0	0	0	0
4F-505	chrIV	1092854	1093146	0	293	0	0	0	0	0	0	0	0	0	0	0	0	0	0	0	0	0	0	0	0	0	0	0	0	0	0	0	0	0	0	0	0	0	0	0	0
4F-521	chrIV	1157403	1157782	0	380	0	0	0	0	0	0	0	0	0	0	0	0	0	0	0	0	0	0	0	0	0	0	0	0	0	0	0	0	0	0	0	0	0	0	0	0
4F-522	chrIV	1157897	1158158	0	262	0	0	0	0	0	0	0	0	0	0	0	0	0	0	0	0	0	0	0	0	0	0	0	0	0	0	0	0	0	0	0	0	0	0	0	0
4F-523	chrIV	1158304	1158994	0	691	0	0	0	0	0	0	0	0	0	0	0	0	0	0	0	0	0	0	0	0	0	0	0	0	0	0	0	0	0	0	0	0	0	0	0	0
4F-524	chrIV	1162290	1162912	0	623	0	8	2	1	2	3	0	3	1	5	1	1	1	3	9	5	1	1	6	2	5	1	3	3	7	5	3	1	1	1	2	1	3	6	5	7
4F-526	chrIV	1165194	1166379	0	1186	12	5	4	9	12	13	4	3	7	12	11	7	6	4	4	5	3	7	5	5	5	4	13	8	4	4	4	5	5	2	7	0	6	16	9	8
4F-529	chrIV	1166582	1167104	0	523	4	5	5	0	8	1	5	8	6	4	3	7	8	15	7	10	12	3	7	5	11	12	13	6	14	18	8	8	11	5	7	7	11	12	8	14
4F-531	chrIV	1172418	1172836	0	419	8	7	9	6	5	6	10	11	12	7	10	10	8	6	7	6	7	7	2	7	8	2	5	6	3	6	3	5	2	2	6	2	7	13	5	10
4F-532	chrIV	1174467	1175687	0	1221	61	101	91	52	68	55	57	93	63	60	99	73	80	79	86	73	80	50	65	112	79	69	126	71	77	83	93	67	94	69	60	56	117	109	72	93
4F-544	chrIV	1192685	1194571	0	1887	14	24	23	9	23	20	14	16	18	13	14	15	10	18	10	12	23	9	8	8	11	9	13	10	18	11	19	9	14	13	17	14	11	14	19	18
4F-546	chrIV	1196552	1197761	0	1210	1	3	7	0	2	3	2	2	2	3	3	7	4	1	3	10	7	2	12	11	6	8	17	9	5	7	10	13	9	8	10	9	11	10	13	12
4F-562	chrIV	1238478	1238873	0	396	0	0	0	0	0	0	0	0	0	0	0	0	0	0	0	0	0	0	0	0	0	0	0	0	0	0	0	0	0	0	0	0	0	0	0	0
4F-582	chrIV	1272843	1274360	0	1518	13	26	19	15	14	25	16	19	16	15	23	18	10	21	12	16	24	14	10	10	9	14	17	8	15	8	9	20	13	11	19	15	9	34	25	16
4F-592	chrIV	1288233	1289191	0	959	58	68	66	47	45	50	63	68	65	82	109	90	36	36	50	47	32	45	43	69	44	77	100	92	40	46	43	35	35	30	78	62	86	90	98	117
4F-597	chrIV	1295776	1296835	0	1060	2	3	1	2	2	2	1	0	0	0	0	0	2	3	2	1	3	6	1	2	3	2	4	2	4	2	2	1	3	4	1	0	5	5	2	2
4F-605	chrIV	1319414	1319702	0	289	0	1	0	2	0	2	1	0	0	0	1	0	2	1	0	1	2	0	2	1	2	1	4	1	0	2	1	1	2	0	2	0	2	0	3	0
4F-609	chrIV	1323650	1323924	0	275	0	0	0	0	0	0	0	0	0	0	0	0	0	0	0	0	0	0	0	0	0	0	0	0	0	0	0	0	0	0	0	0	0	0	0	0
4F-617	chrIV	1344473	1345183	0	711	0	0	0	0	0	0	0	0	0	0	0	0	0	0	0	0	0	0	0	0	0	0	0	0	0	0	0	0	0	0	0	0	0	0	0	0
4F-622	chrIV	1361109	1362384	0	1276	74	76	51	21	16	32	54	42	42	20	44	25	68	93	46	65	70	41	86	91	76	60	88	59	51	73	56	53	57	48	69	57	64	50	49	45
4F-626	chrIV	1366487	1366891	0	405	19	28	31	23	23	20	20	24	20	24	18	26	30	39	13	21	30	12	11	28	11	13	26	13	17	32	25	18	25	19	17	13	16	18	21	16
4F-63	chrIV	102393	102976	0	584	4	1	0	2	0	2	1	1	1	0	1	0	0	1	5	1	0	3	2	1	0	1	0	0	1	4	3	1	1	0	3	5	0	0	5	0
4F-639	chrIV	1399730	1400148	0	419	19	35	25	22	26	35	26	22	18	21	17	28	23	32	23	23	38	12	15	22	15	13	29	22	17	23	23	17	22	18	12	20	16	21	21	28
4F-642	chrIV	1406034	1408837	0	2804	26	42	24	24	32	20	21	30	31	26	41	33	28	22	22	21	25	12	21	18	14	15	21	17	11	22	29	20	17	19	19	22	18	25	16	20
4F-643	chrIV	1409516	1410170	0	655	14	8	11	10	7	12	17	11	23	9	19	15	10	9	3	5	7	8	15	15	12	8	7	6	9	7	9	9	6	10	7	5	9	4	16	14
4F-645	chrIV	1410444	1411425	0	982	1	3	2	2	3	0	2	1	5	3	2	1	0	2	1	0	1	1	1	2	1	2	3	1	0	4	3	1	5	2	2	1	0	4	1	3
4F-652	chrIV	1428292	1428923	0	632	13	14	15	9	8	8	13	13	10	15	6	13	10	14	8	6	11	2	5	8	5	5	9	3	7	7	10	3	11	9	7	7	7	6	6	7
4F-655	chrIV	1433298	1434462	0	1165	12	8	11	7	7	9	15	13	14	5	8	5	11	8	7	8	5	9	10	4	5	7	6	17	11	14	9	9	21	8	12	12	19	21	35	45
4F-66	chrIV	103794	104624	0	831	6	11	2	8	7	4	1	4	8	5	9	6	5	1	5	4	5	5	0	3	2	0	3	7	5	6	0	5	5	6	3	9	3	5	5	5
4F-661	chrIV	1445782	1446760	0	979	8	26	13	12	8	3	9	11	11	30	30	17	11	10	4	16	9	6	15	25	14	9	21	13	15	20	14	22	27	8	27	16	16	23	20	18
4F-669	chrIV	1454975	1456566	0	1592	11	19	14	13	13	31	9	19	6	12	20	17	17	37	32	19	25	12	39	41	43	85	106	86	30	35	25	48	43	39	36	48	50	78	90	116
4F-675	chrIV	1459696	1460634	0	939	2	2	1	1	2	4	0	2	0	3	1	2	8	7	2	6	7	1	0	2	0	1	3	2	3	2	1	6	3	3	2	6	5	2	3	0
4F-685	chrIV	1481129	1482425	0	1297	10	9	12	6	6	14	13	9	2	15	11	10	2	5	9	10	3	7	8	9	9	10	7	10	3	4	4	5	8	13	6	9	3	13	10	13
4F-689	chrIV	1483715	1485094	0	1380	5	3	5	1	3	4	2	2	0	2	3	1	0	2	2	2	2	2	3	1	2	2	5	3	2	4	2	2	2	1	3	1	3	5	6	2
4F-692	chrIV	1488279	1489054	0	776	6	10	13	5	9	2	9	4	4	5	11	6	12	11	9	4	11	5	11	10	12	6	5	4	11	10	6	20	10	14	8	6	8	8	6	8
4F-697	chrIV	1493568	1493835	0	268	1	5	6	4	1	5	2	7	2	3	4	3	2	2	3	0	2	3	2	1	3	1	3	3	3	3	4	2	1	4	1	4	5	3	3	6
4F-700	chrIV	1500695	1502531	0	1837	39	44	34	24	27	24	32	39	36	32	41	33	37	64	36	53	43	45	47	53	56	71	76	52	64	71	65	59	77	63	60	60	81	88	65	85
4F-703	chrIV	1506979	1507937	0	959	91	117	95	49	53	47	81	75	71	86	99	95	76	71	47	59	59	43	76	80	82	69	96	52	84	70	59	49	82	62	47	45	74	80	70	66
4F-705	chrIV	1514671	1515357	0	687	0	0	0	0	0	0	0	0	0	0	0	0	0	0	0	0	0	0	0	0	0	0	0	0	0	0	0	0	0	0	0	0	0	0	0	0
4F-707	chrIV	1516560	1517605	0	1046	224	347	229	217	205	194	186	273	195	174	255	209	386	414	306	287	298	195	377	390	449	309	456	240	483	375	392	301	384	298	250	227	441	418	398	469
4F-709	chrIV	1518204	1519191	0	988	3	10	7	5	8	7	9	7	6	10	21	9	7	8	6	4	8	6	10	15	13	8	11	2	4	7	8	5	7	8	3	7	8	7	10	6
4F-711	chrIV	1521118	1522502	0	1385	31	29	22	14	24	17	23	10	23	16	36	26	31	30	27	22	27	22	33	39	22	30	21	24	16	29	26	27	27	22	25	23	29	34	25	43
4F-87	chrIV	145787	146721	0	935	44	61	46	37	25	23	27	40	31	35	33	27	25	33	26	30	27	14	24	21	28	32	26	20	55	71	63	61	72	47	40	30	58	71	69	71
4F-90	chrIV	147234	147496	0	263	16	12	7	11	7	7	8	10	8	7	16	8	13	15	10	12	11	8	15	13	13	8	15	9	21	20	22	18	25	22	8	12	19	21	27	30
4F-92	chrIV	149391	149827	0	437	0	0	0	0	0	0	0	0	0	0	0	0	0	0	0	0	0	0	0	0	0	0	0	0	0	0	0	0	0	0	0	0	0	0	0	0
4R-1	chrIV	3829	4268	0	440	0	0	0	0	0	0	0	0	0	0	0	0	0	0	0	0	0	0	0	0	0	0	0	0	0	0	0	0	0	0	0	0	0	0	0	0
4R-100	chrIV	239860	242105	0	2246	171	240	168	145	134	118	136	186	137	148	157	126	132	126	112	139	98	103	104	126	100	116	136	119	136	140	130	116	127	116	114	97	133	123	127	139
4R-104	chrIV	250808	251281	0	474	28	41	30	27	34	27	37	40	28	21	32	32	79	89	82	86	53	50	77	96	91	85	129	99	78	104	88	67	91	63	91	75	78	91	76	88
4R-120	chrIV	292420	292806	0	387	0	1	2	0	0	0	1	2	0	3	0	2	1	1	2	0	2	3	1	0	2	1	2	1	0	2	1	1	0	0	1	0	0	0	0	0
4R-125	chrIV	303042	304855	0	1814	13	26	11	14	9	6	7	14	12	8	26	13	6	7	3	5	6	3	5	1	3	5	5	4	3	5	3	5	1	6	5	5	8	4	8	7
4R-15	chrIV	43174	43663	0	490	0	3	3	1	1	5	2	3	6	3	3	0	0	4	4	3	4	5	3	1	7	2	4	2	3	7	4	0	0	5	3	2	2	2	2	3
4R-155	chrIV	371015	372035	0	1021	0	0	1	0	0	0	0	0	0	0	0	0	0	0	0	0	0	0	0	0	0	0	0	0	0	0	1	0	0	0	0	0	0	1	0	0
4R-167	chrIV	398591	398895	0	305	3	13	10	6	4	3	6	12	9	5	4	4	2	1	3	5	5	1	5	4	3	4	0	4	0	0	3	3	3	3	5	10	8	7	7	6
4R-172	chrIV	407838	408397	0	560	31	26	38	34	30	23	30	25	30	31	33	33	66	83	62	63	101	112	33	53	35	37	83	56	63	94	51	54	68	60	38	46	44	31	33	45
4R-177	chrIV	414114	414743	0	630	0	0	0	0	0	0	0	0	0	0	0	0	0	0	0	0	0	0	0	0	0	0	0	0	0	0	0	0	0	0	0	0	0	0	0	0
4R-182	chrIV	422045	422403	0	359	3	4	2	0	1	5	5	5	2	1	9	4	2	1	0	1	2	1	0	5	4	1	3	4	3	5	5	2	2	4	1	2	5	5	5	1
4R-190	chrIV	443695	444204	0	510	6	4	5	4	2	5	2	2	2	2	2	2	0	7	4	6	6	1	5	2	4	0	2	2	0	1	0	3	1	1	1	1	5	2	1	5
4R-195	chrIV	455739	456189	0	451	29	33	16	14	17	24	43	34	38	24	32	32	26	25	12	19	27	16	28	43	19	30	34	25	29	38	29	19	31	20	37	34	27	40	36	43
4R-200	chrIV	462740	463776	0	1037	54	72	47	53	52	28	49	43	42	52	70	50	117	133	110	108	103	87	66	107	108	81	128	82	169	199	183	132	178	125	120	114	141	130	114	160
4R-203	chrIV	470819	471384	0	566	0	0	0	0	0	0	0	0	0	0	0	0	0	0	0	0	0	0	0	0	0	0	0	0	0	0	0	0	0	0	0	0	0	0	0	0
4R-212	chrIV	488909	489281	0	373	3	4	4	6	3	7	3	1	0	2	5	2	4	7	13	4	6	7	6	6	2	3	8	9	5	5	4	8	5	3	9	6	7	6	8	5
4R-218	chrIV	506471	507162	0	692	11	24	17	11	14	10	14	25	16	13	13	7	23	23	12	19	12	5	11	17	12	11	20	9	18	18	16	8	11	9	13	8	6	5	6	14
4R-231	chrIV	538873	539577	0	705	19	27	26	13	19	14	21	20	20	15	25	18	10	7	20	12	9	12	6	19	13	22	23	11	4	12	3	6	8	5	5	12	5	13	17	18
4R-234	chrIV	542046	542471	0	426	21	28	16	17	16	13	30	19	27	24	37	23	41	30	32	37	34	22	34	36	31	23	43	34	45	49	35	26	45	27	37	33	37	38	30	48
4R-237	chrIV	544833	546026	0	1194	12	17	12	9	7	10	8	8	13	16	10	12	11	11	17	12	15	11	14	5	14	7	10	10	26	15	11	14	14	5	11	6	18	16	14	24
4R-246	chrIV	563825	564376	0	552	105	126	109	80	88	60	81	79	70	63	87	75	120	129	83	122	103	74	43	45	45	73	74	69	80	95	80	71	85	86	69	38	93	91	80	81
4R-252	chrIV	575048	575833	0	786	17	17	11	11	11	3	6	15	12	7	15	12	20	23	19	16	13	9	18	15	19	26	29	13	22	15	25	17	22	8	16	17	28	25	26	43
4R-253	chrIV	575870	576328	0	459	13	17	12	13	11	12	8	10	18	8	13	3	16	15	5	20	20	12	15	15	11	11	16	12	10	13	3	12	14	10	11	9	18	15	14	14
4R-255	chrIV	578554	579115	0	562	1	3	4	3	1	3	4	4	0	3	3	0	0	1	1	0	0	1	2	2	0	1	1	3	1	1	0	0	0	0	0	1	2	0	3	2
4R-263	chrIV	592566	593533	0	968	39	61	42	44	45	38	42	54	34	28	41	33	70	59	44	60	49	64	72	71	70	73	74	54	136	123	83	120	124	86	87	70	105	100	98	112
4R-265	chrIV	598486	600356	0	1871	23	35	22	20	21	14	21	15	13	19	32	33	26	22	11	23	35	16	35	37	21	25	25	24	12	20	15	23	24	11	26	27	34	32	25	34
4R-27	chrIV	66066	67592	0	1527	42	49	37	32	36	21	34	45	31	24	42	30	30	30	20	19	40	23	27	29	24	25	25	15	25	22	21	13	18	12	27	18	9	12	12	14
4R-274	chrIV	620374	621783	0	1410	56	67	51	34	48	30	31	40	31	34	42	33	60	65	56	80	59	33	70	85	81	64	88	61	52	69	57	51	59	39	56	59	71	65	64	72
4R-283	chrIV	651788	653137	0	1350	18	38	37	21	22	14	30	24	32	30	36	25	31	41	22	47	55	30	52	49	34	37	57	41	74	79	80	76	87	82	85	68	146	117	105	128
4R-298	chrIV	687404	687876	0	473	0	0	0	0	0	0	0	0	1	0	0	0	0	0	0	0	0	0	0	0	0	0	0	0	0	0	0	0	0	0	0	0	0	0	0	0
4R-303	chrIV	703363	703940	0	578	10	27	7	6	13	10	4	10	1	4	9	10	5	16	6	8	1	6	14	10	9	9	12	9	11	10	3	2	4	3	9	3	5	21	23	21
4R-309	chrIV	721750	722219	0	470	57	51	58	36	30	25	46	43	36	28	43	43	72	92	51	52	69	61	35	43	52	26	41	40	56	71	71	53	46	51	55	47	48	49	20	47
4R-313	chrIV	733013	733316	0	304	25	31	20	14	15	18	24	24	29	17	23	32	39	40	24	18	33	20	35	41	38	36	35	23	35	30	25	29	49	30	25	20	37	24	26	33
4R-327	chrIV	785224	785694	0	471	9	19	22	10	11	6	12	13	16	12	13	17	15	11	11	15	8	6	12	14	15	10	24	17	6	14	12	11	12	18	14	24	17	20	14	17
4R-329	chrIV	791954	792248	0	295	12	23	17	13	13	16	18	14	25	13	34	31	12	21	15	16	14	9	25	21	13	24	35	14	16	12	8	17	13	11	17	11	19	12	21	18
4R-333	chrIV	795456	795888	0	433	13	23	7	13	10	3	13	6	20	19	14	10	19	17	14	20	10	7	13	18	13	15	16	12	8	14	23	14	8	8	9	11	19	13	8	5
4R-336	chrIV	803029	803615	0	587	220	296	180	163	174	171	118	134	118	84	156	113	88	113	129	86	100	94	64	66	57	128	118	125	73	92	100	114	77	67	94	73	81	156	75	97
4R-342	chrIV	819739	820869	0	1131	37	56	47	26	27	27	23	31	25	26	46	43	51	61	17	46	30	20	37	62	38	32	47	20	83	131	147	85	127	128	69	71	169	119	100	132
4R-346	chrIV	829035	829364	0	330	2	3	5	0	2	1	4	4	4	3	3	7	8	6	4	4	10	6	7	9	6	4	15	1	8	9	4	6	2	4	9	8	11	10	9	6
4R-364	chrIV	891947	892410	0	464	0	1	1	0	0	1	0	0	0	1	0	0	0	2	0	0	0	0	0	0	1	0	0	0	0	1	0	0	1	1	2	0	2	0	0	0
4R-365	chrIV	892780	893553	0	774	2	1	0	2	1	1	3	2	1	1	2	5	0	1	2	5	0	3	0	1	1	2	2	6	2	3	3	1	0	0	7	5	8	4	7	7
4R-370	chrIV	908296	909416	0	1121	10	14	13	4	10	4	12	9	8	6	7	7	5	17	7	4	10	6	5	14	12	12	14	9	10	7	8	7	12	6	19	9	10	12	8	17
4R-372	chrIV	909911	913790	0	3880	19	17	14	6	17	15	18	16	23	20	23	25	13	31	20	25	39	24	39	30	24	21	38	21	19	34	15	33	26	23	32	35	33	44	34	34
4R-374	chrIV	915096	915466	0	371	1	9	4	3	4	7	3	1	2	1	4	0	1	4	4	6	1	5	3	2	0	1	0	1	4	2	3	6	3	1	3	2	2	0	3	2
4R-393	chrIV	965319	966523	0	1205	84	75	69	86	63	71	79	60	68	73	82	95	89	72	66	70	113	101	54	117	56	46	76	39	69	105	92	75	125	82	61	81	92	84	62	77
4R-40	chrIV	99431	100051	0	621	32	31	38	31	24	23	36	32	29	20	36	36	36	42	29	31	47	34	40	67	44	41	67	31	33	39	24	37	41	29	43	43	44	43	42	46
4R-411	chrIV	998814	999688	0	875	3	7	2	5	4	4	4	3	2	3	5	6	4	4	5	6	2	4	3	5	2	7	5	6	3	8	5	4	3	4	5	1	5	4	2	7
4R-418	chrIV	1008102	1008358	0	257	27	31	32	15	19	15	35	32	37	28	30	25	15	8	15	6	6	6	7	8	6	8	13	6	24	18	11	7	16	11	13	23	5	10	8	10
4R-423	chrIV	1018103	1019175	0	1073	2	1	0	0	0	0	0	0	0	0	0	0	1	1	0	0	1	1	1	2	0	0	2	0	0	1	1	0	1	0	2	0	0	3	0	0
4R-446	chrIV	1102221	1103629	0	1409	37	42	37	24	19	17	27	38	32	31	32	31	25	46	23	40	49	17	40	63	38	44	51	36	25	34	27	21	38	26	29	23	40	38	28	47
4R-45	chrIV	115472	116108	0	637	0	0	0	0	0	0	0	0	0	0	0	0	0	0	0	0	0	0	0	0	0	0	0	0	0	0	0	0	0	1	0	0	0	2	0	0
4R-456	chrIV	1130887	1131241	0	355	0	0	0	0	0	0	0	0	0	0	0	0	0	0	0	0	0	0	0	0	0	0	0	0	0	0	0	0	0	0	0	0	0	0	0	0
4R-458	chrIV	1139824	1140536	0	713	16	7	18	17	18	13	18	18	10	10	16	15	12	26	24	25	16	24	27	7	14	19	27	30	44	67	53	66	63	47	32	39	51	52	57	78
4R-461	chrIV	1145891	1146162	0	272	1	3	0	1	2	1	1	1	1	0	1	3	0	0	0	2	3	1	1	0	5	3	1	2	2	3	3	0	4	3	1	2	1	3	2	1
4R-468	chrIV	1155963	1158870	0	2908	1182	1498	1243	682	672	412	982	855	899	893	1265	1064	1482	1794	820	1193	1480	779	1014	1539	833	855	1329	562	847	969	759	544	779	666	647	713	735	752	501	739
4R-483	chrIV	1174387	1174869	0	483	7	12	12	11	6	7	10	7	9	12	10	11	3	7	10	3	5	3	5	4	5	7	8	6	8	6	1	10	8	3	11	6	7	11	5	14
4R-486	chrIV	1182546	1183237	0	692	119	154	99	95	118	72	115	116	114	108	158	129	139	157	135	154	179	105	148	192	138	114	149	84	114	130	104	108	111	83	120	87	126	120	104	136
4R-488	chrIV	1183267	1183548	0	282	37	44	29	41	35	19	21	35	21	7	37	32	33	32	47	23	29	21	35	30	25	13	21	25	23	23	17	21	18	16	18	22	25	15	25	17
4R-491	chrIV	1191445	1191878	0	434	4	5	9	6	5	3	2	4	3	2	5	2	4	8	4	6	4	5	3	3	2	3	8	2	5	6	3	5	5	6	4	6	5	1	8	4
4R-506	chrIV	1234059	1236198	0	2140	0	2	0	0	0	0	0	0	0	0	0	0	1	0	0	0	0	0	0	1	0	0	0	0	0	0	0	0	0	0	0	0	1	0	0	0
4R-514	chrIV	1259765	1260102	0	338	0	0	0	0	0	0	0	0	0	0	0	0	0	0	0	0	0	0	0	0	0	0	0	0	0	0	0	0	0	0	0	0	0	0	0	0
4R-515	chrIV	1260500	1261398	0	899	4	6	2	2	3	3	0	4	3	0	1	3	6	3	5	3	2	2	4	4	3	1	2	3	3	7	7	6	3	3	3	1	3	4	1	5
4R-521	chrIV	1274605	1275438	0	834	1	5	5	2	1	3	1	1	2	3	3	1	7	7	6	8	7	3	1	2	2	5	3	3	5	3	5	5	1	5	5	6	3	4	3	2
4R-527	chrIV	1279118	1279960	0	843	0	1	1	0	0	0	1	1	1	0	0	0	2	0	1	0	1	0	0	1	1	1	0	1	3	2	0	1	1	0	0	1	1	1	0	3
4R-529	chrIV	1291078	1292158	0	1081	0	1	0	0	0	2	0	0	0	0	0	0	0	0	0	0	0	0	0	0	1	0	0	0	0	0	0	0	0	0	1	1	0	0	0	0
4R-535	chrIV	1311936	1312607	0	672	11	14	15	9	7	5	7	9	6	10	15	9	6	4	9	3	5	1	6	8	3	2	6	5	2	6	6	5	6	2	4	4	8	5	5	3
4R-546	chrIV	1337380	1338123	0	744	7	13	8	7	10	3	5	4	11	2	10	10	6	8	3	9	10	1	1	6	6	9	6	5	7	13	8	6	10	3	5	3	5	6	6	5
4R-548	chrIV	1338162	1339480	0	1319	1	1	3	2	1	3	1	4	1	2	1	1	2	5	4	3	4	5	5	1	2	1	2	1	3	3	3	3	3	2	1	1	1	3	2	3
4R-549	chrIV	1340793	1342211	0	1419	0	0	0	0	0	0	0	0	0	0	0	0	0	0	0	0	0	0	0	0	0	0	0	0	0	0	0	0	0	0	0	0	0	0	0	0
4R-55	chrIV	132001	132724	0	724	44	57	54	56	50	51	36	45	30	21	43	40	29	43	47	35	36	27	41	47	32	22	30	28	38	49	42	46	55	42	31	35	47	41	35	45
4R-552	chrIV	1353116	1353456	0	341	3	8	6	6	6	8	9	5	3	4	13	8	5	6	12	3	4	8	6	7	5	3	5	9	2	4	5	2	2	4	4	4	8	6	6	6
4R-56	chrIV	134412	134702	0	291	0	0	0	0	0	0	0	0	0	0	0	0	0	0	0	0	0	0	0	0	0	0	0	0	0	0	0	0	0	0	0	0	0	0	0	0
4R-57	chrIV	134730	135576	0	847	2	7	4	4	3	4	3	4	3	5	7	5	3	0	4	3	3	4	5	4	9	3	4	5	6	1	4	2	4	2	2	2	4	3	4	3
4R-570	chrIV	1411305	1412124	0	820	65	74	70	55	58	59	53	46	40	46	76	48	49	30	37	38	46	20	43	43	28	45	43	41	36	29	31	36	41	20	24	20	42	24	15	29
4R-585	chrIV	1451169	1452939	0	1771	1	0	5	7	4	2	4	3	3	7	4	3	8	5	2	3	4	2	3	2	2	5	7	8	7	4	7	6	13	6	10	6	10	14	14	5
4R-592	chrIV	1469982	1470286	0	305	39	63	40	44	29	19	23	38	20	37	45	35	49	48	35	46	37	44	35	34	50	24	32	26	32	52	36	37	61	44	36	43	45	48	45	47
4R-597	chrIV	1479077	1479379	0	303	7	7	10	3	4	7	2	3	1	5	6	4	10	19	10	17	18	11	17	17	15	16	20	13	18	19	16	12	14	9	21	14	10	23	21	23
4R-599	chrIV	1480169	1480594	0	426	3	10	10	3	4	5	4	13	13	8	14	8	5	7	3	5	5	4	10	12	4	3	8	7	9	9	8	4	5	4	11	5	5	14	8	5
4R-608	chrIV	1493518	1493819	0	302	3	10	7	3	8	4	10	7	11	19	27	26	7	8	2	7	11	6	13	23	14	14	36	16	9	10	15	17	8	4	17	6	21	14	18	26
4R-617	chrIV	1514191	1514641	0	451	0	0	0	0	0	0	0	0	0	0	0	0	0	0	0	0	0	0	0	0	0	0	0	0	0	0	0	0	0	0	0	0	0	0	0	0
4R-618	chrIV	1514654	1514919	0	266	0	0	0	0	0	0	0	0	0	0	0	0	0	0	0	0	0	0	0	0	0	0	0	0	0	0	0	0	0	0	0	0	0	0	0	0
4R-619	chrIV	1515053	1516616	0	1564	2	3	3	2	0	1	2	1	1	2	1	1	0	1	3	0	1	1	3	3	1	3	3	1	1	0	3	1	2	1	1	1	2	3	1	1
4R-68	chrIV	164415	164816	0	402	12	14	7	5	5	10	9	11	7	3	8	10	8	5	8	7	4	3	4	7	2	5	5	5	1	3	4	8	4	6	5	8	1	6	6	3
4R-71	chrIV	168331	168759	0	429	31	47	38	31	17	16	25	42	30	25	27	21	26	29	22	24	34	32	23	32	30	27	40	26	26	29	36	31	34	36	36	38	30	53	38	51
4R-81	chrIV	212684	217240	0	4557	107	180	177	96	136	136	114	145	126	91	151	128	98	134	115	117	117	88	83	128	69	55	89	61	108	108	124	93	85	97	72	79	91	98	111	84
4R-9	chrIV	21775	22456	0	682	2	1	0	1	2	1	2	1	0	0	2	1	1	1	1	1	1	3	1	2	2	0	5	1	2	2	0	2	1	0	2	0	0	3	5	0
4R-92	chrIV	232238	233916	0	1679	1	0	1	0	0	1	1	0	0	1	1	0	0	0	0	1	0	1	0	0	0	2	1	1	1	0	1	1	2	0	2	0	0	0	0	1
4R-94	chrIV	233984	235636	0	1653	82	100	103	68	46	49	69	76	51	52	62	48	80	81	64	67	63	62	76	82	75	51	58	58	105	111	72	74	76	66	65	75	79	70	55	64
5F-101	chrV	211225	212382	0	1158	83	80	99	60	66	50	82	64	58	53	78	61	81	88	70	90	85	69	69	58	39	50	68	46	46	77	63	79	79	58	75	52	63	76	77	55
5F-112	chrV	239586	241430	0	1845	3	3	8	2	0	7	3	4	3	1	6	3	3	8	9	2	4	1	6	0	4	2	3	4	4	9	12	4	4	4	3	4	2	4	12	9
5F-115	chrV	241995	242365	0	371	0	2	1	0	2	5	4	1	1	3	2	1	1	3	1	1	0	3	1	1	0	1	7	2	3	0	2	0	2	0	1	4	2	2	7	4
5F-117	chrV	249028	249416	0	389	4	10	10	6	5	8	6	5	7	8	5	9	19	17	9	13	19	13	29	24	15	11	21	8	14	11	10	12	23	23	21	9	14	19	16	19
5F-12	chrV	39909	41514	0	1606	8	13	8	9	8	3	6	6	7	4	11	9	3	6	1	6	3	2	3	3	8	7	3	7	10	4	18	6	8	12	5	5	7	22	20	6
5F-122	chrV	258375	259025	0	651	1	2	3	0	1	3	1	2	2	1	2	1	0	1	3	1	0	1	0	0	0	1	1	1	3	0	2	1	0	0	0	0	0	1	0	0
5F-125	chrV	259869	260666	0	798	86	132	99	60	110	88	53	73	53	63	97	76	45	46	83	46	35	28	49	72	63	49	81	55	35	31	27	24	28	22	34	33	35	73	53	99
5F-126	chrV	261951	262445	0	495	0	0	0	0	0	0	0	0	0	0	0	0	0	0	0	0	0	0	0	0	0	1	0	0	0	0	0	0	0	0	0	0	0	0	1	0
5F-128	chrV	268779	269426	0	648	5	8	5	11	3	5	4	7	2	7	5	4	7	12	5	5	7	7	6	16	9	11	14	7	14	3	5	7	8	7	5	5	7	9	6	15
5F-129	chrV	270650	271616	0	967	1	11	4	3	5	10	2	0	0	5	3	2	2	5	5	1	2	5	1	6	1	3	4	1	4	4	7	1	4	9	0	0	4	1	2	4
5F-136	chrV	279867	280883	0	1017	139	199	138	128	163	174	76	103	66	83	162	141	122	116	152	124	85	94	60	51	44	114	99	105	162	138	166	162	107	147	55	51	61	120	99	148
5F-139	chrV	284416	287558	0	3143	0	3	0	0	1	0	1	1	1	1	2	3	1	2	2	0	1	0	0	1	0	0	0	0	1	0	0	0	0	1	2	0	0	2	2	1
5F-140	chrV	289257	289956	0	700	286	377	259	228	212	202	301	301	249	307	372	285	310	324	216	313	321	196	354	389	316	302	476	295	436	463	393	354	467	370	383	348	423	505	420	455
5F-151	chrV	310700	311920	0	1221	15	16	9	8	9	14	11	15	13	13	20	8	36	35	25	35	27	24	27	31	31	37	34	31	26	49	34	25	37	39	32	45	42	54	59	87
5F-166	chrV	334598	335703	0	1106	15	21	14	8	27	12	10	17	17	12	21	15	6	5	6	7	4	5	7	15	3	10	5	4	7	6	9	4	10	6	5	4	7	4	8	7
5F-171	chrV	336465	337653	0	1189	4	5	5	7	4	6	7	8	5	5	9	9	4	2	3	7	8	8	3	3	1	5	4	9	13	8	7	18	18	10	15	10	16	19	12	4
5F-174	chrV	343936	344686	0	751	16	27	37	11	24	15	17	15	11	14	22	13	21	29	28	28	21	24	25	42	28	41	73	59	29	41	31	30	45	36	28	40	60	83	61	110
5F-180	chrV	353707	354383	0	677	9	16	12	15	17	14	17	12	16	12	14	12	17	15	8	13	10	7	21	21	16	18	24	12	10	15	17	5	16	12	10	16	23	13	25	19
5F-185	chrV	361840	362119	0	280	6	15	7	12	4	7	11	8	7	6	14	6	14	19	17	22	21	19	12	28	14	20	26	24	14	17	12	17	11	17	10	20	20	20	13	16
5F-191	chrV	378007	378797	0	791	0	3	1	1	4	2	6	6	5	9	6	12	5	4	1	3	11	4	5	18	8	11	14	10	2	7	6	4	3	2	2	3	17	14	9	8
5F-195	chrV	399438	401005	0	1568	48	55	37	47	41	51	43	68	46	82	102	95	20	26	22	29	41	37	29	39	24	35	53	51	14	33	23	21	25	17	47	36	30	49	36	48
5F-207	chrV	438032	438455	0	424	17	24	18	12	11	12	19	25	15	18	10	14	19	14	8	13	9	6	12	18	17	12	15	12	9	8	9	9	14	8	17	6	6	19	10	17
5F-21	chrV	48743	50112	0	1370	117	137	94	89	78	45	98	123	92	72	123	109	88	124	60	59	99	50	83	95	53	88	89	61	40	54	58	44	55	41	67	65	53	61	41	53
5F-213	chrV	450004	450550	0	547	1	3	2	0	2	0	2	4	0	1	1	2	2	7	1	0	4	1	1	0	4	0	2	6	2	3	2	0	2	1	1	2	2	4	4	5
5F-217	chrV	460354	460757	0	404	4	4	2	5	1	4	5	4	5	3	2	1	4	5	3	5	8	2	6	1	4	1	3	9	4	4	2	3	6	1	4	5	15	8	6	6
5F-218	chrV	461061	462044	0	984	73	80	72	67	82	88	74	77	73	70	70	62	63	93	71	61	67	71	48	50	38	68	71	65	76	64	71	64	62	65	44	38	55	70	73	81
5F-222	chrV	463439	463845	0	407	16	15	6	9	8	11	12	7	8	10	19	17	6	9	5	18	6	8	13	4	5	6	9	9	13	12	8	13	13	11	12	13	4	9	8	12
5F-223	chrV	464240	464983	0	744	22	26	36	32	12	20	29	29	30	22	31	22	13	28	7	19	20	12	27	21	18	12	10	14	26	19	23	27	25	18	33	30	17	19	16	16
5F-233	chrV	489147	489580	0	434	5	2	3	3	2	5	3	3	4	3	2	2	4	5	6	2	4	3	1	2	2	6	2	2	1	5	5	6	6	5	1	6	7	8	9	10
5F-238	chrV	503069	503910	0	842	76	111	45	65	65	56	93	75	95	61	95	98	105	122	82	104	110	77	54	71	70	109	96	77	107	138	101	101	112	81	81	84	124	82	69	109
5F-239	chrV	503957	504971	0	1015	5	9	7	4	4	3	4	4	6	6	8	6	8	10	9	6	13	15	9	11	10	12	13	15	14	23	10	18	18	15	20	8	15	12	20	12
5F-24	chrV	50549	52008	0	1460	85	93	102	54	63	56	68	80	73	64	104	105	96	90	63	70	98	56	85	113	62	61	108	48	49	74	46	41	47	47	51	52	81	56	41	76
5F-248	chrV	539760	540485	0	726	17	21	10	10	14	12	20	11	15	6	9	14	21	16	15	12	19	11	8	14	12	16	17	14	15	21	13	18	16	13	20	16	12	18	16	20
5F-255	chrV	554075	557081	0	3007	52	75	65	35	56	49	36	75	58	46	75	71	53	65	38	56	73	38	43	85	49	59	89	30	49	64	45	44	69	51	47	48	49	60	51	43
5F-256	chrV	558752	559156	0	405	10	17	23	11	9	18	17	16	9	10	14	21	22	26	19	19	23	33	33	34	34	28	33	15	44	53	37	41	50	34	44	34	32	45	50	51
5F-33	chrV	69043	69525	0	483	30	42	31	17	26	25	44	30	32	25	34	24	37	30	27	20	23	17	39	25	45	42	33	40	32	26	34	23	24	35	34	43	36	38	51	61
5F-52	chrV	118165	118567	0	403	0	0	0	0	0	0	0	0	0	0	0	0	0	0	0	0	0	0	0	0	0	0	0	0	0	0	0	0	0	0	0	0	0	0	0	0
5F-55	chrV	125090	126144	0	1055	54	95	62	53	38	56	62	76	63	74	95	90	80	81	64	74	80	51	89	94	74	104	119	84	76	102	76	38	66	61	71	78	83	106	82	116
5F-62	chrV	137039	138523	0	1485	112	158	121	73	99	71	129	105	101	101	144	114	137	167	107	141	144	66	128	201	126	99	174	85	115	128	105	90	91	108	80	90	121	129	98	117
5F-67	chrV	150264	151344	0	1081	0	0	2	0	0	0	0	0	0	0	1	0	0	0	0	0	0	0	0	1	0	0	0	0	0	0	0	0	0	0	0	0	0	0	1	0
5F-68	chrV	152381	153281	0	901	49	37	39	48	27	21	32	24	28	38	48	37	76	116	84	83	65	89	106	87	117	86	111	88	68	88	64	64	78	62	84	96	93	110	109	88
5F-7	chrV	21399	25477	0	4079	286	395	293	230	247	274	290	293	272	259	322	275	400	398	374	357	340	310	267	300	232	180	240	209	389	437	376	336	394	300	220	227	224	198	219	271
5F-75	chrV	167068	167892	0	825	33	49	27	48	40	32	43	33	37	38	46	37	34	65	47	50	41	32	21	29	35	19	33	32	28	29	45	24	26	10	22	21	39	25	16	27
5F-90	chrV	187813	188100	0	288	2	3	2	3	1	2	2	8	5	1	2	6	2	3	3	5	2	1	0	0	0	2	3	1	5	3	2	2	3	0	2	1	4	2	4	2
5F-98	chrV	210478	210790	0	313	0	0	0	0	0	0	0	0	0	0	0	0	1	0	0	0	0	0	0	0	0	0	0	0	0	0	0	0	0	0	0	0	1	0	0	0
5R-11	chrV	8379	9843	0	1465	6	4	7	6	8	5	4	6	5	4	8	10	9	13	10	8	12	9	4	9	4	13	15	8	9	8	6	5	5	5	8	18	7	12	12	26
5R-111	chrV	241935	242628	0	694	0	0	0	0	0	0	0	0	0	0	0	0	0	0	0	0	0	0	0	0	0	0	0	0	0	0	0	0	0	0	0	0	0	0	0	0
5R-115	chrV	248478	249872	0	1395	10	23	15	8	10	5	17	11	14	10	14	10	44	52	15	37	48	26	33	31	25	30	42	14	31	28	21	24	25	15	21	20	26	26	18	16
5R-12	chrV	10436	11362	0	927	9	6	7	3	5	7	6	9	6	3	10	9	7	15	10	5	8	2	12	10	8	9	13	12	20	10	10	14	5	10	7	6	2	17	17	24
5R-126	chrV	268366	269097	0	732	0	0	0	0	0	0	0	0	0	0	0	0	0	0	0	0	0	0	0	0	0	0	0	0	0	0	0	0	0	0	0	0	0	0	0	0
5R-129	chrV	273831	277897	0	4067	5	11	11	5	8	3	9	7	8	1	8	11	4	10	6	5	7	5	7	3	7	6	3	7	4	5	4	6	4	6	4	5	5	5	4	10
5R-135	chrV	284412	284905	0	494	8	13	11	6	12	10	15	11	14	29	40	29	21	15	15	15	10	8	18	15	15	38	34	39	27	23	15	23	21	17	18	23	24	41	33	34
5R-139	chrV	290927	291572	0	646	3	3	1	0	0	0	1	0	0	0	1	3	0	0	0	1	0	1	2	1	0	0	0	2	0	0	0	1	0	0	0	1	1	0	0	0
5R-142	chrV	298083	298396	0	314	0	0	0	0	0	0	0	0	0	0	0	0	1	0	0	0	0	0	0	0	0	0	0	0	0	0	0	0	0	0	0	0	0	0	0	0
5R-144	chrV	302669	303192	0	524	0	0	0	0	0	0	0	0	0	0	0	0	0	0	0	0	0	0	0	0	0	0	0	0	0	0	0	0	0	0	0	0	0	0	0	0
5R-148	chrV	313837	314177	0	341	15	12	19	16	13	10	15	9	15	16	13	7	23	22	11	9	15	11	14	19	10	19	12	14	12	22	13	9	9	13	13	3	11	10	11	10
5R-151	chrV	318864	319572	0	709	41	57	39	20	30	29	62	67	54	51	83	68	58	63	37	51	46	37	71	93	66	76	107	74	69	74	68	73	71	49	75	78	119	112	86	101
5R-165	chrV	361959	362253	0	295	18	20	16	9	12	16	13	9	12	10	20	10	8	12	12	8	8	9	11	16	10	21	17	9	12	14	9	20	20	10	8	3	16	12	16	22
5R-166	chrV	363698	364287	0	590	35	38	35	15	23	23	14	8	20	15	17	12	75	55	50	70	38	49	72	63	104	47	49	46	153	164	153	110	147	110	91	60	149	121	77	99
5R-168	chrV	366509	367113	0	605	3	5	1	3	4	3	3	4	1	5	9	4	3	6	1	5	7	2	1	8	3	3	6	7	0	5	1	1	5	2	4	7	9	6	3	4
5R-182	chrV	402206	402600	0	395	11	9	5	4	3	4	14	6	10	7	8	10	9	9	4	10	10	3	6	5	4	8	9	6	4	9	5	8	8	6	8	10	14	12	4	7
5R-192	chrV	431784	432278	0	495	9	23	16	17	16	19	26	31	25	19	30	31	19	13	15	16	15	14	26	19	31	15	31	19	23	18	12	19	23	13	23	21	23	32	22	32
5R-194	chrV	434929	435670	0	742	809	1083	799	633	664	636	779	904	715	680	973	684	859	966	620	907	887	494	901	1110	1000	864	1124	705	842	915	944	747	849	713	806	702	989	975	868	1115
5R-205	chrV	468591	468906	0	316	53	66	74	36	42	42	31	42	40	21	48	46	60	50	56	48	39	27	26	23	13	30	27	36	51	102	119	72	70	64	45	26	58	80	123	82
5R-207	chrV	474986	475322	0	337	4	9	6	4	4	2	5	4	6	8	7	4	1	2	1	0	0	3	2	2	0	0	3	3	1	2	0	0	0	1	3	1	0	2	3	0
5R-211	chrV	488067	488578	0	512	130	189	131	91	107	105	140	186	135	168	245	196	242	339	285	257	280	207	392	399	294	345	505	367	256	304	287	243	265	230	310	208	380	489	313	390
5R-216	chrV	498375	498814	0	440	21	56	42	27	30	28	33	27	24	29	30	24	58	62	49	34	62	34	37	53	50	48	51	55	53	65	55	49	49	60	63	52	48	51	47	65
5R-225	chrV	525961	526414	0	454	10	17	12	7	3	11	8	16	5	10	12	7	7	11	12	12	4	8	19	10	8	7	7	6	8	3	8	4	3	5	8	3	13	12	8	9
5R-227	chrV	527054	527345	0	292	0	0	0	0	0	0	0	0	0	0	0	0	0	0	0	0	0	0	1	0	0	1	2	0	1	2	0	0	0	0	1	2	0	1	2	0
5R-230	chrV	541963	542740	0	778	86	99	77	58	61	46	61	72	81	53	93	73	32	55	31	36	57	28	37	52	26	35	50	28	48	40	40	39	40	23	42	50	35	39	37	36
5R-232	chrV	542758	544353	0	1596	16	29	21	20	16	9	17	17	26	21	21	28	11	10	5	10	9	8	10	9	5	9	5	6	3	4	4	6	2	1	2	2	2	4	5	5
5R-239	chrV	548729	549335	0	607	1	4	2	1	3	1	4	4	3	0	1	3	2	0	2	1	2	0	0	2	0	1	3	2	3	6	2	2	4	5	3	4	1	4	2	3
5R-245	chrV	560685	560950	0	266	0	0	0	0	0	0	0	0	0	0	0	0	0	0	0	0	0	0	0	0	0	0	0	0	0	0	0	0	0	0	0	0	0	0	0	0
5R-247	chrV	565695	566430	0	736	0	0	1	0	0	1	0	1	1	0	0	0	0	0	0	0	0	0	1	0	0	0	0	0	0	0	2	0	2	1	1	1	0	0	0	1
5R-26	chrV	46402	47242	0	841	8	29	18	25	15	22	22	18	20	8	18	10	10	13	8	18	9	5	15	12	11	11	18	13	7	5	13	4	6	7	7	6	9	6	11	10
5R-36	chrV	62634	63977	0	1344	30	26	28	14	23	22	23	31	25	31	38	31	25	17	25	26	47	28	29	36	22	24	36	29	10	20	20	18	14	25	28	16	26	31	29	26
5R-40	chrV	75956	77497	0	1542	0	3	2	2	1	4	4	6	3	3	3	3	2	1	2	1	3	0	1	2	5	1	2	1	1	0	6	0	2	2	1	1	1	4	5	0
5R-48	chrV	98365	99707	0	1343	133	145	108	132	118	112	104	140	112	97	136	104	112	127	113	90	111	93	93	139	121	128	177	116	131	116	96	104	138	125	94	87	129	142	127	149
5R-72	chrV	147619	148010	0	392	12	25	15	9	20	13	16	19	8	18	17	10	10	9	14	14	14	8	12	17	12	18	30	20	8	7	17	6	15	7	12	6	15	11	8	9
5R-74	chrV	151068	151419	0	352	4	12	6	7	3	7	4	8	4	6	6	4	16	14	26	11	9	11	7	9	13	13	15	16	19	19	21	7	12	18	7	8	12	12	9	12
5R-75	chrV	151489	151894	0	406	0	0	0	0	0	0	0	0	0	0	0	0	0	0	0	0	0	0	0	0	0	0	0	0	0	0	0	0	0	0	0	0	0	0	0	0
5R-76	chrV	156054	156526	0	473	8	4	2	2	1	1	3	1	1	2	2	1	2	6	2	9	2	3	3	5	5	3	4	4	2	1	2	1	5	0	2	2	4	9	2	4
5R-81	chrV	161377	162485	0	1109	2	4	6	7	3	1	4	1	4	2	6	7	3	3	3	1	4	2	1	4	4	0	5	5	3	8	3	4	2	1	5	5	2	8	4	2
5R-90-m	chrV	175630	177624	0	1995	4	0	2	1	1	0	1	2	2	1	3	1	3	3	3	4	6	0	1	1	0	0	2	1	3	4	3	3	4	3	7	3	3	3	4	2
5R-93	chrV	186890	188144	0	1255	6	1	1	0	1	0	2	3	1	1	0	1	3	0	0	1	1	2	2	2	6	3	3	2	2	1	3	4	0	2	2	2	1	0	4	2
5R-97	chrV	202479	204665	0	2187	16	21	23	16	29	22	8	18	8	21	21	20	2	3	5	4	5	5	5	3	5	5	6	2	10	8	6	8	9	6	5	2	8	7	12	11
6F-104	chrVI	252027	252344	0	318	12	18	10	9	11	13	10	6	16	6	18	6	10	6	7	11	8	5	8	8	10	5	12	10	9	13	15	16	21	12	8	16	11	19	13	17
6F-106	chrVI	256447	256917	0	471	0	1	1	0	0	0	0	3	0	1	0	0	0	0	1	1	1	0	0	0	0	1	0	0	0	1	0	0	0	1	0	0	0	1	0	2
6F-108	chrVI	257462	258249	0	788	16	21	11	14	11	11	28	28	29	27	27	25	34	22	25	25	22	21	22	28	26	21	24	19	34	19	19	23	37	26	16	13	16	49	45	60
6F-13	chrVI	30375	31167	0	793	40	51	40	28	35	22	36	46	44	27	61	56	72	96	57	55	74	47	56	84	45	48	47	41	61	94	73	59	63	42	47	50	57	50	46	53
6F-15	chrVI	31493	32436	0	944	68	94	66	49	53	74	50	73	53	41	72	66	96	102	77	63	94	55	59	102	47	55	74	38	70	86	51	46	69	41	49	67	42	59	47	50
6F-22	chrVI	54826	55430	0	605	18	25	18	14	22	10	18	16	19	24	25	21	10	19	10	26	18	14	17	13	16	19	28	9	25	21	20	23	23	19	24	19	27	19	26	14
6F-28	chrVI	72665	73031	0	367	0	1	0	2	0	0	0	0	0	0	0	1	1	1	1	0	1	0	2	0	1	1	1	0	1	1	0	1	0	1	1	0	1	0	1	0
6F-34	chrVI	78684	79339	0	656	0	0	0	0	0	0	0	0	0	0	0	2	0	0	0	0	0	0	0	0	1	0	1	0	0	1	0	1	0	0	0	0	0	0	0	0
6F-39	chrVI	97969	98637	0	669	17	15	11	7	5	8	5	7	9	9	6	5	17	18	13	13	11	14	11	8	18	6	11	9	25	20	29	24	31	27	21	14	25	16	27	19
6F-46	chrVI	104089	104541	0	453	40	44	40	26	18	32	31	36	28	26	41	34	36	76	48	37	42	33	34	50	36	50	59	48	48	65	42	51	79	81	68	74	67	71	55	63
6F-52	chrVI	111498	112317	0	820	2	3	6	4	5	6	10	6	7	3	6	4	12	17	14	12	12	10	13	41	16	25	21	22	18	29	11	21	22	14	23	22	34	27	19	21
6F-62	chrVI	134881	135417	0	537	80	94	61	52	59	63	77	65	73	38	57	45	109	135	89	105	117	61	80	113	60	80	109	71	103	137	79	82	124	94	93	70	95	90	83	99
6F-83	chrVI	193522	193875	0	354	84	117	102	93	91	112	85	100	106	100	114	107	70	102	74	84	75	65	71	90	76	81	104	74	84	102	69	76	94	88	88	81	88	100	67	75
6F-87	chrVI	205913	207012	0	1100	68	84	62	67	53	48	68	74	47	69	110	73	118	121	96	123	141	113	113	157	110	113	145	96	120	192	162	125	171	150	123	154	124	109	122	110
6F-9	chrVI	19834	20110	0	277	1	5	2	3	2	0	1	1	2	1	3	2	2	4	1	5	3	0	2	6	2	3	6	2	6	7	3	6	2	2	5	2	1	9	4	7
6R-1	chrVI	856	1195	0	340	28	43	35	50	39	37	35	63	54	41	53	48	24	17	16	29	32	21	21	30	15	30	17	28	17	27	22	41	31	20	37	31	22	22	35	17
6R-108	chrVI	241545	241891	0	347	17	19	25	9	15	5	15	12	7	7	23	15	12	15	9	9	6	5	18	9	8	12	18	9	7	7	9	6	5	7	3	7	8	12	7	6
6R-114	chrVI	259436	259766	0	331	1	4	1	2	3	3	2	0	1	0	1	3	5	8	0	4	1	3	0	3	0	1	0	1	3	0	3	2	1	1	3	3	0	1	2	2
6R-115	chrVI	262280	263715	0	1436	5	14	10	6	8	11	6	10	7	4	14	8	5	4	5	7	2	1	7	1	2	3	8	3	6	5	4	6	3	5	2	3	3	7	5	9
6R-13	chrVI	23555	25508	0	1954	182	245	160	90	107	50	135	144	133	154	201	138	137	146	76	94	137	66	91	119	74	77	86	67	113	115	113	86	84	73	84	66	75	64	66	72
6R-17	chrVI	26056	27917	0	1862	376	446	326	195	245	162	336	346	354	322	363	350	415	475	315	356	375	238	384	460	377	347	482	287	744	919	804	639	795	630	625	652	754	698	543	794
6R-28	chrVI	76509	77851	0	1343	4	2	3	2	1	3	1	1	0	2	2	3	2	2	1	5	4	4	3	3	7	2	4	3	3	1	5	2	1	2	1	4	7	5	11	6
6R-35	chrVI	95282	95738	0	457	85	104	86	70	88	60	80	70	84	72	118	97	148	173	109	159	162	151	93	119	79	77	144	98	175	223	127	161	189	164	145	142	134	114	131	154
6R-39	chrVI	96824	98063	0	1240	11	22	19	6	13	8	15	10	11	10	13	15	16	10	15	15	14	10	9	12	17	13	23	12	11	23	18	9	15	23	17	15	22	10	17	30
6R-50	chrVI	111127	111782	0	656	1	4	0	3	1	0	1	1	0	1	1	1	1	2	1	2	0	2	1	2	2	2	0	1	2	0	2	3	2	3	1	0	2	4	1	0
6R-53	chrVI	128311	130020	0	1710	21	43	29	13	29	18	20	31	21	23	23	25	17	21	22	23	30	17	20	25	17	26	35	20	27	37	17	29	27	24	17	30	36	30	22	33
6R-65	chrVI	158101	159136	0	1036	3	0	0	1	1	0	1	1	2	2	1	1	1	0	4	0	3	1	1	1	3	3	2	1	2	0	2	1	1	1	3	2	3	2	0	0
6R-66	chrVI	159159	160101	0	943	60	63	49	35	44	34	57	54	65	70	76	53	45	48	25	48	48	29	53	66	54	53	67	39	60	93	60	45	83	61	65	77	60	79	60	57
6R-7	chrVI	8805	9258	0	454	1	8	3	8	2	0	4	4	7	6	7	10	7	6	5	6	6	2	5	7	2	3	4	3	5	4	3	10	3	6	5	6	3	4	3	6
6R-81	chrVI	194075	194337	0	263	11	9	11	9	13	12	4	12	6	6	5	13	13	13	11	14	15	16	13	16	13	13	21	20	24	20	12	22	14	12	21	13	15	26	30	30
6R-82	chrVI	194617	195002	0	386	0	0	0	0	0	0	0	0	0	0	0	0	0	0	0	0	0	0	0	0	0	0	0	0	0	0	0	0	0	0	0	0	0	0	0	0
6R-86	chrVI	196907	197324	0	418	0	0	0	0	0	0	0	0	0	0	0	0	0	0	0	0	0	0	0	0	0	0	0	0	0	0	0	0	0	0	0	0	0	0	0	0
6R-94	chrVI	213033	213462	0	430	0	0	0	0	2	0	0	0	0	0	0	0	0	1	0	1	0	1	0	0	0	0	0	0	0	0	1	0	0	0	0	0	0	0	1	0
7F-110	chrVII	235773	236158	0	386	0	0	0	0	0	1	0	0	0	1	3	0	0	0	0	1	2	1	2	0	0	3	1	1	2	3	0	1	1	1	0	1	2	1	1	2
7F-114	chrVII	253479	254037	0	559	7	8	7	6	2	3	4	2	6	6	8	2	9	2	5	10	6	9	6	1	7	15	5	7	5	2	5	8	13	5	4	7	3	8	13	11
7F-126	chrVII	270357	270780	0	424	4	2	6	3	1	2	2	5	4	1	5	0	5	6	5	3	6	1	4	0	2	2	4	4	2	2	4	3	3	0	2	8	2	3	5	7
7F-130	chrVII	276423	277346	0	924	17	28	20	18	11	12	15	22	15	18	20	14	14	17	23	19	19	14	20	29	28	30	32	25	11	8	12	12	13	18	17	30	25	28	30	31
7F-133	chrVII	280764	281282	0	519	0	0	0	0	0	0	0	0	0	0	0	0	0	0	0	0	0	0	0	0	0	0	0	0	0	0	0	0	0	0	0	0	0	0	2	0
7F-144	chrVII	309003	310187	0	1185	1	4	4	3	0	4	1	2	0	0	2	4	0	0	3	0	1	2	2	1	0	1	1	0	3	2	1	1	1	1	1	1	1	1	0	3
7F-158	chrVII	324122	325135	0	1014	0	0	1	0	0	1	1	0	2	1	0	1	1	3	1	1	1	0	3	1	4	1	0	0	0	1	1	0	1	1	1	0	1	3	0	6
7F-16	chrVII	27764	29770	0	2007	10	17	16	12	6	13	8	19	18	10	18	16	12	7	10	8	15	5	14	11	6	13	13	10	8	12	4	14	12	8	10	5	6	7	10	6
7F-163	chrVII	342582	342985	0	404	2	3	1	8	2	2	2	4	6	2	7	7	2	3	2	2	2	2	3	3	2	2	2	0	2	1	0	5	4	1	4	2	3	4	1	10
7F-17	chrVII	29964	30282	0	319	92	97	108	55	60	66	70	76	67	72	78	84	88	102	76	59	95	51	71	74	40	60	85	37	61	74	36	34	57	36	63	51	51	51	48	52
7F-175	chrVII	360908	361254	0	347	0	0	0	0	0	0	0	0	0	0	0	0	0	0	0	0	0	0	0	0	0	0	0	0	0	0	0	0	0	0	0	0	0	0	0	0
7F-177	chrVII	363282	363885	0	604	0	0	0	0	0	0	0	0	0	0	0	0	0	0	0	0	0	0	0	0	0	0	0	0	0	0	0	0	0	0	0	0	0	0	0	0
7F-185	chrVII	381797	382479	0	683	5	7	2	3	1	3	4	4	4	4	2	3	1	8	0	2	1	1	2	3	5	3	4	6	0	2	0	3	2	1	2	1	8	4	0	2
7F-206	chrVII	422144	422852	0	709	0	0	0	0	0	0	0	0	0	0	0	0	0	0	0	0	0	0	0	0	0	0	0	0	0	0	0	0	0	0	0	0	0	0	0	0
7F-209	chrVII	423427	423686	0	260	50	44	36	38	33	35	41	43	33	28	65	61	32	39	40	47	40	30	36	41	31	25	46	37	46	43	47	38	42	23	42	33	41	46	51	51
7F-211	chrVII	427253	427658	0	406	1	2	3	0	2	0	0	2	0	1	3	1	1	0	1	0	0	0	0	0	0	0	0	1	0	0	0	1	0	0	2	1	0	2	1	0
7F-213	chrVII	433878	435087	0	1210	0	0	1	0	0	1	0	1	0	0	0	0	0	0	0	0	0	0	0	0	0	0	0	0	0	0	0	0	0	0	0	0	0	0	0	0
7F-236	chrVII	497629	498112	0	484	10	15	5	14	12	10	8	12	11	11	14	13	1	6	6	7	9	16	8	10	10	3	6	9	7	7	7	4	8	13	13	13	8	15	7	12
7F-261	chrVII	559184	559543	0	360	1	5	3	6	4	3	7	5	3	3	3	1	5	3	0	4	3	2	3	3	5	2	6	6	10	13	2	6	2	3	3	6	3	2	6	5
7F-267	chrVII	582236	582507	0	272	7	6	5	2	1	2	2	4	5	1	6	7	13	10	7	12	11	13	22	28	11	20	28	15	8	14	3	15	11	15	10	17	13	12	13	14
7F-271	chrVII	592738	593362	0	625	192	228	206	146	165	155	139	145	137	153	181	166	174	160	153	153	153	111	147	193	173	181	227	147	159	155	136	139	173	103	152	160	193	210	169	268
7F-276	chrVII	605668	605977	0	310	9	10	10	10	4	6	11	7	14	10	9	7	30	32	34	30	46	26	35	44	27	7	15	9	11	27	14	10	8	9	14	9	16	15	11	12
7F-281	chrVII	616266	617392	0	1127	0	1	2	0	1	1	0	1	0	1	1	0	0	1	0	0	1	1	0	0	0	1	0	1	3	0	0	0	0	0	0	0	0	1	0	1
7F-283	chrVII	620206	622300	0	2095	21	28	26	16	28	25	13	29	16	26	22	24	34	38	43	33	35	19	41	28	43	54	51	43	26	34	28	24	24	25	15	25	29	62	53	64
7F-291	chrVII	637706	638192	0	487	11	25	12	14	16	5	13	13	13	11	16	10	24	25	32	18	21	17	26	24	19	13	29	27	22	36	18	13	18	18	14	16	20	46	25	45
7F-296	chrVII	660013	661542	0	1530	6	8	2	6	3	1	5	6	6	2	8	7	6	6	1	4	11	2	3	8	4	5	9	3	2	3	2	3	2	2	1	1	5	2	1	5
7F-31	chrVII	63744	64355	0	612	1	0	1	0	1	0	1	0	0	0	0	0	0	0	0	1	1	0	0	0	1	0	1	2	0	3	0	0	0	0	0	0	1	0	0	1
7F-311	chrVII	701676	702556	0	881	157	164	139	90	108	76	97	114	110	58	98	89	201	285	181	176	237	106	211	243	171	96	150	100	165	181	137	104	128	118	134	134	96	92	95	106
7F-323	chrVII	729947	730853	0	907	3	5	8	4	4	3	5	3	0	2	4	0	4	2	5	2	3	4	5	3	3	1	5	8	1	0	6	4	2	4	4	2	3	14	3	6
7F-324	chrVII	731267	733118	0	1852	5	12	11	13	12	9	14	14	13	12	11	9	9	16	9	7	14	14	12	12	9	3	18	6	11	23	8	10	11	14	8	13	21	12	14	15
7F-333	chrVII	752977	754407	0	1431	62	51	44	36	35	23	38	40	39	42	43	31	34	44	31	43	44	23	56	65	57	42	63	61	58	57	42	78	81	61	81	72	75	79	77	59
7F-339	chrVII	764929	765605	0	677	5	7	7	8	5	3	3	4	4	12	21	18	8	9	3	7	6	9	6	8	10	21	19	12	26	26	14	32	20	16	24	32	21	30	26	19
7F-347	chrVII	778139	778959	0	821	238	279	173	151	123	119	173	200	163	172	244	141	223	229	145	239	211	128	277	252	276	199	287	177	310	242	296	267	291	268	225	153	241	267	187	229
7F-353	chrVII	784205	785898	0	1694	0	0	0	0	0	0	0	0	0	0	0	0	0	0	0	0	0	0	0	0	0	0	0	0	0	0	0	0	0	0	0	0	0	0	0	0
7F-358	chrVII	793222	794132	0	911	27	43	22	31	23	29	37	28	22	41	42	35	58	39	46	74	44	57	59	55	62	62	81	78	69	79	84	64	69	52	64	56	79	82	60	82
7F-36	chrVII	78244	79825	0	1582	11	14	19	12	9	11	17	15	8	8	23	8	10	14	6	14	7	7	6	12	8	6	10	7	11	6	6	8	5	4	7	9	6	8	13	13
7F-362	chrVII	797384	797829	0	446	14	8	5	4	2	7	6	10	8	8	19	9	10	11	5	8	15	11	7	10	9	12	11	5	8	9	6	7	4	9	9	4	7	20	14	8
7F-368	chrVII	811148	811422	0	275	13	19	22	8	7	16	15	17	9	9	13	23	21	31	22	12	21	10	11	15	9	17	17	20	45	34	41	36	51	30	23	28	17	36	27	40
7F-375	chrVII	834078	834614	0	537	3	0	3	3	0	2	0	2	1	1	3	0	0	2	1	0	3	2	0	1	1	1	1	1	2	2	1	1	1	1	2	1	2	2	2	2
7F-380	chrVII	845823	846346	0	524	42	41	40	34	31	22	26	30	19	22	32	24	36	31	22	19	30	14	24	34	21	26	30	28	34	25	25	15	22	23	15	20	30	41	36	33
7F-384	chrVII	849897	851136	0	1240	22	27	31	25	29	23	16	18	22	21	36	37	24	32	33	37	40	22	29	44	39	36	39	26	36	42	37	28	43	21	30	28	36	32	30	32
7F-391	chrVII	858990	859707	0	718	11	11	6	4	9	5	9	3	3	6	5	7	6	6	5	8	10	5	3	8	8	11	7	9	11	11	7	11	9	8	11	11	11	10	14	16
7F-393	chrVII	865905	866222	0	318	0	0	0	0	0	0	0	0	0	0	0	0	0	0	0	0	0	0	0	0	0	0	0	0	0	0	0	0	0	0	0	0	0	0	0	0
7F-400	chrVII	883918	884479	0	562	4	7	6	0	4	2	2	3	2	9	2	5	4	9	2	3	6	3	2	3	4	5	9	7	5	3	3	2	3	6	6	1	3	7	4	4
7F-402	chrVII	886192	887065	0	874	30	62	34	31	22	45	26	35	33	24	34	34	23	27	23	24	27	19	37	26	22	36	44	19	19	18	21	18	20	20	19	14	22	30	37	29
7F-406	chrVII	890103	890842	0	740	21	19	18	12	25	15	19	9	15	11	17	17	15	19	22	14	22	14	14	13	13	16	15	14	15	30	17	17	15	13	21	10	18	19	27	18
7F-409	chrVII	893780	894235	0	456	11	6	12	10	10	10	12	16	9	11	12	14	5	6	7	7	14	6	10	5	11	5	5	7	11	12	11	9	8	8	7	9	6	7	8	3
7F-413	chrVII	899836	900112	0	277	41	83	51	43	46	35	50	57	46	39	59	62	45	64	45	37	62	22	54	58	42	28	50	14	37	36	36	28	27	21	34	32	21	28	32	30
7F-414	chrVII	902191	903513	0	1323	18	20	15	11	14	22	11	19	9	7	17	10	12	13	14	9	10	7	6	5	11	9	14	6	10	10	12	12	9	7	5	2	4	9	2	10
7F-426	chrVII	937066	938263	0	1198	0	2	1	1	2	0	0	0	1	0	0	1	9	0	1	2	2	3	0	2	3	2	2	2	2	2	2	1	1	1	2	1	2	3	0	0
7F-437	chrVII	968805	970541	0	1737	2	6	6	1	2	2	2	3	4	2	2	1	3	0	0	3	3	0	4	0	0	1	1	0	1	2	3	2	1	1	1	1	1	2	4	1
7F-439	chrVII	974182	975064	0	883	1	4	2	3	2	2	6	3	7	1	1	1	7	4	5	4	3	3	2	5	5	4	2	6	4	2	1	3	3	3	4	2	4	2	7	6
7F-44	chrVII	89435	89898	0	464	116	123	138	81	64	104	117	16	118	73	81	44	112	68	100	160	106	140	55	120	38	78	128	29	95	62	144	83	68	86	62	42	57	145	42	108
7F-447	chrVII	994249	994966	0	718	2	1	3	1	4	0	4	2	1	0	3	5	1	0	0	4	1	0	1	4	0	0	3	0	2	4	4	3	6	6	6	4	7	3	2	3
7F-455	chrVII	1017997	1019203	0	1207	0	0	0	0	0	0	0	0	0	0	0	0	0	0	0	0	0	0	0	0	0	0	0	0	0	0	0	0	0	0	0	0	0	0	0	0
7F-460	chrVII	1026102	1026552	0	451	7	13	9	11	7	4	5	10	5	6	8	4	3	3	7	2	2	4	3	2	2	6	2	4	10	11	12	1	6	3	7	9	10	8	6	11
7F-466	chrVII	1051978	1052247	0	270	14	17	7	15	9	7	23	23	23	31	49	37	11	3	4	29	34	26	40	37	48	56	45	47	25	19	23	39	57	29	43	41	39	51	59	57
7F-469	chrVII	1059024	1059725	0	702	1	5	2	0	1	0	1	1	2	1	1	2	0	3	0	1	4	0	1	3	2	1	4	1	0	1	0	1	1	0	4	0	4	1	1	4
7F-470	chrVII	1060280	1060710	0	431	0	0	0	0	0	0	0	0	0	0	0	0	0	0	0	0	0	0	0	0	0	0	0	0	0	0	0	0	0	0	1	0	0	0	0	0
7F-471	chrVII	1060890	1061175	0	286	1	2	1	2	2	1	1	2	0	0	1	2	1	0	2	2	1	1	3	0	1	0	0	1	0	0	3	1	1	3	1	0	3	2	1	5
7F-475	chrVII	1078568	1079869	0	1302	18	10	14	15	13	11	8	3	15	15	10	12	14	16	11	10	14	18	11	5	9	9	12	10	18	18	11	9	8	12	14	14	15	11	15	16
7F-478	chrVII	1081177	1081492	0	316	1	3	2	2	5	3	4	6	2	3	1	3	0	3	4	4	1	2	3	3	2	2	2	5	1	6	2	1	4	1	3	2	7	5	3	9
7F-479	chrVII	1081795	1082058	0	264	0	0	0	0	0	0	0	0	0	0	0	0	0	0	0	0	0	0	0	0	0	0	0	0	0	0	0	0	0	0	0	0	0	0	0	0
7F-48	chrVII	95073	95430	0	358	3	5	5	4	3	2	4	6	5	6	2	2	3	3	3	3	2	1	1	5	2	1	5	3	1	0	1	2	3	1	0	2	0	3	5	5
7F-480	chrVII	1082815	1083576	0	762	11	16	15	16	8	11	20	18	21	9	20	21	13	11	11	8	8	10	38	48	51	64	122	67	14	19	8	6	10	4	24	54	40	148	157	203
7F-59	chrVII	121119	122106	0	988	87	125	106	78	84	72	91	85	78	75	112	89	84	71	86	66	66	43	74	95	96	89	85	78	98	90	90	51	93	81	41	60	71	76	63	61
7F-64	chrVII	149683	150370	0	688	7	15	6	8	13	11	4	9	8	4	9	4	4	9	7	4	2	8	3	8	7	19	17	13	9	12	13	5	9	13	1	3	15	20	13	26
7F-65	chrVII	150422	150834	0	413	1	0	1	1	1	1	0	2	0	2	0	0	0	2	2	1	2	1	3	0	1	3	2	5	3	0	1	1	2	1	0	0	4	3	2	3
7F-7	chrVII	10396	10713	0	318	89	149	91	88	105	129	132	135	147	67	99	93	104	128	120	105	130	99	72	100	94	87	122	83	237	185	141	145	206	189	112	97	120	211	172	232
7F-71	chrVII	154872	155964	0	1093	8	6	7	13	8	4	10	3	6	3	9	6	6	9	7	7	8	4	4	3	6	6	3	4	15	7	11	7	12	9	12	15	11	13	8	13
7F-76	chrVII	166332	166659	0	328	1	2	0	0	0	0	2	2	4	0	0	1	3	0	1	1	0	0	1	0	0	0	3	2	2	1	0	0	1	1	1	0	1	2	1	0
7F-91	chrVII	204005	205225	0	1221	9	16	11	7	9	6	9	10	6	15	12	12	9	8	7	9	10	8	11	10	13	5	10	4	5	6	6	0	5	3	5	5	12	11	0	5
7F-95	chrVII	205751	206174	0	424	4	16	11	8	4	6	6	6	8	5	4	10	7	12	16	11	10	12	5	11	8	8	7	5	13	16	14	15	12	8	7	11	17	10	12	18
7R-104	chrVII	255408	255797	0	390	4	5	2	1	2	4	2	3	1	1	2	5	1	3	2	2	2	1	1	2	2	2	1	3	1	3	3	2	3	7	3	3	3	4	6	4
7R-105	chrVII	255867	257281	0	1415	6	11	4	5	3	5	4	9	4	6	6	7	8	5	3	5	4	4	6	6	3	7	5	6	6	3	6	6	12	7	1	4	10	13	11	8
7R-114	chrVII	270968	271458	0	491	11	10	15	10	9	10	12	18	16	12	18	13	17	14	11	16	17	15	18	20	16	25	32	22	16	28	9	13	21	18	30	30	27	16	31	26
7R-116	chrVII	272364	273139	0	776	15	13	24	20	9	9	25	27	14	17	25	23	23	20	16	21	32	16	23	10	17	50	15	29	56	48	23	51	57	33	56	34	65	63	70	52
7R-12	chrVII	21510	22088	0	579	13	25	14	8	11	8	13	17	7	8	12	16	8	12	7	6	8	4	6	9	4	4	7	6	13	8	9	9	12	6	7	1	13	11	7	8
7R-123	chrVII	288825	289402	0	578	31	34	27	18	20	14	21	36	25	23	40	49	19	27	20	20	19	19	28	22	22	24	23	15	23	26	29	9	17	20	25	14	31	50	45	44
7R-124	chrVII	292825	293301	0	477	13	31	31	24	27	30	21	23	22	16	19	32	23	35	39	41	46	21	43	39	22	36	37	34	42	56	58	33	46	29	26	28	58	38	37	34
7R-129	chrVII	311953	313065	0	1113	43	82	65	45	38	56	42	59	48	45	53	66	40	47	44	51	52	35	57	70	61	58	76	70	53	51	50	29	53	34	42	32	41	80	60	80
7R-131	chrVII	320500	320863	0	364	30	41	36	22	30	21	28	31	20	25	26	25	37	32	22	36	36	15	26	31	27	25	25	15	26	20	21	13	13	6	11	14	25	9	6	13
7R-133	chrVII	323390	324380	0	991	65	67	59	37	55	36	49	43	38	43	70	49	65	73	44	80	79	33	50	50	43	46	54	39	47	70	54	55	72	52	42	34	41	43	44	43
7R-135	chrVII	325476	325812	0	337	41	61	36	36	44	34	31	40	39	33	49	55	79	66	92	72	61	80	52	62	53	40	57	65	113	98	88	60	92	104	73	68	73	89	74	89
7R-144	chrVII	354397	355584	0	1188	1	0	2	1	0	1	0	0	0	1	1	0	0	2	0	3	1	0	0	1	1	0	0	0	0	1	0	0	0	0	0	0	0	3	0	0
7R-159	chrVII	383566	384472	0	907	123	115	106	108	110	80	111	94	99	99	135	106	71	62	80	90	86	88	52	81	65	62	51	60	86	86	75	74	88	65	66	77	97	73	79	82
7R-165	chrVII	393152	393679	0	528	23	27	25	12	15	15	24	23	22	18	17	21	36	47	44	44	33	19	29	48	31	21	38	29	35	46	36	34	51	32	43	42	72	40	52	47
7R-168	chrVII	397900	398644	0	745	40	55	41	29	16	23	22	28	32	24	26	25	35	21	24	38	35	23	37	22	40	22	40	33	66	66	68	56	85	67	35	22	48	108	139	66
7R-172	chrVII	402590	403063	0	474	30	36	32	17	19	20	28	18	18	23	30	17	19	29	32	33	37	18	27	32	27	40	71	35	25	27	27	18	32	18	23	26	42	46	31	49
7R-173	chrVII	403288	403773	0	486	22	28	27	15	19	17	20	23	20	22	26	28	30	25	25	18	29	20	18	34	18	14	40	20	19	34	20	22	21	20	27	33	22	31	18	14
7R-174	chrVII	403875	404447	0	573	88	101	67	65	67	62	88	78	78	76	100	101	106	111	82	107	112	85	127	133	115	109	122	112	88	109	73	115	98	99	109	133	125	133	115	108
7R-181	chrVII	412744	413060	0	317	0	0	0	0	0	0	0	0	0	0	0	0	0	0	0	0	0	0	0	0	0	0	0	0	0	0	0	0	0	0	0	0	0	0	0	0
7R-184	chrVII	421494	422116	0	623	0	0	0	0	0	0	0	0	0	0	0	0	0	0	0	0	0	0	0	0	0	0	0	0	0	0	0	0	0	0	0	0	0	0	0	0
7R-187	chrVII	423279	424399	0	1121	81	96	65	39	56	47	78	86	64	56	77	66	77	97	82	80	52	47	90	76	89	76	102	66	177	148	117	93	127	113	99	91	128	156	124	172
7R-19	chrVII	31840	33938	0	2099	37	46	32	14	33	34	29	26	38	31	42	36	45	64	35	45	62	30	77	93	55	59	83	39	50	39	32	56	38	28	52	49	45	54	29	48
7R-2	chrVII	11183	11506	0	324	3	6	3	1	1	1	1	2	0	1	2	0	4	2	3	0	4	0	1	1	0	1	1	1	0	0	0	2	1	3	1	0	1	0	0	1
7R-20	chrVII	33948	35090	0	1143	20	15	20	12	18	8	15	15	24	6	18	21	54	34	23	36	39	18	47	65	50	46	48	32	35	20	25	34	32	26	43	26	41	44	29	29
7R-21	chrVII	36280	36571	0	292	12	7	12	10	3	6	4	6	3	2	5	6	4	4	0	3	0	0	3	1	3	3	1	3	3	3	5	0	5	1	3	1	1	5	6	4
7R-213	chrVII	483159	484431	0	1273	76	93	72	65	46	46	66	73	74	56	59	47	87	113	95	68	75	70	98	126	100	59	73	49	79	73	73	65	68	58	63	70	76	63	42	50
7R-228	chrVII	511601	512909	0	1309	72	77	73	69	49	41	47	56	48	57	80	60	89	90	61	49	90	61	67	102	71	86	92	77	88	70	66	68	74	81	79	65	78	98	62	113
7R-231	chrVII	512966	513510	0	545	5	8	8	10	9	11	6	11	8	12	12	13	10	5	12	18	8	4	7	11	12	15	20	14	4	9	9	6	5	7	7	11	6	12	12	17
7R-238	chrVII	522864	523440	0	577	0	0	0	0	0	0	0	1	0	1	0	1	0	1	0	0	0	0	0	0	1	0	0	0	0	0	0	1	1	0	0	1	0	1	0	0
7R-243	chrVII	534982	535805	0	824	70	88	68	69	54	50	59	54	38	46	50	48	54	76	66	42	66	49	52	81	51	53	73	58	50	53	69	50	55	35	45	63	50	96	60	75
7R-245	chrVII	543318	544561	0	1244	9	13	9	10	7	7	8	4	11	4	6	5	4	8	10	6	8	5	14	7	11	7	7	6	8	15	10	11	10	10	16	9	10	9	11	14
7R-25	chrVII	48649	49243	0	595	12	18	30	17	21	17	12	13	17	21	26	21	11	17	9	12	3	8	5	13	5	12	10	10	1	6	8	5	4	3	4	2	7	6	7	9
7R-255	chrVII	560304	561385	0	1082	49	70	51	70	57	76	95	131	92	117	169	120	64	77	92	69	98	99	104	139	94	123	137	150	85	93	141	102	83	64	130	115	181	190	152	181
7R-261	chrVII	574868	575152	0	285	5	11	5	11	6	15	16	15	11	15	16	14	8	13	9	14	15	12	17	29	23	18	33	20	15	16	16	13	13	14	16	21	34	34	36	38
7R-262	chrVII	575683	576580	0	898	23	27	19	18	14	14	18	25	7	5	12	9	13	14	13	14	8	10	18	13	8	13	15	8	20	22	10	9	11	14	17	16	14	11	16	14
7R-264	chrVII	576760	579388	0	2629	29	34	23	23	24	11	31	38	31	32	36	25	29	25	17	19	35	16	38	45	38	21	39	23	22	28	25	21	24	16	32	22	28	36	20	23
7R-269	chrVII	590980	591826	0	847	48	49	37	77	61	37	52	77	57	37	48	33	137	104	73	164	84	87	112	125	139	115	132	148	83	82	70	79	69	67	94	95	122	82	82	84
7R-275	chrVII	609180	609649	0	470	58	54	42	37	41	39	47	58	41	35	47	31	63	71	62	56	79	58	56	75	81	60	87	46	113	112	108	81	108	82	73	81	128	67	93	80
7R-276	chrVII	610902	611171	0	270	35	31	23	19	17	32	23	26	22	17	28	22	17	15	25	22	22	10	11	13	9	18	15	24	14	18	18	24	16	15	14	11	18	32	24	28
7R-295	chrVII	653513	654530	0	1018	13	28	14	16	14	15	7	14	18	17	22	8	30	28	19	26	20	15	25	41	27	25	36	17	21	29	30	25	26	20	31	25	23	24	22	21
7R-298	chrVII	660263	661209	0	947	0	0	0	0	0	0	0	0	0	0	0	0	0	0	0	0	0	0	0	0	0	0	0	0	0	0	0	0	0	0	0	0	0	0	0	0
7R-303	chrVII	672081	672404	0	324	9	7	6	8	10	6	9	9	6	11	12	10	13	15	13	6	5	9	18	10	15	20	14	9	15	15	17	13	13	19	10	17	14	21	20	20
7R-305	chrVII	677586	678483	0	898	3	3	4	2	1	2	2	6	2	1	1	0	1	3	4	2	2	4	1	4	1	2	3	2	2	5	8	2	5	2	2	1	3	11	8	6
7R-308	chrVII	689271	689879	0	609	14	14	15	11	10	4	8	9	7	12	11	9	8	12	2	10	4	8	13	7	7	3	10	7	8	16	4	8	7	14	6	7	8	10	9	10
7R-315	chrVII	701091	702628	0	1538	35	45	22	22	22	21	18	29	25	24	25	31	32	30	36	25	35	22	31	34	26	27	27	16	20	20	23	21	19	16	18	11	27	25	22	20
7R-319	chrVII	707707	708556	0	850	0	0	0	0	0	0	0	0	0	0	0	0	0	0	0	0	0	0	0	0	0	0	0	0	0	0	0	0	0	0	0	0	0	0	0	0
7R-322	chrVII	713083	715355	0	2273	104	176	141	79	109	75	97	74	80	104	119	99	235	349	189	248	222	145	203	306	258	199	293	172	301	316	309	177	327	287	219	149	362	247	241	353
7R-326	chrVII	715403	715673	0	271	0	1	0	0	0	1	1	0	0	0	1	0	1	0	1	1	1	0	1	0	1	2	0	0	0	3	3	1	2	0	1	1	4	2	0	1
7R-328	chrVII	718534	719260	0	727	13	23	16	17	16	19	13	15	10	12	23	12	9	12	13	12	6	12	14	15	19	14	9	19	13	13	10	10	12	6	8	6	11	20	18	17
7R-336	chrVII	733241	733534	0	294	9	14	12	10	11	11	8	9	13	6	11	10	11	10	7	10	3	5	13	7	8	3	7	4	6	8	3	8	3	4	6	9	12	5	6	1
7R-340	chrVII	741716	742087	0	372	0	0	0	0	0	0	0	0	0	0	0	0	0	0	0	0	0	0	0	0	0	0	0	0	0	0	0	0	0	0	0	0	0	0	0	0
7R-348	chrVII	766068	766800	0	733	6	9	12	7	9	4	11	15	11	6	12	7	20	10	11	13	22	15	12	22	23	23	40	23	14	18	7	8	19	8	16	21	33	54	29	32
7R-35	chrVII	74830	75661	0	832	15	23	21	14	24	6	34	28	21	7	37	28	28	41	15	31	25	17	31	41	30	36	30	26	29	25	23	14	27	12	21	26	31	14	30	22
7R-360	chrVII	795718	796397	0	680	0	0	0	0	0	0	0	0	0	0	0	0	0	0	0	0	0	0	0	0	0	0	0	0	0	0	0	0	0	0	0	0	0	0	0	0
7R-365	chrVII	800365	801796	0	1432	5	5	9	7	4	5	6	4	2	5	3	9	6	3	5	1	4	6	10	3	2	5	9	9	7	9	7	10	7	4	6	6	9	9	11	7
7R-374	chrVII	810551	811479	0	929	15	19	14	12	5	9	11	19	4	8	13	11	9	15	13	13	14	7	16	13	9	9	22	10	16	17	17	7	13	12	22	12	15	18	16	23
7R-383	chrVII	839391	839733	0	343	23	34	20	22	24	12	18	26	19	11	24	14	26	27	33	23	29	25	21	32	20	38	35	44	32	37	28	26	18	26	24	24	26	35	39	35
7R-384	chrVII	839804	840374	0	571	43	54	33	32	25	42	40	48	31	35	55	38	49	62	65	42	70	59	53	56	47	44	56	63	57	72	56	58	47	58	41	48	65	74	66	80
7R-404	chrVII	879318	879938	0	621	8	3	3	1	2	3	4	3	3	6	2	0	2	5	1	2	2	2	2	2	1	2	4	4	4	6	1	3	2	2	3	2	1	4	1	3
7R-411	chrVII	897731	899778	0	2048	21	19	23	18	13	8	15	20	11	15	20	20	26	31	23	31	19	26	18	19	16	33	29	29	27	26	19	22	37	31	17	13	23	37	25	34
7R-418	chrVII	904901	905456	0	556	14	13	14	17	10	7	15	16	12	9	11	14	10	10	8	17	7	11	4	8	10	12	5	13	10	8	5	10	11	6	10	9	4	6	14	10
7R-42	chrVII	94751	95059	0	309	10	11	2	2	2	1	3	9	6	3	4	8	4	2	6	4	5	2	9	7	5	3	7	4	7	6	4	6	4	3	3	3	8	2	3	5
7R-424	chrVII	920188	920503	0	316	1	2	0	1	4	3	1	1	2	1	2	2	2	2	3	4	3	1	2	4	3	0	3	5	1	4	2	1	3	4	2	8	1	3	6	4
7R-426	chrVII	931336	932053	0	718	13	20	15	6	10	9	18	15	11	15	23	20	21	15	17	13	20	6	18	13	27	20	24	14	13	14	18	17	9	23	14	12	20	25	16	18
7R-43	chrVII	95651	96821	0	1171	0	0	0	0	0	0	0	0	0	0	0	0	0	0	0	0	0	0	0	0	0	0	0	0	0	0	0	0	0	0	0	0	0	0	0	0
7R-433	chrVII	942614	944898	0	2285	6	6	1	3	3	2	0	2	2	3	2	1	3	2	3	4	3	2	3	3	0	0	4	1	5	2	2	1	3	1	2	1	3	4	4	1
7R-435	chrVII	951485	951811	0	327	9	3	4	5	4	2	2	2	2	6	11	4	6	11	3	3	7	6	2	3	1	3	7	6	7	6	8	9	9	4	1	2	8	4	7	4
7R-45	chrVII	97142	98586	0	1445	13	21	16	18	14	14	8	13	25	19	22	22	20	10	8	7	6	4	10	8	11	17	14	15	13	10	17	10	7	19	7	10	13	19	19	10
7R-459	chrVII	999617	1000392	0	776	0	2	2	1	3	0	1	0	4	2	1	2	0	0	0	1	0	0	0	2	4	3	1	0	1	0	0	1	1	0	0	0	1	3	0	1
7R-460	chrVII	1000424	1000781	0	358	12	12	6	5	8	6	1	9	12	10	13	7	14	11	7	9	4	1	5	7	7	4	14	4	2	3	4	4	2	2	3	1	1	7	8	1
7R-469	chrVII	1023670	1024747	0	1078	91	122	93	68	72	74	76	74	77	52	59	69	68	82	77	64	74	49	56	101	73	78	99	61	77	76	70	50	68	74	78	91	62	93	89	98
7R-483	chrVII	1066079	1066986	0	908	15	23	8	18	11	10	17	9	16	11	8	15	35	54	31	26	24	30	32	35	51	31	45	24	36	42	33	20	32	28	24	24	34	37	28	28
7R-5	chrVII	17304	17726	0	423	0	0	0	0	0	0	0	0	0	0	1	0	0	0	0	0	0	0	0	0	0	0	0	1	0	0	0	0	0	0	0	0	0	0	0	0
7R-51	chrVII	108576	110387	0	1812	4	0	0	0	0	0	0	2	0	0	1	2	1	0	0	0	0	1	0	0	0	0	0	1	0	0	0	0	1	1	0	0	0	0	1	0
7R-63	chrVII	130094	131312	0	1219	12	20	10	4	6	13	10	7	8	9	10	10	9	4	12	4	5	5	6	7	3	5	9	7	7	16	4	6	10	11	5	10	2	20	11	15
7R-7	chrVII	18907	19244	0	338	60	69	75	51	54	33	85	73	68	31	65	65	12	8	2	2	3	2	5	9	2	3	5	4	34	25	22	16	25	10	34	37	29	9	3	5
7R-77	chrVII	159061	159712	0	652	30	33	22	20	17	16	19	19	18	10	31	18	34	19	23	32	23	22	30	32	44	37	43	45	30	46	32	34	40	27	31	37	52	46	58	53
7R-88	chrVII	196872	197947	0	1076	0	1	0	1	3	0	0	0	0	1	0	0	1	0	0	0	1	0	0	0	0	0	0	0	0	0	0	0	0	0	0	0	0	0	0	0
7R-9	chrVII	20277	20551	0	275	6	3	2	0	4	2	1	2	2	0	3	1	3	4	3	7	2	6	3	5	2	4	2	3	4	1	2	2	5	6	0	3	4	7	1	5
7R-93	chrVII	210455	213771	0	3317	3	4	2	0	6	2	2	2	3	1	0	2	2	0	1	1	1	0	2	0	0	0	2	0	1	1	0	3	1	2	0	0	0	0	0	2
7R-97	chrVII	225886	226487	0	602	23	28	20	26	16	16	20	24	20	16	22	10	28	26	36	25	24	21	21	25	24	22	29	36	18	22	21	19	26	21	20	16	21	25	27	20
8F-102	chrVIII	221414	222728	0	1315	74	88	80	57	70	59	137	120	117	88	116	116	140	192	167	108	156	104	228	253	153	176	248	176	156	157	183	109	159	128	203	200	169	248	181	303
8F-104	chrVIII	222862	224236	0	1375	24	22	22	25	22	26	20	23	28	19	25	25	13	22	9	15	19	12	13	11	12	9	7	6	17	11	5	11	13	9	14	7	17	10	12	9
8F-113	chrVIII	250525	250944	0	420	1	6	3	3	4	3	2	0	0	6	5	2	4	1	3	0	3	2	4	3	3	2	5	3	0	3	1	2	1	1	4	4	1	1	4	1
8F-117	chrVIII	258888	259867	0	980	45	49	59	34	35	26	24	29	26	32	31	34	38	35	23	30	46	21	28	35	28	37	42	20	17	34	27	26	16	7	41	26	30	17	25	27
8F-123	chrVIII	266801	267135	0	335	8	11	7	5	4	5	4	1	5	8	12	9	11	13	4	15	2	5	4	10	11	7	10	7	12	12	9	6	4	8	8	11	6	8	10	9
8F-13	chrVIII	53336	54194	0	859	22	22	20	12	13	14	19	18	17	15	17	18	19	11	16	11	8	3	6	12	10	19	18	16	6	9	12	13	10	6	17	12	11	12	9	15
8F-130	chrVIII	286657	286995	0	339	1	4	1	1	1	1	0	2	0	2	7	2	7	2	3	1	3	5	4	7	3	3	2	3	4	0	3	2	4	1	6	1	4	5	4	3
8F-131	chrVIII	293841	296460	0	2620	34	29	28	31	21	24	29	24	16	26	31	26	19	31	26	20	20	16	8	11	11	10	14	14	21	17	19	22	10	12	14	3	14	15	16	25
8F-134	chrVIII	314156	314731	0	576	2	0	2	2	2	0	0	1	0	2	4	0	1	2	1	1	1	0	4	1	0	1	4	2	0	3	0	0	3	4	1	1	5	5	2	1
8F-135	chrVIII	314760	315706	0	947	18	31	41	23	26	23	36	46	23	14	34	34	31	45	32	27	48	37	35	27	23	43	51	35	42	56	34	34	48	39	31	36	38	52	37	51
8F-144	chrVIII	340971	341604	0	634	128	164	139	116	118	89	135	142	119	100	143	133	173	144	139	107	109	81	79	82	55	107	113	103	147	157	133	115	139	106	108	144	124	129	122	160
8F-158	chrVIII	364377	365036	0	660	1	1	0	0	0	0	1	1	0	0	0	1	0	0	0	0	0	0	0	0	0	0	1	0	0	0	1	0	0	0	0	0	0	0	0	2
8F-159	chrVIII	368073	368559	0	487	13	6	18	12	9	12	15	8	8	11	12	5	16	23	15	19	19	14	18	25	20	13	38	16	23	17	20	17	24	22	9	17	24	19	20	26
8F-162	chrVIII	373522	373879	0	358	10	13	18	11	10	9	12	15	18	9	15	9	11	16	11	8	20	14	9	10	11	21	21	15	12	9	12	18	8	10	20	9	17	10	12	13
8F-165	chrVIII	375188	375495	0	308	2	1	4	1	3	4	2	1	1	3	2	1	4	5	8	7	9	13	6	13	18	18	14	11	14	20	8	12	21	22	13	10	16	20	13	17
8F-168	chrVIII	378181	380533	0	2353	301	370	256	184	201	170	201	193	181	129	181	185	377	422	263	295	377	240	282	373	245	256	367	205	328	488	288	278	457	328	252	254	300	243	261	278
8F-18	chrVIII	59115	59385	0	271	2	3	2	2	3	0	1	0	0	0	0	0	0	0	1	0	0	0	0	1	0	0	0	0	0	0	0	0	0	1	0	0	1	0	0	0
8F-190	chrVIII	422524	422849	0	326	73	92	60	45	68	53	42	54	33	44	53	50	35	36	27	30	22	17	31	24	19	24	37	23	33	18	23	34	29	22	28	20	32	31	25	25
8F-193	chrVIII	429407	429794	0	388	0	0	1	0	1	0	1	0	1	2	3	1	3	4	2	1	2	3	0	2	1	4	1	3	5	3	0	4	5	2	2	0	3	10	3	4
8F-2	chrVIII	11126	11529	0	404	0	0	0	0	0	0	0	0	0	0	0	0	0	0	0	0	0	0	0	0	0	0	0	0	0	0	0	0	0	0	0	0	0	0	0	0
8F-204	chrVIII	458035	459061	0	1027	130	190	168	109	97	95	141	163	131	134	164	149	168	188	109	149	156	95	155	212	106	114	220	92	132	204	135	105	156	128	157	168	121	134	149	119
8F-212	chrVIII	465987	466786	0	800	12	15	8	13	13	16	11	11	17	6	15	11	19	21	20	13	22	17	22	20	21	17	28	27	35	16	25	14	38	17	16	14	16	17	29	42
8F-22	chrVIII	62970	64257	0	1288	54	61	40	25	36	28	32	32	33	21	27	28	31	46	40	28	26	19	38	56	27	25	45	34	27	22	24	18	21	16	32	19	23	18	24	21
8F-226	chrVIII	496905	497591	0	687	18	18	17	12	13	10	16	28	20	14	20	9	41	48	40	32	37	19	19	37	19	34	39	43	26	26	20	19	25	20	17	27	23	32	27	38
8F-229	chrVIII	501529	502052	0	524	1	0	0	0	1	1	0	0	0	0	0	0	0	1	0	0	0	0	0	0	0	0	0	0	0	1	0	0	0	1	2	0	0	0	0	0
8F-237	chrVIII	516652	517265	0	614	0	0	0	0	0	0	0	1	0	1	0	0	0	0	0	0	0	0	2	0	0	1	0	0	0	0	0	0	0	0	1	0	0	1	0	2
8F-239	chrVIII	522159	522579	0	421	0	0	0	1	0	0	0	0	0	0	0	0	0	1	0	0	4	1	1	0	0	2	1	0	0	0	0	1	0	1	0	0	1	0	1	1
8F-245	chrVIII	529361	529613	0	253	0	0	0	0	0	0	0	0	0	0	0	0	0	0	0	0	0	0	0	0	0	0	0	0	0	0	0	0	0	0	0	0	0	0	0	0
8F-246	chrVIII	529923	530458	0	536	0	0	0	0	0	0	0	0	0	0	0	0	0	0	0	0	0	0	0	0	0	0	0	0	0	0	0	0	0	0	0	0	0	0	0	0
8F-32	chrVIII	94632	94943	0	312	0	0	0	0	0	0	0	0	0	0	0	0	0	0	0	0	0	0	0	0	0	0	0	0	0	0	0	0	0	0	0	0	0	0	0	0
8F-36	chrVIII	98337	98835	0	499	0	0	0	0	0	0	0	0	0	0	0	0	0	0	0	0	0	0	0	0	0	0	0	1	0	0	0	0	0	0	0	0	0	0	0	0
8F-44	chrVIII	115590	115965	0	376	23	39	35	21	26	22	27	32	25	14	37	22	27	51	39	32	35	28	29	46	28	25	40	25	44	43	39	22	19	25	30	27	34	45	22	47
8F-48	chrVIII	121921	122431	0	511	0	0	0	0	0	0	0	0	0	0	0	0	0	0	0	0	0	0	0	0	0	0	0	0	0	0	0	0	0	0	0	0	0	0	0	0
8F-65	chrVIII	146664	147829	0	1166	210	285	208	210	232	197	280	282	213	202	273	243	377	417	335	365	409	350	408	457	458	486	541	411	439	502	373	326	450	360	399	383	444	559	426	515
8F-67	chrVIII	150934	151467	0	534	2	5	0	2	1	0	2	2	2	2	2	2	2	2	1	2	1	1	2	1	3	5	8	3	1	5	2	3	2	2	7	7	3	5	8	11
8F-72	chrVIII	164960	167174	0	2215	14	18	18	14	9	12	8	14	7	12	16	10	18	26	10	22	16	18	20	8	8	18	34	23	11	16	21	19	14	18	17	11	15	22	26	20
8F-76	chrVIII	168086	168613	0	528	11	13	5	5	11	8	17	13	13	6	8	12	9	9	4	17	16	11	12	20	15	19	18	17	9	10	4	11	11	7	21	23	19	13	15	20
8F-77	chrVIII	170684	171182	0	499	0	0	0	0	0	0	0	0	0	1	0	0	0	0	0	0	0	0	0	0	0	0	0	0	0	1	0	0	0	0	0	0	0	0	0	0
8F-87	chrVIII	189368	190320	0	953	2	1	2	1	1	0	2	0	3	2	1	0	0	1	1	0	0	1	0	2	2	1	3	0	3	1	1	0	0	1	1	0	1	0	1	0
8F-92	chrVIII	201612	204111	0	2500	33	38	37	26	20	27	33	28	28	51	56	74	22	23	23	29	33	26	23	22	22	22	30	19	20	23	18	22	28	21	12	18	16	30	24	35
8R-10	chrVIII	14530	15971	0	1442	6	5	5	4	5	4	5	6	3	22	25	32	6	5	5	16	10	7	12	21	13	19	36	24	3	4	3	5	6	4	11	8	10	21	18	11
8R-111	chrVIII	237065	237624	0	560	0	0	0	0	0	0	0	0	0	0	0	0	0	0	0	0	0	0	0	0	0	0	0	0	0	0	0	0	0	0	0	0	0	0	0	0
8R-113	chrVIII	238123	238816	0	694	0	0	0	0	0	0	0	1	2	1	1	1	1	0	0	0	1	0	0	0	0	0	2	0	0	0	3	0	0	0	1	0	1	2	0	1
8R-115	chrVIII	241840	242348	0	509	13	7	16	4	5	11	9	9	8	7	12	4	7	11	11	10	14	7	10	15	19	9	21	9	23	8	19	13	14	12	19	10	15	25	15	22
8R-117	chrVIII	249803	250608	0	806	1	0	0	0	0	0	1	0	0	0	0	0	0	1	2	0	0	0	0	0	0	1	0	2	0	0	0	0	0	0	0	0	0	0	1	1
8R-118	chrVIII	250630	251371	0	742	18	28	18	14	14	16	15	20	28	13	28	22	23	25	32	16	36	14	26	37	35	41	57	34	16	18	8	12	21	14	27	34	26	32	27	27
8R-125	chrVIII	255946	256318	0	373	4	8	1	2	3	4	2	2	9	1	8	1	6	3	6	5	9	1	6	6	8	11	7	5	12	11	4	13	5	15	6	7	9	11	6	15
8R-129	chrVIII	271838	272441	0	604	144	176	144	104	107	87	133	131	118	176	164	136	158	168	84	148	169	77	105	134	92	116	132	109	148	162	138	119	153	117	152	136	160	126	84	71
8R-130	chrVIII	272578	273222	0	645	6	8	5	20	15	19	24	33	32	31	38	41	2	1	3	14	19	14	14	14	11	8	17	20	5	2	2	7	17	13	18	11	14	11	21	22
8R-135	chrVIII	280160	280559	0	400	0	0	0	0	0	0	0	0	0	0	0	0	0	0	0	0	0	0	0	0	0	0	0	0	0	0	0	0	0	0	0	0	0	0	0	0
8R-137	chrVIII	280824	281243	0	420	0	0	0	0	0	0	0	0	0	0	0	0	0	0	0	0	0	0	0	0	0	0	0	0	0	0	0	0	0	0	0	0	0	0	0	0
8R-142	chrVIII	289314	290065	0	752	0	0	0	0	0	0	0	0	0	0	0	0	0	0	0	0	0	0	0	0	0	0	0	0	0	0	0	0	0	0	0	0	0	0	0	0
8R-157	chrVIII	317510	319834	0	2325	90	102	100	74	83	55	59	79	69	106	168	143	61	76	35	78	81	42	54	66	40	80	71	50	30	37	17	39	46	32	51	50	54	33	42	39
8R-16	chrVIII	26242	26552	0	311	2	4	7	4	2	4	4	2	2	4	6	0	2	3	3	7	3	6	4	4	5	2	4	3	5	6	12	6	7	11	8	9	13	8	9	12
8R-165	chrVIII	336317	337852	0	1536	8	7	6	4	5	4	6	7	5	4	7	7	1	3	3	0	2	1	4	2	5	0	2	4	5	3	1	0	1	0	3	3	0	2	1	5
8R-171-m	chrVIII	347664	349608	0	1945	32	44	26	18	17	34	27	39	21	18	31	24	32	28	28	29	28	24	24	33	26	50	60	42	39	36	22	29	34	32	36	33	29	70	53	62
8R-172	chrVIII	354054	354770	0	717	8	10	8	3	11	8	2	7	3	3	4	1	2	4	8	3	7	1	4	1	2	4	1	1	4	4	7	6	3	1	4	4	7	7	10	11
8R-174	chrVIII	356159	358183	0	2025	0	2	0	3	4	0	5	2	1	1	1	7	5	6	1	3	7	3	7	2	4	1	5	2	3	3	2	3	0	2	3	5	6	2	3	1
8R-189	chrVIII	383352	384949	0	1598	7	7	8	4	6	6	6	3	6	0	5	6	3	8	6	4	3	5	6	9	4	4	6	6	2	7	4	2	4	8	2	1	5	10	6	6
8R-190	chrVIII	385006	386530	0	1525	55	94	54	40	50	38	37	53	55	48	59	42	60	61	48	49	39	28	42	56	47	25	35	32	41	38	27	32	32	29	36	32	35	62	43	54
8R-193	chrVIII	386573	386997	0	425	23	23	17	23	16	21	15	16	12	15	25	16	37	29	21	29	27	19	35	37	30	19	20	18	19	18	24	24	24	14	20	12	23	49	28	32
8R-199	chrVIII	401360	402039	0	680	18	29	12	17	16	15	22	27	22	17	30	27	15	17	9	12	20	16	10	18	15	11	18	10	20	31	18	12	14	18	17	7	13	20	13	12
8R-214	chrVIII	455056	455428	0	373	19	15	25	22	14	15	18	19	18	23	16	19	24	23	16	34	18	23	26	36	27	32	39	26	21	29	14	22	22	20	30	26	29	25	28	21
8R-216	chrVIII	455700	456038	0	339	8	4	6	4	4	2	4	6	2	4	4	4	5	5	13	4	9	6	6	11	4	5	12	10	8	5	7	5	8	7	7	11	6	6	6	6
8R-217	chrVIII	456050	458501	0	2452	1	3	4	1	4	0	1	3	1	3	3	2	2	11	6	5	5	2	5	9	7	4	10	3	4	5	9	6	4	5	3	6	1	5	8	5
8R-22	chrVIII	50156	50590	0	435	2	1	0	1	0	0	0	0	0	1	0	0	0	1	3	0	0	0	1	2	1	0	1	0	1	3	0	0	0	2	1	0	0	2	1	1
8R-221	chrVIII	460947	461460	0	514	3	2	3	2	0	4	0	1	1	0	0	1	0	0	0	0	2	2	0	2	0	0	0	0	0	0	0	0	0	0	0	0	0	0	0	0
8R-223	chrVIII	463827	465581	0	1755	208	321	209	200	201	169	167	223	189	208	291	242	280	332	274	302	333	211	310	373	278	256	431	217	305	286	266	242	319	216	277	248	290	281	267	316
8R-227	chrVIII	470288	470629	0	342	3	2	4	2	5	3	3	4	5	1	3	1	1	1	6	2	1	0	3	1	5	0	3	3	2	2	0	2	0	1	0	1	1	5	2	5
8R-234	chrVIII	490042	490485	0	444	26	32	30	18	28	24	10	12	11	13	10	8	14	25	18	23	15	10	15	18	15	10	21	17	22	16	14	16	14	11	12	12	16	11	16	13
8R-241	chrVIII	507807	508315	0	509	0	0	0	0	0	0	0	0	0	0	0	0	0	0	0	0	0	0	0	0	0	0	0	0	0	0	0	0	0	0	0	0	0	0	0	0
8R-242	chrVIII	508378	509099	0	722	6	4	4	7	2	5	10	8	5	8	14	3	12	5	3	17	10	20	8	11	14	13	13	14	16	12	13	13	19	12	16	11	26	17	22	23
8R-246	chrVIII	516862	517295	0	434	0	0	0	0	0	0	0	0	0	0	0	0	0	0	0	0	1	0	0	0	0	0	0	0	0	0	0	1	0	0	0	1	0	0	0	0
8R-247	chrVIII	518811	520511	0	1701	21	13	16	11	3	5	6	11	12	10	12	8	15	14	13	13	12	6	13	15	23	8	19	14	13	14	12	19	13	12	15	16	15	20	16	21
8R-253	chrVIII	530720	531717	0	998	0	0	0	0	0	0	0	0	0	0	0	0	0	0	0	0	0	0	0	0	0	0	0	0	0	0	0	0	0	0	0	0	0	0	0	0
8R-26	chrVIII	56501	58893	0	2393	3	2	3	0	0	1	0	1	4	1	2	2	2	2	0	1	0	0	1	0	0	0	0	0	1	1	1	0	0	0	1	0	0	0	0	0
8R-47	chrVIII	105127	105458	0	332	10	8	13	8	9	10	16	13	3	10	13	12	22	22	17	19	28	14	15	37	28	18	38	24	29	42	47	32	38	20	35	24	40	39	30	42
8R-64	chrVIII	127892	129350	0	1459	0	8	1	2	5	2	2	1	2	0	2	0	3	1	2	1	2	1	3	4	3	4	6	4	2	1	1	2	2	2	4	3	6	1	3	5
8R-68	chrVIII	131755	132916	0	1162	2	4	1	1	0	0	3	1	5	1	0	0	2	0	0	1	1	1	2	2	2	0	1	1	1	2	1	0	0	1	1	2	1	4	0	0
8R-76	chrVIII	147301	147556	0	256	0	0	0	0	0	0	0	0	0	0	0	0	0	0	0	0	0	0	0	0	0	0	0	0	0	0	0	0	0	0	0	0	0	0	0	0
8R-87	chrVIII	181053	181728	0	676	47	71	29	41	29	39	47	38	50	36	55	24	58	50	50	53	52	44	45	40	53	58	54	54	81	96	72	67	76	54	59	53	74	51	59	80
8R-98	chrVIII	201793	204305	0	2513	2	4	1	1	5	3	2	5	2	1	1	5	2	3	2	1	4	3	2	4	4	0	2	1	4	4	5	7	3	2	5	1	1	1	4	2
9F-10	chrIX	34853	37296	0	2444	17	22	19	14	15	21	7	17	20	17	18	14	26	21	23	19	13	9	18	15	10	12	29	17	15	18	16	10	15	14	10	18	22	17	14	10
9F-104	chrIX	208968	209675	0	708	0	0	0	0	0	0	0	0	0	0	0	0	0	0	0	0	0	0	0	0	0	0	0	0	0	0	0	0	0	0	0	0	0	0	0	0
9F-108	chrIX	215531	215789	0	259	5	8	2	1	2	4	1	3	4	5	3	4	8	4	3	3	6	2	7	3	1	6	7	1	2	5	2	3	9	4	3	1	3	7	5	8
9F-111	chrIX	220901	221495	0	595	0	0	2	0	0	0	0	0	0	1	3	1	1	2	0	0	0	0	0	0	1	0	0	0	0	1	0	3	0	1	1	1	1	0	2	0
9F-113	chrIX	222831	226536	0	3706	15	19	14	11	6	7	9	7	9	8	13	10	11	12	4	6	5	6	12	14	13	9	18	5	6	3	7	10	9	7	8	7	10	16	18	7
9F-117	chrIX	229733	230163	0	431	13	15	9	10	10	9	11	9	4	15	13	7	9	11	7	6	14	7	5	4	8	11	11	7	6	6	2	0	16	4	11	6	10	13	6	10
9F-120	chrIX	243701	244065	0	365	19	29	28	14	20	23	23	16	18	26	23	29	30	28	39	38	33	20	31	36	31	31	39	19	42	30	21	32	51	19	43	36	36	33	30	28
9F-122	chrIX	247496	247810	0	315	2	2	3	2	0	2	1	3	4	1	1	5	1	2	2	1	2	4	4	3	2	1	2	3	3	5	2	2	3	2	1	1	6	3	3	3
9F-129	chrIX	257854	258238	0	385	85	136	95	104	94	95	57	105	81	102	143	126	55	87	106	69	86	73	37	62	54	73	104	83	58	61	76	74	76	62	64	50	86	109	99	117
9F-13	chrIX	40396	41501	0	1106	0	0	0	0	0	0	0	0	0	0	0	0	0	0	0	0	0	0	0	0	0	0	0	0	0	0	0	0	0	0	0	0	0	0	0	0
9F-136	chrIX	283063	284760	0	1698	0	0	0	0	0	0	0	0	0	0	0	0	0	0	0	0	0	0	0	0	0	0	0	0	0	0	0	0	0	0	0	0	0	0	0	0
9F-138	chrIX	289293	290173	0	881	0	0	0	0	0	0	0	0	0	0	0	0	0	0	0	0	0	0	0	0	0	0	0	0	0	0	0	0	0	0	0	0	0	0	0	0
9F-139	chrIX	290206	292246	0	2041	2	3	3	4	1	2	2	2	2	2	5	1	2	2	0	3	1	3	1	2	0	4	4	2	3	0	0	1	2	2	2	3	4	3	5	0
9F-143	chrIX	304305	306732	0	2428	45	53	42	34	27	24	41	47	43	28	34	36	39	42	29	29	53	9	30	33	23	23	41	30	35	38	31	24	32	28	20	23	22	29	33	33
9F-152	chrIX	314200	314538	0	339	14	13	12	11	8	13	10	10	19	8	19	9	5	17	5	6	10	8	7	7	3	5	16	8	7	2	7	6	5	8	9	11	9	11	13	13
9F-159	chrIX	331772	332596	0	825	3	4	5	4	4	2	4	5	1	4	4	6	1	1	2	4	6	0	2	4	2	4	6	1	4	7	1	0	1	2	3	2	4	3	0	2
9F-171	chrIX	348222	348635	0	414	18	24	17	16	16	23	15	18	17	14	21	15	24	19	23	14	22	16	25	22	28	28	27	24	20	31	20	29	28	25	17	16	31	27	26	29
9F-176	chrIX	356729	357434	0	706	4	11	16	8	11	5	8	7	9	10	8	9	11	15	5	15	15	6	7	14	17	13	12	10	13	10	7	8	16	9	17	7	24	18	14	16
9F-185	chrIX	380273	380536	0	264	0	0	0	0	0	0	0	0	0	0	0	0	1	0	0	0	0	0	0	0	0	0	1	0	1	0	0	0	0	1	0	0	1	0	0	0
9F-189	chrIX	385991	388454	0	2464	6	10	13	4	6	3	5	5	4	3	4	6	8	10	1	5	8	2	9	6	2	6	10	13	4	7	4	4	8	3	4	3	6	9	11	12
9F-2	chrIX	22547	22933	0	387	1761	2109	1726	1521	1211	1328	2090	1765	1973	1406	1821	1587	2236	1935	1300	2089	2669	1821	2235	2638	2467	2414	3363	2341	2615	2405	2314	2218	3674	3057	1874	1474	2916	3667	2562	3603
9F-202	chrIX	406580	408350	0	1771	16	20	17	11	14	15	27	15	20	15	34	27	31	34	24	23	42	28	30	47	44	32	39	26	42	51	34	33	56	27	46	43	63	45	38	40
9F-207	chrIX	412311	412694	0	384	0	0	0	0	0	0	0	0	0	0	0	0	0	0	0	0	0	0	0	0	0	0	0	0	0	0	0	0	0	0	0	0	0	0	0	0
9F-210	chrIX	419724	420674	0	951	48	54	35	43	37	33	34	46	34	45	52	46	19	20	14	13	20	7	11	20	13	19	22	14	30	21	17	20	20	15	12	9	11	24	16	15
9F-213	chrIX	420943	421870	0	928	77	121	78	67	60	81	55	78	40	37	71	60	32	48	54	39	45	23	31	41	35	27	41	37	32	40	46	37	32	46	21	22	20	41	29	38
9F-220	chrIX	436159	436856	0	698	0	0	0	0	0	0	0	0	0	0	0	0	0	0	0	0	0	0	0	0	0	0	0	0	0	0	0	0	0	0	0	0	0	0	0	0
9F-25	chrIX	54000	54252	0	253	10	16	8	10	1	5	3	19	18	17	18	8	12	15	7	9	18	12	12	8	7	10	7	13	5	24	7	24	11	7	14	10	14	15	11	5
9F-29	chrIX	74121	74750	0	630	0	0	0	0	0	0	0	0	0	0	0	1	0	0	0	0	0	0	0	0	0	0	1	0	0	0	0	0	0	0	0	0	0	0	0	1
9F-31	chrIX	75196	75460	0	265	4	7	0	5	2	0	1	6	6	6	2	4	3	0	5	3	3	3	6	4	3	3	3	2	12	11	10	9	9	12	8	10	9	9	4	2
9F-32	chrIX	76268	77388	0	1121	300	340	232	228	238	192	243	262	241	218	307	273	562	437	317	384	484	368	330	401	322	438	577	364	552	686	456	448	617	556	409	422	378	424	348	455
9F-38	chrIX	92697	93479	0	783	19	21	10	9	4	12	21	14	8	14	12	14	20	21	9	13	9	14	15	10	19	13	16	5	25	21	15	12	18	13	17	8	16	18	12	14
9F-4	chrIX	23341	28535	0	5195	1958	2473	1758	1833	2107	1659	3128	3767	3026	2396	3481	3023	1877	2160	1854	2293	2637	2217	2554	2709	2993	2936	3301	2669	1656	2210	2213	2561	3142	2733	2693	2666	2606	3283	3302	3576
9F-43	chrIX	99332	99740	0	409	4	4	3	5	4	5	4	4	2	2	2	3	3	6	7	5	4	5	6	3	6	7	3	7	6	5	2	6	5	5	9	1	6	6	5	12
9F-55	chrIX	136492	137086	0	595	0	0	0	0	0	0	0	0	0	0	0	0	0	0	0	0	0	0	0	0	0	0	0	0	0	0	0	0	0	0	0	0	0	0	0	0
9F-57	chrIX	139053	139497	0	445	10	18	19	13	14	12	23	24	11	10	23	22	13	7	12	13	15	5	12	14	18	26	23	17	20	15	16	10	18	9	10	11	10	25	18	28
9F-63	chrIX	146874	147204	0	331	4	3	6	1	0	6	1	1	3	2	2	3	3	4	0	0	0	0	1	2	3	0	2	2	0	3	0	1	1	1	0	0	3	1	2	0
9F-71	chrIX	165100	165911	0	812	8	20	12	9	9	9	8	9	9	6	5	6	3	1	7	6	4	1	5	6	5	2	7	4	3	3	1	1	2	1	1	2	2	8	5	4
9F-75	chrIX	173228	173702	0	475	2	8	3	5	4	8	9	4	5	11	7	4	9	11	9	3	3	2	2	3	3	1	5	3	9	8	3	7	9	3	3	5	12	8	10	11
9F-9	chrIX	30916	32987	0	2072	0	0	1	0	0	0	0	0	0	1	0	0	0	2	0	0	0	0	0	0	1	1	1	0	1	0	0	0	0	0	0	1	1	0	2	1
9F-90	chrIX	196383	196656	0	274	95	124	99	78	72	77	90	82	86	92	105	97	104	131	93	107	125	88	125	162	111	95	162	86	113	122	82	96	122	94	106	104	113	102	83	82
9F-91	chrIX	196988	197264	0	277	34	57	32	19	32	25	39	48	26	23	48	25	50	49	33	35	41	21	45	54	46	46	56	26	33	30	52	31	38	30	45	28	54	60	38	45
9F-93	chrIX	199675	199993	0	319	10	12	10	7	6	11	9	4	6	10	7	5	3	8	5	4	3	3	0	1	1	6	0	0	4	2	8	11	11	5	7	4	5	8	7	11
9F-96	chrIX	202198	202920	0	723	0	0	0	1	0	0	0	0	0	2	1	1	0	1	0	0	0	0	1	1	0	1	0	0	0	0	0	0	0	0	1	0	0	0	0	2
9F-98	chrIX	203635	205035	0	1401	20	22	15	13	11	9	11	13	8	1	5	3	12	9	7	8	10	7	13	12	3	6	12	8	16	14	7	14	12	14	8	9	7	16	16	16
9R-104	chrIX	241939	242527	0	589	12	21	21	16	13	9	12	16	9	10	15	19	18	22	25	23	30	22	14	9	17	18	12	15	19	37	28	33	26	28	19	23	27	19	26	25
9R-117	chrIX	260208	260778	0	571	0	0	0	0	0	0	0	0	0	0	0	0	0	0	0	0	0	0	0	0	0	0	0	0	0	0	0	0	0	0	0	0	0	0	0	0
9R-118	chrIX	261066	261510	0	445	7	7	8	3	0	0	5	7	9	6	6	1	8	5	6	14	9	5	5	8	15	14	8	5	13	5	8	2	8	11	8	5	23	10	14	12
9R-124	chrIX	277655	278095	0	441	24	39	35	25	16	20	20	29	28	21	34	26	44	39	31	31	41	25	37	42	32	38	56	24	49	46	31	43	52	31	35	33	46	49	31	52
9R-14-m	chrIX	35197	36013	0	817	0	0	0	0	0	0	0	0	0	0	0	0	0	0	0	0	0	0	0	0	0	0	0	0	0	0	0	0	0	0	0	0	0	0	0	0
9R-14-m2	chrIX	36014	37295	0	1282	42	47	35	33	19	14	26	24	23	22	30	24	43	39	27	32	31	26	25	34	33	34	33	18	31	34	29	19	23	26	23	23	33	25	21	32
9R-141	chrIX	333791	334412	0	622	0	0	0	0	0	0	0	0	0	0	0	0	0	0	0	0	0	0	0	0	0	0	0	0	0	0	0	0	0	0	0	0	0	0	0	0
9R-145	chrIX	336502	338049	0	1548	134	171	138	123	129	131	159	167	132	212	255	223	153	178	108	144	174	83	147	245	175	176	221	144	160	155	138	125	154	135	144	153	165	193	165	153
9R-150	chrIX	346861	347147	0	287	5	9	4	3	3	2	2	4	4	2	3	5	2	5	3	1	3	0	2	1	1	4	2	1	3	2	3	1	6	2	1	4	2	2	3	2
9R-167	chrIX	381422	381792	0	371	0	0	0	0	0	0	0	0	0	0	0	0	0	0	0	0	0	0	0	0	0	0	0	0	0	0	0	0	0	0	0	0	0	0	0	0
9R-170	chrIX	385082	385344	0	263	6	7	5	2	6	5	2	4	6	1	7	2	3	5	8	5	1	2	3	1	3	4	2	0	7	5	6	9	4	4	3	6	8	5	5	3
9R-175	chrIX	398412	399599	0	1188	7	6	13	5	8	7	7	9	10	6	8	10	6	11	6	11	6	4	9	6	11	8	10	9	6	13	11	5	3	2	6	6	10	7	9	7
9R-183	chrIX	408595	410268	0	1674	1	1	1	0	2	0	3	1	1	0	2	3	0	3	3	1	1	0	1	3	1	1	1	0	0	0	4	2	1	0	2	1	2	0	2	3
9R-194	chrIX	427508	429323	0	1816	0	0	0	0	0	0	0	0	0	0	0	0	0	0	0	0	0	0	0	0	0	0	0	0	0	0	0	0	0	0	0	0	0	0	0	0
9R-2	chrIX	19566	20922	0	1357	71	110	72	72	55	67	101	97	75	62	77	84	76	81	57	65	70	44	65	81	51	48	50	52	62	80	58	38	58	46	52	67	50	66	42	54
9R-22	chrIX	56505	57185	0	681	80	102	90	102	81	83	87	115	96	76	109	92	93	85	87	88	72	92	72	80	91	73	94	94	71	85	78	75	96	75	103	81	124	91	93	95
9R-35	chrIX	92957	93491	0	535	45	62	54	33	43	40	51	41	41	54	46	43	68	63	40	54	61	39	40	79	45	59	83	30	66	74	62	69	83	64	55	58	76	54	55	44
9R-38	chrIX	97106	97376	0	271	12	11	8	10	7	13	16	11	3	6	8	9	17	12	12	21	18	11	16	17	18	7	21	15	14	10	11	18	17	16	11	12	9	7	14	19
9R-40	chrIX	97526	98016	0	491	23	19	15	18	16	15	17	18	12	18	20	16	22	24	25	15	20	19	12	22	13	24	18	20	11	7	9	13	25	20	14	14	9	13	19	26
9R-45	chrIX	114760	115541	0	782	0	2	4	1	1	1	3	1	2	1	2	1	1	4	4	2	1	3	2	1	3	7	2	6	0	3	3	1	3	4	3	1	3	3	5	4
9R-49	chrIX	115787	116430	0	644	0	0	0	0	0	0	0	0	0	0	0	0	0	0	0	0	0	0	0	0	0	0	0	0	0	0	0	0	0	0	0	0	0	0	0	0
9R-51	chrIX	125890	127044	0	1155	12	14	21	15	17	11	13	32	19	59	114	103	9	10	5	4	8	11	16	24	11	31	46	26	6	7	11	3	10	11	21	16	20	34	17	21
9R-53	chrIX	127139	127465	0	327	4	2	8	4	6	4	6	9	8	6	3	7	2	8	5	5	4	1	4	3	4	5	2	4	3	6	2	5	6	1	7	4	1	2	6	0
9R-55	chrIX	132064	135312	0	3249	111	153	137	103	97	91	115	134	112	70	108	96	101	106	97	99	132	118	91	106	81	108	128	82	116	146	79	122	144	107	88	110	103	107	94	89
9R-56	chrIX	135689	135980	0	292	0	0	0	0	0	0	0	0	0	0	0	0	0	0	0	0	0	0	0	0	0	0	0	0	0	0	0	0	0	0	0	0	0	0	0	0
9R-63	chrIX	154204	155934	0	1731	0	9	4	2	2	0	0	1	0	2	2	1	1	3	1	2	2	2	4	3	1	0	4	1	0	1	1	1	0	2	3	0	2	0	2	4
9R-77	chrIX	195276	196339	0	1064	3	3	4	6	2	1	1	1	7	0	2	2	2	5	4	4	1	4	5	3	7	2	3	4	2	5	2	0	3	4	1	0	4	2	5	0
9R-84	chrIX	205732	206581	0	850	0	0	0	0	0	0	0	0	0	0	0	0	0	0	0	0	0	0	0	0	0	0	0	0	0	0	0	0	0	0	0	0	0	0	0	0
ERCC-00003	ERCC-00003	1	1023	0	1023	106	121	220	119	231	160	122	89	190	72	486	150	108	222	234	251	342	296	90	243	149	83	105	256	215	312	554	409	2080	482	313	114	311	286	677	327
ERCC-00004	ERCC-00004	1	523	0	523	429	484	793	389	723	629	452	354	677	314	1555	469	359	832	700	912	1010	823	385	844	450	329	457	847	677	1111	1843	1472	6578	1928	1031	361	1231	1328	2483	1112
ERCC-00009	ERCC-00009	1	984	0	984	58	57	79	52	82	58	61	52	69	32	136	53	28	61	78	71	78	103	42	72	82	52	54	142	59	133	181	216	887	215	157	64	116	125	407	137
ERCC-00012	ERCC-00012	1	994	0	994	0	0	0	0	0	2	0	0	1	0	0	0	0	0	0	0	2	0	0	0	0	1	0	0	0	0	1	1	2	1	0	0	0	0	0	0
ERCC-00013	ERCC-00013	1	808	0	808	0	0	0	1	0	0	1	0	1	0	0	0	0	2	0	0	0	1	1	1	0	0	0	0	0	1	1	0	3	0	0	1	0	0	0	0
ERCC-00014	ERCC-00014	1	1957	0	1957	0	0	1	0	0	0	2	0	0	0	1	0	0	1	0	2	0	1	0	2	1	0	0	0	1	2	1	3	16	1	1	1	1	1	5	1
ERCC-00016	ERCC-00016	1	844	0	844	0	0	0	0	0	0	0	0	0	0	0	0	0	0	0	0	0	0	0	0	0	1	0	0	0	1	0	0	0	1	0	0	0	0	2	0
ERCC-00017	ERCC-00017	1	1136	0	1136	0	0	0	0	0	0	0	0	0	0	0	0	0	0	0	0	0	0	0	0	0	0	0	0	0	0	0	0	0	0	0	0	0	0	0	0
ERCC-00019	ERCC-00019	1	644	0	644	3	2	3	4	3	5	1	2	2	5	7	1	0	1	8	4	1	6	2	1	3	0	2	1	5	7	5	5	32	7	6	3	6	4	12	4
ERCC-00022	ERCC-00022	1	751	0	751	16	19	18	20	25	22	10	11	25	14	48	18	5	19	27	29	27	35	11	21	7	11	18	29	22	34	58	46	222	73	33	14	33	26	86	36
ERCC-00024	ERCC-00024	1	536	0	536	0	0	0	0	0	0	0	0	0	0	0	0	0	1	0	0	0	0	0	0	0	0	0	0	0	0	0	0	1	1	0	0	0	0	0	1
ERCC-00025	ERCC-00025	1	1994	0	1994	4	5	8	7	16	15	8	6	17	5	32	9	7	5	8	19	17	21	3	13	9	5	6	19	10	11	37	39	132	32	31	16	21	22	58	28
ERCC-00028	ERCC-00028	1	1130	0	1130	0	1	1	1	2	1	1	3	0	0	0	0	0	1	1	1	1	5	0	0	0	1	1	1	0	2	4	2	0	1	1	1	3	0	3	1
ERCC-00031	ERCC-00031	1	1138	0	1138	0	1	0	1	0	0	1	0	0	1	1	2	0	1	0	0	1	1	0	0	0	0	1	2	1	1	1	0	5	2	1	0	1	0	4	1
ERCC-00033	ERCC-00033	1	2022	0	2022	0	0	0	1	2	0	1	1	2	0	0	0	1	1	0	1	0	1	0	1	0	0	2	0	0	0	1	3	6	2	0	0	0	2	2	1
ERCC-00034	ERCC-00034	1	1019	0	1019	2	2	2	1	3	1	4	2	2	1	3	0	1	4	5	1	3	3	1	4	1	0	2	2	1	4	4	8	23	4	3	1	2	3	15	7
ERCC-00035	ERCC-00035	1	1130	0	1130	8	5	20	10	12	16	7	14	18	8	28	13	10	17	17	24	24	18	7	17	9	10	10	20	11	21	43	50	178	49	28	15	23	18	64	19
ERCC-00039	ERCC-00039	1	740	0	740	0	0	0	2	1	0	0	1	0	0	1	1	0	0	0	0	0	0	1	1	0	0	0	1	1	0	0	1	2	1	0	0	2	0	1	0
ERCC-00040	ERCC-00040	1	744	0	744	0	0	0	0	0	0	0	0	0	1	0	0	1	0	1	0	0	0	0	0	0	0	1	0	0	0	1	1	1	2	0	0	0	0	0	0
ERCC-00041	ERCC-00041	1	1122	0	1122	0	0	0	0	0	0	0	0	0	0	0	0	0	0	0	0	0	0	0	0	0	0	0	0	0	0	0	0	1	0	0	0	1	0	0	0
ERCC-00042	ERCC-00042	1	1023	0	1023	51	59	129	64	111	89	75	47	116	47	228	83	49	118	124	128	145	149	51	109	104	56	60	163	124	208	309	259	1125	308	206	80	169	168	443	189
ERCC-00043	ERCC-00043	1	1023	0	1023	55	69	119	55	82	55	68	48	95	30	211	65	41	116	72	116	124	87	59	85	83	44	59	124	84	132	254	180	835	209	157	66	134	177	357	145
ERCC-00044	ERCC-00044	1	1156	0	1156	9	10	16	10	15	16	9	7	12	7	39	16	6	12	24	25	12	25	2	8	15	9	6	21	14	22	42	34	169	50	34	12	25	26	58	29
ERCC-00046	ERCC-00046	1	522	0	522	251	265	389	255	321	289	246	235	354	180	629	281	147	447	324	443	522	476	204	414	306	206	215	531	327	645	994	932	3814	1046	541	210	606	691	1424	615
ERCC-00048	ERCC-00048	1	992	0	992	0	0	0	0	0	0	0	0	0	0	0	0	0	0	0	0	0	0	0	0	0	0	0	0	0	0	0	0	0	0	0	0	0	0	0	0
ERCC-00051	ERCC-00051	1	274	0	274	1	1	3	1	0	3	2	1	1	1	0	0	3	2	1	3	6	4	1	1	3	0	0	3	1	1	4	1	17	4	3	1	4	7	5	3
ERCC-00053	ERCC-00053	1	1023	0	1023	2	0	3	2	5	2	3	2	2	0	14	3	2	4	1	5	7	3	0	3	3	3	3	6	4	5	15	12	47	9	9	5	6	5	15	16
ERCC-00054	ERCC-00054	1	274	0	274	0	3	1	3	2	2	0	0	2	2	0	1	0	2	0	2	0	1	0	1	2	2	2	1	2	4	3	5	9	2	2	0	0	0	2	5
ERCC-00057	ERCC-00057	1	1021	0	1021	0	0	0	0	0	0	0	0	0	0	0	0	0	0	0	0	0	0	0	0	0	0	0	0	0	0	0	0	0	0	0	0	0	0	0	0
ERCC-00058	ERCC-00058	1	1136	0	1136	0	0	1	0	1	0	1	0	0	0	0	0	0	1	0	1	0	0	0	0	0	0	0	1	0	0	0	0	2	2	1	1	1	2	4	0
ERCC-00059	ERCC-00059	1	525	0	525	1	0	0	0	0	1	0	2	1	0	3	1	0	0	0	2	1	3	0	3	0	1	1	2	1	3	2	0	14	5	1	0	1	1	5	2
ERCC-00060	ERCC-00060	1	523	0	523	34	28	42	20	44	43	26	24	45	17	124	37	30	69	56	81	70	52	22	81	38	20	29	51	39	69	140	119	474	124	83	22	81	95	168	91
ERCC-00061	ERCC-00061	1	1136	0	1136	0	0	0	0	0	0	0	0	0	0	0	0	0	0	0	0	0	0	0	1	0	0	0	0	0	0	0	0	0	0	0	0	0	0	0	1
ERCC-00062	ERCC-00062	1	1023	0	1023	4	4	11	7	12	6	11	9	6	2	24	5	2	10	12	12	12	13	5	22	1	8	9	13	9	17	28	19	125	32	10	4	14	22	30	22
ERCC-00067	ERCC-00067	1	644	0	644	2	0	0	0	1	0	0	0	0	0	0	0	0	0	0	0	3	0	1	1	0	0	0	0	0	0	0	1	1	1	0	0	1	0	2	0
ERCC-00069	ERCC-00069	1	1137	0	1137	0	0	0	0	0	0	0	0	2	0	1	0	0	0	0	0	0	0	0	2	0	0	0	1	0	1	0	1	5	1	0	0	0	1	2	0
ERCC-00071	ERCC-00071	1	642	0	642	1	5	5	4	1	3	2	4	2	1	6	2	1	3	6	2	7	4	0	5	3	1	5	7	6	3	10	11	40	8	8	3	9	1	13	3
ERCC-00073	ERCC-00073	1	603	0	603	0	0	0	0	0	0	1	0	0	0	0	1	0	0	1	0	0	1	0	0	0	0	0	0	1	0	0	0	1	0	0	0	0	0	0	0
ERCC-00074	ERCC-00074	1	522	0	522	868	952	1718	903	1563	1201	946	757	1449	629	3834	1203	726	1809	1670	1832	2083	1926	738	1692	1004	647	956	1795	1300	2572	4091	3241	14641	3914	2407	771	2555	2285	5269	2378
ERCC-00075	ERCC-00075	1	1023	0	1023	4	3	6	5	4	6	1	1	5	3	3	2	10	5	3	5	12	5	7	7	1	14	4	4	5	2	10	4	6	9	3	4	4	7	3	3
ERCC-00076	ERCC-00076	1	642	0	642	12	3	17	12	14	20	9	6	19	8	26	12	2	13	19	17	18	26	5	21	12	12	11	20	21	35	53	50	178	55	34	5	24	20	61	23
ERCC-00077	ERCC-00077	1	273	0	273	2	0	1	0	0	0	0	0	1	1	1	0	1	0	0	1	0	1	0	1	0	1	0	0	2	0	1	2	1	1	0	0	2	0	0	5
ERCC-00078	ERCC-00078	1	993	0	993	2	5	2	3	1	3	3	2	6	1	12	3	3	4	8	2	0	13	1	2	2	4	3	11	3	5	10	11	46	12	3	6	6	7	10	9
ERCC-00079	ERCC-00079	1	644	0	644	4	7	5	3	4	2	3	1	3	3	15	2	1	5	9	3	8	9	1	6	2	5	2	3	2	9	9	9	42	6	6	1	5	3	16	4
ERCC-00081	ERCC-00081	1	534	0	534	0	0	0	1	0	0	0	0	0	0	0	0	0	0	0	0	0	0	0	0	0	0	0	0	0	0	0	0	0	0	1	1	0	0	0	0
ERCC-00083	ERCC-00083	1	1022	0	1022	0	0	0	0	0	0	0	0	0	0	0	0	0	0	0	0	0	1	0	0	0	1	0	0	1	1	0	1	2	0	0	0	0	0	0	0
ERCC-00084	ERCC-00084	1	994	0	994	4	2	9	8	2	4	7	7	5	1	6	3	5	10	3	5	6	7	6	3	6	2	2	6	5	10	16	19	49	14	6	5	9	3	15	14
ERCC-00085	ERCC-00085	1	844	0	844	3	2	0	0	1	4	3	1	2	0	0	0	6	1	2	1	6	2	0	1	1	1	0	4	1	3	0	6	8	0	1	0	2	1	8	2
ERCC-00086	ERCC-00086	1	1020	0	1020	0	0	0	0	0	0	0	0	0	0	0	0	0	0	0	0	0	0	0	0	0	0	0	0	0	0	1	0	0	0	0	1	0	0	0	0
ERCC-00092	ERCC-00092	1	1124	0	1124	19	10	40	21	36	32	18	29	47	11	89	32	11	35	42	46	34	44	13	33	32	18	16	52	32	61	91	97	381	115	82	30	56	49	154	75
ERCC-00095	ERCC-00095	1	521	0	521	8	9	18	6	19	8	3	6	20	10	35	10	10	18	17	20	26	21	7	16	10	12	10	19	18	12	42	22	134	48	19	5	31	28	67	14
ERCC-00096	ERCC-00096	1	1107	0	1107	1120	1007	2079	1262	2169	1430	1400	1085	2215	908	4179	1335	824	2053	2381	2178	2291	3061	775	1966	1579	1017	1134	3040	1784	3318	4758	5149	22147	5549	4217	1559	2946	2756	8658	3169
ERCC-00097	ERCC-00097	1	523	0	523	0	0	1	0	0	0	0	0	0	0	0	0	1	1	0	0	0	1	0	0	0	0	0	0	0	0	2	0	1	0	0	0	0	0	0	0
ERCC-00098	ERCC-00098	1	1143	0	1143	1	0	0	0	0	0	0	0	0	0	0	0	0	0	0	0	0	1	0	0	0	0	0	0	0	1	0	1	2	0	0	0	0	0	0	0
ERCC-00099	ERCC-00099	1	1350	0	1350	5	2	3	6	1	1	2	3	5	6	8	2	3	3	6	5	9	3	1	6	2	3	2	4	8	3	9	12	29	15	8	5	6	4	13	7
ERCC-00104	ERCC-00104	1	2022	0	2022	0	0	1	0	0	0	0	0	0	0	0	0	0	0	0	1	1	0	1	0	0	0	0	0	0	0	0	0	1	0	0	0	0	0	0	1
ERCC-00108	ERCC-00108	1	1022	0	1022	53	55	85	61	65	59	66	55	87	33	166	54	32	78	116	60	74	108	39	77	105	49	43	135	82	141	220	205	928	237	190	68	151	142	444	155
ERCC-00109	ERCC-00109	1	536	0	536	0	0	0	0	0	1	0	1	0	1	0	0	0	0	0	0	0	0	0	0	0	1	0	0	0	0	1	0	1	0	0	0	1	0	0	1
ERCC-00111	ERCC-00111	1	994	0	994	32	43	68	38	76	47	35	34	67	35	148	40	28	64	79	57	64	91	24	54	50	24	39	79	61	114	178	139	652	168	134	48	98	93	264	99
ERCC-00112	ERCC-00112	1	1136	0	1136	13	18	29	13	22	8	17	8	18	6	42	18	5	22	23	24	18	26	10	20	15	10	14	17	18	38	53	46	203	64	32	13	38	26	69	33
ERCC-00113	ERCC-00113	1	840	0	840	224	241	453	264	431	283	289	219	466	174	817	302	174	368	488	436	434	609	170	374	299	211	224	546	416	704	993	1107	4317	1177	861	339	618	532	1849	710
ERCC-00116	ERCC-00116	1	1991	0	1991	69	64	106	80	94	40	72	50	108	40	163	81	34	90	97	92	87	132	52	111	96	54	54	174	91	146	282	255	1081	261	237	72	109	124	515	173
ERCC-00117	ERCC-00117	1	1136	0	1136	0	0	0	1	0	0	0	0	0	0	0	0	0	0	0	0	0	0	0	0	0	0	0	0	0	0	0	0	0	0	0	0	0	0	0	0
ERCC-00120	ERCC-00120	1	536	0	536	0	0	0	1	0	0	0	0	0	0	0	0	0	1	0	0	0	2	0	0	0	0	0	0	0	1	1	0	1	1	0	0	1	0	1	0
ERCC-00123	ERCC-00123	1	1022	0	1022	0	0	0	0	0	0	0	0	0	0	0	0	0	2	0	0	0	0	0	0	0	0	0	0	0	0	0	0	1	0	0	0	0	0	1	0
ERCC-00126	ERCC-00126	1	1118	0	1118	0	3	0	1	0	0	0	0	3	1	2	1	1	0	1	0	2	2	1	2	1	2	1	2	2	3	1	2	11	3	4	0	5	2	6	1
ERCC-00130	ERCC-00130	1	1059	0	1059	2040	1910	3826	2165	3644	2645	2332	1699	3661	1385	7468	2343	1456	3499	3978	3729	3958	5025	1418	3456	2617	1760	1925	4913	2916	5435	8922	8387	35765	9311	6876	2364	5272	4880	14337	5554
ERCC-00131	ERCC-00131	1	771	0	771	10	10	16	14	21	7	10	7	12	9	28	11	2	10	22	13	12	24	9	6	17	9	11	17	12	21	39	28	134	51	32	13	22	26	62	16
ERCC-00134	ERCC-00134	1	274	0	274	0	0	0	0	0	0	0	1	0	0	0	0	0	1	0	0	0	0	0	0	0	0	0	0	0	0	0	0	0	0	0	0	0	0	0	0
ERCC-00136	ERCC-00136	1	1033	0	1033	130	123	274	120	221	138	128	126	225	74	510	155	98	235	242	236	250	256	101	229	195	124	136	330	148	332	577	513	2158	564	416	133	315	328	954	345
ERCC-00137	ERCC-00137	1	537	0	537	0	0	0	0	0	0	0	0	1	0	0	0	0	0	1	0	0	0	0	0	0	0	0	0	0	0	0	0	0	0	0	0	0	0	0	0
ERCC-00138	ERCC-00138	1	1024	0	1024	0	0	0	0	0	2	0	1	1	0	0	0	2	0	0	1	1	1	2	2	0	0	0	0	1	0	2	2	1	1	0	0	0	2	2	1
ERCC-00142	ERCC-00142	1	493	0	493	0	0	0	0	0	0	0	0	0	0	0	0	0	0	0	0	0	0	0	0	0	1	0	0	0	0	0	0	0	0	0	0	0	0	0	0
ERCC-00143	ERCC-00143	1	784	0	784	2	0	0	0	0	0	1	0	1	0	1	0	0	0	0	0	0	2	0	0	0	0	0	1	0	0	1	0	5	0	1	0	0	2	1	3
ERCC-00144	ERCC-00144	1	538	0	538	2	6	3	3	1	2	2	1	4	1	3	0	1	2	5	2	3	1	1	3	0	0	3	8	6	6	9	10	13	3	6	2	0	2	8	8
ERCC-00145	ERCC-00145	1	1042	0	1042	55	55	111	52	98	80	42	59	91	36	206	63	45	78	100	77	86	139	30	77	58	51	56	120	76	148	223	218	894	230	153	64	131	130	390	155
ERCC-00147	ERCC-00147	1	1023	0	1023	0	0	1	0	0	0	0	0	0	1	0	0	0	0	0	0	1	0	0	1	1	0	0	1	1	1	3	0	1	0	0	0	0	0	0	0
ERCC-00148	ERCC-00148	1	494	0	494	1	3	0	2	0	1	2	0	2	2	3	1	0	2	1	1	0	1	0	3	1	0	0	0	1	1	4	1	6	2	3	0	3	2	5	3
ERCC-00150	ERCC-00150	1	743	0	743	0	0	0	0	2	0	0	0	0	1	4	1	0	0	0	0	0	2	0	0	0	2	0	0	0	0	0	0	8	0	1	0	0	0	1	1
ERCC-00154	ERCC-00154	1	537	0	537	0	0	0	0	0	1	0	0	0	0	1	0	0	0	0	1	2	0	0	3	0	0	0	0	1	1	1	2	7	2	0	0	0	0	5	0
ERCC-00156	ERCC-00156	1	494	0	494	0	0	0	0	0	0	0	0	0	0	0	0	0	0	0	0	0	0	0	0	0	0	0	0	0	0	0	1	0	0	0	0	0	0	0	0
ERCC-00157	ERCC-00157	1	1019	0	1019	1	1	0	1	1	1	2	3	2	1	4	0	1	1	1	2	3	2	0	1	1	1	1	0	3	3	1	3	14	3	3	0	5	4	7	2
ERCC-00158	ERCC-00158	1	1027	0	1027	0	0	0	1	0	0	0	0	0	0	1	0	0	0	2	0	1	0	0	0	0	0	0	1	0	0	1	0	3	0	0	0	0	1	0	0
ERCC-00160	ERCC-00160	1	743	0	743	1	2	2	1	3	0	2	1	2	1	1	0	0	0	2	1	4	2	0	1	3	2	1	3	3	1	4	4	17	4	2	1	6	4	12	1
ERCC-00162	ERCC-00162	1	523	0	523	4	6	12	3	9	4	6	2	9	2	12	8	4	10	6	12	12	8	4	7	2	4	2	7	5	8	17	13	55	22	8	5	14	12	17	12
ERCC-00163	ERCC-00163	1	543	0	543	0	1	0	0	1	4	1	2	0	0	2	0	0	0	3	0	3	2	1	1	2	0	1	1	0	2	9	1	11	3	3	1	8	0	4	3
ERCC-00164	ERCC-00164	1	1022	0	1022	0	0	0	0	1	0	0	0	1	0	0	0	0	0	0	0	0	0	0	0	0	0	0	0	0	0	0	0	0	0	0	0	0	0	0	1
ERCC-00165	ERCC-00165	1	872	0	872	1	1	7	1	8	2	3	3	3	3	13	3	5	1	9	5	8	6	4	5	6	2	5	10	2	4	8	15	50	12	8	3	17	7	18	6
ERCC-00168	ERCC-00168	1	1024	0	1024	0	0	0	0	0	0	0	0	0	0	0	0	0	0	0	0	0	0	0	1	0	0	0	0	0	0	0	0	3	2	0	0	0	0	1	0
ERCC-00170	ERCC-00170	1	1023	0	1023	5	2	5	2	5	7	2	3	3	2	11	2	1	8	4	7	8	7	2	8	6	2	3	7	4	7	12	10	65	28	11	7	7	6	15	16
Gene_AB188681.1_BIO6	Gene_AB188681.1_BIO6	1	1314	0	1314	207	326	218	182	240	213	222	244	208	345	498	433	175	171	181	181	192	132	211	268	267	249	332	235	199	160	138	127	154	140	164	170	185	319	293	355
Gene_AB300409.1_Flo5	Gene_AB300409.1_Flo5	1	772	0	772	63	89	68	39	37	46	54	58	60	66	75	82	53	63	33	41	80	18	52	69	43	57	49	44	43	39	25	48	33	38	35	37	16	33	28	26
Gene_AB385683.1_Mal13	Gene_AB385683.1_Mal13	1	1407	0	1407	134	166	157	97	99	78	95	133	101	114	137	128	100	119	102	95	98	51	109	110	91	107	118	90	120	131	85	92	136	94	80	86	90	102	93	94
Gene_AJ586506.1_DUPA	Gene_AJ586506.1_DUPA	1	711	0	711	2185	2695	2451	2159	2479	2481	2271	2182	2142	2292	2750	2499	2091	2145	2438	2413	2447	2175	2146	2257	2063	2227	2334	2204	2154	2407	2328	2044	2249	1972	2281	2177	2409	2198	2032	2315
Gene_AJ586506.1_DUPB-C	Gene_AJ586506.1_DUPB-C	1	705	0	705	2553	3608	2816	2217	2563	2437	2787	2989	2607	2748	3951	3216	1868	2477	2325	2436	2397	1637	2106	2717	1926	1645	2107	1608	1975	2437	2486	2130	2113	1542	2168	1754	2491	1940	1788	1905
Gene_AP012028.1_SYK7_073811	Gene_AP012028.1_SYK7_073811	1	1125	0	1125	0	1	0	0	0	0	0	0	0	0	0	0	0	0	0	0	0	1	0	0	0	0	0	0	1	1	0	1	1	0	0	0	0	0	1	0
Gene_EU004203.1_COX1	Gene_EU004203.1_COX1	1	1605	0	1605	7	7	6	4	6	6	14	2	4	69	3	6	51	15	10	10	11	7	10	14	3	1	11	12	30	21	20	15	45	33	26	12	13	24	12	9
Gene_FN393070.1_EC1118_1G1_0023g	Gene_FN393070.1_EC1118_1G1_0023g	1	306	0	306	0	0	0	0	0	0	0	0	0	0	0	0	0	0	0	0	0	0	0	0	0	0	0	0	0	0	0	0	0	0	0	0	0	0	0	0
Gene_FN393070.1_EC1118_1G1_6293g	Gene_FN393070.1_EC1118_1G1_6293g	1	1413	0	1413	867	1078	833	549	544	337	809	845	655	769	913	687	713	758	495	741	678	450	784	908	745	662	835	483	832	887	770	738	901	649	756	795	752	652	561	651
Gene_FN393072.1_EC1118_1H21_0496g	Gene_FN393072.1_EC1118_1H21_0496g	1	1899	0	1899	1048	1250	1015	935	796	622	1220	1043	1026	1032	1344	1091	932	883	720	1265	876	840	830	770	952	809	655	867	1076	1263	1689	1266	1084	974	1052	904	1356	909	891	874
Gene_FN393074.1_EC1118_1I12_1684g	Gene_FN393074.1_EC1118_1I12_1684g	1	891	0	891	891	1199	909	866	915	923	919	997	892	805	1164	980	1516	1738	1869	1752	1633	1392	1490	1615	1604	1425	1771	1533	1489	1731	1793	1325	1569	1280	1213	1207	1449	1684	1368	1769
Gene_FN393081.1_EC1118_1M36_0034g	Gene_FN393081.1_EC1118_1M36_0034g	1	318	0	318	23	31	16	29	35	18	13	23	12	20	21	26	32	46	24	57	39	40	54	82	61	43	46	33	29	22	24	30	20	14	35	34	41	18	19	17
Gene_FN393081.1_EC1118_1M36_0045g	Gene_FN393081.1_EC1118_1M36_0045g	1	312	0	312	4	2	3	5	4	0	4	1	1	4	4	3	1	3	3	5	4	4	5	4	5	3	8	8	3	0	5	1	4	1	1	3	1	2	2	5
Gene_FN393087.1_EC1118_1O30_0001g	Gene_FN393087.1_EC1118_1O30_0001g	1	2943	0	2943	1381	1449	1347	1213	1339	1087	1319	1179	1246	1005	1317	1239	875	920	696	970	982	730	573	672	510	699	763	596	1076	1364	1074	1396	1247	1034	871	1050	787	754	830	820
Gene_FN393087.1_EC1118_1O30_0012g	Gene_FN393087.1_EC1118_1O30_0012g	1	690	0	690	278	432	335	290	286	287	272	319	290	319	419	352	271	304	301	263	328	258	216	318	204	166	185	147	201	209	186	161	216	151	175	154	195	178	180	159
Gene_FN394216.1_EC1118_1O4_0023g	Gene_FN394216.1_EC1118_1O4_0023g	1	516	0	516	238	313	233	156	196	159	381	349	370	153	193	186	192	232	182	181	166	103	216	238	240	214	258	162	272	249	209	170	211	194	242	225	280	234	216	285
Gene_FN677930.2_mal33	Gene_FN677930.2_mal33		1	1407	0	0	0	0	1407	0	0	0	0	0	0	0	0	0	0	0	0	0	0	0	0	0	0	0	0	0	0	0	0	0	0	0	0	0	0	0	0
Gene_HQ615872.1_59A_0012g	Gene_HQ615872.1_59A_0012g	1	3864	0	3864	1363	1873	1506	1073	1288	1085	1149	1213	1092	1011	1430	1171	1344	1643	1341	1590	2044	1194	1511	1642	1120	1087	1293	1060	1037	1119	985	1188	1181	853	1285	1119	1214	927	799	742
Gene_HQ615872.1_59A_0023g	Gene_HQ615872.1_59A_0023g	1	1512	0	1512	2530	3328	2481	1993	2025	1899	2476	2380	2241	2051	2914	2675	2866	3041	2275	2857	3289	2196	2770	3418	2550	2742	3632	2653	2819	3051	2345	2700	3309	2479	2884	2879	2857	2828	2271	2764
Gene_HQ615872.1_59A_0034g	Gene_HQ615872.1_59A_0034g	1	1182	0	1182	60	83	75	61	65	55	85	86	70	1288	1878	2075	86	97	72	85	83	71	46	49	37	99	91	90	60	72	66	72	78	54	77	84	52	174	183	198
Gene_HQ615872.1_59A_0045g	Gene_HQ615872.1_59A_0045g	1	402	0	402	195	228	193	140	178	159	201	189	161	179	257	174	241	227	232	267	192	173	196	167	216	222	221	212	279	285	256	223	275	181	210	202	214	200	176	253
Gene_HQ615872.1_59A_0056g	Gene_HQ615872.1_59A_0056g	1	1962	0	1962	954	1268	958	869	872	888	968	1013	875	988	1316	1170	1260	1321	1032	1391	1413	964	979	1043	921	1174	1381	1086	1303	1429	1206	1164	1409	1045	1146	1156	1148	1351	981	1109
Gene_HQ615872.1_COS4	Gene_HQ615872.1_COS4	1	494	0	494	860	1083	849	607	610	430	844	826	690	619	868	720	586	679	470	588	604	276	634	789	532	501	659	431	606	628	545	470	538	419	505	495	570	612	462	522
Gene_M81158.1_MAL64	Gene_M81158.1_MAL64	1	1413	0	1413	15	18	17	14	22	13	15	19	13	13	20	15	11	16	18	15	8	7	14	21	12	5	12	8	12	18	21	7	20	9	12	8	11	12	10	8
HRA1	chrI	99305	99868	0	564	31	42	38	27	28	42	14	26	22	20	36	17	37	36	60	35	35	25	36	57	37	23	23	10	33	29	28	26	21	23	14	14	19	8	19	15
ICR1	chrIX	393884	397082	0	3199	368	483	339	295	261	194	232	270	196	402	501	421	220	287	156	274	285	175	227	261	248	254	278	195	223	300	214	164	235	184	247	216	216	239	228	242
MUT1.1	chrI	861	997	0	137	0	0	0	0	0	0	0	0	0	0	0	0	0	0	0	0	0	0	0	0	0	0	0	0	0	0	0	0	0	0	0	0	0	0	0	0
MUT1.2	chrI	1005	1069	0	65	0	0	0	0	0	0	0	0	0	0	0	0	0	0	0	0	0	0	0	0	0	0	0	0	0	0	0	0	0	0	0	0	0	0	0	0
MUT1.3	chrI	1093	1365	0	273	0	0	0	0	0	0	0	0	0	0	0	0	0	0	0	0	0	0	0	0	0	0	1	0	0	0	0	0	0	0	1	0	0	0	0	0
MUT100.1	chrII	622660	623220	0	561	3	5	4	2	1	2	7	4	8	2	7	5	12	12	12	16	22	12	17	29	22	33	42	20	28	38	23	13	38	39	23	40	34	57	44	59
MUT1000.1	chrXII	734221	734533	0	313	33	45	37	41	32	24	40	51	63	47	100	71	124	138	85	94	116	80	115	173	111	97	145	74	78	81	88	36	67	43	70	75	97	70	55	67
MUT1004.1	chrXII	859523	860011	0	489	2	1	0	1	0	1	0	0	0	0	0	1	0	1	3	0	0	0	0	3	1	0	2	0	0	1	0	0	0	1	3	0	0	2	4	4
MUT1006.1	chrXII	906795	907859	0	1065	17	16	11	17	15	10	6	15	9	12	14	13	11	8	4	7	7	4	10	18	7	9	2	4	8	7	8	10	11	13	5	8	17	9	7	16
MUT1007.1	chrXII	961348	961780	0	433	1	1	0	1	0	1	0	0	2	1	0	0	1	1	0	0	1	0	4	2	1	3	1	0	1	1	2	0	1	4	3	2	4	5	4	1
MUT1007.2	chrXII	961788	962572	0	785	0	0	0	5	1	1	1	1	0	0	1	2	1	0	1	0	0	0	2	0	1	1	2	1	0	1	2	0	0	0	0	0	0	1	2	2
MUT1007.3	chrXII	962580	962740	0	161	1	0	0	0	0	0	0	0	0	0	0	0	0	0	0	1	0	0	0	1	0	0	0	0	0	0	0	0	0	0	0	0	0	0	2	0
MUT101.1	chrII	702180	702388	0	209	4	4	2	1	3	0	1	3	2	3	3	3	3	1	2	1	2	2	3	3	2	1	3	2	2	2	0	2	3	5	0	4	3	8	1	3
MUT101.2	chrII	702404	702492	0	89	4	3	4	7	8	6	5	4	3	4	6	9	7	5	5	4	7	5	3	9	4	4	13	8	4	6	2	5	7	7	8	2	2	7	7	12
MUT1010.1	chrXII	1031916	1031988	0	73	0	0	0	0	0	1	1	0	0	1	0	0	0	0	1	0	0	1	0	0	0	0	0	0	0	1	0	0	1	0	0	0	0	0	1	0
MUT1010.2	chrXII	1032108	1032180	0	73	2	0	0	0	0	0	2	1	1	1	1	0	2	1	0	0	0	0	0	2	1	1	0	0	1	4	2	3	0	2	2	2	2	2	3	5
MUT1012.1	chrXII	1036780	1036876	0	97	0	0	0	0	0	1	0	0	0	0	0	0	0	0	1	0	0	0	0	0	0	0	0	1	0	0	0	0	0	0	1	0	0	0	1	0
MUT1013.1	chrXII	1062259	1062402	0	144	0	0	0	0	0	0	0	1	0	0	0	0	0	2	1	0	1	1	1	1	1	4	6	5	7	0	3	2	2	1	4	2	8	8	22	17
MUT1014.1	chrXII	1062588	1062650	0	63	0	0	0	0	0	0	0	0	0	0	0	0	0	0	0	0	0	0	1	0	0	0	1	0	0	0	0	0	0	1	0	2	0	1	0	1
MUT1015.1	chrXII	1063452	1063508	0	57	0	0	0	0	0	0	0	0	0	0	0	0	1	0	0	0	0	0	0	1	1	0	0	0	0	0	0	0	0	0	2	0	0	1	2	0
MUT1015.2	chrXII	1063540	1063666	0	127	0	0	0	0	0	0	0	0	0	0	0	0	0	0	0	0	0	0	0	0	0	0	0	0	0	0	0	0	0	0	0	0	0	0	0	0
MUT1017.1	chrXII	12817	13007	0	191	0	0	0	0	0	0	0	0	0	0	0	0	0	0	0	0	0	0	0	0	0	0	0	0	0	0	0	0	0	0	0	0	0	0	0	0
MUT1018.1	chrXII	35529	35585	0	57	0	0	0	1	0	1	0	0	1	0	0	3	0	0	2	1	0	1	0	0	1	2	0	0	2	0	0	0	0	0	0	2	0	0	0	2
MUT1018.2	chrXII	35617	37385	0	1769	26	26	31	20	21	45	26	31	26	26	44	38	33	16	37	25	23	23	24	22	19	12	19	20	25	22	29	20	30	19	14	13	16	22	12	22
MUT102.1	chrII	718196	718748	0	553	13	18	17	18	11	12	11	14	12	13	21	8	19	21	13	14	17	17	20	15	19	16	23	7	17	22	19	18	28	11	19	21	29	32	31	18
MUT102.2	chrII	718828	718988	0	161	0	0	0	0	0	0	0	0	0	0	0	1	0	0	0	0	0	0	0	1	0	0	0	0	0	0	0	0	0	1	0	0	0	0	0	0
MUT1020.1	chrXII	76825	77001	0	177	1	0	1	0	0	0	0	0	2	0	0	0	0	0	0	1	0	0	0	0	0	0	0	0	0	0	0	0	0	0	0	0	0	1	0	0
MUT1020.2	chrXII	77073	77129	0	57	0	0	0	0	0	0	0	0	0	0	0	0	0	0	0	0	0	0	0	1	1	0	0	0	0	0	0	0	0	0	0	0	0	0	0	0
MUT1020.3	chrXII	77217	77561	0	345	0	0	0	1	0	0	0	0	0	0	1	0	0	0	0	0	0	0	0	0	2	0	0	0	0	0	1	1	1	0	0	0	1	3	0	0
MUT1020.4	chrXII	77569	77961	0	393	2	1	1	0	0	0	0	0	0	0	0	0	0	0	2	0	0	0	0	0	0	1	1	0	0	1	0	0	2	0	0	1	0	1	0	0
MUT1022.1	chrXII	80601	80769	0	169	0	0	2	3	0	0	1	1	0	1	1	1	1	0	0	0	0	0	1	1	0	0	1	1	1	1	1	0	1	0	1	1	2	2	0	1
MUT1022.2	chrXII	80937	80993	0	57	0	0	0	0	0	0	0	0	0	0	0	0	0	0	0	0	0	0	0	0	0	0	0	0	2	0	0	0	0	0	1	0	0	0	0	0
MUT1026.1	chrXII	87049	87185	0	137	5	7	3	5	6	2	6	5	3	3	5	9	11	6	6	8	5	5	4	13	8	5	6	3	15	15	11	6	20	15	12	10	22	10	7	11
MUT1026.2	chrXII	87201	87265	0	65	50	59	27	42	46	55	54	32	44	66	68	49	70	67	58	53	56	51	34	52	47	38	55	38	54	51	47	49	57	47	45	62	48	53	41	49
MUT1027.1	chrXII	121825	123169	0	1345	3	4	7	9	4	6	6	4	9	9	6	6	14	7	10	3	14	18	2	10	5	19	7	2	6	6	16	12	19	13	3	9	12	14	5	8
MUT1028.1	chrXII	150713	150849	0	137	0	0	0	0	0	0	0	2	0	0	0	0	0	0	0	0	0	0	0	0	0	0	0	0	1	0	0	0	0	0	0	1	0	0	0	0
MUT1029.1	chrXII	168049	168105	0	57	0	0	0	0	0	0	0	0	0	0	0	0	0	0	0	0	0	0	0	0	0	0	0	0	0	0	0	0	0	0	0	0	0	0	0	0
MUT1029.2	chrXII	168121	168361	0	241	5	6	6	4	1	7	3	4	3	7	5	6	10	7	5	10	9	7	12	8	16	6	7	5	4	9	8	9	15	7	7	7	14	14	12	11
MUT1031.1	chrXII	196481	196569	0	89	0	0	0	0	2	1	0	0	1	1	0	1	0	2	0	0	1	1	1	1	0	0	3	1	1	0	0	1	0	1	0	0	1	0	2	0
MUT1031.2	chrXII	196577	196881	0	305	2	1	0	2	1	0	0	1	1	3	4	1	2	3	1	1	4	3	0	2	0	2	0	2	1	2	6	1	3	4	0	1	5	0	1	3
MUT1032.1	chrXII	212889	213161	0	273	2	5	1	0	4	1	0	1	0	0	0	1	2	2	1	1	1	2	4	3	2	3	4	2	2	1	2	2	2	1	1	1	3	0	7	6
MUT1034.1	chrXII	289457	289625	0	169	0	0	0	0	0	0	1	2	1	0	0	1	0	0	0	0	0	0	2	0	0	1	1	0	0	2	1	0	7	0	1	0	0	1	0	0
MUT1035.1	chrXII	296161	296289	0	129	1	1	0	1	0	1	0	0	0	0	2	0	0	0	0	0	0	0	0	0	0	0	1	0	1	0	0	0	0	0	0	1	0	0	0	0
MUT1035.2	chrXII	296297	296449	0	153	1	0	0	0	1	0	1	0	0	0	1	0	0	0	1	0	0	0	0	0	0	0	0	0	0	0	0	0	0	0	0	0	1	0	0	0
MUT1035.3	chrXII	296513	296633	0	121	1	3	2	1	0	0	3	3	3	0	0	0	1	3	1	1	2	5	2	0	3	2	0	2	1	1	3	2	3	1	1	1	1	2	2	3
MUT1037.1	chrXII	355457	356121	0	665	1	0	0	0	0	0	0	0	0	0	1	0	1	0	0	0	2	0	0	0	0	0	0	2	0	0	0	0	0	0	0	1	0	0	0	0
MUT1044.1	chrXII	407353	407953	0	601	20	32	27	20	19	9	23	14	20	22	29	23	20	15	10	9	24	10	10	15	7	11	13	3	11	8	5	2	12	12	13	7	17	6	12	15
MUT1044.2	chrXII	408009	408217	0	209	0	0	0	0	0	0	0	0	0	0	0	0	0	0	0	0	0	0	0	0	0	0	0	0	1	0	0	1	0	0	0	0	0	0	0	0
MUT1046.1	chrXII	449033	449161	0	129	8	18	12	16	4	3	16	7	8	5	13	11	18	23	14	29	14	11	40	57	39	37	39	21	50	54	53	53	48	58	42	31	117	62	62	72
MUT1047.1	chrXII	452224	452384	0	161	0	0	1	0	1	1	1	0	0	0	0	0	0	1	4	1	1	4	2	1	1	1	0	1	1	7	9	6	3	4	0	1	2	12	5	7
MUT1048.1	chrXII	461361	461521	0	161	1	0	0	1	1	0	1	0	1	3	2	1	3	2	0	6	5	2	2	3	1	2	3	3	4	8	11	20	6	17	1	2	6	10	9	6
MUT1049.1	chrXII	476337	476483	0	147	0	1	1	0	0	1	2	2	2	0	1	1	1	0	1	3	1	0	0	1	1	0	3	0	1	2	1	0	0	1	0	0	0	0	0	1
MUT1050.1	chrXII	490176	490352	0	177	0	1	1	1	0	0	0	3	0	1	1	1	3	0	3	1	0	0	0	1	1	2	0	0	2	2	3	6	10	7	0	1	2	3	1	1
MUT1055.1	chrXII	605513	605585	0	73	0	0	0	1	0	0	0	0	0	0	0	1	0	2	0	0	0	0	0	1	1	0	0	3	1	3	0	1	0	1	1	0	2	2	2	0
MUT1057.1	chrXII	688617	688865	0	249	0	0	0	0	0	0	1	0	0	0	0	0	0	1	0	0	1	0	0	0	0	0	1	0	1	0	0	0	1	0	0	0	0	0	0	0
MUT1057.2	chrXII	688889	688961	0	73	0	0	0	0	0	0	0	0	0	0	0	0	0	0	0	0	0	0	0	0	0	1	0	0	0	0	0	0	0	0	0	0	0	0	0	0
MUT1058.1	chrXII	687961	688329	0	369	0	1	0	0	1	1	1	1	0	1	1	2	1	1	1	1	1	1	2	0	2	0	1	1	1	1	2	0	0	1	1	2	2	0	0	2
MUT1059.1	chrXII	687989	688525	0	537	1	0	0	0	1	0	0	0	0	1	2	2	0	0	0	0	0	0	0	3	1	1	1	1	0	0	0	0	0	0	1	0	0	3	1	1
MUT1061.1	chrXII	717969	718265	0	297	3	3	4	0	1	1	1	2	0	0	0	1	1	3	3	2	2	1	3	2	0	2	9	4	2	1	0	1	3	2	0	1	2	3	4	6
MUT1063.1	chrXII	761415	761759	0	345	0	1	0	0	0	0	0	0	1	0	1	0	1	1	0	1	0	0	1	0	0	0	0	1	0	0	0	0	1	0	1	2	2	0	1	0
MUT1063.2	chrXII	761815	762159	0	345	3	2	7	3	1	6	1	2	1	1	5	5	3	2	2	4	1	3	2	2	6	2	2	0	1	0	4	2	1	0	1	3	0	1	2	2
MUT1063.3	chrXII	762255	762415	0	161	7	7	4	2	6	8	5	4	7	6	6	4	2	5	5	4	4	3	5	8	9	3	3	4	0	2	0	4	1	0	0	1	2	4	0	3
MUT1067.1	chrXII	784079	784183	0	105	3	5	2	6	5	1	3	7	6	4	8	5	13	8	6	13	12	10	10	12	10	16	9	8	10	11	15	18	11	22	17	14	15	14	17	10
MUT107.1	chrII	801644	802044	0	401	2	4	5	5	6	2	2	3	2	1	5	8	5	12	4	8	13	3	9	11	7	10	8	4	12	8	7	5	6	4	9	5	8	12	14	16
MUT1070.1	chrXII	818359	818487	0	129	0	1	0	0	0	0	0	1	0	0	0	0	1	3	2	1	1	2	0	2	5	1	1	4	1	4	1	0	0	1	1	2	2	4	3	1
MUT1071.1	chrXII	822671	822807	0	137	0	1	0	1	0	0	0	1	0	0	1	0	1	2	0	1	0	0	3	0	0	1	1	0	0	0	0	0	0	0	0	1	1	0	3	1
MUT1071.2	chrXII	822815	823063	0	249	1	0	1	0	2	0	0	0	0	0	0	0	0	0	0	1	0	0	1	0	2	0	1	1	0	1	2	0	0	0	2	1	2	0	0	1
MUT1073.1	chrXII	909999	910263	0	265	0	0	0	0	0	0	0	0	0	0	0	0	0	0	0	0	0	0	0	0	0	0	0	0	0	0	0	0	0	0	0	0	0	0	0	0
MUT1074.1	chrXII	923696	923816	0	121	0	0	1	0	1	0	0	1	0	1	0	0	0	5	1	0	1	0	0	1	4	2	1	1	2	0	2	1	0	0	1	0	0	0	1	1
MUT1074.2	chrXII	923872	924528	0	657	4	8	8	0	1	3	4	5	6	3	11	3	7	2	4	6	7	4	4	5	5	6	8	5	5	1	1	4	2	4	6	6	4	10	7	5
MUT1076.1	chrXII	976604	976758	0	155	6	5	1	2	0	3	2	4	1	2	7	5	7	3	4	2	2	0	1	1	0	2	1	1	0	4	6	4	0	1	1	1	2	6	2	4
MUT1077.1	chrXII	1017776	1017912	0	137	2	1	5	1	1	2	3	2	3	3	2	2	4	0	2	1	1	0	2	4	2	4	2	1	0	0	1	1	0	0	0	2	0	0	2	2
MUT1081.1	chrXII	1052328	1052432	0	105	8	3	4	3	9	4	2	13	5	7	4	2	12	20	10	13	17	10	15	17	19	13	25	5	15	19	9	7	14	21	12	9	13	11	14	13
MUT1081.2	chrXII	1052576	1052696	0	121	3	6	9	5	3	4	3	11	7	4	7	4	14	17	9	15	19	11	17	18	26	13	23	7	11	8	9	11	12	14	18	13	12	19	6	15
MUT1085.1	chrXII	1063678	1063894	0	217	0	0	0	0	0	0	0	0	0	0	0	0	0	0	0	0	0	0	0	0	0	0	0	0	0	0	0	0	0	0	0	0	0	0	0	0
MUT1085.2	chrXII	1063990	1064248	0	259	0	0	0	0	0	0	0	1	0	0	0	0	0	0	0	0	0	0	1	0	0	0	0	0	0	0	0	0	0	0	0	1	0	0	0	0
MUT1087.1	chrXIII	6173	6261	0	89	0	0	0	0	0	0	0	0	0	0	0	0	0	0	0	0	0	0	0	0	0	1	0	1	0	0	0	0	0	0	0	0	0	0	1	0
MUT1088.1	chrXIII	38165	39173	0	1009	17	18	18	16	12	14	15	14	11	11	16	14	20	16	17	10	18	6	13	9	19	19	15	11	21	23	12	14	9	13	13	14	13	20	20	19
MUT109.1	chrII	7209	7286	0	78	0	0	0	0	0	0	0	0	0	0	0	0	0	0	0	0	0	0	0	0	0	0	0	0	0	0	0	0	0	0	0	0	0	0	0	0
MUT109.2	chrII	7293	7469	0	177	0	0	0	0	0	0	0	0	0	0	0	0	0	0	0	0	0	0	0	0	0	1	0	0	0	0	0	0	0	0	0	0	0	0	0	0
MUT1090.1	chrXIII	132901	133149	0	249	5	3	3	0	1	1	5	2	1	1	5	2	0	4	3	2	1	1	3	2	5	3	2	1	5	3	3	3	9	8	5	3	2	3	1	8
MUT1091.1	chrXIII	158677	159677	0	1001	49	55	49	34	30	21	41	44	39	39	32	30	46	35	43	43	43	35	31	36	48	55	35	39	66	81	89	82	81	67	48	56	83	85	69	83
MUT1095.1	chrXIII	244149	244589	0	441	4	1	2	1	2	2	1	1	1	1	5	4	1	5	1	3	1	1	2	4	0	5	4	3	3	1	4	2	3	2	6	3	5	4	4	4
MUT1097.1	chrXIII	290405	290621	0	217	1	0	1	0	1	0	1	3	3	1	0	1	3	2	3	1	2	1	3	5	2	5	1	3	5	3	3	3	7	1	9	4	1	6	1	5
MUT1099.1	chrXIII	308397	308645	0	249	13	28	14	10	7	15	13	10	15	19	18	12	21	25	33	15	28	12	21	23	16	16	16	23	17	28	22	24	14	23	22	26	29	36	15	35
MUT1099.2	chrXIII	308653	309293	0	641	7	17	6	5	11	9	6	10	9	15	13	13	8	24	15	14	20	9	12	21	16	8	18	14	26	28	19	13	24	25	15	14	22	15	14	21
MUT11.1	chrI	15309	15461	0	153	0	0	0	0	0	0	0	0	0	0	0	0	0	0	0	0	0	0	0	0	0	0	0	0	0	0	0	0	0	0	0	0	0	0	0	0
MUT1102.1	chrXIII	349901	350005	0	105	5	5	3	3	3	0	4	0	2	5	5	2	2	2	2	1	5	4	4	7	3	4	8	4	2	3	1	6	8	3	5	10	7	3	6	9
MUT1103.1	chrXIII	355125	355653	0	529	3	8	1	1	2	5	3	0	7	5	5	7	5	3	2	5	6	7	3	5	3	4	5	8	10	6	9	7	9	7	6	7	14	8	5	9
MUT1103.2	chrXIII	355725	355877	0	153	0	0	0	0	1	0	0	1	1	0	1	0	0	0	0	0	0	0	0	0	1	1	0	0	0	1	0	0	0	0	0	0	4	1	1	1
MUT1109.1	chrXIII	482165	482253	0	89	0	0	0	0	0	0	0	0	0	0	0	0	0	0	0	0	0	0	0	0	0	0	0	0	0	0	0	0	0	0	0	0	0	0	0	0
MUT111.1	chrII	8529	8969	0	441	1	0	0	0	0	0	0	0	0	0	0	0	0	0	0	2	0	0	0	1	0	0	0	0	2	0	3	0	0	2	1	0	0	0	0	1
MUT1110.1	chrXIII	483405	483477	0	73	54	65	59	33	34	27	27	35	17	18	36	33	60	85	46	55	70	43	55	62	90	74	100	59	83	110	136	85	124	117	41	35	100	145	98	132
MUT1111.1	chrXIII	486133	486381	0	249	1	1	1	1	0	1	6	1	0	4	0	0	1	4	0	6	1	1	0	5	0	4	2	1	0	2	2	2	2	0	2	1	1	2	2	1
MUT1112.1	chrXIII	494757	494901	0	145	1	1	0	0	0	1	0	0	0	1	0	1	0	4	0	4	1	2	1	1	0	2	3	1	3	0	2	2	3	4	4	3	0	3	0	3
MUT1115.1	chrXIII	517317	517469	0	153	4	5	2	0	2	1	1	2	3	1	1	1	0	2	1	5	1	0	2	1	3	0	3	2	2	5	3	3	3	3	4	0	3	1	2	0
MUT1117.1	chrXIII	537765	537861	0	97	1	2	0	2	1	1	2	1	2	2	4	2	1	6	0	3	2	3	4	2	1	1	4	3	4	5	4	3	8	3	4	0	1	6	7	2
MUT1119.1	chrXIII	574981	575045	0	65	0	1	0	0	0	0	0	0	1	0	1	0	0	0	0	0	0	0	2	1	0	1	0	0	0	1	0	1	0	3	0	0	0	2	0	0
MUT1120.1	chrXIII	617197	617469	0	273	2	1	1	3	0	0	2	3	0	1	1	1	2	0	0	2	3	4	2	3	2	1	1	1	2	1	2	1	3	5	1	3	3	5	3	4
MUT1122.1	chrXIII	631125	631373	0	249	0	0	0	0	0	0	0	0	0	0	0	0	0	0	0	1	0	0	0	1	0	0	0	0	0	0	0	0	0	0	0	0	0	0	0	0
MUT1122.2	chrXIII	631381	631613	0	233	0	0	0	0	0	0	0	0	0	0	0	0	0	0	0	0	0	0	0	0	0	0	0	0	0	0	0	0	0	0	0	0	0	0	0	0
MUT1122.3	chrXIII	631621	631765	0	145	0	0	0	0	0	0	0	0	0	0	0	1	0	0	0	0	0	0	0	0	0	0	0	0	0	0	1	0	0	0	1	0	1	0	2	0
MUT1129.1	chrXIII	756325	756757	0	433	3	5	4	2	5	4	3	3	1	2	7	4	7	4	2	5	3	1	5	2	9	10	6	6	7	3	2	4	8	7	8	5	7	7	14	14
MUT1129.2	chrXIII	756765	756917	0	153	1	0	0	0	0	0	0	0	0	0	0	0	1	1	0	0	1	0	0	0	0	0	1	0	0	0	0	2	0	0	1	1	0	0	0	3
MUT1129.3	chrXIII	757037	757181	0	145	2	2	3	3	4	2	1	2	0	2	3	0	1	2	7	1	3	2	2	3	0	1	1	0	2	1	1	5	1	1	0	1	1	6	4	3
MUT1138.1	chrXIII	861237	861293	0	57	2	1	1	2	0	0	0	2	2	0	0	0	0	1	0	2	2	0	1	6	0	1	0	0	1	1	0	1	0	1	0	1	1	0	3	0
MUT1138.2	chrXIII	861357	861653	0	297	14	14	11	8	8	5	8	10	3	11	6	10	18	19	8	16	19	13	15	9	8	12	5	9	21	15	19	4	17	22	6	12	16	16	11	18
MUT114.1	chrII	69929	70009	0	81	1	1	1	0	1	0	0	1	1	0	0	0	0	0	1	5	0	0	0	0	0	1	0	0	1	0	0	3	0	0	0	0	1	0	0	2
MUT1141.1	chrXIII	7042	7096	0	55	0	0	0	0	0	0	0	0	0	0	0	0	0	0	0	0	0	0	0	1	0	0	0	0	0	0	0	0	0	0	0	0	0	0	0	0
MUT1143.1	chrXIII	23585	23825	0	241	0	2	0	0	3	0	7	8	3	33	52	39	2	0	0	6	2	3	21	30	12	18	26	19	0	0	0	0	2	0	11	16	14	25	30	27
MUT1155.1	chrXIII	339817	340849	0	1033	4	4	4	4	8	3	6	1	6	7	7	8	4	3	0	8	11	3	5	10	8	8	15	9	10	10	12	5	10	7	14	11	16	18	11	20
MUT1159.1	chrXIII	420881	421201	0	321	2	3	3	0	0	3	2	1	1	3	1	1	5	3	3	8	9	7	9	12	10	6	13	7	3	3	4	2	9	7	10	11	11	11	8	11
MUT1160.1	chrXIII	445489	445617	0	129	2	3	1	0	3	0	1	2	3	0	1	0	2	0	1	2	0	2	1	2	4	1	1	1	2	2	2	1	3	4	2	2	4	4	1	0
MUT1163.1	chrXIII	481585	482113	0	529	21	14	13	18	15	17	14	14	17	43	65	52	16	20	14	12	24	14	28	22	23	23	29	28	17	25	17	12	25	20	29	25	31	35	31	46
MUT1164.1	chrXIII	492081	492225	0	145	5	8	3	1	5	4	7	5	7	10	3	4	4	5	2	4	9	3	7	9	11	5	3	6	4	6	2	1	1	3	3	4	4	9	4	8
MUT1168.1	chrXIII	573945	574401	0	457	0	1	1	1	1	1	0	2	0	0	0	1	0	1	1	1	1	1	1	2	2	1	0	1	1	0	2	1	1	1	0	1	0	0	2	2
MUT1169.1	chrXIII	586929	587609	0	681	3	8	7	3	3	2	6	6	6	3	3	4	8	15	8	9	13	8	8	10	5	6	9	10	8	10	22	8	9	7	14	13	9	14	9	16
MUT1171.1	chrXIII	700825	701313	0	489	4	3	8	4	4	8	5	8	6	7	6	6	24	13	9	17	16	12	13	27	8	13	28	19	24	25	24	31	33	23	19	14	27	25	16	25
MUT1172.1	chrXIII	766705	766801	0	97	0	0	0	0	0	0	0	0	0	0	0	0	2	0	0	0	0	0	1	1	2	0	0	1	1	0	1	0	6	1	0	0	0	0	0	1
MUT1172.2	chrXIII	766873	767385	0	513	1	4	3	5	3	2	1	1	0	0	1	3	7	9	9	13	12	5	9	7	4	2	2	1	13	4	13	10	16	12	13	5	10	3	3	9
MUT1172.3	chrXIII	767409	768305	0	897	0	7	6	3	0	3	3	3	1	1	1	1	6	6	6	2	11	5	7	6	11	0	4	3	11	9	9	8	15	8	10	8	9	8	3	3
MUT1179.1	chrXIV	7249	7572	0	324	2	3	1	1	1	0	2	5	2	2	3	1	2	3	1	1	3	0	3	3	10	5	7	5	1	1	1	2	5	2	6	7	5	10	14	14
MUT118.1	chrII	121751	122375	0	625	14	20	16	9	15	11	12	23	11	22	27	23	32	68	37	48	55	37	69	87	65	62	110	74	55	47	51	43	40	45	60	79	74	109	57	89
MUT118.2	chrII	122455	122727	0	273	3	1	0	3	2	1	0	1	3	0	2	4	5	1	4	1	1	2	1	3	1	3	3	1	3	4	6	1	3	6	4	2	3	5	2	4
MUT1180.1	chrXIV	34565	34941	0	377	2	1	3	1	0	1	0	1	0	0	2	0	2	2	2	0	2	2	1	2	2	0	1	2	3	1	1	1	1	1	2	4	6	3	3	6
MUT1180.2	chrXIV	35029	35117	0	89	0	2	0	0	0	0	0	0	0	0	0	1	0	3	0	0	0	0	0	2	2	0	0	0	1	1	0	2	1	2	0	1	0	1	0	1
MUT1182.1	chrXIV	68415	69079	0	665	15	5	9	5	10	18	5	5	10	18	39	31	4	3	11	8	5	4	6	11	10	31	17	17	10	16	7	2	9	5	6	9	5	36	22	19
MUT1182.2	chrXIV	69383	69735	0	353	0	0	0	0	0	0	1	0	0	0	1	0	0	1	0	0	0	1	0	2	1	0	1	1	4	0	1	0	0	0	0	0	1	3	1	1
MUT1184.1	chrXIV	88767	89207	0	441	14	14	16	8	11	11	13	14	13	15	13	14	24	40	28	25	38	23	31	43	44	19	51	27	31	36	35	13	28	22	30	31	35	33	27	18
MUT1184.2	chrXIV	89335	89567	0	233	10	9	10	12	0	8	11	13	10	7	9	11	16	17	18	12	27	15	11	19	16	13	22	17	9	7	6	10	18	9	20	15	16	15	14	18
MUT1186.1	chrXIV	119439	119623	0	185	0	2	2	1	1	0	0	1	0	0	2	0	1	0	0	0	0	1	0	0	0	0	0	0	0	0	0	0	0	0	0	1	1	0	0	1
MUT1186.2	chrXIV	119655	120831	0	1177	5	6	10	6	9	6	3	10	9	7	7	11	11	7	10	9	14	6	4	10	6	6	13	7	9	19	11	9	7	10	6	16	4	16	17	16
MUT1189.1	chrXIV	139415	139543	0	129	1	0	0	0	0	0	1	0	1	1	0	0	0	0	1	1	0	0	0	2	0	0	0	0	0	0	1	0	0	1	0	0	1	0	0	0
MUT1192.1	chrXIV	255103	255231	0	129	3	1	0	0	0	0	2	2	3	2	0	1	1	1	2	0	2	0	3	2	1	1	5	2	0	0	0	1	0	1	0	1	0	2	0	0
MUT1194.1	chrXIV	281927	282055	0	129	0	0	0	0	0	0	0	0	1	0	1	0	0	0	0	0	0	0	0	0	0	0	0	0	0	0	0	0	0	0	0	0	0	0	0	0
MUT1194.2	chrXIV	282063	282415	0	353	0	1	1	1	0	4	0	0	0	0	0	0	0	0	0	0	1	0	1	0	0	0	0	0	0	0	1	0	0	1	0	1	0	1	0	1
MUT1196.1	chrXIV	283127	283487	0	361	9	16	19	1	10	8	4	13	14	5	15	7	13	10	14	10	10	8	28	16	15	9	14	17	13	18	16	12	13	13	10	12	21	22	11	16
MUT1196.2	chrXIV	283495	283695	0	201	0	3	1	2	3	0	1	0	1	0	3	1	0	2	0	2	1	1	3	1	1	3	1	2	0	1	1	1	3	3	0	1	2	0	2	2
MUT1199.1	chrXIV	352095	352287	0	193	3	3	7	0	1	2	3	4	4	7	4	3	6	5	8	6	6	4	4	4	4	6	5	7	9	11	6	10	20	12	7	10	10	12	10	7
MUT12.1	chrI	29805	29957	0	153	0	1	0	0	0	0	0	0	0	0	1	0	0	0	0	0	0	0	0	2	0	0	0	0	0	0	0	0	0	0	0	1	0	1	1	0
MUT120.1	chrII	156503	157031	0	529	0	0	0	0	0	0	0	1	0	0	1	0	0	3	1	1	0	0	1	1	0	0	1	0	0	1	0	0	3	1	0	2	0	2	0	2
MUT1200.1	chrXIV	409599	409919	0	321	96	97	102	54	78	52	52	71	61	48	97	68	84	96	60	64	70	55	37	78	36	65	65	36	56	77	57	87	74	62	65	77	69	68	50	69
MUT1203.1	chrXIV	449439	449503	0	65	12	10	7	10	4	7	7	8	7	4	4	7	10	14	8	6	11	8	6	6	2	6	10	10	6	11	5	12	10	10	3	7	6	8	9	5
MUT1203.2	chrXIV	449791	449943	0	153	22	27	27	12	20	22	20	23	11	16	28	29	22	25	16	27	25	19	18	26	17	12	25	24	28	28	23	21	24	26	24	31	19	29	23	18
MUT1205.1	chrXIV	451663	452063	0	401	8	8	6	6	6	4	1	5	4	2	6	16	4	5	8	1	5	6	3	6	3	6	3	5	2	4	4	5	5	4	4	8	2	8	8	16
MUT1206.1	chrXIV	462207	463551	0	1345	7	5	4	5	4	1	0	3	4	4	4	6	21	16	14	13	18	6	4	15	4	8	17	12	10	22	7	9	7	6	5	4	1	8	7	8
MUT1210.1	chrXIV	560856	561360	0	505	9	20	15	8	20	18	28	48	27	30	56	53	24	26	17	17	22	20	25	49	35	39	67	39	19	39	30	19	36	31	37	34	28	68	49	100
MUT1213.1	chrXIV	614400	614608	0	209	5	9	9	8	3	8	9	7	5	7	8	8	20	29	20	7	11	8	7	11	12	7	17	12	15	24	19	6	21	18	15	8	7	23	11	14
MUT1213.2	chrXIV	614616	614688	0	73	0	0	0	0	0	0	0	0	0	0	0	0	0	0	0	0	0	0	0	0	0	0	0	0	0	0	0	0	0	0	0	0	0	0	0	0
MUT1215.1	chrXIV	676144	676488	0	345	6	7	11	7	8	9	14	9	9	8	8	7	22	21	8	12	18	13	9	14	13	27	15	13	14	13	11	11	15	12	10	15	17	8	13	14
MUT1217.1	chrXIV	691488	691648	0	161	14	22	10	12	8	6	8	6	9	5	15	11	18	13	19	15	19	9	10	11	18	13	24	7	33	27	20	21	26	36	10	7	18	19	7	29
MUT1218.1	chrXIV	725016	725072	0	57	0	0	0	0	0	0	0	0	0	0	0	1	0	0	0	0	0	1	0	0	0	0	1	0	1	0	0	0	0	0	0	0	0	0	0	0
MUT1218.2	chrXIV	725232	725968	0	737	0	3	2	1	2	3	0	1	2	1	0	4	0	3	3	1	3	2	1	0	4	2	0	1	2	0	1	0	4	2	0	1	2	4	2	3
MUT1220.1	chrXIV	730872	731336	0	465	0	0	5	1	4	6	1	1	3	1	4	7	3	0	1	2	2	3	4	7	2	4	2	2	1	6	1	4	2	3	5	2	2	2	5	3
MUT1220.2	chrXIV	731344	731432	0	89	0	0	0	0	0	0	1	0	0	1	0	1	1	0	0	0	1	0	2	0	0	0	3	1	1	0	0	0	1	1	1	2	0	0	2	1
MUT1223.1	chrXIV	780752	781136	0	385	0	0	0	0	0	0	0	0	0	0	0	0	0	0	0	0	0	0	0	0	0	0	0	0	0	0	0	0	0	0	0	0	0	0	0	0
MUT1223.2	chrXIV	781144	781384	0	241	0	0	0	0	0	0	0	0	0	0	0	0	0	0	0	1	0	0	0	0	0	1	0	0	0	0	0	0	0	1	0	1	0	0	0	0
MUT1225.1	chrXIV	781732	781782	0	51	0	0	0	0	0	0	0	0	0	0	0	0	0	0	0	0	0	0	0	1	0	1	0	0	0	0	0	0	0	0	0	0	0	0	0	0
MUT1228.1	chrXIV	28521	28857	0	337	0	0	3	1	3	2	3	2	5	1	2	0	4	6	7	3	2	4	11	5	7	4	8	1	6	11	5	6	6	6	6	7	10	17	5	15
MUT1232.1	chrXIV	71899	71955	0	57	0	0	0	0	0	0	0	0	0	0	0	0	0	0	0	0	0	0	0	0	0	0	0	0	0	0	0	0	0	0	0	0	0	0	0	0
MUT1233.1	chrXIV	102995	104243	0	1249	7	20	12	12	10	3	10	4	7	22	17	24	9	9	7	6	4	6	7	6	8	2	5	8	9	7	4	6	5	3	4	5	4	6	6	7
MUT1235.1	chrXIV	130371	130843	0	473	1	0	0	0	0	0	0	0	2	0	0	0	0	0	0	0	0	0	0	0	0	0	0	0	0	0	0	0	0	0	0	0	0	0	0	0
MUT1235.2	chrXIV	131011	131395	0	385	1	1	0	0	1	0	0	0	1	0	0	0	2	1	0	0	0	2	1	1	2	1	0	0	1	0	1	0	1	1	2	0	3	2	0	1
MUT1235.3	chrXIV	131563	131635	0	73	0	0	0	0	0	0	0	0	0	0	0	0	0	1	0	0	0	0	0	0	0	0	0	0	0	0	0	0	0	0	0	0	0	0	0	0
MUT1235.4	chrXIV	131803	132027	0	225	1	3	1	0	1	1	2	0	2	2	2	1	0	1	0	0	1	2	1	2	2	1	0	0	4	3	2	2	3	2	1	2	1	5	0	1
MUT1235.5	chrXIV	132035	132123	0	89	0	0	0	1	0	0	0	0	0	0	0	1	0	0	1	0	0	1	0	0	0	0	0	0	0	0	0	0	1	0	1	0	0	0	0	2
MUT1235.6	chrXIV	132131	132523	0	393	3	3	2	0	0	1	1	2	5	1	2	1	3	6	3	1	4	0	1	0	2	3	1	0	2	4	5	2	1	2	1	3	5	1	3	1
MUT1242.1	chrXIV	171451	172219	0	769	8	9	7	6	5	12	10	11	8	5	7	4	14	8	12	11	11	7	12	5	8	13	19	17	6	8	10	11	8	10	11	10	19	24	22	39
MUT1243.1	chrXIV	224267	225731	0	1465	2	4	1	0	1	3	3	5	2	1	4	0	2	1	3	2	2	2	2	3	4	2	7	3	1	3	0	2	0	4	1	3	5	8	8	13
MUT1243.2	chrXIV	225763	225819	0	57	2	2	0	0	0	0	0	0	0	0	0	0	0	0	1	0	2	0	0	0	0	0	0	0	0	0	0	0	0	0	0	0	0	0	1	0
MUT1245.1	chrXIV	271227	271523	0	297	1	0	0	1	1	1	1	0	1	2	0	0	0	4	2	1	0	0	1	0	2	0	1	3	0	5	1	2	2	4	0	0	1	2	0	1
MUT1249.1	chrXIV	293179	293899	0	721	1	3	3	2	1	3	2	3	1	2	2	1	1	5	1	8	4	3	2	2	7	0	4	5	2	2	5	3	2	1	6	6	4	7	9	2
MUT125.1	chrII	252568	252648	0	81	0	0	0	0	0	0	0	1	0	0	0	0	0	0	0	0	0	0	1	0	2	1	0	0	0	0	0	0	0	0	0	0	0	0	0	1
MUT125.2	chrII	252656	254280	0	1625	8	4	12	5	6	2	8	11	9	9	6	6	14	24	13	18	21	10	30	45	41	26	36	26	24	21	29	10	31	26	31	57	37	20	28	39
MUT1257.1	chrXIV	411627	411987	0	361	0	2	2	1	1	2	2	1	3	1	3	0	0	1	0	3	1	2	4	0	1	3	0	0	3	0	1	1	3	1	1	0	2	3	1	2
MUT1257.2	chrXIV	411995	412147	0	153	1	0	1	0	0	0	1	1	0	1	0	0	0	1	1	0	1	0	2	1	0	1	0	0	0	0	0	0	1	0	1	1	2	3	1	0
MUT1257.3	chrXIV	412155	412467	0	313	10	13	13	10	4	7	7	3	6	10	9	10	13	15	9	7	12	10	8	10	14	6	15	5	7	14	3	10	13	8	10	14	10	16	11	14
MUT126.1	chrII	255112	255200	0	89	0	0	1	0	0	1	2	1	0	0	0	0	0	1	0	0	0	0	0	1	0	0	2	0	0	0	0	0	0	1	0	1	0	0	2	0
MUT126.2	chrII	255208	255272	0	65	2	1	0	1	3	1	3	0	0	3	0	0	2	0	0	1	0	0	3	1	0	0	5	0	0	4	3	0	0	1	1	1	3	0	1	0
MUT1260.1	chrXIV	560684	560753	0	70	0	0	0	0	0	0	0	0	1	0	0	0	4	0	0	0	0	0	0	0	0	0	1	1	1	1	0	0	0	1	1	1	0	1	0	1
MUT1261.1	chrXIV	561340	561412	0	73	0	0	0	0	0	0	0	0	0	0	0	0	0	0	0	0	0	0	0	0	0	0	0	0	0	0	0	0	0	0	0	0	0	0	0	0
MUT1262.1	chrXIV	562383	562537	0	155	1	3	2	1	1	1	2	2	3	3	3	3	2	4	2	3	6	1	1	1	0	2	0	1	5	0	5	1	4	1	4	1	4	4	1	5
MUT1264.1	chrXIV	584116	584188	0	73	0	0	0	0	0	0	1	0	0	0	0	0	0	0	0	0	0	1	0	0	0	0	3	1	0	0	1	0	0	0	0	0	1	0	1	0
MUT1264.2	chrXIV	584204	584956	0	753	1	4	2	1	0	0	3	1	1	0	1	1	2	1	0	0	0	0	2	0	2	0	1	1	0	3	1	1	1	1	4	1	1	4	1	3
MUT1268.1	chrXIV	644956	645540	0	585	11	16	11	11	7	6	10	14	10	6	5	19	14	14	7	7	6	8	11	9	6	12	13	17	10	15	7	6	5	9	10	4	13	18	15	19
MUT1269.1	chrXIV	691892	691996	0	105	2	4	3	2	0	1	1	2	3	3	4	2	2	0	6	2	2	0	5	4	3	2	2	4	0	5	2	2	3	4	1	2	4	3	5	4
MUT127.1	chrII	256944	257080	0	137	0	0	0	0	0	0	0	0	0	0	0	0	0	0	0	0	0	0	0	0	0	0	0	0	0	0	0	0	0	0	0	0	0	0	0	0
MUT1274.1	chrXIV	777212	777620	0	409	0	0	0	0	0	0	0	0	0	0	0	0	0	0	0	0	0	0	0	0	0	0	0	0	0	0	0	0	0	0	0	0	0	0	0	0
MUT1276.1	chrXIV	782724	782892	0	169	0	0	0	0	0	0	0	0	0	0	0	0	0	0	0	0	0	0	0	0	0	0	1	0	1	0	0	0	0	0	0	1	0	0	0	0
MUT1276.2	chrXIV	782972	783324	0	353	0	0	0	0	0	0	0	0	0	0	0	0	0	0	0	0	0	0	0	0	1	0	0	0	0	0	0	0	0	0	0	0	0	0	0	0
MUT1278.1	chrXV	18397	18549	0	153	0	0	0	0	0	0	0	0	0	0	0	0	0	0	0	0	0	0	0	0	0	0	0	0	0	0	0	0	0	0	0	0	0	0	0	0
MUT1279.1	chrXV	32829	33405	0	577	7	5	12	2	6	6	2	7	10	3	3	6	0	3	1	0	2	4	2	1	2	2	2	1	3	2	2	0	0	1	0	2	3	2	2	1
MUT1279.2	chrXV	33413	34013	0	601	4	6	6	7	4	4	3	6	5	3	3	7	0	1	1	0	1	0	0	0	0	0	0	1	0	2	0	0	0	0	0	0	1	0	1	0
MUT128.1	chrII	258328	259016	0	689	3	6	2	3	1	4	3	5	0	0	2	3	4	6	5	3	3	3	5	12	2	9	7	10	2	3	6	2	7	2	4	3	5	14	18	21
MUT1282.1	chrXV	60070	60134	0	65	3	0	0	0	0	1	0	1	1	0	0	2	0	0	0	1	1	0	0	2	0	0	2	1	1	0	0	0	0	0	0	1	2	3	0	2
MUT1284.1	chrXV	72758	73006	0	249	2	4	5	2	0	0	3	1	0	4	1	0	2	3	1	2	4	3	4	3	5	1	1	1	9	4	5	5	4	3	4	3	4	3	7	8
MUT1285.1	chrXV	86934	87078	0	145	0	0	0	0	0	0	0	0	0	0	0	0	1	0	0	0	0	0	0	0	0	0	0	1	1	1	0	0	0	1	0	0	1	0	0	1
MUT1285.2	chrXV	87102	87190	0	89	1	1	1	0	0	0	0	0	0	0	0	0	2	0	0	0	1	1	2	1	1	0	0	1	2	1	4	1	0	0	0	0	0	2	0	0
MUT1287.1	chrXV	112054	112886	0	833	2	6	3	5	1	4	4	5	0	4	3	4	5	5	8	5	4	3	3	2	3	5	19	5	4	11	6	2	1	5	3	0	6	6	2	8
MUT1288.1	chrXV	113813	113868	0	56	0	0	0	0	0	0	0	0	0	0	0	1	0	0	0	0	0	0	0	1	0	0	0	0	1	0	0	0	0	0	0	0	0	0	0	0
MUT129.1	chrII	259072	259392	0	321	0	1	1	0	0	1	0	0	0	0	1	0	1	1	0	0	1	0	0	1	2	3	2	1	0	1	0	1	3	1	0	2	0	3	1	6
MUT129.2	chrII	259400	259560	0	161	0	1	2	1	0	0	0	2	0	0	2	2	2	0	1	1	2	3	1	0	1	1	2	0	0	0	1	1	0	1	0	0	0	1	0	1
MUT1290.1	chrXV	128318	128702	0	385	0	0	0	1	1	1	1	0	1	0	0	0	0	3	1	0	1	0	1	1	1	0	1	2	1	1	3	0	0	0	2	1	2	1	2	0
MUT1291.1	chrXV	142646	142718	0	73	4	2	1	1	1	1	1	0	1	0	1	0	0	2	0	0	1	0	0	0	0	2	0	2	0	1	0	0	0	1	0	0	0	0	0	1
MUT1291.2	chrXV	142734	143998	0	1265	67	130	102	92	92	73	51	62	65	66	73	62	45	53	69	47	49	40	35	59	25	43	48	49	32	42	42	32	34	36	31	27	38	60	46	75
MUT1293.1	chrXV	144006	144102	0	97	0	0	0	0	0	1	1	0	0	0	0	0	0	0	0	0	0	1	0	0	0	0	1	0	0	0	0	0	0	0	1	0	0	0	0	0
MUT1293.2	chrXV	144126	145054	0	929	5	13	9	13	11	10	6	11	5	10	11	16	17	14	20	21	18	11	11	12	9	15	15	13	15	14	12	13	24	17	15	8	10	20	19	21
MUT1295.1	chrXV	147182	148150	0	969	4	0	4	3	1	0	0	1	3	1	1	2	0	0	2	3	0	0	2	0	1	1	1	0	2	1	1	0	0	1	0	1	0	0	3	2
MUT1298.1	chrXV	256174	256558	0	385	10	13	8	9	5	6	23	23	28	21	17	14	101	86	72	60	86	43	30	49	33	33	46	28	182	162	116	113	195	169	60	62	106	75	63	101
MUT13.1	chrI	41477	41637	0	161	11	10	12	7	1	2	7	11	8	4	4	7	11	12	8	6	4	5	13	6	18	11	10	6	6	8	7	8	13	9	7	8	9	4	11	2
MUT13.2	chrI	41781	41909	0	129	0	0	1	1	0	0	0	0	0	0	0	1	0	0	0	0	0	0	1	0	0	0	0	1	1	1	0	0	1	2	1	2	2	2	0	1
MUT1300.1	chrXV	274838	275486	0	649	2	4	2	1	1	0	0	1	2	1	0	3	2	3	1	0	2	1	1	0	1	2	1	0	2	2	1	0	0	2	1	2	2	0	1	3
MUT1300.2	chrXV	275542	276702	0	1161	1	1	0	0	2	0	2	0	1	1	1	0	1	1	0	0	0	0	0	0	0	1	1	2	0	1	1	1	1	0	0	0	1	0	1	1
MUT1300.3	chrXV	276742	276846	0	105	0	0	0	0	0	0	0	0	0	0	0	0	0	0	1	0	0	0	0	0	0	0	0	0	0	0	0	0	0	0	0	0	0	0	0	0
MUT1300.4	chrXV	276854	277070	0	217	0	0	0	0	0	0	0	0	0	0	0	0	0	0	0	0	0	0	0	0	0	0	0	0	0	0	0	0	1	0	0	0	0	0	1	0
MUT1304.1	chrXV	277638	277774	0	137	0	0	1	1	3	2	3	1	0	2	0	1	2	1	1	3	0	1	2	0	2	2	0	1	2	1	1	0	3	1	3	1	3	1	4	3
MUT1306.1	chrXV	285678	287614	0	1937	24	26	26	15	17	16	5	12	17	13	11	16	59	41	37	24	42	13	12	21	17	9	15	10	36	38	24	15	28	29	17	8	27	13	5	9
MUT1306.2	chrXV	287670	288030	0	361	2	0	3	5	3	3	1	0	0	2	0	3	3	2	0	3	2	3	0	2	2	2	0	0	5	2	3	2	3	3	0	1	4	2	2	0
MUT1309.1	chrXV	298726	299190	0	465	11	20	14	5	8	3	3	3	4	2	7	4	2	2	0	1	0	1	2	0	0	0	0	0	5	7	3	1	6	8	1	0	3	0	0	2
MUT1309.2	chrXV	299198	299566	0	369	6	7	7	5	3	1	2	1	4	3	7	2	5	8	7	6	5	6	8	7	5	5	6	4	8	5	5	5	2	6	11	4	7	1	6	8
MUT131.1	chrII	274472	274832	0	361	0	0	0	0	0	0	0	0	0	0	0	0	1	0	0	0	0	0	0	0	0	0	0	0	0	0	0	1	0	0	0	0	0	0	0	0
MUT1312.1	chrXV	327902	329166	0	1265	106	174	133	96	99	70	115	106	88	74	84	92	116	137	79	104	95	63	103	134	82	103	179	76	85	101	74	62	95	76	95	98	109	106	91	107
MUT1313.1	chrXV	351934	353798	0	1865	1	1	1	1	1	0	0	1	2	1	2	0	0	0	0	1	1	0	0	0	0	2	0	1	1	0	2	0	1	1	1	0	0	0	3	0
MUT1314.1	chrXV	357270	357630	0	361	0	1	1	1	1	0	1	1	0	1	0	0	1	0	0	1	1	3	0	0	1	1	2	4	0	0	2	0	1	0	3	0	4	2	3	3
MUT1316.1	chrXV	366950	367710	0	761	7	6	4	3	2	1	7	2	8	2	2	3	1	0	2	0	2	1	3	4	4	1	3	2	5	6	0	1	3	6	5	5	11	4	5	4
MUT1317.1	chrXV	387630	387894	0	265	399	455	377	230	251	194	209	216	204	161	279	274	377	374	254	186	282	211	135	189	151	158	232	155	625	559	491	442	631	496	159	161	210	180	141	202
[truncated: 10,133 more rows]

## Sheet: normalized log2
#Log2 read counts per gene per library after library-size normalization and adding 20 additional counts to each gene in each library (to reduce variance of low-expression genes)
	Tec1	Tec1	Tec1	F13	F13	F13	Sfl1	Sfl1	Sfl1	Dig1	Dig1	Dig1	Tec1.out	Tec1.out	Tec1.out	F13.out	F13.out	F13.out	Sfl1.out	Sfl1.out	Sfl1.out	Dig1.out	Dig1.out	Dig1.out	Tec1.in	Tec1.in	Tec1.in	F13.in	F13.in	F13.in	Sfl1.in	Sfl1.in	Sfl1.in	Dig1.in	Dig1.in	Dig1.in
YAL001C	6.12642	6.36016	6.41032	6.03129	6.18637	5.97049	6.20174	6.05369	6.15476	6.33324	6.32624	6.32699	6.14431	6.16683	5.85553	5.90596	5.89657	5.39223	5.90817	6.12425	5.97898	5.89204	6.01936	5.61869	5.75534	5.861	5.89303	5.4239	5.51783	5.50078	5.81419	5.80202	5.76081	5.64819	5.43201	5.60144
YAL002W	5.70771	5.77732	5.77157	5.61797	5.5154	5.37512	5.7935	5.47889	5.66769	5.76819	5.76201	5.77389	5.57336	5.65375	5.30293	5.6324	5.7511	5.43046	5.60819	5.70772	5.38564	5.51793	5.66098	5.48391	5.44957	5.482	5.37027	5.31336	5.43524	5.25648	5.43568	5.48812	5.31946	5.36891	5.15996	5.17269
YAL003W	8.97926	9.07913	9.13411	9.30466	9.36591	9.64271	8.94052	9.24305	9.13235	8.98374	9.08312	9.11275	8.76506	8.91694	9.49578	9.06657	9.07098	9.42394	9.04194	8.97753	9.21054	8.9043	8.8882	9.27964	8.97452	8.7881	9.3714	9.05219	8.80593	9.15214	8.895	8.77721	9.2452	8.9309	9.08666	9.04621
YAL004W	1.2281	1.12737	1.23614	1.06182	0.971078	0.474355	0.537863	1.04834	0.855903	0.699321	0.990677	0.823441	0.718673	0.762121	0.79033	0.762692	0.738857	0.623882	0.90472	0.764252	0.926094	0.626717	0.587205	0.628602	0.645255	0.767431	1.0613	0.593859	0.567238	1.00016	0.535343	0.540422	0.866734	0.767215	1.15403	0.828064
YAL005C	10.4493	10.505	10.398	9.93095	9.86577	9.09583	10.1379	10.3267	10.1082	9.89168	9.94145	9.8077	10.2208	10.0383	9.17461	10.1218	9.98123	9.54869	10.3442	10.2523	10.1639	10.1652	10.0151	9.78348	9.80595	9.94225	10.2394	9.84081	9.73285	9.93385	10.0231	10.0319	10.1926	9.33373	9.58356	9.55049
YAL007C	6.10074	6.26074	6.27516	6.24904	6.35372	6.2771	6.29992	6.36496	6.43707	6.34287	6.39022	6.4445	5.94991	6.1176	6.16119	6.03178	6.13531	6.0192	6.20074	6.36229	6.22012	5.90495	6.18417	5.93378	5.5255	5.42932	5.86625	5.51641	5.44629	5.5752	5.64505	5.5748	5.79091	5.69738	5.76661	5.82187
YAL008W	6.84619	6.66643	6.6374	6.47748	6.61541	6.15678	6.90008	6.77009	6.73943	6.69057	6.68208	6.52498	6.98575	6.9861	6.42026	6.84211	6.88343	6.44112	6.97122	7.06247	6.82754	6.75497	7.02205	6.54326	6.75271	6.71247	6.45044	6.40712	6.73174	6.65362	6.95809	6.96821	6.56982	6.33659	6.50633	6.33761
YAL009W	4.9966	5.12542	5.05193	5.01938	5.08701	5.07347	5.07509	4.92997	4.96652	5.02039	5.09712	5.14487	4.84427	5.12383	5.06195	4.93876	4.99756	4.83095	5.18551	5.09572	5.28105	5.13552	5.24364	5.04397	5.14202	5.0555	4.89063	4.77381	4.98323	4.79434	5.04032	4.93729	4.98815	5.24694	5.13719	5.34582
YAL010C	5.02419	5.01341	5.02049	5.02965	4.92971	5.13239	5.17923	4.9506	5.08835	5.3139	5.21051	5.0032	4.8673	4.74826	4.91459	4.65568	4.90982	4.33557	4.63854	4.89675	4.63939	5.12296	5.22213	4.84994	4.65422	4.64191	4.40453	4.20975	4.60376	4.43655	4.60525	4.80009	4.57284	5.03366	4.93418	5.14617
YAL011W	4.90065	4.99964	4.95244	4.8976	5.15822	4.91647	4.97853	4.93294	4.96326	5.02722	5.08528	4.89095	4.653	4.66053	4.67842	4.46962	4.63676	4.49321	4.12033	4.15794	4.02017	4.1642	4.18088	4.14495	4.13225	4.16133	4.42626	4.08896	4.02983	3.71083	4.16843	4.07133	4.12497	4.10674	4.15088	4.16484
YAL012W	7.84782	7.92267	8.08249	8.28194	8.34545	8.6729	7.88797	7.98502	8.06443	7.87522	8.00723	8.0848	6.51109	6.84279	7.82109	6.97046	7.09527	7.74433	6.77341	6.8609	6.41312	7.28274	6.90167	7.85963	6.34297	6.47949	6.59942	7.20818	6.51194	6.62087	7.10841	7.03471	6.92159	7.81545	7.96459	7.65082
YAL013W	5.14637	5.0694	5.20726	5.26222	5.22331	5.22078	5.19811	5.13445	5.16987	5.26557	5.20395	5.04066	4.74115	4.12839	4.61076	4.55789	4.56677	4.66554	4.43543	4.42989	4.05865	4.3319	3.87878	4.23015	4.12713	3.95063	4.26679	4.30243	3.79657	3.9973	4.34511	4.29208	4.36622	4.085	4.23908	4.0263
YAL014C	5.638	5.64502	5.48786	5.77269	5.65939	5.58728	5.70196	5.73141	5.62289	5.74349	5.71973	5.56039	5.33214	5.10534	5.35494	5.62499	5.31612	5.43799	5.3692	5.35624	5.25919	5.50346	5.12244	5.18175	5.04215	4.94078	4.99319	5.15492	4.89462	4.93016	5.15317	5.26645	5.15945	5.13765	5.17681	4.9729
YAL015C	5.69441	5.78135	5.7048	5.56954	5.65529	5.43301	5.6263	5.73482	5.62289	5.97326	5.89552	5.84565	5.28648	5.15755	5.38384	5.30385	5.12965	5.00659	5.28157	5.4975	5.36787	5.53936	5.60114	5.29626	4.8658	4.84695	4.77345	4.54136	4.62011	4.60434	5.11467	5.04142	4.93523	5.17157	5.23428	5.2717
YAL016C-A	1.04871	1.0932	1.23614	1.30663	1.21324	0.873841	1.13882	1.09145	1.01564	1.5145	1.52743	0.973999	0.982518	1.5047	1.50263	1.29814	1.44845	1.24379	1.28033	1.69187	1.08365	2.10015	1.88086	1.5125	1.08634	1.40143	1.4487	1.27138	0.985839	1.31009	1.61147	1.57682	1.59945	1.88721	1.7116	1.77304
YAL016C-B	0.395528	0.45054	0.465127	0.47782	0.395528	0.395528	0.46845	0.395528	0.470992	0.395528	0.395528	0.395528	0.395528	0.395528	0.395528	0.395528	0.458727	0.47573	0.469905	0.463903	0.395528	0.476777	0.395528	0.395528	0.395528	0.395528	0.395528	0.395528	0.455064	0.538422	0.395528	0.395528	0.395528	0.464512	0.395528	0.465839
YAL016W	8.21399	8.20554	8.19591	8.09007	8.04281	7.8157	8.10076	8.08971	8.08484	8.18286	8.14939	8.13095	8.23447	8.20043	7.75534	8.08403	8.09858	7.76891	8.12087	8.12926	8.00261	8.03941	8.09844	7.87766	7.83466	7.97584	7.86888	7.83572	8.00264	7.95924	7.959	7.9493	7.80731	7.87408	7.6829	7.67607
YAL017W	7.48779	7.50942	7.51801	7.10917	7.10809	6.67249	7.36446	7.23885	7.21594	7.39264	7.36961	7.34249	7.62556	7.6541	6.98058	7.48254	7.48549	7.06975	7.34797	7.37755	7.22436	7.38363	7.41652	7.09976	7.36698	7.45298	7.26725	7.13644	7.3362	7.34079	7.3038	7.30703	7.18667	7.21084	6.87141	7.15147
YAL018C	0.395528	0.554645	0.594997	0.47782	0.613894	0.395528	0.395528	0.526949	0.542704	0.47768	0.513362	0.395528	0.830065	0.649964	0.670346	0.528572	0.973337	0.820983	0.734133	0.591638	0.810607	0.76253	0.756376	0.948952	0.525788	1.02417	0.766482	0.712388	0.720667	0.949901	0.662797	0.956656	0.650284	1.01729	1.01104	0.880488
YAL019W	5.50509	5.73502	5.82052	5.7081	6.01153	6.23669	5.77026	5.69344	5.70333	5.75795	5.81748	5.90933	5.55321	5.4657	6.05289	5.57779	5.62763	5.66663	5.19924	5.19461	5.3473	5.4314	5.36638	5.59364	5.579	5.42747	5.61129	5.25352	5.42969	5.45196	5.25782	5.3151	5.31486	5.52239	5.43901	5.37808
YAL019W-A	0.468741	0.395528	0.465127	0.47782	0.472048	0.474355	0.46845	0.462734	0.395528	0.47768	0.513362	0.65532	0.466207	0.590437	0.469294	0.463583	0.395528	0.395528	0.395528	0.463903	0.395528	0.553694	0.46229	0.555016	0.586758	0.454895	0.395528	0.464712	0.455064	0.538422	0.467128	0.395528	0.528522	0.711543	0.395528	0.465839
YAL020C	4.58796	4.49727	4.40225	4.85589	4.56507	4.64125	4.63085	4.88167	4.55866	4.71216	4.5603	4.59426	3.9618	3.96221	4.10904	4.10433	4.08611	4.37793	4.50783	4.56443	4.42052	4.35894	4.3358	4.55667	3.78734	3.78701	3.55991	4.30243	3.93369	4.04596	4.66737	4.63238	4.28864	4.14927	4.39119	4.12194
YAL021C	6.87678	6.89929	6.99961	6.94257	7.07013	7.03626	7.15122	7.02967	7.18475	7.10101	7.02919	7.08971	6.84613	6.67294	6.55236	6.85563	6.94266	6.91383	6.77982	6.75573	6.52383	6.87504	6.83631	6.88852	6.63044	6.65429	6.1523	6.64553	6.67418	6.65559	6.75584	6.9513	6.31289	6.53306	6.58837	6.20385
YAL022C	5.76515	5.67709	5.79372	5.9253	5.88606	5.93434	6.11497	6.08869	6.05099	5.9856	5.93433	5.99255	5.75725	5.50048	5.52458	5.74436	5.65318	5.62106	5.6902	5.76981	5.79372	5.61085	5.61771	5.49625	5.54292	5.3708	5.06698	5.4959	5.35937	5.28717	5.75284	5.73772	5.56954	5.48553	5.44829	5.30324
YAL023C	7.86911	8.01138	8.1308	8.14541	8.11468	8.22412	8.09141	8.15276	8.18173	8.21652	8.19116	8.34845	7.22746	7.3447	7.54328	7.44778	7.56124	7.52274	7.35534	7.52786	7.25298	7.28486	7.31349	7.41648	6.90636	6.91696	7.16239	7.02347	6.82284	6.78216	7.18473	7.30005	7.19795	7.0278	7.13189	7.0042
YAL024C	4.05783	4.15621	4.3154	4.10614	4.2652	4.09797	4.36088	4.24351	4.21892	4.53162	4.424	4.56291	3.88649	3.98551	3.87124	3.96454	3.96073	3.67191	3.95538	4.05641	4.05865	4.12062	4.03499	4.08739	3.29715	3.6155	3.47905	3.20145	3.2673	3.46461	3.5636	3.80344	3.56787	4.00041	3.61288	3.75863
YAL025C	6.12924	6.30991	6.4527	6.75006	6.92455	7.56751	6.35984	6.36166	6.44878	6.39929	6.50669	6.54717	6.42499	6.33041	7.44615	6.6028	6.53597	7.19645	5.93139	5.50968	6.48551	6.39886	6.13642	6.91725	6.61314	6.539	6.62502	6.44827	6.51806	6.3256	6.23152	6.21753	6.32665	6.64502	6.4543	6.75761
YAL026C	6.04198	6.30898	6.37346	6.12205	6.26912	6.34423	6.17203	6.20978	6.19008	6.20797	6.18576	6.24173	6.01324	6.05291	6.15001	5.59496	5.88079	5.4554	5.8309	5.80977	5.67904	5.6486	5.7371	5.45386	5.75865	5.79935	5.73311	5.34122	5.52653	5.43379	5.50323	5.55362	5.36241	5.60683	5.49606	5.42516
YAL026C-A	1.66189	1.45786	1.81801	1.26088	1.45864	1.72683	1.62694	1.36176	1.37123	1.16374	1.38008	1.48943	1.69191	1.74203	1.84506	1.40584	1.67824	1.57035	1.6438	1.7201	1.68513	1.38458	1.8312	1.69485	1.12796	0.984429	1.26797	1.41814	1.17477	1.31009	1.21375	1.00741	1.05491	1.78303	1.19871	1.35821
YAL027W	5.0749	4.99503	4.9615	4.98109	4.82054	4.61539	5.0094	4.90904	4.79726	5.07089	5.13668	4.98558	5.1616	5.05943	4.8049	4.87771	4.97612	4.63966	4.8272	5.07127	5.01367	5.15107	5.12502	4.86143	4.67191	4.58989	4.87491	4.45048	4.5705	4.46367	4.67872	4.62428	4.83285	4.64897	4.5156	4.6343
YAL028W	4.98105	4.7123	4.67616	4.46506	4.30757	3.69904	4.77797	4.43557	4.51476	4.76219	4.42775	4.39955	4.25418	3.97391	3.24158	4.27503	3.81739	3.89977	4.188	4.12664	3.98731	4.00212	3.65447	3.40844	3.88767	3.82688	4.08202	3.72303	3.32429	3.50867	4.00363	4.02898	3.73546	3.27662	3.31102	3.27186
YAL029C	5.84294	6.12148	6.14866	6.18771	6.39115	6.70758	6.05556	6.04549	6.22047	6.26692	6.36104	6.41299	5.78516	5.73846	6.15701	5.87505	6.02218	5.99899	5.64878	5.58261	5.66871	5.4986	5.61036	5.71474	5.00074	4.86894	5.17104	4.82733	5.12744	4.81555	4.80499	4.94056	4.84883	5.12971	4.91087	5.02914
YAL030W	6.50486	6.50282	6.49907	6.3698	6.43123	6.10663	6.58048	6.47791	6.43824	6.49855	6.5752	6.33629	6.45571	6.52975	6.1444	6.4757	6.31149	6.03913	6.39937	6.55583	6.16535	6.56135	6.38035	6.20582	5.71494	5.86374	5.99543	5.84794	5.65744	5.66944	6.27207	6.08647	6.15982	5.66478	5.87554	5.82355
YAL031C	5.92977	5.98023	5.93072	5.79493	5.77717	5.50753	5.99823	5.88937	6.04945	6.09701	6.05705	6.01444	6.18154	6.22425	5.71477	6.17948	6.25808	5.77956	5.96714	6.12161	5.77459	6.14912	6.24351	5.85548	5.80429	5.8361	5.78617	5.88312	5.92028	5.88204	5.79345	6.04911	5.74038	5.58763	5.51606	5.57584
YAL031W-A	0.395528	0.554645	0.395528	0.629535	0.544714	0.549097	0.537863	0.395528	0.542704	0.395528	0.395528	0.395528	0.466207	0.590437	0.539471	0.590759	0.458727	0.551707	0.90472	0.708977	0.547548	0.626717	0.587205	0.477475	0.586758	0.670585	0.921407	0.65434	0.512241	0.60489	0.83507	0.733665	0.707516	0.593308	0.735862	0.71713
YAL032C	5.20915	5.16296	5.17387	5.47753	5.09308	5.26302	5.43715	5.30439	5.34306	5.52665	5.46754	5.3945	5.43924	5.09734	5.3004	5.35178	5.13208	5.41274	5.21825	5.05197	5.38816	5.80819	5.35983	5.47147	5.58648	5.34357	5.28007	5.24617	5.31185	5.13803	5.27787	5.26123	5.27755	5.43055	5.39409	5.29602
YAL033W	3.98483	4.11849	4.10258	4.0195	4.22706	4.27355	4.01638	4.05493	4.07517	4.24539	4.15606	4.13764	4.09602	4.19984	4.43781	3.98205	4.14013	4.22969	4.10874	4.19361	4.47369	4.24759	4.28137	4.08739	4.48036	4.04057	4.30483	3.99853	4.2263	4.00962	4.22115	3.84589	3.93436	4.48432	4.46163	4.6343
YAL034C	6.99689	6.93107	6.90181	6.73654	6.80946	6.55499	6.90993	6.69172	6.86451	6.82317	6.87124	6.91223	7.46063	7.56171	7.00326	7.4483	7.68244	7.65134	7.13804	7.2085	6.64362	7.26926	7.29758	7.02848	7.15119	7.39306	7.2399	7.38757	7.47164	7.598	7.4183	7.45377	7.00528	7.01564	7.28542	7.01816
YAL034C-B	0.395528	0.45054	0.395528	0.47782	0.395528	0.474355	0.46845	0.395528	0.395528	0.395528	0.513362	0.395528	0.395528	0.395528	0.395528	0.395528	0.395528	0.395528	0.395528	0.395528	0.395528	0.395528	0.395528	0.395528	0.395528	0.395528	0.395528	0.395528	0.395528	0.395528	0.395528	0.469793	0.395528	0.395528	0.395528	0.395528
YAL034W-A	4.09876	4.14791	4.00665	3.73158	4.06975	4.17669	4.06421	4.11361	4.01971	4.1977	4.20505	4.17957	3.80702	3.90838	3.73582	3.73597	3.73682	3.49076	3.69351	3.74222	3.44492	3.85792	3.73092	3.72595	3.35962	3.35221	3.79186	3.28033	3.2337	3.14538	3.35294	3.50983	3.45542	3.78133	3.43757	3.564
YAL035W	7.73085	7.92023	7.95863	7.97347	8.08339	8.46965	7.81382	7.98609	7.97167	7.88842	7.93119	8.00979	7.50327	7.36759	8.06104	7.55452	7.57378	7.87393	7.15435	7.05002	7.24952	7.19317	7.079	7.55622	7.44829	7.35558	7.63883	7.50513	7.38532	7.3162	7.2989	7.26136	7.3291	7.48747	7.40761	7.44158
YAL036C	5.97602	6.0697	6.081	6.57067	6.51387	6.96554	6.1937	6.13191	6.27676	6.21398	6.28334	6.30466	6.29268	6.2425	6.92595	6.45391	6.3702	6.72881	6.18978	5.77991	6.46058	6.42212	6.24351	6.6869	6.38435	6.24	6.36188	6.40272	6.22928	6.30075	6.17651	6.10989	6.22006	6.50365	6.33679	6.51078
YAL037C-A	0.668421	0.554645	0.531523	0.395528	0.472048	0.620158	0.46845	0.462734	0.61102	0.47768	0.455648	0.395528	0.882693	0.528348	0.670346	0.463583	0.577381	0.47573	0.60806	0.764252	0.685065	0.626717	0.808628	0.477475	0.586758	0.511915	0.592895	0.395528	0.567238	0.538422	0.535343	0.469793	0.463557	0.653637	0.541427	0.596949
YAL037C-B	1.46124	1.51059	1.61863	1.5543	1.38139	1.48176	0.786273	1.39655	1.48482	1.06089	1.44084	1.19453	1.20549	1.00943	1.19	1.05511	1.24836	1.28888	1.32108	1.14355	0.980546	1.38458	1.24767	1.30371	0.755581	1.51736	1.6093	0.873709	1.40354	1.3494	1.2947	0.733665	1.1815	1.3807	1.88566	1.20218
YAL037W	2.94182	2.76258	2.9424	2.74855	3.05961	2.98005	2.59003	2.73276	2.72537	2.90338	3.04549	3.06832	2.9115	3.60423	3.45635	3.34301	3.42495	3.01493	3.27304	3.55115	3.3755	3.2199	3.32738	3.04171	3.1331	2.92883	3.41093	2.37643	2.70596	3.08844	2.95249	2.52672	2.93862	3.00284	2.86094	2.84045
YAL038W	11.6309	11.7208	11.7634	11.8232	11.8615	12.049	11.8953	12.078	11.9694	11.633	11.7188	11.7592	11.1842	11.2521	11.4958	11.3579	11.5086	11.6268	11.54	11.3969	11.3597	11.5948	11.4295	11.6553	10.9618	11.0095	11.0463	10.9981	11.0042	11.1568	11.309	11.3209	10.6926	10.8988	11.2192	10.8248
YAL039C	7.11634	6.86806	6.91741	7.23503	7.00804	6.91256	7.16842	7.04414	7.04512	7.21168	7.00739	7.00843	6.9569	6.60218	6.94466	6.99725	7.09837	7.43142	6.79889	6.6948	6.70353	7.12864	6.97495	7.19139	6.85074	6.75958	6.4052	7.13246	6.93294	6.82025	7.25153	7.28855	6.86611	6.84179	7.09395	6.77589
YAL040C	6.82457	6.74555	6.81284	7.23651	7.09454	7.07393	7.10837	6.62085	6.74798	7.37265	6.96729	6.93994	7.48584	7.55977	7.3469	7.36011	7.69889	7.5896	6.70288	6.55974	6.53069	6.89735	6.64929	6.78973	6.8359	6.8109	6.65017	6.7814	6.50668	6.53292	6.43829	6.47361	6.16238	6.07503	6.05332	5.79993
YAL041W	5.68484	5.90221	5.96115	5.97927	6.06192	5.95167	6.04666	6.05777	6.10677	6.36866	6.31411	6.34437	5.62448	5.7538	5.79944	5.87193	5.94427	5.65376	5.98943	6.06908	5.98065	6.11304	6.33208	6.1892	5.33207	5.39563	5.28484	5.24125	5.31386	5.23303	5.67937	5.84451	5.75063	5.85664	5.7629	5.91121
YAL042C-A	0.668421	0.503531	0.655796	1.00745	0.803512	0.687882	0.998128	1.00391	0.798467	0.830173	1.31666	1.15304	0.982518	0.963243	0.846776	1.14075	0.738857	1.14913	1.05725	1.10125	0.926094	1.10682	1.35698	1.25807	0.755581	0.81352	0.819994	0.923709	0.985839	0.843808	0.83507	0.792727	0.916128	1.10632	1.28411	1.49899
YAL042W	7.4784	7.55171	7.55838	7.70431	7.88033	7.84241	7.58443	7.75343	7.68667	7.71668	7.68856	7.71282	6.9569	6.82434	7.07294	7.14381	7.08404	7.03955	7.00367	6.97951	6.9443	6.97281	6.79967	6.91909	6.7385	6.57707	6.71781	6.95749	6.65844	6.65852	6.91073	6.95777	6.83916	6.82549	6.81424	6.66631
YAL043C	6.1914	6.33114	6.36893	6.42659	6.3738	6.52174	6.38831	6.40823	6.45692	6.55759	6.565	6.53106	6.07249	6.20702	6.17778	6.26659	6.34114	6.27735	6.21027	6.19511	5.95709	6.25368	6.06572	6.22523	5.98077	5.95396	5.89459	6.05701	5.86236	5.91843	6.12071	6.24555	5.8745	5.88837	6.12162	5.84844
YAL044C	8.98746	8.99489	8.99728	9.00892	9.17022	8.96907	8.83976	8.87599	8.8641	8.9045	8.96511	8.94055	8.69781	8.63519	8.9111	8.74651	8.47494	8.69898	8.64344	8.51467	8.66664	8.70057	8.75036	8.59543	8.8224	8.59462	8.58684	8.61826	8.65741	8.64609	8.39994	8.50242	8.33487	8.38626	8.55617	8.6468
YAL044W-A	5.78499	5.50909	5.68305	5.9087	5.87024	5.82203	5.77745	5.78656	5.79612	5.82028	5.83456	5.84075	6.04822	6.16044	5.94066	6.04572	6.21869	6.17296	6.15075	6.30985	6.21587	6.26659	6.17922	5.79684	6.00889	5.86921	5.58642	5.8152	5.90301	5.9379	5.93275	6.06567	5.95647	5.78765	5.94603	5.74443
YAL045C	0.668421	0.45054	0.395528	0.555671	0.544714	0.395528	0.604089	0.647392	0.61102	0.76623	0.455648	0.594625	0.597956	0.81509	0.670346	0.528572	0.458727	0.395528	0.469905	0.529184	0.547548	0.395528	0.526099	0.477475	0.462127	0.61961	0.464361	0.464712	0.512241	0.60489	0.988948	0.540422	0.590687	0.530347	0.395528	0.828064
YAL046C	5.75603	5.65968	5.65354	5.80094	5.79031	5.58506	5.64412	5.74835	5.70528	5.70137	5.82889	5.66741	5.88528	6.08292	6.0899	5.95407	5.91076	5.88612	6.18151	6.23111	6.36787	6.13198	5.98571	5.83231	6.01583	5.86648	5.77605	5.88469	5.75985	5.80284	6.07131	5.81632	6.24806	5.81597	6.08192	5.97438
YAL047C	4.2097	4.26763	4.09711	4.03318	4.30234	4.27355	4.20423	4.13952	4.09916	4.16708	4.21378	4.25994	3.9618	4.1126	4.01365	3.94086	4.06596	3.69722	3.89592	3.93521	3.84781	3.70613	3.80353	3.57591	3.60041	3.60243	3.96812	3.5587	3.33225	3.40989	3.54718	3.42836	3.55233	3.80812	3.53661	3.6113
YAL047W-A	0.729279	0.742712	0.655796	0.555671	0.613894	0.814479	0.537863	0.75855	0.676246	0.629157	0.818212	0.769549	0.466207	0.590437	0.731585	0.707626	0.788901	0.623882	0.540635	0.6515	0.547548	0.626717	0.756376	1.05952	0.701472	0.566767	0.592895	0.712388	0.620215	0.60489	0.939457	0.849465	0.762565	1.10632	0.470321	0.880488
YAL048C	5.58547	5.64207	5.69578	5.6043	5.65529	5.63738	5.50805	5.38456	5.5873	5.63579	5.59997	5.58009	5.47824	5.56375	5.24635	5.32459	5.36848	4.96551	5.28415	5.39616	5.24813	5.33664	5.38586	5.12566	5.22347	5.11422	4.95782	4.94398	5.0058	4.97483	5.04032	5.14137	4.77713	4.96687	4.85962	4.90493
YAL049C	6.81758	6.7606	6.79352	6.8009	6.76737	6.44675	6.83951	6.67499	6.7715	6.99429	6.96018	6.88318	7.39308	7.52492	7.03852	7.43618	7.45385	7.15747	7.63636	7.71921	7.63197	7.53357	7.64879	7.17153	7.42239	7.30808	7.13032	7.39257	7.47389	7.37333	7.63004	7.37564	7.55444	7.37494	7.38181	7.27104
YAL051W	5.6577	5.67853	5.57898	5.44721	5.5154	5.27958	5.69818	5.64363	5.63525	5.69494	5.61158	5.48088	5.67571	5.6428	5.10597	5.6324	5.77768	5.25123	5.55579	5.64836	5.47369	5.70026	5.87367	5.53743	5.49402	5.4367	5.43601	5.24617	5.35547	5.30477	5.53273	5.6645	5.47794	5.44556	5.28954	5.33646
YAL053W	7.42076	7.4149	7.36823	7.63258	7.52325	7.54657	7.78243	7.46004	7.3705	7.73611	7.42892	7.43735	7.85977	7.67351	7.79846	7.97349	7.6911	8.01942	8.09099	7.67438	8.24605	8.33398	8.05077	8.36355	8.1407	8.12636	8.07861	8.07092	8.147	8.10056	8.46122	8.60227	8.45619	8.3832	8.34415	8.34285
YAL054C	10.2976	10.1516	10.2446	10.092	10.0858	9.80615	10.0857	9.78988	9.96057	10.1339	10.1979	10.3243	10.2273	10.2755	9.69462	10.1527	10.3094	10.0428	9.91708	10.0508	9.67156	10.0522	9.98529	9.74224	11.1046	11.4862	11.1806	11.7446	11.592	11.4854	11.2898	11.268	11.1946	11.1895	11.2766	10.9781
YAL055W	4.50772	4.60121	4.56959	4.18787	4.52522	3.92634	4.4803	4.53261	4.29876	4.57892	4.70665	4.6135	4.9712	4.91525	4.47857	4.82371	4.56677	4.42919	4.63045	4.85599	4.73751	5.01148	4.99577	4.75865	4.45605	4.48699	4.58151	4.37611	4.20478	4.19903	4.62495	4.77468	4.68395	4.60381	4.53751	4.82024
YAL056C-A	0.604883	0.60401	0.594997	0.555671	0.544714	0.620158	0.604089	0.647392	0.542704	0.629157	0.455648	0.531264	0.882693	0.762121	0.731585	0.707626	0.577381	0.623882	0.90472	0.6515	0.869506	1.05485	0.526099	0.829207	0.525788	0.566767	0.592895	0.593859	0.455064	0.60489	0.83507	0.792727	0.707516	0.767215	0.470321	0.532883
YAL056W	6.73373	6.67367	6.6232	6.46366	6.38126	5.92209	6.71486	6.59206	6.5951	6.6895	6.62759	6.57394	6.82612	6.85391	6.41327	6.73518	6.70596	6.31326	6.81948	6.86959	6.79182	6.90929	6.89489	6.512	6.75603	6.63196	6.48709	6.46736	6.73849	6.67409	6.72513	6.78309	6.58517	6.46208	6.41461	6.44268
YAL058W	4.94622	4.9504	4.928	5.15687	5.04692	5.11096	4.90818	4.98244	4.99556	5.06426	5.08528	5.12086	4.959	5.04009	5.18199	5.00876	4.92947	4.84234	4.86214	4.7742	4.8804	4.89438	4.97876	4.82667	4.78355	4.77015	4.99319	4.8821	4.95773	4.70626	4.77003	4.84264	4.72264	4.81995	4.76251	4.66077
YAL059C-A	1.14119	0.554645	0.531523	0.629535	0.743033	0.930857	0.604089	0.526949	0.676246	0.830173	0.863299	0.531264	0.659577	0.649964	0.731585	0.707626	0.577381	0.758228	0.793265	0.591638	0.926094	0.626717	0.70216	0.890321	0.807733	0.901504	0.921407	0.923709	0.859337	0.729289	0.83507	0.672083	0.762565	1.41596	1.15403	0.979946
YAL059W	5.04827	5.0428	5.0688	5.44721	5.66755	6.17755	5.03063	4.92997	5.06418	5.07749	5.14584	5.09645	5.33687	5.23248	6.22513	5.41759	5.20301	6.04572	5.0159	4.88433	5.44977	5.30083	5.33109	5.8574	6.4535	5.95267	6.23342	6.34541	6.37608	6.15586	6.06555	5.80022	6.26603	6.50978	6.26376	6.50662
YAL060W	10.903	10.8032	10.7392	10.6837	10.6892	10.1336	10.6832	10.7419	10.6907	10.8839	10.979	10.9867	10.9037	10.813	10.4657	10.606	10.5794	10.3475	10.4526	10.4448	10.4417	10.4437	10.4612	10.1546	10.9325	10.8994	10.8328	11.0624	11.0829	11.0878	10.5019	10.3623	10.4873	10.8041	10.8162	10.9224
YAL061W	7.20538	6.99838	6.94736	7.24535	6.97144	6.74284	7.27263	7.05098	6.99806	6.95629	6.96729	6.91456	7.00961	6.45245	6.26192	6.81306	6.47995	6.84472	7.02232	6.69657	7.0634	6.91931	6.62491	6.81359	7.19101	7.28322	7.38011	7.4422	7.30164	7.29497	7.63539	7.61126	7.50738	7.02637	7.03665	7.0005
YAL062W	10.2197	9.99426	10.0318	9.96523	9.99214	9.70073	9.93336	9.73677	9.90935	9.53417	9.57853	9.704	10.6424	10.5953	10.4747	10.1641	10.215	10.274	9.59973	9.55238	9.441	9.66712	9.64875	9.61096	10.876	11.0023	11.0013	11.3416	11.1054	11.0563	10.3114	10.1407	10.1984	10.1438	10.3421	10.2696
YAL063C	2.86254	2.88745	3.00216	2.76503	2.88869	3.04605	3.31855	3.48882	3.2386	2.11154	2.20724	2.39874	2.18644	2.44311	2.33395	2.22742	2.22435	2.23245	2.38204	2.29004	2.27012	2.17509	2.42361	2.30124	2.18495	2.02799	1.93449	2.1431	1.95037	1.66192	2.24151	2.4554	1.92313	1.58039	1.77198	1.93051
YAL063C-A	0.395528	0.395528	0.395528	0.395528	0.395528	0.395528	0.395528	0.395528	0.395528	0.395528	0.395528	0.395528	0.395528	0.395528	0.395528	0.395528	0.395528	0.395528	0.395528	0.395528	0.395528	0.395528	0.395528	0.395528	0.395528	0.395528	0.395528	0.395528	0.395528	0.395528	0.395528	0.395528	0.395528	0.395528	0.395528	0.395528
YAL064C-A	0.395528	0.395528	0.395528	0.395528	0.395528	0.395528	0.395528	0.395528	0.395528	0.395528	0.395528	0.395528	0.395528	0.395528	0.395528	0.395528	0.395528	0.395528	0.395528	0.395528	0.395528	0.395528	0.395528	0.395528	0.395528	0.395528	0.395528	0.395528	0.395528	0.395528	0.395528	0.395528	0.395528	0.395528	0.395528	0.395528
YAL064W	0.395528	0.395528	0.395528	0.395528	0.395528	0.395528	0.395528	0.395528	0.395528	0.395528	0.395528	0.395528	0.395528	0.395528	0.395528	0.395528	0.395528	0.395528	0.395528	0.395528	0.395528	0.395528	0.395528	0.395528	0.395528	0.395528	0.395528	0.395528	0.395528	0.395528	0.395528	0.395528	0.395528	0.395528	0.395528	0.395528
YAL064W-B	1.53127	1.70411	1.55621	1.5543	1.21324	1.13875	1.26699	1.49615	1.20436	1.82811	1.6611	1.73417	1.6006	2.12429	1.81708	1.37083	1.35187	1.14913	1.50919	1.69187	1.58325	1.58111	1.42551	1.25807	1.82894	1.81794	1.8598	1.34663	1.67794	1.49671	1.47919	1.54281	1.92313	1.45038	1.36475	1.65761
YAL065C	2.79297	2.75167	3.01382	2.51517	2.99624	2.92498	2.60628	2.74631	2.92642	2.18674	2.17184	2.06018	2.67834	2.5407	2.55334	2.34033	2.48941	2.84415	2.17529	2.4503	2.41555	2.61271	2.62645	2.2321	2.72203	2.57463	2.07317	2.35836	2.39238	2.28581	2.46783	2.67536	2.2073	2.0306	2.13591	2.18097
YAL066W	1.86539	1.83392	2.12801	1.59174	1.8224	1.66095	1.59473	1.52788	1.8095	1.91913	1.78344	1.42117	3.12315	3.43688	3.13229	2.90277	2.9516	2.84415	3.48515	3.82903	3.57448	3.20805	3.71047	2.95855	3.14328	3.15152	3.47905	3.04081	3.27558	3.31381	3.24505	3.25019	3.55233	3.87932	3.63743	3.93629
YAL067C	4.42275	4.29043	4.40668	4.21212	4.19356	4.17079	4.04049	4.03851	4.07517	3.77875	3.90431	3.98639	5.95606	6.32128	6.71091	5.88129	5.94841	6.16542	6.80788	6.8837	6.93743	6.5833	6.95336	6.83997	6.66795	7.07667	6.8223	6.74275	6.80722	6.78216	7.04328	7.47195	7.11709	8.12841	7.75339	8.11124
YAL067W-A	0.395528	0.395528	0.395528	0.395528	0.395528	0.395528	0.395528	0.395528	0.395528	0.555406	0.395528	0.395528	0.395528	0.395528	0.469294	0.463583	0.395528	0.47573	0.395528	0.463903	0.473539	0.553694	0.645827	0.555016	0.462127	0.395528	0.530059	0.395528	0.455064	0.395528	0.600477	0.607754	0.528522	0.653637	0.795257	0.773663
YAL068C	1.91862	1.79194	1.79116	1.76562	1.8224	1.18636	1.86162	1.98185	2.12196	1.97677	1.87435	1.61698	1.36197	1.53659	1.53735	1.7707	1.56791	1.45637	2.13014	2.15179	1.84042	2.53896	2.59704	2.43031	1.35523	1.84038	1.48229	1.7022	1.65273	1.66192	1.64273	2.12857	1.6587	2.39106	2.28839	2.4474
YAL068W-A	0.395528	0.395528	0.395528	0.395528	0.395528	0.395528	0.395528	0.395528	0.395528	0.395528	0.395528	0.395528	0.395528	0.395528	0.395528	0.395528	0.395528	0.395528	0.395528	0.395528	0.395528	0.395528	0.395528	0.395528	0.395528	0.395528	0.395528	0.395528	0.395528	0.395528	0.395528	0.395528	0.395528	0.395528	0.395528	0.395528
YAL069W	0.468741	0.395528	0.395528	0.395528	0.544714	0.752568	0.537863	0.861753	0.676246	0.47768	0.949455	0.713565	0.466207	0.463466	0.395528	0.528572	0.519274	0.551707	0.540635	0.591638	0.617944	0.76253	0.859054	0.698616	0.395528	0.395528	0.464361	0.464712	0.395528	0.395528	0.600477	0.469793	0.528522	0.530347	0.470321	0.465839
YAR002C-A	7.56755	7.60724	7.62404	7.5488	7.70763	7.63769	7.81032	7.72077	7.75526	7.81476	7.85371	7.86873	7.35691	7.57377	7.58691	7.61047	7.55357	7.48327	7.76748	7.81844	7.67595	7.65255	7.7789	7.60831	7.08538	7.16986	7.14153	7.06235	7.03828	6.95376	7.40811	7.41376	7.30381	7.44703	7.30598	7.44973
YAR002W	6.06577	6.17452	6.21582	6.26361	6.4853	6.6073	6.07904	6.01223	6.21087	6.21697	6.1913	6.24173	5.99094	5.9397	6.3204	6.00491	6.10105	6.08939	5.82028	5.75112	5.84965	6.02292	6.10412	6.22967	5.73864	5.80791	5.81446	5.51233	5.71337	5.71529	5.56776	5.72261	5.70041	5.87576	5.81225	5.94852
YAR003W	5.73578	5.78537	5.70839	5.75629	5.78469	5.79541	5.6656	5.7399	5.60625	5.71837	5.83173	5.77047	5.31788	5.37159	5.57557	5.36296	5.32038	5.21664	5.63065	5.62055	5.61378	5.69603	5.65028	5.58211	5.50788	5.30375	5.1607	5.22888	5.31787	5.27956	5.42672	5.34501	5.27282	5.73626	5.585	5.54572
YAR007C	6.3169	6.47407	6.47713	6.28805	6.28246	6.24092	6.43909	6.38459	6.3758	6.63571	6.54698	6.50965	6.57144	6.47423	6.13025	6.4254	6.33904	6.20272	6.48144	6.28408	6.48669	6.51762	6.45294	6.43333	6.57509	6.63597	6.57142	6.38499	6.43456	6.40002	6.5142	6.51036	6.37934	6.42254	6.28204	6.1987
YAR008W	4.09876	4.30169	4.16666	4.29957	4.35381	4.57124	4.57415	4.39313	4.35959	4.57426	4.62063	4.65868	4.72683	4.52003	4.73559	4.67375	4.53046	4.8079	4.68612	4.64026	5.02342	4.94165	4.68933	4.96449	4.99232	5.0579	4.93071	4.67509	4.80879	4.81555	4.77356	4.79288	4.70518	5.02227	4.96036	5.06355
YAR014C	6.125	6.26266	6.22212	6.35218	6.44672	6.59853	6.32591	6.36716	6.47422	6.99167	6.97373	6.94831	6.29024	6.24129	6.6626	6.28081	6.21526	6.20272	6.30474	6.42581	6.39067	6.74885	6.64031	6.66193	6.48287	6.35549	6.46416	6.18681	6.23248	6.2831	6.44052	6.49377	6.40875	6.75754	6.45315	6.65507
YAR015W	8.27999	8.39647	8.37976	8.41909	8.49706	8.78756	8.1168	8.21378	8.2116	8.52771	8.64635	8.6393	8.01444	8.07947	8.67576	8.30822	8.01333	8.4237	8.10855	8.07188	8.10497	8.09274	8.08493	8.33498	8.15429	8.08585	8.39989	8.2616	7.93825	8.04778	7.94222	7.94687	8.07839	8.22632	8.30285	8.44402
YAR018C	4.79785	4.77021	4.83247	4.71879	4.7416	4.63268	4.87504	4.61616	4.77137	5.00315	5.08051	5.07439	4.30327	4.52799	4.25696	3.90459	4.3916	3.41142	4.1935	4.53692	3.99394	3.52698	3.71732	3.34436	3.54002	3.45028	3.42826	3.28033	2.94274	3.05317	3.42663	3.48318	3.96402	3.13568	3.07977	3.2521
YAR019C	5.00586	4.99503	4.97945	4.97756	4.69446	4.74027	4.95334	4.79956	4.84414	5.06758	5.08528	4.98853	4.9374	4.87528	4.38637	4.99158	4.80732	4.69934	4.73971	4.56832	4.38563	4.60467	4.53892	4.77089	4.78029	4.81332	4.59309	4.71113	4.62983	4.72506	4.64824	4.64446	4.48963	4.39437	4.47985	4.26684
YAR019W-A	1.42491	1.48446	1.64886	1.35098	1.56728	1.69427	1.45817	1.39655	1.52078	1.82811	1.38008	1.64718	1.69191	1.62824	1.69939	1.68776	1.62413	1.60643	1.85282	1.69187	1.74927	2.26933	1.8312	1.79414	1.75117	1.79515	1.6093	1.64373	1.75102	1.81014	1.54685	2.25996	1.59945	2.09728	2.44495	2.11686
YAR020C	3.48235	3.44989	3.37191	3.3498	3.25634	3.00681	3.66727	3.71929	3.86744	4.18553	3.95205	3.98047	3.52192	3.80088	3.66695	3.74283	3.90509	3.89977	4.8272	4.91824	4.59208	5.79637	6.07375	5.53265	4.28263	4.01121	3.80519	3.76478	4.0541	4.2044	4.70857	5.13283	3.95814	5.82091	6.09823	5.94698
YAR023C	5.13517	4.8994	4.73722	4.81295	4.69446	4.32763	4.74899	4.65978	4.51029	4.80657	4.70974	4.74848	5.02194	4.92733	4.61076	4.8107	4.66048	4.4089	4.74346	4.50076	4.98065	5.20274	4.87538	4.95737	5.12413	4.88522	4.9815	4.73932	4.85373	4.90069	4.49395	4.41465	4.65878	4.68193	4.87346	4.85668
YAR027W	4.97792	4.94801	4.9094	4.92719	4.996	5.04792	5.12951	5.01079	5.05808	5.29136	5.26823	5.29548	4.55507	4.79185	4.94076	4.70572	4.66048	4.96898	4.67043	5.1718	4.60946	4.41671	4.71008	4.34376	4.52777	4.50114	4.83648	4.36258	4.23482	4.08723	4.57721	4.43797	4.69106	4.40318	4.32724	4.28153
YAR028W	4.94942	5.065	4.88103	4.84043	5.21498	4.97863	4.59466	4.69164	4.54563	4.602	4.85074	4.69527	4.39218	4.23913	4.56101	4.3078	4.21067	4.00487	4.54271	4.30963	4.53864	4.21244	4.48374	4.2003	3.89372	3.5625	4.1515	3.65065	3.53208	3.81978	3.47953	3.72979	3.73546	3.8919	3.91018	4.25695
YAR029W	6.73466	6.79089	6.77222	6.6202	6.70037	6.66305	6.99338	6.78412	6.95436	6.8922	6.85179	6.76766	6.70622	6.75741	6.6675	6.77674	6.67386	6.6725	6.96882	6.96925	6.90701	6.88065	7.01094	6.84962	7.02745	6.93075	7.06255	6.89855	6.87554	6.73286	7.03374	6.87392	7.2079	7.0581	6.87915	7.23059
YAR030C	3.25288	3.09161	3.07075	3.16344	2.77246	2.92498	3.02419	3.04932	3.01733	3.16129	3.14926	3.11228	3.33627	3.49485	3.44725	3.22052	3.21219	3.09329	3.71661	3.89862	3.57448	3.78801	4.22961	3.86185	2.97103	3.14252	2.81486	3.06329	2.8008	3.11149	3.2552	3.58693	3.23957	3.82789	3.64552	4.16484
YAR031W	4.32263	4.72909	4.6577	4.44475	4.59959	4.53951	4.41261	4.60505	4.4084	4.60657	4.54655	4.43026	3.97398	4.18482	4.12625	4.03892	3.99844	3.84798	3.80546	4.24309	3.84046	3.9674	4.07287	3.76727	3.85706	3.9963	4.03753	3.79867	3.88582	3.60925	3.99154	3.83188	3.95223	3.90437	3.71637	3.75161
YAR033W	4.88067	4.77291	4.87145	4.83263	5.01211	4.86254	4.94698	4.80928	4.97303	5.03403	4.96891	4.77948	4.716	4.73113	4.639	4.74727	4.65711	4.74456	4.93287	5.11711	4.70958	5.09749	4.97876	4.75865	4.72033	4.62908	4.69327	4.7253	4.75058	4.75097	5.01964	4.98556	4.83285	4.85249	4.76251	5.03203
YAR035C-A	0.395528	0.395528	0.395528	0.395528	0.395528	0.395528	0.395528	0.395528	0.395528	0.395528	0.395528	0.395528	0.395528	0.395528	0.469294	0.395528	0.395528	0.395528	0.395528	0.463903	0.395528	0.395528	0.526099	0.395528	0.395528	0.454895	0.395528	0.395528	0.395528	0.395528	0.395528	0.395528	0.395528	0.395528	0.470321	0.395528
YAR035W	7.19126	6.83936	7.03865	7.05658	7.01205	6.84093	7.25985	6.99249	7.14642	6.50224	6.46434	6.63078	7.31504	7.34863	6.97821	7.43194	7.52755	7.55078	7.14799	7.29608	6.84415	7.10806	6.6176	6.84769	7.00389	7.38926	7.00523	8.29047	7.36655	7.46956	7.93868	7.57964	7.83847	7.30789	7.82372	7.35333
YAR042W	6.07019	6.26937	6.2396	6.12684	6.25023	6.01895	6.35625	6.14987	6.27938	6.35242	6.26875	6.33397	6.25325	6.02227	5.83998	6.18956	6.18871	5.93127	5.95262	5.90045	5.78419	5.93401	5.78842	5.77269	5.79625	5.80506	5.92544	5.7317	5.73003	5.79575	5.91205	6.0476	5.82687	5.44556	5.55309	5.46003
YAR047C	0.395528	0.395528	0.395528	0.395528	0.395528	0.395528	0.395528	0.395528	0.395528	0.395528	0.395528	0.395528	0.395528	0.395528	0.395528	0.395528	0.395528	0.395528	0.395528	0.395528	0.395528	0.395528	0.395528	0.395528	0.395528	0.395528	0.395528	0.395528	0.395528	0.395528	0.395528	0.395528	0.395528	0.395528	0.395528	0.395528
YAR050W	5.26673	5.21354	5.37033	5.15687	5.05938	5.07979	5.18735	5.15492	5.21995	4.90264	4.90566	5.07161	4.74471	4.85012	4.639	4.65568	4.69041	4.86113	4.74346	4.86866	4.52497	4.99779	5.00419	4.99959	4.25002	4.40658	4.16707	4.15324	4.11996	4.08141	4.35458	4.55773	4.20167	4.34491	4.40556	4.41192
YAR053W	0.395528	0.395528	0.395528	0.395528	0.395528	0.395528	0.395528	0.395528	0.395528	0.395528	0.395528	0.395528	0.395528	0.395528	0.395528	0.395528	0.395528	0.395528	0.395528	0.395528	0.395528	0.395528	0.395528	0.395528	0.395528	0.395528	0.395528	0.395528	0.395528	0.395528	0.395528	0.395528	0.395528	0.395528	0.395528	0.395528
YAR060C	0.395528	0.395528	0.395528	0.395528	0.395528	0.395528	0.395528	0.395528	0.395528	0.395528	0.395528	0.395528	0.395528	0.395528	0.395528	0.395528	0.395528	0.395528	0.395528	0.395528	0.395528	0.395528	0.395528	0.395528	0.395528	0.395528	0.395528	0.395528	0.395528	0.395528	0.395528	0.395528	0.395528	0.395528	0.395528	0.395528
YAR064W	0.395528	0.395528	0.395528	0.395528	0.395528	0.395528	0.395528	0.395528	0.395528	0.395528	0.395528	0.464992	0.395528	0.395528	0.395528	0.395528	0.395528	0.47573	0.395528	0.395528	0.473539	0.395528	0.395528	0.555016	0.395528	0.454895	0.464361	0.464712	0.512241	0.468743	0.467128	0.469793	0.528522	0.395528	0.395528	0.465839
YAR066W	0.604883	0.909066	1.11145	1.06182	1.16795	1.03855	0.604089	0.395528	0.542704	0.47768	0.568856	0.395528	0.466207	0.707132	0.539471	0.707626	0.519274	0.395528	0.60806	0.463903	0.547548	0.395528	0.645827	0.477475	0.645255	0.566767	0.464361	0.53073	0.395528	0.60489	0.600477	0.540422	0.395528	0.593308	0.541427	0.596949
YAR068W	6.70277	6.80811	7.05073	6.92801	7.12744	7.18723	5.73189	5.77503	5.90897	3.88041	3.702	3.90124	5.02194	5.06491	5.36222	4.30316	4.35054	4.3935	3.68573	3.82903	3.77265	3.63712	3.5509	3.34436	4.67893	4.51864	4.50189	4.44621	4.2559	3.98487	3.61179	4.11827	3.65773	3.22785	3.52788	3.57199
YAR069C	0.395528	0.45054	0.395528	0.395528	0.544714	0.395528	0.46845	0.462734	0.395528	0.47768	0.395528	0.531264	0.395528	0.463466	0.469294	0.528572	0.395528	0.47573	0.469905	0.529184	0.473539	0.395528	0.645827	0.555016	0.525788	0.511915	0.464361	0.464712	0.455064	0.395528	0.600477	0.672083	0.528522	0.593308	0.470321	0.532883
YAR070C	0.468741	0.45054	0.395528	0.395528	0.395528	0.395528	0.395528	0.395528	0.395528	0.395528	0.455648	0.395528	0.466207	0.395528	0.469294	0.395528	0.395528	0.395528	0.395528	0.463903	0.547548	0.476777	0.395528	0.477475	0.462127	0.395528	0.395528	0.395528	0.455064	0.395528	0.467128	0.469793	0.463557	0.395528	0.470321	0.532883
YAR071W	5.45417	5.4343	5.55723	5.42145	5.62838	5.64592	5.35058	5.40819	5.53551	5.65357	5.84864	5.86826	5.60894	6.09636	6.17916	5.80792	5.84871	5.75365	5.94449	6.16205	5.88398	5.93041	6.13258	5.87262	5.56581	5.67535	5.44881	5.56645	5.40725	5.35391	5.60196	5.75081	5.68268	5.41757	5.39889	5.52734
YAR073W	1.56505	1.83392	1.79116	2.13881	2.15969	2.42719	1.65845	1.75934	1.89419	2.08557	2.00079	1.89382	1.43427	1.43872	1.72972	1.09857	1.35187	1.41629	1.28033	1.30137	1.31314	1.34184	1.35698	1.69485	1.66896	1.4313	1.7538	1.67326	1.65273	1.89228	1.12798	1.2374	1.14052	1.72798	1.51363	1.35821
YAR075W	0.843795	1.05821	1.06737	1.21363	0.803512	1.13875	0.842224	1.09145	1.01564	1.00658	1.06975	1.0663	0.597956	0.528348	0.731585	0.707626	0.577381	0.623882	0.734133	0.529184	0.869506	0.626717	0.808628	0.698616	0.701472	0.858183	0.766482	0.923709	1.02566	1.04872	0.7799	0.792727	0.590687	0.922396	0.673917	0.773663
YBL001C	8.22822	8.28714	8.1547	7.93893	8.11282	7.70615	8.02912	8.06627	7.95246	8.03128	8.07228	7.97189	8.23921	8.27352	7.92264	8.26953	8.10785	7.78327	8.51539	8.57919	8.69922	8.38716	8.52637	7.96814	8.07837	7.80206	7.95212	7.59996	7.93434	7.9251	7.93592	7.75277	8.17445	7.86892	8.04784	8.09884
YBL002W	8.64851	8.83061	8.84772	8.84296	8.92921	9.02824	8.98508	8.84857	8.98145	9.05027	9.03913	9.08078	8.46228	8.29232	8.04906	8.49257	8.56745	8.34815	8.40331	8.45581	8.14724	8.41093	8.63639	8.20043	7.39015	7.19348	7.26363	7.09953	7.1118	7.13056	7.40241	7.31775	7.33989	7.58073	7.52081	7.59603
YBL003C	8.70618	8.74414	8.70173	8.83103	8.70704	8.70416	8.51344	8.78352	8.62822	8.63258	8.72766	8.72121	8.12165	8.19669	8.02212	8.16674	8.17113	7.97397	8.40124	8.50075	8.64151	8.36532	8.41359	8.16994	7.65014	7.18144	7.50483	7.24367	7.37525	7.49443	7.31718	6.8833	7.64969	7.84486	7.91483	7.86802
YBL004W	5.64394	5.90713	5.98652	6.06828	6.21588	7.10523	5.90771	5.94772	6.08291	6.05915	6.25295	6.33397	5.99692	5.9765	7.22576	6.25343	6.21983	7.12442	6.02225	6.00311	6.3356	5.99389	6.1817	6.74803	6.74437	6.79519	6.92965	6.82234	6.9145	6.78306	6.59633	6.44972	6.56982	6.92369	6.65802	6.89535
YBL005W	5.28712	5.26432	5.34747	5.35223	5.43644	5.38791	5.28143	5.20974	5.36795	5.41118	5.4547	5.35844	5.27669	5.278	5.26459	5.34277	5.33308	5.15707	5.29186	5.32671	5.32643	5.37688	5.2531	5.29626	5.13183	5.25657	5.30609	5.12318	5.214	5.36833	5.26034	5.22684	5.34673	5.17672	5.04232	5.24944
YBL006C	6.02842	6.12571	5.92764	6.36305	6.11658	6.18489	6.05704	6.10849	6.06628	6.19133	6.18354	6.03742	6.08939	5.56955	5.78687	6.06912	5.55356	6.083	6.00983	5.93097	6.57006	6.3884	6.00962	6.03535	6.49783	6.07597	6.19343	6.27372	6.30909	6.3095	6.25447	6.08795	6.37603	6.15417	6.57678	6.42624
YBL006W-A	0.843795	1.31694	0.926425	1.47638	0.971078	0.814479	1.30731	1.09145	1.11309	1.16374	0.90702	0.973999	1.07588	0.915529	0.901097	1.40584	1.24836	1.41629	0.957376	1.40934	1.35497	1.68734	1.45859	1.69485	1.12796	1.40143	1.5151	1.58279	1.43345	1.69281	1.78962	2.0581	2.16707	1.61114	1.68044	1.68734
YBL007C	7.14174	7.25267	7.27562	7.18615	7.15454	6.88578	7.25792	7.25019	7.18265	7.43052	7.43873	7.25755	6.86588	6.89293	6.59211	6.90006	6.91898	6.48296	6.75308	6.84416	6.62558	6.79116	6.62764	6.47258	6.58259	6.65271	6.95529	6.62679	6.38089	6.43926	6.71873	6.66654	6.7928	6.51691	6.50521	6.36431
YBL008W	4.98105	4.96227	5.17127	5.14117	5.06865	5.189	5.2088	5.09528	5.10621	5.26557	5.17965	5.17887	4.9374	5.00348	4.90798	4.97127	5.03173	4.71595	4.78412	4.84642	4.74146	5.0385	4.96444	4.92122	4.63269	4.58325	4.77684	4.69682	4.40676	4.25702	4.53618	4.80369	4.69814	4.90617	4.71332	4.8534
YBL008W-A	0.395528	0.503531	0.395528	0.47782	0.395528	0.549097	0.395528	0.526949	0.395528	0.395528	0.395528	0.464992	0.466207	0.528348	0.395528	0.395528	0.458727	0.395528	0.469905	0.463903	0.395528	0.395528	0.46229	0.477475	0.462127	0.395528	0.464361	0.464712	0.455064	0.395528	0.395528	0.540422	0.395528	0.530347	0.395528	0.465839
YBL009W	4.99351	5.14223	5.17387	5.08976	5.32481	5.36998	5.25591	5.24119	5.28413	5.53626	5.62309	5.64139	4.56315	5.00348	4.99172	4.70572	5.06258	4.76465	4.83777	4.96322	4.61808	4.61817	4.76069	5.10002	4.09076	4.45463	4.66796	4.2738	4.14729	4.05787	4.79806	4.3473	4.80689	4.71769	4.48887	4.62664
YBL010C	4.09299	4.27908	4.17707	4.10614	4.37887	4.36948	4.32697	4.3405	4.34462	4.38499	4.54655	4.53088	4.06219	4.0141	4.12625	4.23177	4.16403	4.09651	4.04326	4.13191	4.32379	4.41671	4.29974	4.23605	3.7743	3.73407	3.99163	3.75099	3.74979	3.70326	4.03931	4.17487	4.07692	4.04051	3.91688	4.00874
YBL011W	6.87426	6.96394	7.07667	6.94257	6.96979	7.02894	7.17728	7.0414	7.18405	7.10586	7.09032	7.10407	6.21528	6.30864	6.32164	6.34761	6.42957	6.34964	6.21433	6.11631	6.06339	6.20533	5.85049	6.22374	6.30038	6.11675	6.3585	6.40822	6.00613	5.9682	6.1898	6.10407	6.27789	6.40619	6.25585	6.22681
YBL012C	0.395528	0.503531	0.395528	0.47782	0.395528	0.474355	0.395528	0.395528	0.395528	0.395528	0.395528	0.395528	0.395528	0.395528	0.395528	0.395528	0.395528	0.395528	0.469905	0.395528	0.395528	0.395528	0.46229	0.477475	0.525788	0.395528	0.395528	0.395528	0.512241	0.395528	0.395528	0.395528	0.395528	0.395528	0.395528	0.465839
YBL013W	2.88945	2.71844	2.91779	2.55362	2.81715	2.69745	3.01204	2.77304	2.78573	2.74652	2.75381	2.852	2.45325	2.49273	2.25272	2.80123	2.54871	1.92484	2.26158	2.23241	2.05861	2.31423	1.92886	2.40959	2.26174	2.57463	2.60224	2.69708	2.2651	2.42108	2.3591	2.30122	2.18733	1.88721	2.0162	2.02669
YBL014C	4.73246	5.17934	5.24979	5.07662	5.248	5.42062	4.93094	4.91805	4.91002	5.01007	5.02207	5.0435	4.82759	5.05943	5.36222	4.84937	4.95983	4.68676	4.7246	4.75727	4.74146	4.66225	4.82235	4.86143	4.7406	4.58989	4.72868	4.47584	4.65226	4.37599	4.26199	4.48797	4.43137	4.86849	4.5156	4.76553
YBL015W	10.4263	10.2737	10.2552	10.0633	9.95116	9.65109	10.2258	10.0932	10.1481	9.99848	10.0963	10.0825	10.5562	10.5991	10.1269	10.4033	10.4758	10.1005	10.185	10.1471	9.85899	9.95477	9.66755	9.6919	10.3546	10.4902	10.4928	10.6877	10.4234	10.3417	10.5044	10.149	10.296	10.0814	10.3337	9.81575
YBL016W	6.43921	6.5334	6.65891	7.01154	7.09605	7.25856	7.29974	7.25908	7.26115	8.6097	8.60444	8.59883	6.57744	6.53173	6.85977	7.01011	7.1891	7.31701	7.36146	7.47136	7.16682	8.16882	7.97884	8.04868	6.61771	6.52781	6.4589	6.93481	6.97613	7.14389	7.5591	7.52408	7.28336	7.77995	7.97506	7.83186
YBL017C	6.99998	7.20996	7.21252	7.05491	7.29545	7.23399	7.28278	7.24483	7.29464	7.78583	7.88309	7.99445	6.93448	6.99903	7.02712	7.06111	7.20186	6.95289	7.13804	7.23258	7.12134	7.30655	7.42805	7.17843	6.88831	6.90503	6.9493	6.97908	7.09435	7.04486	7.21169	7.19655	7.17847	7.39607	7.26258	7.36603
YBL018C	4.56727	4.74843	4.80924	4.7103	4.98951	5.17726	4.41723	4.86624	4.57586	4.82631	4.72813	4.69527	4.8803	4.98337	5.49398	4.85888	4.83438	4.98277	4.90968	4.96322	5.46178	4.9735	5.17564	5.22983	4.94362	4.91723	5.11594	4.60404	4.74164	4.91714	4.57315	4.5449	4.9232	5.14555	5.06361	5.36434
YBL019W	4.92687	4.79434	4.80254	4.9526	4.82784	4.60667	4.85138	4.85378	4.81547	4.98922	4.91103	4.83957	4.82759	4.83417	4.69773	4.75408	4.91264	4.3516	4.69777	4.86234	4.75324	4.65354	4.87844	4.62569	4.46013	4.59319	4.60457	4.43763	4.30526	4.32268	4.28694	4.31744	4.48145	4.47599	4.17903	4.35284
YBL020W	6.56453	6.60335	6.71266	6.80589	6.76072	6.96127	6.82049	6.73314	6.72408	6.75685	6.83562	6.82245	6.76172	6.88521	7.04608	6.84371	6.98755	6.77115	6.81146	6.74889	6.8032	6.74065	6.77444	6.77258	6.49683	6.54584	6.70186	6.3961	6.48631	6.45736	6.4549	6.54405	6.56208	6.71835	6.55224	6.63423
YBL021C	4.98105	4.83625	4.79242	5.01249	5.00247	5.0021	4.89502	4.93294	5.01145	4.96093	5.01709	4.99735	5.05098	5.05393	5.38145	5.10779	4.93226	5.09177	4.70933	4.89366	4.98399	4.98048	4.85378	5.02024	5.11381	4.89864	4.74952	4.83388	4.77415	4.93662	4.82897	4.57466	4.97365	4.74914	5.06663	5.08605
YBL022C	8.12655	8.19853	8.25666	8.09619	8.04516	7.86087	8.12281	8.00418	8.13428	8.00642	8	8.01015	8.07753	7.78101	7.65419	7.7592	7.87537	7.48266	7.46851	7.53284	7.34276	7.54185	7.43741	7.2797	7.5022	7.39448	7.34688	7.2735	7.26676	7.11994	7.40355	7.48432	7.33081	7.18105	6.94783	6.92607
YBL023C	5.33441	5.48294	5.53515	5.38192	5.68172	5.57615	5.52951	5.59951	5.47493	5.73308	5.71666	5.64139	5.27423	5.198	5.3598	5.12628	5.13208	5.02336	5.11773	5.13295	5.1565	5.03515	5.29949	5.20298	5.42682	5.46766	5.33395	5.17571	5.33382	5.0808	5.26286	5.49035	5.3377	5.51632	5.44366	5.35279
YBL024W	6.53394	6.71919	6.8319	6.8975	7.12818	7.49138	6.66919	6.74416	6.82371	6.74653	6.80706	6.80162	6.43383	6.45454	7.19279	6.54213	6.66384	6.92548	6.25434	6.18375	6.35247	6.36725	6.38251	6.74803	6.71821	6.68948	6.73532	6.65296	6.83059	6.70092	6.33203	6.43125	6.39139	6.94949	6.58942	6.7646
YBL025W	4.11025	4.1014	4.10803	4.24186	4.19356	4.21162	4.18813	4.29973	4.12275	4.45764	4.46113	4.08896	4.2188	4.21962	4.23069	4.41051	4.13046	4.06445	4.35921	4.24795	4.57006	4.61368	4.43055	4.59389	4.50426	4.42525	4.59309	4.37611	4.21773	4.35683	4.46363	4.25581	4.40998	4.40757	4.53751	4.68676
YBL026W	6.27031	6.40263	6.2581	6.02617	6.30486	6.11895	6.5377	6.46054	6.40255	6.44595	6.49241	6.32699	6.4272	6.54943	6.25412	6.42859	6.14615	6.03583	6.70481	6.82804	6.79372	6.37654	6.5578	6.24875	6.60763	6.41742	6.58017	6.34884	6.35377	6.2169	6.6191	6.43821	7.03003	6.69522	6.50633	6.8143
YBL027W	9.66257	9.79296	9.77151	9.93266	9.91757	10.1554	9.50421	9.71734	9.60934	9.62569	9.70273	9.65317	9.38116	9.40961	10.0168	9.52221	9.44315	9.81258	9.48266	9.43459	9.66469	9.36844	9.42434	9.69926	9.6484	9.54727	9.83644	9.64326	9.47072	9.51258	9.38273	9.30278	9.62714	9.63267	9.50653	9.66466
YBL028C	5.58135	5.7169	5.78524	5.89192	6.06501	6.57525	5.73559	5.61622	5.59153	5.89507	5.89823	5.78752	5.81931	5.77735	6.54064	6.04434	5.89228	6.46342	5.88287	5.59409	6.36787	6.00077	6.16676	6.38637	6.68199	6.15305	6.4515	6.26526	6.43086	6.38473	6.1845	5.71499	6.65139	6.86031	6.70813	6.90408
YBL029C-A	6.49175	6.35386	6.37911	6.3792	6.17497	5.99743	6.41968	6.32601	6.3131	6.7351	6.54179	6.33744	6.85192	6.72836	6.46151	6.78341	6.85435	6.70613	7.03998	7.13569	6.93829	7.09525	7.09946	6.77055	6.66883	6.72231	6.57337	6.60684	6.74522	6.7282	6.97277	6.90353	6.95742	6.60357	6.72827	6.64469
YBL029W	5.21448	5.2624	5.49827	5.45485	5.85781	6.04178	5.36258	5.33833	5.71307	5.29136	5.45286	5.64701	5.79034	6.12548	6.46151	5.85302	6.33589	6.26329	5.68826	5.92492	5.74343	5.99906	6.26587	6.19223	5.579	5.55503	5.83735	5.39981	5.46993	5.62409	5.30743	5.34747	5.21971	5.60874	5.52924	5.81179
YBL030C	9.91079	9.78429	9.76474	9.94447	9.77028	9.71462	10.1985	10.2179	10.1866	9.93821	9.87248	9.97311	9.99331	9.85863	9.79295	10.035	10.3023	10.4132	9.7807	9.69965	9.56896	9.51223	9.36329	9.55617	9.42533	9.45782	9.30771	9.76054	9.43605	9.2155	9.6621	9.41026	9.55052	9.49106	9.52843	9.16456
YBL031W	3.79859	3.78561	4.0298	3.83667	4.00039	3.90515	3.83523	3.97662	3.96202	4.20977	4.15153	4.07237	3.11217	3.51899	3.23102	3.38749	3.59634	3.14326	3.52058	3.60513	3.35503	3.27773	3.5962	3.21894	2.609	2.62719	2.94098	2.48032	2.56445	2.86258	2.73767	2.89342	2.87759	2.61997	2.63575	2.86668
YBL032W	6.45055	6.61468	6.61748	6.61453	6.62382	6.629	6.64186	6.7833	6.7115	6.66779	6.67341	6.78898	6.171	6.22058	6.11166	6.35883	6.32533	6.34964	6.22779	6.30753	6.10382	6.07604	5.93666	6.11593	5.71323	5.73045	5.94815	5.8752	5.5369	5.65775	6.06122	6.08204	6.14436	5.74322	5.90954	5.85008
YBL033C	7.45438	7.42567	7.35397	7.73391	7.70466	7.67936	7.55544	7.49307	7.35253	7.48057	7.36079	7.21156	7.83328	7.44158	7.9651	7.74089	7.48407	8.08401	7.49603	7.01341	7.71411	8.01624	7.65103	8.07607	7.71174	7.70224	7.63743	7.65465	7.62289	7.64664	7.52701	7.61023	7.48709	7.87764	7.90559	7.87247
YBL034C	4.2518	4.38878	4.45024	4.23004	4.2971	4.46908	4.50651	4.45221	4.21343	4.66472	4.73725	4.68803	4.25917	4.3688	4.22538	4.44458	4.45497	4.18267	4.29927	4.50076	4.19154	4.43207	4.54278	4.31061	3.90573	4.17904	4.08202	3.5267	4.00514	3.92759	3.8514	4.20779	4.13544	4.27941	3.93019	4.08332
YBL035C	4.63245	4.81807	4.85534	4.88257	5.02487	5.21505	4.80637	4.81572	4.83345	4.96806	5.0369	5.15542	4.35541	4.69626	4.97599	4.47787	4.79513	4.60442	4.39305	4.57607	4.50188	4.64917	4.62157	4.84222	4.43962	4.50817	4.78695	4.20975	4.2263	4.14979	4.30659	4.20236	4.24097	4.54131	4.61373	4.6457
YBL036C	6.13909	6.29684	6.18005	5.85197	6.30748	6.33897	6.14726	6.06995	6.04945	6.06912	6.21323	6.20159	6.09079	6.2033	6.28764	6.09617	6.07734	5.83382	6.08275	6.10163	6.06969	6.03639	6.1542	6.02517	6.1019	5.93062	6.06079	5.87361	5.9632	5.76338	5.96093	5.94556	6.07674	6.31924	6.02724	6.31159
YBL037W	5.73764	5.70281	5.78863	5.6043	5.69774	5.57392	5.81987	5.78163	5.75896	5.8932	5.9527	5.83092	5.46104	5.57723	5.49839	5.34728	5.55356	5.11073	5.44491	5.49546	5.14164	5.39267	5.32885	5.132	4.85655	4.95627	5.34083	4.97987	4.67121	4.69867	5.145	5.1271	5.25373	4.95494	4.9209	4.93622
YBL038W	7.40335	7.444	7.37164	7.49979	7.37918	7.37035	7.43836	7.31925	7.42192	7.49851	7.53549	7.39793	7.6115	7.40587	7.19755	7.37344	7.29355	7.2749	7.19123	7.28254	7.45278	7.36107	7.25172	7.05625	7.4631	7.2027	7.29645	7.05746	7.30973	7.23852	7.08513	6.88923	7.22515	7.20582	7.22595	7.38259
YBL039C	6.7964	7.09866	7.14917	7.51144	7.77383	8.3877	7.00874	7.11048	7.09741	7.12351	7.26271	7.26852	7.07821	7.06681	8.22773	7.20225	7.29895	7.86092	6.86153	6.11365	7.48845	7.20886	7.11576	7.79118	7.28139	7.06362	7.26182	7.10021	7.18231	7.21544	6.88236	6.5999	7.03911	7.55476	7.43413	7.58274
YBL039C-A	0.395528	0.395528	0.395528	0.395528	0.395528	0.395528	0.395528	0.395528	0.395528	0.395528	0.395528	0.395528	0.395528	0.395528	0.395528	0.395528	0.395528	0.395528	0.395528	0.395528	0.395528	0.395528	0.395528	0.395528	0.395528	0.395528	0.395528	0.395528	0.395528	0.395528	0.395528	0.395528	0.395528	0.395528	0.395528	0.395528
YBL039W-B	5.04229	4.82068	4.8937	4.949	4.60384	4.27355	4.97853	4.77664	4.65888	5.06426	4.81102	4.82972	5.34861	5.54624	4.87443	5.2781	5.40905	5.03002	5.8024	5.97849	5.62451	5.54408	5.85205	5.17255	4.90524	4.99429	5.12925	4.90406	5.07148	5.04533	5.24515	5.14421	5.51648	5.09749	5.16279	5.14884
YBL040C	6.72349	6.80811	6.69738	6.6593	6.59524	6.46375	6.7745	6.80288	6.68004	6.92643	6.78745	6.78134	6.38678	6.4388	6.27997	6.41254	6.41071	6.06853	6.57392	6.87195	6.92707	6.55785	6.74122	6.31851	6.54564	6.32001	6.33801	6.25797	6.41314	6.38118	6.48755	6.31896	6.69006	6.45469	6.57148	6.52629
YBL041W	7.8336	7.8735	7.82933	7.81332	7.75002	7.7148	7.76399	7.78331	7.78882	7.74027	7.75249	7.7226	7.78786	7.70849	7.61156	7.74089	7.56124	7.52686	7.84158	7.78542	7.84324	7.83117	7.80124	7.66515	7.57407	7.43328	7.59297	7.46981	7.39248	7.41792	7.65517	7.56118	7.78256	7.69772	7.5668	7.63517
YBL042C	6.46068	6.38155	6.46656	7.23503	7.19532	7.80191	6.85659	6.42307	6.51156	7.12511	6.8945	6.96264	7.38854	7.16763	8.19141	7.62261	7.39043	8.22882	7.06868	6.4129	7.55388	7.55886	7.2464	8.12972	7.80209	7.79203	7.77207	7.70466	7.82328	7.76763	7.44515	7.4532	7.49168	7.98756	7.74682	7.91943
YBL043W	8.02021	7.44315	7.23012	8.57677	7.4038	7.73845	8.43259	7.89512	7.90137	8.79936	8.31576	7.65408	9.41268	8.62965	8.43034	9.56047	8.42932	9.29689	9.17069	8.45135	9.56144	9.29035	8.33977	9.27499	9.39635	9.38266	9.20381	9.39672	9.2412	9.14378	9.12443	9.09172	9.37134	9.18293	9.03543	9.0893
YBL044W	0.729279	0.503531	0.531523	0.555671	0.395528	0.395528	0.395528	0.75855	0.395528	0.47768	0.723577	0.531264	0.597956	0.528348	0.469294	0.590759	0.395528	0.395528	0.395528	0.529184	0.473539	0.476777	0.395528	0.477475	0.462127	0.511915	0.530059	0.464712	0.455064	0.538422	0.395528	0.469793	0.590687	0.711543	0.395528	0.465839
YBL045C	9.85769	9.76407	9.7872	9.75403	9.65691	9.41046	9.86337	9.66546	9.87504	9.84999	9.78969	9.79448	10.4129	10.3241	9.85994	10.2225	10.4085	9.96624	9.97079	10.047	9.74479	9.80181	9.83977	9.42517	9.86502	9.85464	9.58195	9.71479	9.81406	9.63443	9.69159	9.70866	9.60778	9.2559	9.32005	9.09521
YBL046W	4.8014	4.8845	4.58531	4.76459	4.82784	4.98538	4.86832	4.77993	4.65079	4.98922	4.99952	4.91287	4.41915	4.29147	4.73559	4.49424	4.27354	4.43421	4.35921	4.29093	4.40068	4.58648	4.42637	4.58929	4.26409	4.36075	4.33731	4.20975	4.16076	4.2044	4.32115	4.39573	4.34383	4.44218	4.27081	4.45577
YBL047C	8.29925	8.36684	8.40045	8.1458	8.22969	7.87501	8.26967	8.11963	8.17927	8.25743	8.20846	8.16657	7.78181	7.88956	7.35117	7.72495	7.81665	7.41053	7.54685	7.71484	7.3369	7.51325	7.49784	7.19594	7.40821	7.51051	7.62527	7.4244	7.39296	7.2836	7.45454	7.67886	7.45872	7.21648	7.13835	7.17593
YBL048W	6.09207	5.86092	5.97613	5.58354	5.65939	5.46955	6.31111	6.04549	6.05713	5.99085	6.05462	6.31763	6.51004	6.76247	6.26968	6.24137	6.4167	6.38121	6.82392	6.91075	6.78323	6.74373	7.16168	6.82439	6.61862	6.76399	6.3585	6.42785	6.88707	6.63287	6.65116	6.57593	6.51977	6.64595	6.40511	6.65413
YBL049W	8.57373	8.42122	8.41399	8.35691	8.38557	8.12643	8.56916	8.38975	8.5387	8.57601	8.71426	8.89389	9.12781	9.11262	8.64922	8.92514	9.01853	8.8189	8.99214	9.05837	8.85581	9.20983	9.36028	9.02288	9.22654	9.16287	8.96267	9.10529	9.27192	9.24657	8.836	8.83411	8.84193	9.06589	9.00214	9.09347
YBL050W	7.4493	7.40231	7.29964	7.24241	7.21493	6.94406	7.31835	7.19196	7.24579	7.48119	7.44384	7.39237	7.3993	7.50441	7.15975	7.38993	7.34777	7.09059	7.65939	7.71089	7.62237	7.55361	7.77069	7.37699	7.51058	7.42866	7.42127	7.30803	7.42075	7.47789	7.56829	7.44747	7.67098	7.50241	7.53449	7.64893
YBL051C	5.91183	6.03075	6.0989	5.93261	6.05416	6.01071	5.94492	6.01363	6.14615	6.12596	6.18354	6.15111	5.82773	5.86944	5.56088	5.69035	5.98778	5.58083	5.64075	5.75624	5.39569	5.59956	5.63046	5.39445	5.23542	5.46946	5.54133	5.17571	5.229	5.26164	5.27787	5.36946	5.11784	5.08933	5.17681	4.93622
YBL052C	4.93658	5.13385	5.25961	5.04322	5.13193	5.15649	5.17651	5.11369	5.14705	5.20957	5.23645	5.40116	4.98932	5.18799	4.90466	4.94175	4.99223	4.56829	5.019	5.1408	4.96385	4.99089	5.3729	4.92122	4.51606	4.58657	4.61974	4.19456	4.3608	4.4274	4.56909	4.56622	4.60708	4.80673	4.65439	4.98492
YBL053W	0.843795	0.651741	0.531523	0.892137	0.544714	0.873841	0.537863	0.811074	0.855903	0.699321	0.818212	0.823441	0.533585	0.866184	1.09998	0.650376	0.788901	0.692619	0.850068	0.817487	0.980546	0.825924	0.756376	1.11177	0.586758	0.71982	0.710908	0.712388	0.567238	1.04872	0.662797	0.607754	0.762565	1.10632	1.01104	0.773663
YBL054W	5.30971	5.5252	5.61579	5.98982	6.44078	7.01664	6.01202	6.00379	6.0799	5.77429	5.85144	5.95833	6.09776	6.32242	7.1295	6.29955	6.51289	6.98835	6.23447	6.0117	6.39569	6.65923	6.66797	7.00622	6.7343	6.77422	6.74832	6.70035	6.85841	6.80708	6.76918	6.9626	6.61258	7.03064	6.94702	7.03849
YBL055C	4.87057	4.94801	4.97648	5.2938	5.25614	5.73666	5.53376	5.47279	5.47034	5.12287	5.00708	4.99148	4.9374	5.11329	5.8172	5.26623	5.14174	5.717	5.68436	5.59219	6.04913	5.18169	4.99295	5.48391	5.6342	5.43486	5.69065	5.50209	5.6367	5.70586	5.66992	5.62645	5.94907	5.68479	5.57232	5.732
YBL056W	7.78963	7.82813	7.67816	7.64265	7.55822	7.36066	7.70675	7.80046	7.62296	7.86237	7.79783	7.65501	7.53496	7.45884	7.27287	7.60718	7.33519	7.17934	7.71301	7.67031	7.8032	7.57683	7.52298	7.44094	7.68976	7.44706	7.44754	7.44968	7.53509	7.55031	7.61288	7.33026	7.62809	7.65316	7.50533	7.61598
YBL057C	5.82388	6.01714	5.95209	6.04316	6.14899	6.15977	5.94492	6.12544	6.03864	5.89693	5.98366	5.89996	5.46751	5.45113	5.75404	5.43253	5.3623	5.48235	5.72289	5.77655	5.81073	5.60182	5.61953	5.4154	5.67689	5.08633	5.23891	5.32968	5.37871	5.3897	5.52855	5.28713	5.70217	5.49174	5.5871	5.60729
YBL058W	8.24916	8.16217	8.09489	7.97922	8.00186	7.71582	8.08707	7.99923	8.01958	8.07977	8.11398	8.03428	8.07223	7.84727	7.54861	7.93916	7.74953	7.57431	7.80343	7.8012	7.75031	7.98966	7.97527	7.69596	7.76753	7.65279	7.56777	7.60619	7.56875	7.51402	7.80431	7.89727	7.68218	7.63831	7.50921	7.57133
YBL059C-A	6.70751	6.61468	6.6251	6.52664	6.58343	6.32707	6.62102	6.5817	6.57707	6.52052	6.52259	6.42502	6.83533	6.79333	6.52126	6.65468	6.67719	6.50702	6.46335	6.69302	6.70656	6.42724	6.54052	6.28049	6.44632	6.28772	6.3585	6.08612	6.29185	6.13633	6.26078	6.16402	6.57943	6.37965	6.25056	6.49826
YBL059W	4.83294	4.70666	4.82918	4.82871	4.89539	4.81789	5.04858	4.70211	4.95999	4.85733	4.96115	4.81317	5.37869	5.54035	5.31298	5.28046	5.43285	5.20786	5.21555	5.39397	4.99725	4.78697	4.91762	4.6524	4.99513	5.10499	5.37921	4.8469	4.72964	4.96537	4.83236	4.91753	5.41705	4.96687	4.8386	5.04645
YBL060W	4.73988	4.8994	4.90314	4.86739	5.07172	5.15051	4.90818	4.89997	4.92351	5.02039	5.2343	5.16849	4.83094	5.16777	5.03183	4.95953	5.02653	4.79623	5.11484	5.27055	5.22858	5.3064	5.47546	5.38917	4.75063	4.74955	4.73566	4.54136	4.57386	4.56315	4.88233	4.89074	4.99679	5.12439	4.91757	5.31995
YBL061C	5.30222	5.50423	5.46256	5.55302	5.64086	5.94476	5.47303	5.60138	5.59575	5.89507	5.87089	5.89839	5.21901	5.34257	5.74479	5.33143	5.40504	5.41529	5.42869	5.50157	5.55892	5.63096	5.75052	5.72106	5.5216	5.43486	5.49066	5.2038	5.23113	5.19308	5.41319	5.59982	5.64838	5.6938	5.53796	5.68856
YBL062W	0.395528	0.503531	0.465127	0.395528	0.395528	0.620158	0.46845	0.462734	0.61102	0.47768	0.395528	0.594625	0.597956	0.395528	0.539471	0.395528	0.458727	0.395528	0.469905	0.463903	0.395528	0.395528	0.395528	0.477475	0.525788	0.454895	0.530059	0.593859	0.455064	0.538422	0.467128	0.395528	0.528522	0.530347	0.470321	0.395528
YBL063W	4.05783	4.32764	4.45024	4.02636	4.01326	4.18257	4.36566	4.13438	4.19129	4.53642	4.50091	4.44753	4.01582	4.07509	3.50976	3.73597	3.75582	3.32745	3.88916	4.18351	3.63514	3.78002	3.83536	3.57591	3.80027	3.80423	3.7303	3.41752	3.69528	3.36265	3.50527	3.47419	3.69358	3.67619	3.68531	3.53976
YBL064C	9.78755	9.67574	9.62657	9.474	9.42965	8.9056	9.47216	9.4413	9.46281	9.52015	9.5744	9.5076	9.62825	9.61575	8.98546	9.46369	9.53066	9.08591	9.68442	9.69588	9.3902	9.56631	9.70174	9.12136	9.0184	9.17781	8.98041	9.03007	8.99534	8.91322	9.38808	9.47466	9.23459	8.93242	8.8709	8.77696
YBL065W	1.99496	1.93383	2.1703	1.89105	1.63541	1.93626	1.96605	2.4805	2.27719	1.91913	1.8962	1.67676	3.22857	3.48671	3.27282	3.08666	3.07774	3.30567	3.25211	3.24603	3.47368	3.41805	3.49619	3.42918	3.44443	3.30459	3.45388	2.97119	3.14609	3.1565	3.50527	3.48318	3.45542	3.82133	3.42822	3.94862
YBL066C	5.96499	6.00686	6.16966	6.0946	6.14899	6.15529	6.48924	6.17764	6.46271	6.40455	6.40363	6.51886	6.7387	6.78588	6.41444	6.56264	6.86241	6.57573	6.45307	6.49382	6.09613	6.49341	6.35642	6.37573	6.39397	6.3825	6.29022	6.19701	6.24939	6.22749	6.56404	6.34509	6.25528	6.19153	6.21566	6.03055
YBL067C	6.02235	6.07299	6.01436	6.10597	6.05416	6.2182	6.15418	6.04138	6.13604	6.26113	6.15096	6.20794	6.1657	6.17064	6.1458	6.14103	6.1664	5.97849	6.08866	6.0677	6.01693	6.18734	6.23756	6.03535	6.50673	6.50517	6.55967	6.3794	6.49432	6.44834	6.28451	6.35737	6.33576	6.41057	6.14749	6.37577
YBL068W	5.7796	5.78403	5.96566	6.17389	6.1678	6.63223	5.85938	5.93742	5.87464	5.90066	6.01896	5.9837	5.91559	6.05291	6.62577	5.94814	6.198	6.66503	5.91318	5.90661	6.08219	5.73783	5.9469	6.1239	6.01722	5.91617	5.97935	5.99551	5.97342	5.9168	5.87304	5.78394	5.80081	5.85503	6.07745	5.82689
YBL068W-A	0.395528	0.395528	0.395528	0.395528	0.395528	0.395528	0.395528	0.395528	0.395528	0.395528	0.395528	0.395528	0.395528	0.395528	0.395528	0.395528	0.395528	0.395528	0.395528	0.395528	0.395528	0.395528	0.395528	0.395528	0.395528	0.395528	0.395528	0.395528	0.395528	0.395528	0.395528	0.395528	0.395528	0.395528	0.395528	0.395528
YBL069W	4.18276	4.33862	4.33413	4.49006	4.41324	4.45942	4.2872	4.25303	4.21892	4.36893	4.45746	4.35907	3.59471	3.85879	4.20393	4.10965	3.86483	3.92856	3.76172	3.62766	3.6687	3.8195	3.78409	4.07428	3.30624	3.12435	3.61393	3.452	3.06243	3.1565	3.34346	3.26068	3.17001	3.82789	3.71637	3.77256
YBL070C	0.668421	0.786133	0.655796	0.699801	0.803512	0.873841	0.537863	0.647392	0.61102	0.555406	0.622295	0.713565	0.597956	0.463466	0.606392	0.650376	0.687014	0.758228	0.60806	0.529184	0.685065	0.476777	0.46229	0.555016	0.586758	0.454895	0.530059	0.923709	0.455064	0.468743	0.535343	0.607754	0.650284	0.653637	0.541427	0.596949
YBL071C	0.949886	0.786133	0.714135	0.766803	0.743033	0.814479	0.537863	0.75855	0.798467	0.629157	0.818212	0.65532	0.597956	0.866184	0.670346	0.590759	0.458727	0.551707	0.672473	0.708977	0.617944	0.76253	0.645827	0.765388	0.701472	0.767431	0.819994	0.593859	0.567238	0.538422	0.722537	0.607754	0.463557	1.06249	0.907178	0.71713
YBL071C-B	0.395528	0.395528	0.531523	0.629535	0.544714	0.474355	0.537863	0.588427	0.61102	0.395528	0.568856	0.594625	0.395528	0.463466	0.606392	0.707626	0.458727	0.395528	0.60806	0.591638	0.685065	0.76253	0.70216	0.395528	0.462127	0.61961	0.464361	0.395528	0.455064	0.538422	0.467128	0.607754	0.463557	0.395528	0.673917	0.465839
YBL071W-A	4.32756	4.33862	4.38439	4.72723	4.77218	5.00542	4.53225	4.27657	4.21892	4.51226	4.35464	4.48563	4.82423	5.01484	5.56299	5.16512	5.0108	5.58762	4.99401	4.93037	5.21729	5.15107	5.27416	5.50605	4.95811	5.22068	5.29668	5.09072	4.9603	5.13522	5.26537	5.22952	5.51848	5.29744	5.61209	5.6682
YBL072C	9.70485	9.86758	9.80052	9.91546	9.95179	10.1808	9.57507	9.83437	9.67527	9.70936	9.75506	9.71484	9.45402	9.54304	10.0949	9.63326	9.54699	9.8918	9.66797	9.53758	9.83576	9.41363	9.54018	9.74677	9.84049	9.71857	9.86218	9.71712	9.71031	9.70939	9.50272	9.37219	9.58637	9.68758	9.66891	9.67165
YBL073W	0.395528	0.395528	0.465127	0.395528	0.395528	0.395528	0.395528	0.395528	0.395528	0.395528	0.513362	0.464992	0.533585	0.395528	0.469294	0.395528	0.395528	0.395528	0.395528	0.463903	0.395528	0.395528	0.395528	0.395528	0.395528	0.454895	0.395528	0.395528	0.395528	0.395528	0.467128	0.395528	0.395528	0.395528	0.470321	0.465839
YBL074C	3.76991	3.90859	3.85932	3.59996	3.64309	3.31594	3.58767	3.54417	3.52197	3.46302	3.67697	3.75637	3.55473	3.7129	3.01403	3.33395	3.41701	2.78242	3.57214	3.48688	3.51115	3.74765	3.42266	3.55719	3.36833	3.32064	3.30231	3.24143	3.22517	3.07678	3.3049	3.40015	3.25884	3.14621	2.66789	3.14902
YBL075C	11.1784	11.1131	11.1605	10.6522	10.9302	10.5632	10.5686	10.4283	10.5914	10.5514	10.733	10.8403	11.7047	11.8169	11.3549	11.479	11.6346	11.2494	10.6612	10.8498	10.348	10.9305	11.2304	10.8364	10.927	11.2413	11.184	11.0584	11.1658	11.2066	10.7197	10.8214	10.7288	10.6894	10.789	10.8387
YBL076C	8.65832	8.96539	8.95349	8.80162	8.97266	9.19862	8.44676	8.71497	8.5637	8.58037	8.75856	8.743	8.11238	8.11489	8.7391	8.02084	8.08111	8.15728	8.00018	7.94718	8.03071	7.87257	8.03269	8.18183	7.95697	7.958	8.01119	7.82754	7.90761	7.93845	7.68081	7.83277	7.67816	8.15962	7.93601	8.11739
YBL077W	0.538417	0.651741	0.770207	0.555671	0.679908	0.549097	0.46845	0.75855	0.395528	0.699321	0.723577	0.531264	0.597956	0.463466	0.670346	0.528572	0.687014	0.758228	0.793265	0.463903	0.617944	0.76253	0.526099	0.698616	0.586758	0.566767	0.592895	0.65434	0.567238	0.538422	0.395528	0.540422	0.528522	0.395528	0.852302	0.596949
YBL078C	8.27394	8.12671	8.09558	7.91189	8.19237	7.67416	8.02761	7.68163	7.82658	8.1667	8.13683	8.15282	8.5319	8.72594	8.20328	8.34871	8.25391	8.0655	8.03006	8.2642	7.80979	8.23637	8.5601	8.18145	8.55842	8.79655	8.83019	8.50709	8.62091	8.61468	8.1648	8.24529	8.36908	8.37567	8.27052	8.65317
YBL079W	5.73949	6.08934	6.02015	5.84811	6.12992	6.34685	6.02718	6.01503	6.11414	6.10834	6.12342	6.2054	5.89011	5.86631	6.08843	5.7681	5.99712	5.95769	5.74552	5.79491	5.69133	5.62205	5.87979	5.86883	5.73528	5.78062	5.6744	5.65976	5.80059	5.67525	5.70366	5.87728	5.72661	5.76047	5.6963	5.8101
YBL080C	5.57515	5.47964	5.46892	5.48997	5.40263	4.91999	5.56527	5.32485	5.41409	5.47258	5.48025	5.52016	5.21132	5.18548	4.66278	5.05913	5.16798	4.42414	4.92298	5.12505	4.88754	4.86826	4.73729	4.35464	4.47633	4.47986	4.32348	3.8769	4.32135	4.27244	4.53618	4.55347	4.32566	4.12284	4.27081	4.11101
YBL081W	5.33441	5.39978	5.67573	5.95253	6.24615	6.56065	5.85429	5.7416	5.83948	5.60184	5.5543	5.92019	5.24939	5.193	6.1174	5.54085	5.7511	6.30368	5.09734	5.00685	5.03633	5.284	5.14548	5.76252	5.18947	5.20347	5.10789	5.46879	5.25226	5.51381	5.42448	5.54075	5.25853	5.47093	5.63462	5.33881
YBL082C	5.10965	4.86185	5.14235	5.52668	5.373	5.63524	5.10969	5.2813	5.32538	5.35795	5.30546	5.45337	4.70508	4.84695	5.18199	4.86518	5.07019	5.20492	4.72839	4.67313	4.62664	4.89807	4.65049	5.07392	4.71009	4.80479	4.57375	5.03494	4.70839	4.64044	4.94323	4.84264	4.79704	4.90617	5.00821	4.78629
YBL083C	0.668421	0.786133	0.974952	0.699801	1.21324	0.752568	1.09343	0.910712	0.738651	0.950138	0.990677	0.823441	0.533585	0.649964	0.846776	0.590759	0.837267	0.881122	0.734133	0.708977	0.869506	0.76253	0.70216	0.555016	0.586758	0.901504	0.464361	0.76819	0.720667	0.729289	0.888207	0.792727	0.650284	0.872501	0.609192	0.532883
YBL084C	5.86005	5.84818	5.90747	5.93625	5.66144	5.68374	5.87623	5.69344	5.80708	6.09376	6.02765	5.89525	6.33224	5.98519	5.59424	6.20951	6.0326	6.06042	6.21973	6.03155	6.16535	6.51641	6.33319	6.46883	6.31284	6.30999	6.19975	6.20082	6.17499	6.20356	6.22895	6.28465	6.00293	6.09285	5.9493	6.15281
YBL085W	5.60793	5.90959	6.02448	5.62024	5.75437	5.48629	5.93048	5.88172	5.90557	6.24949	6.25083	6.29157	5.38326	5.40004	5.06493	5.41759	5.52985	4.81563	5.46096	5.58261	5.20018	5.6131	5.64849	5.42317	4.94653	4.94338	5.07526	4.61929	4.68682	4.80851	5.12577	5.19982	5.15432	5.24449	4.9506	5.08326
YBL086C	6.5286	6.52061	6.38024	6.26506	6.10009	5.73666	6.10786	5.7091	5.9524	6.2348	5.99889	5.80437	6.68785	6.30633	5.78867	6.40174	6.00376	6.03913	6.07681	6.01455	5.88398	5.98697	5.85049	6.00113	6.22207	6.312	6.39642	6.09296	6.03812	6.05248	6.06555	6.01386	6.08351	5.51021	5.4983	5.57981
YBL087C	8.15074	8.25515	8.29718	8.59446	8.49763	8.79045	8.12246	8.368	8.20471	8.20413	8.20025	8.23403	7.80159	7.92388	8.81268	8.04569	7.95356	8.66891	8.00018	7.93443	8.56172	7.97794	8.00426	8.38892	8.63439	8.29829	8.39107	8.32953	8.55697	8.56259	8.09306	7.85156	8.21756	8.41323	8.63041	8.62007
YBL088C	5.34173	5.41887	5.36351	5.43696	5.3453	5.39045	5.47082	5.47279	5.35556	5.51696	5.48747	5.52424	5.59718	5.52254	5.41684	5.51302	5.56797	5.35029	5.51245	5.4456	5.38816	5.37424	5.51923	5.33799	5.09819	5.22068	5.07801	4.85336	4.99079	4.8399	5.03149	5.11269	5.25613	5.14817	5.01759	5.11915
YBL089W	5.61399	5.72529	5.67206	5.69955	5.55552	5.44039	5.44168	5.73141	5.50442	5.59266	5.60163	5.66372	5.50786	5.59248	5.36946	5.51703	5.46783	5.28779	5.59163	5.6882	5.39819	5.579	5.54833	5.38652	5.50393	5.47484	5.37251	5.30159	5.20968	5.13803	5.45562	5.579	5.37129	5.43486	5.29983	5.3849
YBL090W	6.9868	6.99954	6.98709	6.89469	6.94651	6.79943	7.02847	6.93226	7.03194	7.06076	7.06522	7.00916	7.01699	7.02597	6.86491	6.8854	6.89847	6.75114	6.77066	6.93579	6.86601	6.53787	6.68816	6.4359	6.80255	6.64715	6.7883	6.45041	6.60112	6.51898	6.47023	6.25608	6.75851	6.63102	6.58416	6.71223
YBL091C	7.19193	7.22631	7.30972	7.23873	7.2191	7.37742	7.11761	7.17515	7.19383	7.16595	7.21894	7.166	6.66456	6.60124	6.92185	6.72135	6.68381	6.67462	6.59069	6.6742	6.68725	6.64721	6.60103	6.54801	6.48287	6.32797	6.51067	6.36816	6.29389	6.27036	6.42711	6.48596	6.45021	6.32389	6.38229	6.49721
YBL091C-A	4.98105	5.00425	4.81258	4.91985	4.77973	4.41015	4.75992	4.82213	4.6908	5.01007	4.85911	4.78967	4.39218	4.56325	4.18763	4.56952	4.21067	4.34093	4.85522	4.81076	4.74146	4.96648	4.6361	4.68295	4.38916	4.45099	4.53026	4.45474	4.22202	4.43198	4.55684	4.57466	4.68038	4.35857	4.37182	4.47721
YBL092W	9.60512	9.82055	9.76074	9.71228	9.83146	10.0412	9.52359	9.84386	9.64796	9.59726	9.66672	9.64489	9.31343	9.45491	10.1135	9.55828	9.44583	9.83068	9.57375	9.52426	9.89941	9.3953	9.54512	9.7995	9.59931	9.56727	9.83014	9.52702	9.50765	9.40986	9.42268	9.4578	9.67579	9.62151	9.59654	9.70121
YBL093C	6.87678	6.96925	6.8195	7.20817	7.16682	7.56245	7.15329	6.98536	6.96255	6.9482	6.91271	6.82987	6.96835	6.51582	7.23305	6.9439	6.50823	7.24804	6.85547	6.2734	7.26811	7.39869	7.01789	7.50524	7.22317	6.87002	6.79333	6.82645	6.96593	6.72541	6.82219	6.70453	6.90563	7.42664	7.41768	7.56733
YBL094C	1.59806	1.70411	1.49097	1.47638	1.66831	1.36248	1.4219	1.52788	1.62358	1.30545	1.14471	1.48943	1.53635	1.40456	1.43059	1.44003	1.38478	1.28888	1.39929	1.40934	1.27007	1.81781	2.12706	1.79414	1.80348	1.24205	1.78104	1.45261	1.43345	1.3494	1.44413	1.79474	1.50576	2.0306	1.80125	1.77304
YBL095W	5.59368	5.64354	5.43029	5.82472	5.46714	5.38791	6.16793	5.90153	5.81072	6.21996	6.09299	5.74974	6.69982	6.53074	6.40272	6.7326	6.48944	6.56546	6.95513	6.87588	7.02828	6.96227	6.94536	6.73559	7.06007	6.95537	6.55376	7.15291	7.26728	7.14808	7.28473	7.12653	7.20542	7.00843	7.14978	7.03849
YBL096C	1.34937	1.22526	1.58776	1.11422	1.34115	1.51942	1.18282	1.21354	1.4101	1.25974	0.990677	0.925538	1.02995	0.866184	1.46706	0.707626	1.09767	1.24379	0.793265	0.708977	0.980546	1.50568	1.45859	1.55086	1.04348	1.17302	1.10507	1.41814	1.373	1.38766	1.57952	1.39817	0.916128	1.34456	1.58269	1.49899
YBL097W	2.65862	2.66128	2.71845	2.53452	2.64605	2.95278	2.70011	2.75974	2.67838	2.97584	2.83527	2.96421	2.26784	2.08169	2.1216	2.39363	2.44328	2.18552	2.10702	2.46706	2.37547	2.37907	2.52078	2.34556	1.66896	2.00831	2.07317	1.73057	1.88693	1.94455	2.06815	1.76555	1.82309	2.09728	2.0162	2.13854
YBL098W	6.60264	6.70087	6.71801	6.82271	6.78717	6.81087	6.32099	6.35726	6.39651	6.63123	6.72775	6.56309	6.63514	6.78919	6.89114	6.61314	6.50074	6.26752	6.46789	6.56753	6.50886	6.12884	6.29364	6.00976	6.78233	6.41556	6.5636	6.49657	6.35475	6.34882	5.87139	5.8074	6.06035	6.07227	5.8721	6.11639
YBL099W	10.6682	10.5343	10.5545	10.526	10.3594	10.2076	10.6328	10.6377	10.6783	10.4922	10.511	10.5964	10.9701	10.7953	10.4458	10.7853	11.0303	10.7016	10.637	10.6849	10.4535	10.3566	10.3688	10.0786	10.3228	10.3184	10.1949	10.2219	10.1877	10.057	10.2336	10.2502	10.2418	10.0451	9.91227	9.81565
YBL100C	0.729279	0.554645	0.974952	0.892137	0.472048	0.549097	0.395528	0.647392	0.470992	0.395528	0.513362	0.65532	0.597956	0.81509	0.901097	0.650376	0.519274	0.692619	0.60806	0.6515	0.473539	0.696221	0.587205	0.765388	0.755581	0.670585	0.653108	0.464712	0.671315	0.729289	0.535343	0.469793	0.707516	0.593308	0.673917	0.465839
YBL100W-C	1.89225	1.99062	1.92067	2.18853	2.03911	1.44308	1.94064	1.98185	1.75015	2.11154	1.75979	1.84254	2.69315	2.5407	2.31407	2.41097	2.34634	2.2779	2.10702	2.43335	2.56558	2.44112	3.08411	2.51036	2.95955	2.58795	2.80162	2.30277	2.76596	2.83515	2.3591	2.17371	2.42768	2.86929	2.76021	3.1383
YBL101C	6.01473	6.04869	6.08238	5.84618	5.93588	5.73666	6.11923	5.90002	6.01677	6.07738	5.98366	5.77389	6.31319	6.3121	6.04838	6.43496	6.22892	6.11466	6.15498	6.15431	6.01204	6.22751	6.11713	5.9994	6.51459	6.52522	6.7509	6.59628	6.46927	6.70566	6.42936	6.41842	6.56692	6.06951	6.26376	6.24941
YBL102W	7.31243	7.31514	7.32852	7.2402	7.20376	6.93799	7.08537	7.15561	7.13632	7.16207	7.14441	7.14499	7.16177	6.99186	6.90201	7.00655	6.86751	6.84189	7.06419	7.07003	7.2516	6.96843	6.98492	6.85729	7.02814	6.73734	6.77397	6.6622	6.82636	6.90678	6.85676	6.7359	6.90715	6.83448	6.89875	6.8476
YBL103C	6.03446	6.1151	6.10027	6.0176	6.14168	6.22534	6.04666	5.92853	6.00095	6.24216	6.21432	6.05301	6.147	6.04045	6.15561	6.06502	6.03649	5.81275	6.13226	6.0622	6.03634	6.10827	6.12487	6.16776	5.78978	5.98071	5.98082	5.74045	5.70879	5.80991	5.85314	5.94231	5.70569	6.01737	5.74041	6.08183
YBL104C	5.13517	5.0847	5.18422	4.97047	5.0748	5.1475	5.19274	5.02475	5.118	5.25687	5.23001	5.22715	4.85748	4.84695	5.18473	4.843	5.02653	4.84612	4.8861	4.87495	4.95708	4.93448	5.06721	5.03385	4.48837	4.63871	4.44341	4.36258	4.2849	4.25702	4.62886	4.56198	4.48963	4.66737	4.67034	4.71229
YBL105C	6.07312	6.29402	6.27637	5.93625	6.19486	6.06106	6.25037	6.12415	6.21087	6.287	6.25507	6.27233	6.16171	6.16172	5.91779	5.98044	6.15691	5.74559	5.8432	5.87243	5.67904	5.84117	6.08571	5.74401	5.95354	6.03643	6.02706	5.8957	6.0308	5.94433	5.83802	6.0476	5.86667	5.93012	5.823	5.732
YBL106C	3.92755	4.01735	4.05259	3.80514	3.92073	3.52481	4.19352	4.07655	4.35462	3.85758	3.93631	4.05558	4.02755	4.04215	3.73582	3.77667	3.93318	3.79425	3.87554	3.94122	3.54768	3.59224	3.93275	3.5944	3.79382	3.6155	3.29288	3.37322	3.6891	3.56819	3.67363	3.69924	3.59086	3.62437	3.57101	3.6113
YBL107C	5.7957	5.81973	5.59265	5.63825	5.67768	5.81447	5.74112	5.60138	5.67568	5.69709	5.80309	5.61871	5.77823	5.91565	5.90622	5.68502	5.72242	5.76367	5.39568	5.68463	5.48551	5.45666	5.78516	5.53025	5.76196	5.60339	5.60178	5.38203	5.41477	5.21186	5.26034	5.46107	5.63185	5.61823	5.35021	5.73022
YBL107W-A	0.843795	0.742712	0.770207	0.766803	0.861557	0.985706	1.38471	1.28955	1.15945	1.06089	1.44084	1.19453	1.02995	0.707132	0.606392	0.916299	0.929391	0.820983	1.28033	1.22462	1.31314	1.05485	1.08771	1.21093	0.953752	0.566767	0.710908	0.821914	0.902748	0.89783	0.939457	0.672083	1.09835	1.41596	1.01104	1.53214
YBL108C-A	1.42491	1.48446	1.3509	1.11422	1.45864	1.08952	1.45817	2.02696	1.99988	1.11323	1.34872	1.52239	1.16357	1.09759	1.35477	1.6297	1.28369	1.70954	1.82475	1.69187	1.03302	2.29195	2.08531	1.82577	1.35523	1.40143	1.18882	1.67326	1.34179	1.5313	1.73264	1.8514	1.1815	1.83606	2.56925	2.30122
YBL108W	0.468741	0.45054	0.395528	0.555671	0.395528	0.395528	0.537863	0.462734	0.470992	0.395528	0.395528	0.395528	0.466207	0.395528	0.539471	0.590759	0.395528	0.395528	0.793265	0.868827	0.473539	0.76253	1.04479	1.11177	0.462127	0.858183	0.592895	0.65434	0.512241	0.468743	0.83507	1.2374	0.528522	1.23035	0.960042	1.56455
YBL109W	0.897815	0.786133	0.876209	0.950944	1.12119	1.03855	1.26699	1.39655	1.37123	2.6612	2.54828	2.79918	0.597956	0.762121	0.79033	0.762692	0.884064	1.28888	1.32108	1.7201	1.86957	1.87887	1.8312	2.00225	0.906702	0.71982	0.592895	0.821914	0.620215	0.89783	0.888207	1.10384	1.14052	1.26943	1.54857	1.68734
YBL111C	2.22367	2.02727	2.29021	1.94991	2.06404	2.16735	2.50592	2.52834	2.57955	2.84267	2.66747	2.58188	1.63168	1.76913	2.05128	2.06165	2.13043	1.41629	1.93389	1.97564	2.00707	1.78628	1.61349	1.88703	1.69689	1.54495	1.83402	1.8646	1.46276	1.63036	1.76141	1.73576	1.68743	1.91212	1.74211	1.71648
YBL112C	0.787673	0.786133	0.770207	0.83083	0.803512	0.814479	0.896086	0.704042	0.61102	0.76623	0.723577	1.11032	0.718673	0.707132	0.79033	0.590759	0.633239	0.551707	0.672473	0.708977	0.685065	0.696221	0.70216	0.698616	0.395528	0.71982	0.819994	0.53073	0.671315	0.60489	0.722537	0.733665	0.528522	0.464512	0.673917	0.596949
YBL113C	3.53444	3.53507	3.91012	3.79715	3.72355	3.86914	3.97943	4.03299	4.07517	4.08428	4.0625	3.97453	3.14486	3.3408	3.58636	3.4049	3.4869	3.80981	3.458	3.30313	3.0071	3.47848	3.10515	3.60355	2.98242	2.89708	3.14346	3.21155	3.00383	3.32371	3.35294	3.64418	3.27786	3.11437	3.35115	3.26202
YBL113W-A	0.395528	0.395528	0.465127	0.47782	0.395528	0.474355	0.537863	0.395528	0.61102	0.395528	0.395528	0.531264	0.533585	0.395528	0.539471	0.395528	0.458727	0.395528	0.469905	0.6515	0.395528	0.395528	0.395528	0.555016	0.462127	0.511915	0.464361	0.464712	0.395528	0.468743	0.535343	0.395528	0.463557	0.395528	0.470321	0.532883
YBR001C	6.86919	6.85601	6.79098	6.45734	6.45734	5.89906	6.5493	6.42412	6.61914	6.65018	6.64464	6.64862	6.70439	6.90901	6.28636	6.58095	6.76654	6.13333	6.6124	6.91838	6.45699	6.80204	7.04537	6.50225	6.69935	6.8418	6.64183	6.61638	6.64971	6.62288	6.6797	6.79035	6.61352	6.55596	6.47828	6.52526
YBR002C	5.22772	5.39803	5.49827	5.68879	5.68975	6.05306	5.55275	5.36932	5.49767	5.54105	5.50002	5.50581	5.26186	5.25182	5.79765	5.30153	5.10023	5.46526	5.30462	5.12505	5.41312	5.61534	5.34221	5.66751	5.26836	5.1073	5.27049	5.1911	5.0058	4.82951	5.10348	5.10979	5.42347	5.78259	5.56807	5.86804
YBR003W	7.02826	7.1195	7.04008	6.92709	6.80946	6.53099	7.08537	7.0262	6.98042	6.99951	6.94715	6.90053	6.6897	6.4967	6.12456	6.52929	6.50916	6.05064	6.56864	6.6597	6.27969	6.30186	6.36189	5.88769	6.23165	6.15864	6.01564	5.93432	6.07179	6.10223	6.17651	6.32147	6.05485	5.8077	5.81584	5.77764
YBR004C	5.68676	5.6553	5.64794	5.92162	5.76201	6.18928	5.92725	5.82378	5.7646	5.95903	5.85424	5.88736	5.99094	5.84258	6.16535	6.02194	5.94841	6.23188	6.48256	6.01313	6.78896	6.41956	6.10803	6.48254	5.96937	5.8347	5.83085	5.89726	5.7628	5.6675	6.26706	6.24555	6.45961	6.63102	6.10558	6.33291
YBR005W	5.57307	5.38396	5.2863	5.86732	5.42204	5.45018	5.69818	5.67939	5.42124	5.84758	5.66984	5.44694	6.17364	5.89581	5.92272	6.07593	5.74636	6.20125	6.44963	6.03997	6.72959	6.7021	6.39964	6.65093	6.30265	6.2166	6.19596	6.36703	6.22822	6.15725	6.58431	6.55369	6.61352	6.80652	6.80071	6.8067
YBR006W	7.46168	7.38741	7.32384	7.39845	7.15816	6.8372	7.55805	7.25553	7.19174	7.43631	7.28929	7.19951	7.6347	7.25947	6.68985	7.60436	7.3592	7.07699	7.57503	7.30485	7.60026	7.81613	7.62622	7.52283	7.66744	7.4938	7.10561	7.61335	7.56917	7.3267	7.49257	7.32652	7.27747	7.28304	7.24605	7.07128
YBR007C	3.88137	4.21697	4.57747	4.28821	4.45154	4.68333	4.32697	4.29973	4.41796	4.3743	4.24393	4.55098	3.89292	3.99127	4.09163	3.81625	4.12072	3.85549	3.89592	4.07839	3.98064	3.93182	4.25337	4.18208	3.51671	3.60898	3.91378	3.12871	3.56623	3.59296	3.59591	3.95979	3.65773	4.20577	4.30186	4.41636
YBR008C	5.53948	5.39452	5.47737	5.60887	5.53783	5.76045	5.56111	5.41032	5.62908	5.51939	5.52479	5.64514	5.15627	5.00633	5.3004	5.05085	5.14174	5.19311	5.06472	5.11711	5.0104	5.19075	5.2972	5.32421	5.06107	5.11422	5.12925	5.02924	5.05954	4.94627	5.14227	5.26645	5.13358	5.38901	5.27135	5.24195
YBR009C	9.19166	9.26037	9.25402	9.16707	9.16663	9.07977	9.29663	9.31173	9.26912	9.31721	9.3096	9.31925	9.02052	9.02873	8.90488	9.03582	8.87748	8.74244	9.13488	9.2668	9.33805	9.17449	9.24739	8.97011	8.88632	8.6224	8.92042	8.6185	8.7489	8.80186	8.74531	8.45864	9.01715	8.89738	9.00174	9.0603
YBR010W	9.7137	9.69081	9.67108	9.64486	9.6189	9.56858	9.6872	9.65831	9.63431	9.79685	9.78686	9.75711	9.48706	9.54671	9.51876	9.45575	9.33926	9.25312	9.57151	9.6591	9.99012	9.57643	9.73344	9.49354	9.78252	9.41139	9.55089	9.28385	9.58797	9.52992	9.26399	8.94769	9.57476	9.65175	9.7935	9.82508
YBR011C	9.07028	9.22616	9.23904	9.17596	9.25489	9.25727	9.18612	9.34968	9.30146	9.23932	9.33095	9.27642	8.66884	8.74718	8.75209	8.78026	8.85967	8.70107	8.95418	8.96469	8.88888	8.98137	9.02216	8.92929	8.42834	8.48096	8.31216	8.43781	8.48001	8.50011	8.74868	8.82286	8.51974	8.65975	8.79609	8.73219
YBR012C	3.95965	3.97576	3.97717	3.83667	3.79975	3.60582	3.80034	3.91196	3.84634	3.88794	3.84373	3.72839	3.96791	4.22452	3.99504	4.08286	3.85899	3.81752	4.49898	4.63656	4.61808	4.38549	4.50765	4.21828	4.3589	4.13888	4.07653	3.80535	3.99515	4.10456	4.19503	4.01664	4.28394	4.14402	4.06902	4.20651
YBR013C	3.90134	3.90859	3.78642	3.77291	3.59257	3.44876	3.69032	3.79947	3.64111	3.76246	3.71436	3.83719	4.03919	4.34648	3.85757	4.24634	3.95526	3.78641	4.48559	4.58377	4.63515	4.47719	4.59578	4.22423	4.25472	4.17021	4.14103	4.15324	3.95962	3.90798	4.02751	4.02898	4.48963	4.48016	4.07502	4.40299
YBR014C	6.40114	6.37535	6.39369	6.3644	6.31529	6.15678	6.44588	6.47486	6.44411	6.49486	6.49689	6.44558	6.46975	6.5088	6.46377	6.42966	6.25029	6.07498	6.59173	6.72123	6.7454	6.44628	6.39431	6.23262	6.62318	6.45062	6.60991	6.44934	6.35767	6.3342	6.42599	6.2795	6.75343	6.49543	6.31031	6.56184
YBR015C	6.87088	6.91893	6.92129	7.00548	6.94483	7.11986	6.95742	7.00452	7.01313	7.05157	7.12371	7.05634	6.74849	6.9933	7.17637	6.99006	7.00287	7.07699	6.80967	6.96852	6.79277	6.88345	6.67238	6.98273	6.88755	6.9802	7.36218	7.22572	6.91781	6.94175	7.04182	6.92679	7.00099	6.84826	7.04126	6.75059
YBR016W	6.75401	6.42255	6.5895	6.97481	6.69937	6.60512	6.95027	6.79231	6.91858	7.07485	6.83279	6.66808	6.89018	6.51081	6.52126	6.77841	6.75084	7.11818	6.73151	6.79109	6.70656	7.00398	6.6176	6.8322	7.06878	7.08726	6.65845	7.16596	7.20524	7.22075	7.14025	7.33834	7.12236	6.84341	7.129	6.86315
YBR017C	6.51786	6.59727	6.65146	6.75006	6.74635	7.03138	6.54087	6.53074	6.58239	6.68626	6.66149	6.71606	6.3275	6.43564	6.81007	6.34874	6.39565	6.45232	6.22108	6.25181	6.13416	6.29067	6.38896	6.42174	6.31847	6.2421	6.28666	6.17911	6.2609	6.17513	6.2069	6.20128	6.12217	6.42362	6.31666	6.26552
YBR018C	2.3453	2.29112	2.03952	2.08731	2.03911	1.66095	1.96605	2.21412	1.97417	1.5145	1.95986	1.67676	1.93556	1.94579	1.39318	1.56921	1.87642	1.49538	2.15289	2.41619	2.00707	2.37907	2.53636	2.00225	1.69689	1.37093	1.22893	1.41814	1.3099	1.26969	1.84442	2.17371	1.87398	1.80979	1.82994	1.74503
YBR019C	1.31007	1.40313	1.4572	1.35098	1.63541	1.36248	1.13882	1.32611	1.52078	1.47505	0.990677	1.31229	2.20723	1.87271	1.66841	1.40584	1.70455	1.37506	1.88035	1.63369	1.89814	1.78628	2.04232	1.25807	1.61144	1.65029	1.6093	1.58279	1.67794	1.63036	1.54685	1.98402	1.94709	1.51685	1.77198	1.87991
YBR020W	3.75536	3.67447	3.80667	3.40342	3.38065	3.29438	3.62802	3.51281	3.67342	3.33663	3.44454	3.43145	3.08996	3.4453	3.28309	3.23032	3.40904	3.24974	3.62192	3.64249	3.25917	3.35498	3.50414	3.70058	3.37699	3.54211	3.31168	3.39111	3.36366	3.40056	3.79686	3.83188	3.60599	3.95918	3.64552	3.87947
YBR021W	5.26417	5.13804	5.31956	5.91241	5.96926	6.79751	5.68676	5.46051	5.60416	5.30267	5.35168	5.5384	6.16437	6.04184	7.38194	6.549	6.2603	7.25587	6.06636	5.39834	6.59427	6.25368	6.17301	7.23916	6.76348	6.76838	6.72484	6.75229	6.75487	6.91417	6.54555	6.63361	6.71033	7.20077	7.01886	7.1374
YBR022W	5.47875	5.5026	5.45402	5.35768	5.62419	5.60709	5.41886	5.49303	5.47264	5.29136	5.49465	5.30735	5.22412	5.20793	5.31047	5.34051	5.32038	5.04981	5.2686	5.33814	5.54091	5.19676	5.33332	5.13832	5.14202	4.86073	5.04186	4.784	4.80021	4.8399	4.71961	4.50131	4.83926	5.15862	5.07264	5.19097
YBR023C	6.15304	6.39564	6.41253	6.44333	6.6753	6.90191	6.5472	6.64817	6.657	6.8922	6.99288	7.08282	6.13213	6.24853	6.60239	6.33858	6.47518	6.43612	6.66677	6.61998	6.70353	6.55083	6.61394	6.76036	6.40777	6.35452	6.49431	6.50377	6.38663	6.27547	6.78502	6.69778	6.77451	7.03632	6.89281	6.84513
YBR024W	6.64274	6.59039	6.50218	6.40045	6.2651	5.99909	6.52813	6.32375	6.4205	6.47624	6.3979	6.28078	6.44262	6.16555	5.71856	6.22185	6.11092	5.77956	6.2609	6.23111	6.24118	6.15222	6.15798	5.85357	6.05142	5.95909	6.10727	5.7176	5.74949	5.76156	5.81762	5.83751	5.98134	5.62201	5.54663	5.66072
YBR025C	8.36635	8.55039	8.48822	8.4933	8.55812	8.77521	8.27604	8.4315	8.34984	8.37129	8.43629	8.43674	8.30486	8.32522	8.53523	8.41762	8.4313	8.38073	8.579	8.43121	8.50596	8.61315	8.62301	8.64448	8.29995	8.38526	8.34988	8.32982	8.40957	8.40829	8.42712	8.47536	8.35628	8.55392	8.4406	8.36717
YBR026C	8.44102	8.36617	8.39934	8.10794	8.21759	7.77735	8.24297	8.21195	8.21915	8.39328	8.43489	8.47012	9.43777	9.85636	9.28964	9.51959	9.56169	9.31829	9.45789	9.52613	9.23944	9.53982	9.72826	9.38558	9.09828	9.50741	9.47303	9.3008	9.51957	9.62207	9.38432	9.5045	9.21745	9.28465	9.34356	9.35057
YBR027C	0.949886	0.985563	1.06737	0.892137	0.743033	0.985706	0.728065	1.21354	1.01564	0.891402	0.949455	0.823441	0.933469	1.05418	0.901097	0.650376	1.17498	1.04782	0.60806	0.817487	0.617944	1.00093	1.39165	0.829207	1.12796	0.81352	0.969561	0.76819	0.902748	1.00016	0.535343	0.792727	0.81559	1.10632	0.852302	0.465839
YBR028C	5.88199	6.0375	5.99684	6.0946	6.33847	6.56853	6.09064	5.91809	6.12148	6.16522	6.15663	6.21425	6.09079	6.29005	6.54704	6.22798	6.33904	6.29818	5.99417	6.07728	5.88576	5.80623	5.96859	5.97139	5.77676	5.93453	6.08695	5.59566	5.7042	5.68873	5.56776	5.67042	5.73179	5.72576	5.7423	5.72843
YBR029C	6.69612	6.81402	6.81117	6.9096	6.91602	7.21475	6.97238	6.86941	6.90674	6.93645	6.93664	6.94755	6.84944	6.68455	7.21373	7.01791	7.07082	7.34331	6.94294	6.79856	6.9647	6.74168	6.74289	7.23328	6.95992	6.97831	7.10157	7.21635	7.01745	6.96645	7.25153	7.14365	7.26621	7.30319	7.14407	7.10747
YBR030W	4.62045	4.82589	4.83904	5.09629	5.26423	5.63095	4.82037	4.92104	4.87572	4.81054	4.91639	5.03496	4.83428	4.72423	5.44225	4.9055	4.85214	5.15707	4.60592	4.63656	4.92967	4.79094	4.6718	5.132	5.05839	4.97414	4.91235	4.89155	4.83143	4.60434	4.96194	5.00442	5.11255	5.09205	4.99244	5.09162
YBR031W	10.0435	10.0874	10.1414	10.4044	10.407	10.7502	10.0117	10.2867	10.1787	10.0592	10.1456	10.2047	9.67842	9.62656	10.4548	9.99636	9.91174	10.5897	9.93606	9.78304	10.0785	9.82406	9.70357	10.3755	9.96206	9.94354	10.0011	10.2566	10.0126	10.1227	10.1115	10.0903	10.0675	10.2782	10.3527	10.2133
YBR032W	1.00014	0.947821	0.714135	0.699801	0.803512	0.873841	0.842224	1.17398	0.798467	0.629157	0.723577	0.65532	0.830065	0.866184	1.14569	1.05511	0.929391	1.24379	1.15066	0.6515	0.926094	0.825924	0.907776	0.698616	0.807733	0.767431	0.871591	1.10799	0.720667	0.843808	0.662797	0.904056	0.81559	0.872501	0.960042	0.931074
YBR033W	5.0572	4.89693	4.88738	4.5388	4.72996	4.36948	4.95016	4.74661	5.04887	5.03742	5.02455	4.96774	5.448	5.69849	5.18199	5.40033	5.584	4.91246	5.16607	5.4286	4.86962	5.02505	5.05915	4.61668	5.06376	5.23979	5.18385	4.80082	4.77998	4.82951	4.96194	5.10979	4.91411	4.82324	4.62605	4.69776
YBR034C	7.17426	7.26998	7.18184	7.86153	7.92185	8.48401	7.64664	7.33894	7.29334	7.50342	7.50647	7.3946	7.72575	7.4442	8.50376	7.77644	7.69356	8.4973	7.55167	6.69835	7.80084	7.83069	7.39852	8.29139	7.64028	7.54208	7.62809	7.57084	7.583	7.57487	7.32984	7.30576	7.45455	7.79677	7.73692	7.75497
YBR035C	8.14272	8.24254	8.15733	7.95742	8.07422	7.87501	7.84454	7.81982	7.84796	7.8856	7.88957	7.85222	7.64331	7.67709	7.59156	7.63281	7.46688	7.34731	7.76702	7.75462	7.84919	7.58315	7.63212	7.45365	7.41768	7.29393	7.28698	7.14041	7.21065	7.26638	7.40981	7.23632	7.45716	7.31491	7.36965	7.40737
YBR036C	8.69621	8.6485	8.5776	8.60537	8.59361	8.38675	8.65514	8.60003	8.55153	8.65537	8.6741	8.66881	8.75804	8.60988	8.50897	8.64712	8.57527	8.55295	8.72067	8.60117	8.75813	8.71268	8.65279	8.68547	8.85433	8.92544	8.68475	8.86333	8.93536	8.86191	8.8887	8.91213	8.82384	8.78176	8.72675	8.78235
YBR037C	7.70125	7.64347	7.63399	7.56477	7.53333	7.15693	7.5119	7.35727	7.33748	7.39198	7.3275	7.31453	6.78264	6.59557	6.32909	6.73087	6.69943	6.39675	6.32617	6.55387	6.31456	6.41441	6.4964	6.09823	6.11619	6.12591	5.82432	5.94495	5.92555	5.75425	6.18716	6.37197	6.07402	5.81432	6.02569	5.91121
YBR038W	6.66336	6.71989	6.73396	6.6326	6.62801	6.50071	6.83262	6.8254	6.75461	7.23179	7.22273	7.24773	6.07108	5.92772	5.46497	5.90901	6.09112	5.49202	6.09749	6.27459	5.71159	5.43395	5.4407	5.06731	5.00354	4.88252	5.02772	4.93791	4.55016	4.56732	5.39495	5.47691	5.83009	5.02798	4.90751	4.82024
YBR039W	9.34566	9.2274	9.274	9.13692	9.13756	8.99792	9.28153	9.1499	9.23824	9.20544	9.2114	9.23772	9.58262	9.51517	9.25339	9.37894	9.54608	9.26056	9.29242	9.41287	9.19065	9.11089	9.19483	8.85314	9.16211	9.16662	9.15747	8.98809	9.05503	8.91588	9.0622	9.07397	9.14372	8.87181	8.73862	8.77371
YBR040W	1.00014	1.19336	0.926425	1.21363	0.917356	1.08952	0.998128	0.75855	1.11309	1.79645	1.80671	2.06018	1.39857	1.65754	1.92588	1.14075	1.41697	1.33261	2.08352	1.90362	1.84042	1.78628	1.80572	1.94579	1.82894	1.62467	1.88513	1.73057	1.51963	1.86542	1.73264	1.67427	1.84876	1.72798	1.91273	1.77304
YBR041W	6.53074	6.64522	6.60114	6.59737	6.47488	6.30028	6.56912	6.50107	6.4205	6.6895	6.6813	6.60793	6.35919	6.53074	6.22912	6.40282	6.4276	6.12868	6.55055	6.64597	6.5477	6.45633	6.6376	6.36769	6.27975	6.19718	6.36526	6.29168	6.29694	6.26651	6.38267	6.4231	6.41306	6.37853	6.1687	6.29961
YBR042C	5.35386	5.58942	5.62911	5.59511	5.63672	5.77609	5.40964	5.56934	5.58942	5.5121	5.49823	5.63198	5.1293	5.13168	5.45819	5.18541	5.22589	5.03002	5.32229	5.33814	5.46656	5.59956	5.68739	5.81074	5.35196	5.17947	5.15811	5.26084	5.09506	4.92366	5.18802	5.30246	5.38451	6.03874	5.823	6.00422
YBR043C	7.29555	7.39049	7.40744	7.30574	7.3667	7.37357	7.08174	7.10851	7.12906	7.14567	7.21731	7.15488	7.14031	7.08848	7.27865	7.0802	6.93435	6.8343	6.92322	6.8337	6.95878	6.77418	6.81332	6.70827	7.07411	6.92091	7.00812	6.75575	6.82284	6.80796	6.57319	6.61532	6.57751	6.55892	6.47147	6.49826
YBR044C	6.66043	6.75719	6.73132	6.74176	6.63114	6.53214	6.78702	6.64907	6.79646	6.76505	6.69851	6.66624	6.96683	6.77506	6.42142	6.68706	6.74768	6.30093	6.52679	6.62838	6.27969	6.27372	6.46927	5.92102	6.23403	6.23153	6.16399	5.88942	5.899	5.94433	6.10817	6.13863	6.2262	5.83238	5.75917	5.81516
YBR045C	3.48235	3.63938	3.5823	3.08684	3.47663	2.98005	3.57947	2.9591	3.18358	3.4529	3.67697	3.54808	3.87355	3.86508	3.24158	3.3787	3.6915	3.30567	3.74684	3.98259	3.08372	3.56463	3.80995	3.12035	3.76113	3.83248	3.80519	3.48568	3.73786	3.7554	3.5879	3.66013	3.60599	3.65421	3.51027	3.59571
YBR046C	8.88105	8.65528	8.69948	8.57093	8.6217	8.37395	8.57845	8.30215	8.40018	8.64597	8.63279	8.67203	8.8437	8.93594	8.7613	8.80609	8.69923	8.75077	8.51923	8.60804	8.49811	8.42859	8.33505	8.36017	9.26654	9.41385	9.51356	9.29428	9.05653	8.98166	9.0258	8.81687	9.11393	8.65145	8.69713	8.63398
YBR047W	7.53915	7.54066	7.46537	7.19606	7.37233	7.11064	7.16225	7.03244	7.04358	7.28695	7.23457	7.16666	7.69848	7.81228	7.63077	7.56907	7.37157	7.277	7.70293	7.77242	7.80838	7.48161	7.58281	7.26319	7.94319	7.96567	8.20435	7.68577	7.62451	7.69416	7.58247	7.51698	7.94456	7.54981	7.31235	7.59652
YBR048W	8.32351	8.39077	8.56329	8.74511	8.67983	9.01285	8.44111	8.63323	8.61398	8.51196	8.52511	8.60028	7.80373	8.10993	8.71396	8.22059	8.22836	8.67609	8.06984	8.03302	8.04794	7.93545	7.7968	8.30758	7.94756	7.9295	8.32465	8.16324	7.88242	7.93159	7.93671	7.66559	8.04408	7.91893	8.03018	7.87651
YBR049C	6.56662	6.67006	6.76016	6.49981	6.6436	6.43817	6.54825	6.57222	6.5642	6.66779	6.6742	6.65977	6.2817	6.34736	6.15001	6.34761	6.29751	6.06042	6.28299	6.40096	6.27833	6.35521	6.27982	6.14286	5.91691	6.05693	6.09647	5.8069	5.85685	5.76519	6.09975	6.28594	6.18649	6.08739	5.84072	5.91749
YBR050C	7.91116	7.72662	7.74308	7.67898	7.60676	7.37035	8.0696	7.88405	7.98339	7.67484	7.59684	7.66381	8.55437	8.61898	8.18047	8.38481	8.40546	8.18439	8.56819	8.70016	8.50335	8.23746	8.23119	7.8819	9.01702	9.27495	9.35294	9.06303	9.09447	9.10502	9.07192	9.12603	9.4195	8.74562	8.70272	8.89375
YBR051W	0.729279	0.60401	0.770207	0.699801	0.803512	0.620158	0.842224	0.647392	0.676246	0.76623	0.818212	0.713565	0.775444	0.463466	0.469294	0.762692	0.519274	0.47573	0.60806	0.868827	0.685065	0.626717	0.645827	0.698616	0.999315	0.858183	1.01616	1.06408	0.671315	0.843808	0.600477	0.540422	0.81559	0.820818	1.19871	0.931074
YBR052C	8.15386	8.03829	7.90954	7.81282	7.75673	7.16586	7.81032	7.7829	7.74437	7.95894	7.89874	7.7808	7.59976	7.51745	7.11017	7.51497	7.27446	7.04038	7.5049	7.59609	7.41683	7.22365	7.18904	6.84866	7.55941	7.49292	7.60778	7.53409	7.38197	7.36975	7.43793	7.42606	7.703	7.29493	7.28477	7.41849
YBR053C	7.94162	7.87539	7.84736	7.70697	7.68017	7.20323	7.62487	7.62178	7.63941	7.7314	7.69792	7.68078	7.60467	7.71634	7.03321	7.56955	7.64938	7.11427	7.6145	7.74692	7.43522	7.56061	7.66792	7.06787	6.92935	7.00027	6.80499	6.8066	6.98878	7.01691	7.19597	7.2535	7.21655	6.80818	6.94865	6.8558
YBR054W	9.62139	9.49986	9.57265	9.37178	9.36089	8.79765	9.24454	9.16527	9.23062	9.20318	9.23142	9.27552	10.7662	10.9561	10.2891	10.7543	10.8576	10.3952	10.6702	10.7232	10.5753	10.6647	10.7516	10.2671	10.0882	10.1979	10.2039	10.1759	10.2728	10.3336	9.97377	10.0098	9.95595	9.80112	9.77437	9.87983
YBR055C	5.10104	5.32078	5.4368	5.22696	5.45069	5.62232	5.31147	5.06045	5.21721	5.41118	5.4343	5.37207	5.00424	5.17538	5.55666	5.23493	5.07019	5.14486	5.08852	5.06853	5.01693	5.11346	5.17564	5.26198	4.9407	5.0507	5.43816	5.05471	5.02066	4.84678	5.16936	5.03226	5.1924	5.33707	5.18794	5.44052
YBR056C-B	0.604883	0.60401	0.395528	0.47782	0.544714	0.395528	0.395528	0.462734	0.470992	0.555406	0.513362	0.594625	0.659577	0.395528	0.539471	0.590759	0.687014	0.692619	0.672473	0.591638	0.473539	0.476777	0.70216	0.477475	0.462127	0.454895	0.464361	0.712388	0.671315	0.538422	0.535343	0.395528	0.528522	0.530347	0.470321	0.395528
YBR056W	7.88591	7.86846	7.71791	7.37851	7.36231	6.73985	7.60227	7.5555	7.56009	7.66392	7.6093	7.48777	7.64854	7.68066	6.96233	7.51297	7.44899	6.8672	7.74519	7.82007	7.66975	7.61322	7.65192	7.16844	7.24934	7.3221	7.25273	7.16466	7.2511	7.21411	7.56166	7.52081	7.52191	7.17334	7.1145	7.0755
YBR056W-A	3.40052	3.2473	3.45123	4.05344	3.7157	3.74745	3.71301	3.61236	3.45849	4.39559	3.91506	3.83719	3.86048	3.76093	4.13194	3.82274	3.7621	4.18267	4.70933	4.16309	5.08374	4.75475	4.48374	5.02365	4.43962	4.72263	4.49779	4.90717	4.81732	4.73622	5.5596	5.58528	5.82202	6.22918	6.20338	6.22428
YBR057C	6.02842	6.00915	5.96716	6.11403	5.94262	6.08638	6.14587	6.14987	6.10825	6.34697	6.36006	6.19138	6.13213	5.88501	5.95357	6.17314	5.97297	6.10996	6.26352	6.26863	6.30525	6.47746	6.322	6.3784	6.12006	6.12477	6.33111	6.14131	5.99489	6.11511	6.22637	6.2376	6.47721	6.44298	6.50744	6.60532
YBR058C	6.19004	6.26074	6.2581	6.1646	6.18637	6.23386	6.14448	6.08602	6.08141	6.16832	6.18576	6.19138	6.16171	6.00099	6.06186	6.15653	6.20031	5.83762	6.10626	6.09895	5.88932	5.97828	6.03178	5.99244	5.91096	5.88143	6.10727	5.9035	6.03324	5.89538	5.98094	5.90599	5.95499	5.88365	5.73473	5.64566
YBR058C-A	6.24709	6.3789	6.3134	6.48993	6.52626	6.42459	6.11213	6.35173	6.20259	6.20797	6.16453	6.12721	6.21271	6.34173	6.29653	6.18579	6.20262	6.1983	6.55909	6.70807	6.97731	6.67868	6.69858	6.45625	6.56755	6.21338	6.46206	6.23958	6.48095	6.62888	6.37222	6.06717	6.57656	6.54604	6.68771	6.70225
YBR059C	6.31318	6.40263	6.50321	6.06163	6.11955	5.71044	6.35984	6.31469	6.34102	6.37538	6.22516	6.3386	6.31917	6.32927	5.74664	6.19332	6.23796	5.89344	6.14082	6.33403	6.03151	6.26659	6.13897	5.77472	5.91245	5.98701	5.88207	5.76808	5.74651	5.95073	6.02015	6.22157	6.00578	5.82255	5.5702	5.69589
YBR060C	5.39436	5.51394	5.61004	5.56248	5.7409	5.81447	5.45296	5.37587	5.57453	5.54105	5.62145	5.76187	5.10181	5.22026	5.56299	5.09979	5.38077	5.08219	5.02518	5.09572	5.03954	4.88324	5.15812	5.06731	4.79974	4.81048	4.99901	4.77381	4.77998	4.58389	4.60921	4.83914	4.96487	4.89372	4.58456	4.748
YBR061C	5.55428	5.72529	5.66653	5.96507	5.95266	6.44185	5.72261	5.79147	5.68562	5.73933	5.75006	5.90152	5.69055	5.60194	6.29146	5.72022	5.7668	6.12558	5.602	5.30124	5.73554	5.82186	5.74885	6.06382	6.0061	5.95653	5.95713	5.81851	5.92949	5.74138	5.76355	5.67042	5.809	6.05	5.92125	5.98189
YBR062C	6.47741	6.34754	6.44841	6.22094	6.10461	6.02878	6.16656	6.20243	6.13024	6.23036	6.23591	6.13255	6.28292	6.23036	5.94228	6.07321	6.10229	5.91338	5.89642	6.12425	6.18722	6.07114	6.18911	5.84201	6.17693	5.91617	6.04403	6.02444	5.92292	5.84814	5.92958	5.88917	6.04933	5.98251	5.80505	5.95617
YBR063C	4.96848	5.19955	5.24732	5.17549	5.17548	5.27958	5.40964	5.08465	5.1326	5.12924	5.28074	5.21208	5.3556	5.2178	5.39571	5.50699	5.07524	5.48961	5.46096	5.38518	5.63728	5.50588	5.59185	5.83036	5.16719	5.2482	5.19908	4.98871	5.11826	5.10396	5.45562	5.33511	5.48204	5.53247	5.11696	5.56587
YBR064W	0.468741	0.651741	0.531523	0.699801	0.472048	0.549097	0.728065	0.647392	0.542704	0.47768	0.513362	0.464992	0.718673	0.590437	0.539471	0.590759	0.633239	0.623882	0.90472	0.868827	0.685065	0.553694	0.907776	0.765388	0.906702	0.61961	0.653108	0.873709	0.985839	0.89783	0.467128	0.733665	0.866734	0.653637	0.735862	0.71713
YBR065C	5.40838	5.39452	5.3054	5.57422	5.37549	5.42311	5.64018	5.21706	5.34055	5.56238	5.49107	5.29786	5.94528	5.7487	5.60451	5.83868	5.49823	5.63204	5.64276	5.24649	5.64573	5.91955	5.69781	5.97492	5.79947	5.72594	5.76074	5.51233	5.47713	5.46768	5.54726	5.37672	5.64106	5.76731	5.40843	5.705
YBR066C	4.09876	3.82778	3.98311	3.75652	3.76215	4.21737	4.3416	4.48491	4.42272	4.15465	4.20505	4.0214	3.40085	3.01829	3.82282	2.78801	2.78897	3.33822	3.0728	3.35806	3.25917	3.04445	3.10515	3.26582	4.13225	3.83248	4.25713	3.57444	3.78502	4.12169	3.87133	3.84589	3.96402	4.44645	3.94992	4.29608
YBR067C	11.0158	10.7623	10.8947	11.0847	10.9683	10.932	11.4884	11.3019	11.5001	11.7281	11.6543	11.7747	10.4201	10.3773	10.4992	10.8512	10.8879	11.4689	10.6684	10.818	10.5398	11.3057	11.1062	11.5078	10.8439	10.9024	10.9077	11.3008	10.9053	11.1131	11.05	10.9851	11.1557	11.5523	11.7211	11.5584
YBR068C	10.4397	10.4177	10.4383	10.3359	10.3393	10.3448	10.2072	10.0629	10.0983	10.3084	10.3059	10.3938	10.5755	10.5964	10.6021	10.37	10.3758	10.3933	9.77808	9.76981	9.82893	9.93626	10.0069	10.0279	10.9129	11.0345	10.9139	11.0149	10.9857	10.941	10.2252	10.1818	10.1847	10.4332	10.3051	10.4745
YBR069C	7.52366	7.41231	7.37672	7.75159	7.545	7.85489	8.2488	7.86049	7.84398	7.72248	7.48994	7.47625	8.23098	8.07065	8.42137	8.14423	8.25113	8.44253	7.7522	7.42119	8.00631	7.52524	7.36565	7.68415	8.48874	8.48475	8.57886	8.64854	8.47956	8.30181	8.46778	8.39336	8.48051	8.35225	8.25771	8.08634
YBR070C	5.45642	5.51556	5.50448	5.62702	5.50861	5.23217	5.47303	5.56934	5.5156	5.77835	5.84584	5.63575	5.30347	5.32441	5.28517	5.3131	5.1774	5.34763	5.70952	5.70242	5.68109	5.52749	5.63228	5.5182	5.25198	5.44587	5.52933	5.16275	5.14788	5.27956	5.42672	5.5472	5.68803	5.61634	5.57656	5.6682
YBR071W	5.96024	5.91327	6.00417	5.8635	6.12401	5.9256	6.31729	6.11765	6.30022	6.29552	6.35809	6.38077	6.27556	6.04877	5.8172	6.22185	6.37122	6.15936	6.27911	6.58107	6.23279	6.26373	6.30278	6.09984	5.80108	5.94622	5.80288	5.64494	5.91234	6.00405	6.29069	6.44857	6.15982	5.90087	6.06995	5.79993
YBR072C-A	0.468741	0.60401	0.714135	0.629535	0.743033	0.752568	0.667408	0.647392	0.542704	0.555406	0.622295	0.594625	0.533585	0.590437	0.395528	0.590759	0.395528	0.551707	0.734133	0.463903	0.547548	0.626717	0.587205	0.628602	0.755581	0.71982	0.653108	0.53073	0.512241	0.468743	0.600477	0.395528	0.707516	0.653637	0.795257	0.465839
YBR072W	11.4606	11.3287	11.3428	10.8569	11.0652	10.5652	10.7121	10.7674	10.7287	11.0064	11.2134	11.234	11.7633	11.8657	11.4858	11.7582	11.8819	11.5442	11.8089	11.7926	11.658	12.2891	12.4062	11.9774	10.9988	11.1016	11.1846	11.1811	11.1858	11.2563	11.513	11.4591	11.3713	11.5479	11.6322	11.5906
YBR073W	6.08627	6.21778	6.29321	6.14742	6.35372	6.44797	6.14865	6.19008	6.23813	6.33462	6.44593	6.57591	6.0352	6.08831	6.20098	5.83868	6.05961	5.8433	5.64477	5.81796	5.59863	5.74194	6.06303	5.8048	6.23522	6.31701	6.28666	6.04152	6.1772	6.09067	5.78472	5.95852	5.92665	6.49749	6.16449	6.40291
YBR074W	6.50486	6.6628	6.69103	6.59507	6.74731	7.03789	6.60494	6.60513	6.59721	6.71089	6.61446	6.70174	6.6823	6.73267	7.0423	6.59049	6.69288	6.66824	6.5697	6.5897	6.62984	6.57409	6.6075	6.6163	6.77416	6.79662	6.85871	6.60109	6.63047	6.5729	6.6636	6.63158	6.66499	6.77292	6.51187	6.65036
YBR076C-A	4.89734	4.8102	4.76853	4.88257	4.75697	4.4882	4.86832	4.62719	4.81908	4.91375	4.74329	4.94665	5.20874	5.46363	5.09145	5.05362	5.18443	5.13563	5.36677	5.71826	5.31852	5.46166	5.56931	5.35706	5.18208	5.365	5.0019	5.28256	5.42969	5.28717	5.52226	5.72071	5.51848	5.55043	5.50498	5.64944
YBR076W	0.668421	0.697943	1.11145	0.699801	0.472048	0.752568	0.604089	0.958063	1.01564	0.830173	0.990677	0.823441	0.830065	0.81509	0.846776	0.916299	0.577381	0.692619	0.957376	1.01272	0.685065	1.00093	0.954907	0.890321	0.906702	0.670585	0.653108	0.76819	0.567238	0.60489	0.662797	0.956656	0.916128	0.767215	0.673917	0.71713
YBR077C	6.26646	6.28269	6.21456	6.24023	6.24752	6.00076	6.32591	6.12415	6.15905	6.46244	6.43477	6.37515	6.5854	6.62646	6.30663	6.5819	6.52401	6.37208	6.65586	6.75998	6.70858	6.85808	6.92774	6.722	6.68548	6.68406	6.60801	6.61543	6.59037	6.63883	6.75584	6.6695	6.9611	6.92216	6.91139	7.01523
YBR078W	10.0121	10.0833	10.1419	10.2993	10.2879	10.5205	10.2741	10.3642	10.3667	10.5074	10.55	10.6439	9.94298	10.1748	10.4249	10.1345	10.4041	10.4401	10.2019	10.2242	10.1999	10.3543	10.2823	10.6478	10.0117	10.09	10.3495	10.2774	10.1239	10.1422	10.3788	10.3754	10.4342	10.5612	10.4728	10.418
YBR079C	7.51018	7.68815	7.71657	7.91882	7.9791	8.47864	7.62437	7.67942	7.73818	7.83876	7.80832	7.8799	7.26574	7.31052	8.20057	7.40407	7.50854	8.00598	7.09168	7.04095	7.19587	7.09927	7.01512	7.66788	7.51304	7.54593	7.74077	7.58644	7.60246	7.57176	7.45178	7.41611	7.39863	7.52277	7.54318	7.43173
YBR080C	6.6653	6.79488	6.77736	6.74903	6.75594	6.72381	6.79591	6.86476	6.78542	6.89407	6.79475	6.78304	6.55634	6.57652	6.43759	6.42859	6.55055	6.35362	6.71153	6.65605	6.32643	6.59472	6.78099	6.52531	6.59099	6.53986	6.36526	6.45573	6.52936	6.41515	6.50679	6.6842	6.44707	6.66072	6.48055	6.53449
YBR081C	5.63004	5.76788	5.88225	5.6225	5.872	5.75454	5.77206	5.71428	5.87811	5.88193	5.91706	5.76014	5.97588	5.89581	5.85553	5.79146	5.74794	5.62547	5.6647	5.83258	5.52955	5.56281	5.57309	5.40234	5.579	5.53282	5.79288	5.27776	5.32188	5.14921	5.24769	5.53644	5.38889	5.25426	5.03618	5.31757
YBR082C	8.04249	8.11692	8.14711	7.94572	8.10945	8.01466	8.05561	7.98823	8.1094	8.07318	8.00315	8.021	7.90818	7.71286	7.70469	7.81237	7.65361	7.79845	7.7858	7.7288	7.78992	7.83262	7.71189	7.64534	7.72663	7.69495	7.91802	7.40253	7.49399	7.58365	7.68972	7.79671	7.86465	7.40157	7.51198	7.65035
YBR083W	0.395528	0.45054	0.531523	6.31768	6.55182	6.44185	6.72699	6.75005	6.8478	7.43117	7.37983	7.3996	0.775444	0.707132	0.539471	6.31805	6.69041	6.48901	6.62161	7.01484	6.39193	6.81966	6.56636	6.87724	0.586758	1.10051	0.710908	6.11465	6.03568	6.25233	6.77712	6.68127	6.65957	6.49131	6.53927	6.42404
YBR084C-A	9.20327	9.36653	9.32359	9.39876	9.46153	9.74301	9.2119	9.3259	9.27867	9.25068	9.3205	9.35529	9.23147	9.22973	9.80056	9.34354	9.16902	9.50367	9.25741	9.26051	9.45474	9.17981	9.17708	9.40322	9.36786	9.28227	9.53109	9.24827	9.13258	9.13993	9.10017	9.05638	9.3359	9.20357	9.13434	9.31142
YBR084W	5.97602	6.10335	6.26422	6.64379	6.78342	7.35024	6.20575	6.33052	6.42407	6.47624	6.57096	6.60889	6.18154	6.3144	7.35178	6.24379	6.58548	7.03128	6.04675	5.76812	6.40069	6.27939	6.3597	6.86016	6.75934	6.63597	6.71163	6.58662	6.95631	6.98607	6.25574	6.14997	6.35043	6.97926	6.88429	6.82854
YBR085C-A	9.16884	8.95279	8.93712	8.76163	8.8774	8.39437	8.81572	8.42599	8.6158	8.60114	8.51477	8.49809	9.58337	9.53122	9.0328	9.43193	9.28076	9.17156	9.48476	9.51648	9.5142	9.48364	9.59549	9.26222	9.6252	9.5965	9.37126	9.31784	9.58402	9.59537	9.63903	9.58006	9.62099	9.38939	9.48146	9.48784
YBR085W	5.46316	5.60314	5.54723	5.59511	5.76771	5.99241	4.9049	5.14216	4.93355	4.47274	4.61075	4.86227	2.77895	2.70407	3.96347	2.6341	2.73893	3.11849	1.90737	1.90362	2.15646	2.55775	2.04232	2.85504	2.48636	1.772	2.17936	2.07835	2.29799	2.09087	1.33353	1.39817	1.62938	2.29962	2.06528	2.00324
YBR086C	8.41579	8.35495	8.41591	8.27189	8.19801	7.99934	8.33176	8.19042	8.26658	8.45764	8.34809	8.4045	8.26669	8.41132	7.8268	8.33032	8.41545	7.94653	8.32439	8.50684	8.08414	8.23746	8.26753	7.91858	7.96309	8.15992	8.20906	8.03867	8.00358	8.02482	8.19477	8.35805	8.24682	7.80011	7.64254	7.78493
YBR087W	5.40838	5.54429	5.54924	5.50967	5.573	5.77025	5.33847	5.3428	5.29714	5.71625	5.6587	5.66187	5.23175	5.42581	5.40749	5.08366	5.2662	5.18418	5.40992	5.29186	5.38058	5.30362	5.32662	5.18175	5.29144	5.0555	5.16846	4.784	4.92652	5.13522	4.74143	4.58722	4.80689	5.07836	5.11113	5.24195
YBR088C	6.39294	6.47407	6.50734	6.55298	6.53409	6.6408	6.38125	6.53562	6.48222	6.49978	6.61116	6.67726	6.00139	6.16044	6.28891	6.09885	6.21412	6.1548	6.09895	6.23234	6.03955	6.13041	6.27635	6.25603	5.8091	5.90424	6.05801	5.64494	5.79628	5.87195	5.65083	5.83224	5.64656	5.84537	6.04264	6.09575
YBR089C-A	7.23716	7.08406	7.19085	7.41094	7.19532	7.015	6.96137	7.14094	7.11369	7.03386	6.92804	6.93689	7.37367	7.37863	7.20161	7.34158	7.48644	7.6208	7.36877	7.40932	7.60623	7.62162	7.45647	7.36291	7.5199	7.58423	7.46549	7.80645	7.65021	7.67881	7.67136	7.70552	7.76918	7.68648	7.72408	7.55226
YBR089W	0.604883	0.60401	0.876209	0.47782	0.472048	0.620158	0.537863	0.588427	0.61102	0.47768	0.77167	0.823441	0.830065	0.590437	0.606392	0.590759	0.577381	0.692619	0.672473	0.591638	0.617944	0.626717	0.46229	0.698616	0.645255	0.61961	0.464361	0.65434	0.567238	0.66843	0.395528	0.540422	0.528522	0.872501	0.541427	0.596949
YBR090C	0.395528	0.395528	0.395528	0.47782	0.613894	0.549097	0.46845	0.526949	0.470992	0.47768	0.455648	0.395528	0.659577	0.395528	0.469294	0.395528	0.458727	0.47573	0.395528	0.395528	0.395528	0.395528	0.46229	0.395528	0.525788	0.511915	0.395528	0.53073	0.455064	0.538422	0.600477	0.395528	0.528522	0.464512	0.395528	0.465839
YBR091C	4.89734	4.91416	4.78903	5.01594	4.94992	5.23783	4.70062	4.9853	4.82987	5.01007	4.8894	4.85582	4.70142	4.66053	4.91789	4.66655	4.53779	5.12323	4.64658	4.50888	5.06181	4.5819	4.6032	4.59848	4.68939	4.34122	4.29541	4.44193	4.57721	4.39958	4.41467	4.23466	4.67322	4.77991	4.8769	5.00867
YBR092C	6.05541	6.33571	6.32632	6.58698	6.76548	7.1666	6.18561	6.36825	6.32331	6.28557	6.33327	6.56309	6.46329	6.39489	7.08985	6.20828	6.42858	7.0263	6.00828	5.94748	6.15354	5.84117	6.08306	6.50957	5.59578	5.44221	5.70138	5.18599	5.40159	5.51381	5.27289	5.40539	5.34898	4.81666	5.03925	5.0204
YBR093C	5.50291	5.54745	5.64044	5.83841	5.85781	6.19511	6.54298	6.66611	6.71441	7.79237	7.85371	7.98007	7.64092	8.27381	8.32407	8.17088	8.50121	9.04131	8.81821	8.89945	8.86669	8.94792	9.10807	9.28427	7.38479	7.71596	7.60064	7.6939	7.93858	8.06263	8.30756	8.49383	8.40764	8.00068	8.18774	8.00898
YBR094W	6.00707	6.11084	6.08377	5.97396	6.04323	6.08951	6.12629	6.08602	6.10233	6.3152	6.47164	6.42937	6.06112	6.24853	5.96158	6.0554	6.32639	5.92414	6.31108	6.46178	6.17413	6.21425	6.48841	6.01663	5.71152	5.83889	5.92085	5.6468	5.89363	5.75973	5.95003	5.97932	6.00863	5.89619	5.78321	5.80332
YBR095C	5.3967	5.2947	5.29827	5.29663	5.15822	5.34921	5.50155	5.32033	5.30232	5.46	5.45286	5.247	5.27669	5.09199	5.23053	5.29454	4.8492	5.09812	5.31978	5.1011	5.21729	5.07484	4.87844	5.27636	4.93485	4.9537	5.41008	4.95304	4.59717	4.6562	5.12301	4.62021	5.23682	5.08659	5.04844	4.99388
YBR096W	6.5016	6.575	6.57973	6.54465	6.49908	6.42086	6.57119	6.49807	6.49131	6.71195	6.66547	6.70713	6.29511	6.39163	6.0363	6.29838	6.29967	5.7756	6.33242	6.56364	6.40692	6.0793	6.39645	5.90999	5.92135	5.68623	5.84382	5.8544	5.82618	5.89869	6.0097	5.90264	6.13004	6.07366	5.77217	6.02183
YBR097W	4.87731	5.02931	5.08823	4.89386	4.86023	4.88074	5.00021	5.16252	5.0365	5.09386	5.10653	5.09371	4.77287	4.79845	4.31813	4.65568	4.78283	4.28638	4.89288	5.12241	4.68519	4.87577	4.89363	4.48913	4.11683	4.16133	3.99163	4.0274	4.19172	3.95969	4.29188	4.44719	4.36622	4.2406	3.98223	3.98499
YBR098W	4.33737	4.32396	4.33413	4.15698	3.96773	3.62323	4.11052	4.19986	4.24064	4.5412	4.49376	4.3772	4.15604	4.22452	3.63525	4.25116	4.20146	3.70556	4.58516	4.5876	4.34988	4.50651	4.46758	4.21828	4.22626	4.20953	4.39575	4.0613	4.23482	4.19903	4.49823	4.29208	4.32566	4.2108	4.23372	4.13279
YBR099C	2.84889	2.85723	2.82818	2.69795	2.47066	2.57759	2.70011	2.67725	2.91295	2.71299	2.58911	2.74436	3.13405	3.23787	2.8442	2.81432	3.01605	2.98783	3.32405	3.48688	3.38562	3.41805	3.58126	3.13305	2.72203	2.88634	2.81486	2.93508	2.75416	2.84893	3.10617	3.16334	3.36937	3.12506	3.12677	3.31059
YBR101C	7.93881	7.78798	7.87679	7.64544	7.5697	7.44136	7.0457	6.96087	7.04974	7.14253	7.04579	6.93077	8.84515	8.66863	8.2485	8.65351	8.18755	8.65175	8.47052	8.24308	8.62505	8.47722	8.37891	8.46308	8.88916	8.99381	9.12362	9.00959	8.81838	8.6071	8.79941	8.49744	9.10447	8.91578	8.57668	9.01888
YBR102C	4.85359	5.07598	5.02338	4.78494	4.91608	5.01863	4.91798	4.85378	4.83345	4.91744	4.99952	5.03781	4.52641	4.49184	4.74304	4.49424	4.75792	4.49321	4.36896	4.43841	4.47369	4.51615	4.45534	4.48913	4.11165	4.05503	4.2764	3.99269	3.95447	3.90139	3.92317	4.05333	4.31189	4.27941	4.08695	4.3057
YBR103C-A	0.395528	0.45054	0.395528	0.395528	0.395528	0.395528	0.46845	0.526949	0.395528	0.395528	0.455648	0.464992	0.395528	0.395528	0.395528	0.395528	0.458727	0.47573	0.395528	0.395528	0.395528	0.395528	0.46229	0.395528	0.395528	0.454895	0.395528	0.464712	0.395528	0.395528	0.395528	0.395528	0.463557	0.395528	0.470321	0.395528
YBR103W	6.03597	6.05314	6.03453	5.93261	5.94262	5.87565	6.00743	5.90305	5.94249	6.16212	6.2165	6.1205	5.821	5.72121	5.64088	5.68323	5.67995	5.39481	5.65277	5.76643	5.73356	5.78246	5.73204	5.65436	5.65214	5.45135	5.53934	5.1523	5.33184	5.2821	5.4861	5.51028	5.69335	5.60492	5.61621	5.68488
YBR104W	6.30321	6.60259	6.556	6.49735	6.73765	7.02975	6.02567	6.24957	6.11708	6.11957	6.20121	6.19138	5.55726	5.6428	6.48837	5.37626	5.38484	5.5441	5.28157	5.23919	5.82009	5.6939	5.72186	5.87829	5.39734	5.22495	5.36128	4.85658	5.04023	5.33445	4.71961	4.73759	4.76032	5.88523	5.92291	6.30081
YBR105C	9.12031	9.04043	9.00807	9.28176	9.25675	9.12762	9.18375	8.76887	8.90294	8.85036	8.92265	8.84648	9.58386	9.26852	9.38564	9.40554	9.34044	9.60842	9.03564	8.49948	8.88108	9.45009	9.23282	9.46385	9.10643	9.04557	8.82651	8.86733	9.0422	9.03046	8.66527	8.70097	8.48665	8.90825	8.84412	9.01247
YBR106W	8.6615	8.66821	8.67467	8.96501	8.88682	9.07918	8.75394	8.93948	8.79489	8.59626	8.60796	8.55644	8.6159	8.55303	9.17822	8.68771	8.56274	9.11672	8.75965	8.38979	9.07243	9.02634	8.74555	9.20192	9.25764	9.06549	9.36607	9.34863	9.23684	9.18765	8.95596	8.87909	9.26752	9.50379	9.4428	9.60664
YBR107C	3.71831	3.85352	3.87858	3.94913	4.12412	4.05373	3.99185	3.93581	4.01341	4.1977	4.25666	4.38169	3.8273	3.83974	3.69796	4.01076	3.7992	3.71386	4.17138	4.17334	4.44493	4.09512	3.93862	4.01377	3.93534	3.88199	4.00324	3.92064	3.91791	3.92108	4.07412	3.8389	4.11443	3.8919	4.00756	4.13279
YBR108W	5.12672	5.02931	5.11283	4.9345	4.82784	4.57124	5.08672	4.78978	4.98916	5.10036	5.07333	5.03781	4.7518	4.76518	4.19852	4.81722	4.79513	4.64401	4.4766	4.7123	4.32379	4.67952	4.45943	4.49898	4.39344	4.5462	4.89998	4.62308	4.36856	4.26218	4.64438	4.73759	4.61083	4.05735	4.30697	4.18583
YBR109C	8.33181	8.36057	8.30016	8.35215	8.32303	8.22091	8.12104	8.2582	8.23581	8.18783	8.27853	8.21715	8.10928	8.1241	7.90821	8.03314	8.1779	7.91541	8.23857	8.28118	8.12248	8.06427	8.13375	7.84378	7.82954	7.8272	7.87679	7.86361	7.73447	7.6793	7.97252	7.96343	8.08279	7.98169	7.84452	7.90842
YBR109W-A	1.2281	1.16074	1.0219	1.21363	1.29976	0.873841	0.998128	1.17398	1.20436	1.25974	1.14471	1.19453	1.24623	1.53659	1.43059	1.44003	1.24836	0.938854	1.47348	1.30137	1.39561	1.61739	1.80572	1.30371	1.08634	1.06285	1.01616	0.972034	1.02566	1.38766	1.67333	1.79474	1.26012	1.26943	1.40343	1.49899
YBR110W	6.23402	6.4035	6.36211	6.24611	6.26644	6.24935	6.44588	6.36166	6.34855	6.45865	6.46708	6.42284	6.58342	6.69165	6.46377	6.44867	6.61178	6.23765	6.57708	6.68677	6.32774	6.37389	6.6457	6.33509	6.17445	6.27953	6.14183	6.07786	6.06464	5.99478	6.33203	6.40429	6.27079	6.1265	5.99909	6.0999
YBR111C	7.65445	7.69529	7.58255	7.36505	7.4589	7.0273	7.45696	7.42255	7.34	7.54808	7.53157	7.38062	7.29334	7.44315	6.91856	7.26259	7.19143	6.77709	7.56605	7.6281	7.37615	7.35302	7.58562	7.06373	7.11866	7.10185	7.02957	6.9739	6.91979	6.80972	7.18473	7.26398	7.1992	7.04479	6.94045	7.01156
YBR111W-A	5.16577	5.21155	5.11012	4.95977	4.83872	4.82166	4.87168	5.06045	4.83702	5.03742	4.91103	4.94968	4.9712	4.92733	4.8049	4.9477	4.89276	4.48838	5.25026	5.50766	5.35762	5.07809	5.22934	4.84222	4.7868	4.7962	5.01343	4.72177	4.58722	4.59211	4.81188	4.90084	5.31946	4.9639	4.82797	5.04645
YBR112C	6.88349	6.82707	6.93515	6.91975	7.03114	7.01664	6.9009	6.94186	6.956	7.08062	7.01303	7.00843	6.34285	6.39054	6.45925	6.24982	6.41769	6.36945	5.91151	5.8677	5.69947	5.84309	5.43239	6.00459	5.70122	5.72141	6.28904	5.71227	5.3921	5.48763	5.78647	5.62035	5.73006	5.47093	5.42027	5.20131
YBR113W	0.468741	0.395528	0.395528	0.395528	0.472048	0.549097	0.46845	0.588427	0.738651	0.555406	0.513362	0.713565	0.597956	0.395528	0.539471	0.395528	0.577381	0.551707	0.395528	0.529184	0.473539	0.395528	0.587205	0.395528	0.525788	0.454895	0.530059	0.464712	0.512241	0.395528	0.395528	0.395528	0.395528	0.464512	0.395528	0.465839
YBR114W	6.09063	5.9814	5.91215	6.20895	5.97913	5.84817	6.14309	5.88172	5.78876	6.12755	6.01771	5.81105	6.36035	6.4014	6.36698	6.35211	6.33378	6.49022	6.03608	5.72872	6.0884	6.44249	6.04545	6.43974	6.13927	6.30999	6.66486	6.19064	6.02098	5.9086	6.05543	5.88917	6.22129	6.24152	5.91791	6.19353
YBR115C	8.26273	8.5848	8.60652	8.47557	8.6056	8.78103	8.0545	8.29554	8.18804	8.10745	8.30559	8.26114	7.66037	7.69088	8.14186	7.51997	7.65107	7.49113	7.31367	7.35184	7.21516	7.08962	7.20253	7.28255	7.33624	7.20216	7.36387	7.04763	7.04798	7.11639	6.76208	6.89261	6.60883	7.08574	7.03511	7.07128
YBR116C	5.27186	4.95753	5.12094	5.22398	4.86023	4.54865	5.06042	5.08465	5.18396	5.03063	4.96891	4.92216	5.48889	5.78234	5.11175	5.48669	5.97297	5.86394	5.60406	5.82285	5.27289	5.83925	5.52705	5.57515	4.70323	5.17286	4.82671	5.52656	4.95773	5.15754	5.53898	5.59776	5.26807	5.18185	5.14006	4.97592
YBR117C	9.05439	8.88404	8.86352	8.75339	8.71887	8.06249	9.0362	8.80654	8.99729	8.94365	8.91564	8.95156	9.20701	9.53208	8.71206	9.44132	9.53295	8.94928	9.30453	9.26636	8.82661	9.36043	9.16288	9.21111	8.31692	8.76464	8.46852	8.8551	8.5278	8.58463	9.41859	9.21896	8.64359	8.45276	8.71815	8.13233
YBR118W	12.3945	12.4937	12.4131	12.5316	12.5626	12.6937	12.2733	12.5573	12.3515	12.267	12.3561	12.3058	12.3532	12.3115	12.6635	12.4074	12.3144	12.4892	12.3904	12.1201	12.4714	12.3486	12.2353	12.5321	12.5643	12.5057	12.5293	12.5605	12.4791	12.4489	12.4306	12.4222	12.3615	12.4954	12.5233	12.4064
YBR119W	5.20647	5.04056	5.13168	5.10926	4.96985	5.05756	4.74165	4.98815	5.02089	5.13242	5.10887	5.01193	5.03363	5.02612	4.96646	5.01161	4.97882	4.67407	4.9427	4.84	4.97731	4.95943	4.83815	4.81883	5.2378	5.40882	5.59027	5.4239	5.33778	5.35632	5.04618	5.05354	5.4149	5.28796	5.06059	5.32941
YBR120C	7.14314	7.07752	6.96699	6.97215	6.85124	6.5786	6.9189	6.72973	6.73178	6.9491	6.8164	6.7364	6.89739	6.83159	6.34387	6.8016	6.62906	6.31599	6.63884	6.68229	6.5522	6.5355	6.70807	6.27477	6.48987	6.35938	6.48295	6.24451	6.06105	6.07464	6.31272	6.26654	6.674	6.4007	6.18406	6.44703
YBR121C	8.47557	8.58959	8.59856	8.61592	8.66284	9.02128	8.50208	8.60538	8.6277	8.5853	8.61539	8.60148	8.39763	8.4199	8.8578	8.41144	8.53069	8.64986	8.37153	8.39281	8.3557	8.18138	8.30239	8.43931	8.60522	8.5705	8.65215	8.54926	8.68078	8.60228	8.48567	8.43653	8.39517	8.65353	8.4708	8.43666
YBR121C-A	0.395528	0.395528	0.395528	0.395528	0.395528	0.395528	0.395528	0.395528	0.395528	0.395528	0.395528	0.395528	0.395528	0.395528	0.395528	0.395528	0.395528	0.395528	0.395528	0.395528	0.395528	0.395528	0.395528	0.395528	0.395528	0.395528	0.395528	0.395528	0.395528	0.395528	0.395528	0.395528	0.395528	0.395528	0.395528	0.395528
YBR122C	7.58618	7.54698	7.55189	7.42786	7.508	7.30513	7.52264	7.42624	7.49661	7.49235	7.48994	7.48463	7.38055	7.34413	7.22376	7.40839	7.28594	7.11035	7.24781	7.38528	7.22154	7.01337	7.12994	6.88007	7.08802	6.99715	7.08459	6.74449	6.85841	6.74027	6.96429	6.93091	7.08303	6.94195	6.8558	7.07128
YBR123C	5.30722	5.46134	5.48157	5.30511	5.32996	5.25467	5.405	5.33161	5.4069	5.58109	5.49644	5.46824	5.15359	5.06491	5.00107	5.0002	4.92947	4.70767	4.91301	5.0324	4.79182	4.77095	4.94414	4.68295	4.4642	4.56653	4.67524	4.2495	4.14729	4.14979	4.5933	4.74508	4.58816	4.55719	4.1622	4.49413
YBR124W	1.1853	1.28702	0.770207	1.11422	0.971078	0.873841	0.896086	0.958063	1.01564	0.555406	1.03075	1.02089	1.20549	1.65754	1.14569	1.44003	1.17498	1.28888	1.43686	1.63369	1.54762	1.58111	2.08531	1.69485	1.31975	1.33978	1.4487	1.192	1.43345	1.46126	1.33353	1.19424	1.1815	1.41596	1.28411	1.35821
YBR125C	5.88868	5.99996	5.96866	5.8635	5.93588	5.86106	6.1528	6.12933	6.04174	6.04069	6.08706	6.12453	6.00288	6.01096	5.95518	6.02194	6.06977	5.76766	5.97034	6.07045	5.91402	5.93581	6.02351	5.78883	5.97935	5.91485	5.64875	5.69078	5.90702	5.68104	5.78647	5.85147	5.68447	5.78428	5.81225	5.79139
YBR126C	9.36332	9.26205	9.1512	8.8881	8.71001	7.68869	8.99437	8.89436	8.72098	8.98374	8.92647	8.73907	8.87914	8.81924	8.12734	8.91017	8.78534	8.56159	8.88323	8.9928	8.60569	8.679	8.70886	8.51676	8.57191	8.7881	8.57716	8.85006	8.7528	8.87164	9.0526	9.03933	8.74872	8.33939	8.66838	8.34693
YBR126W-A	5.58341	5.56936	5.38162	5.27378	5.3402	4.764	5.51236	5.489	5.54209	5.37948	5.41551	5.19684	5.3969	5.108	4.79776	5.32687	5.01343	5.13871	5.47457	5.41786	5.34471	5.49373	5.40295	5.12248	5.17714	5.10499	4.87807	5.2189	4.93177	5.10683	5.57993	5.42419	5.32175	4.87167	5.55739	5.14884
YBR126W-B	3.30379	3.61551	3.42527	3.27121	3.14389	2.72994	3.15144	3.56726	3.37255	3.00384	3.04549	3.20656	3.38269	3.4284	2.97657	3.14999	3.21219	3.10594	3.65418	3.60513	3.29184	3.1473	3.56616	3.14563	3.30624	3.31264	3.30231	3.04081	3.10021	2.92895	3.26527	3.31206	3.30593	3.00284	2.84697	3.14902
YBR127C	8.98687	9.07092	9.02293	9.07134	8.90978	8.98072	8.85216	8.88348	8.90995	8.90241	8.80082	8.69953	8.25458	8.37237	8.46259	8.39137	8.34219	8.21574	8.13701	8.17714	7.85376	7.9648	7.69246	8.00315	7.83505	7.86086	8.28179	7.98926	7.6526	7.7013	8.05144	7.76526	7.84247	7.59185	7.67255	7.61065
YBR128C	4.91054	4.84141	4.81924	4.58595	4.54306	3.86914	4.70062	4.54429	4.59285	5.03063	4.82248	4.74149	4.79706	4.94526	4.18216	4.87771	4.84329	4.26397	4.9557	5.1538	5.08685	5.02505	5.13273	4.38681	4.67191	4.66094	4.77684	4.50076	4.60704	4.7473	4.74504	4.73005	5.16202	4.58844	4.41978	4.65325
YBR129C	6.07606	6.0915	6.04877	5.98279	6.01793	5.92911	6.18966	5.99389	6.16047	6.27125	6.25824	6.08921	6.00881	6.1017	5.97905	5.99632	5.76211	5.79332	6.08719	6.17358	6.31456	6.04807	6.12101	6.06548	6.30151	6.00822	6.17942	6.03158	6.08834	6.00405	6.1482	5.88917	6.27197	6.34805	6.27684	6.50558
YBR130C	5.42917	5.7867	5.71555	5.62702	5.7582	5.7084	5.62829	5.52089	5.5873	5.59266	5.67775	5.63575	4.9712	5.14726	5.26459	4.94473	5.2007	4.81177	4.92958	5.18198	4.75324	4.98396	5.03742	4.81095	4.29639	4.53248	4.68609	4.2544	4.32135	4.2044	4.36867	4.41935	4.57668	4.63407	4.47077	4.74093
YBR131C-A	0.395528	0.395528	0.395528	0.395528	0.395528	0.395528	0.395528	0.395528	0.395528	0.395528	0.395528	0.395528	0.395528	0.395528	0.395528	0.395528	0.395528	0.395528	0.469905	0.395528	0.395528	0.395528	0.395528	0.395528	0.395528	0.395528	0.395528	0.464712	0.395528	0.395528	0.395528	0.395528	0.395528	0.395528	0.395528	0.395528
YBR131W	4.22034	4.30915	4.42426	4.1126	4.5297	4.40513	4.1773	4.2672	4.29876	4.40086	4.35464	4.25014	4.01582	4.13881	4.25696	4.05003	4.07102	3.51943	4.10874	4.1054	3.88397	4.19454	4.12015	4.01377	3.84464	3.86568	3.86369	3.48568	3.55947	3.49121	3.82439	3.7597	3.74233	4.02916	3.75428	3.77256
YBR132C	6.87426	6.71779	6.77651	6.48745	6.39729	6.11895	6.82657	6.59954	6.62947	6.79039	6.81353	6.92692	6.9251	6.94584	6.54385	6.75568	6.67885	6.52715	6.33987	6.52915	6.38816	6.36325	6.28098	6.25748	7.24343	7.4836	7.55056	7.51332	7.45305	7.47789	7.03079	6.94481	7.2674	7.11419	7.12105	7.22363
YBR133C	5.70581	5.73778	5.89176	5.66264	5.7734	5.74265	5.68676	5.64724	5.71113	5.71414	5.81748	5.9171	5.54303	5.59248	5.53105	5.41115	5.5769	5.41783	5.46096	5.76812	5.28105	5.28682	5.55025	5.35435	5.27068	5.30375	5.25114	5.21639	5.26479	5.13803	5.3244	5.42885	5.43622	5.49792	5.38446	5.40964
YBR134W	0.395528	0.395528	0.465127	0.395528	0.544714	0.474355	0.395528	0.526949	0.470992	0.555406	0.455648	0.594625	0.395528	0.528348	0.539471	0.463583	0.519274	0.551707	0.60806	0.591638	0.473539	0.553694	0.46229	0.765388	0.395528	0.566767	0.464361	0.593859	0.455064	0.395528	0.600477	0.672083	0.590687	0.395528	0.541427	0.596949
YBR135W	5.45867	5.57402	5.48786	5.70383	5.83807	5.94994	5.55693	5.75003	5.58306	5.70564	5.85424	5.77902	5.3274	5.15755	5.29026	5.27336	5.32674	5.37403	5.18551	5.43713	5.25919	5.46912	5.44895	5.50116	5.07444	5.0507	5.11326	5.26811	4.89193	5.28969	5.21687	5.3743	5.07499	5.28796	5.36988	5.23693
YBR136W	4.32263	4.50053	4.50496	4.43448	4.4035	4.37463	4.54495	4.406	4.31932	4.7457	4.68797	4.51459	4.66808	4.48777	4.56942	4.64106	4.59517	4.67831	4.54271	4.59143	4.39067	4.63154	4.58833	4.56138	4.38916	4.52211	4.2128	4.36258	4.29308	4.27754	4.46363	4.33742	4.43984	4.42498	4.36693	4.59953
YBR137W	6.67016	6.61242	6.55301	6.4201	6.40829	5.98233	6.47824	6.42728	6.40976	6.47249	6.5296	6.40085	6.5048	6.51182	5.90455	6.30535	6.27903	5.8166	6.49931	6.66968	6.61055	6.23483	6.2879	5.72526	6.13672	5.91485	5.92391	5.86404	5.97977	6.0761	6.09975	5.93249	6.13787	5.8915	5.87554	5.83522
YBR138C	4.89734	4.98574	4.9	4.70177	4.7416	4.62838	4.95016	4.88167	4.86527	5.21856	5.23859	5.17109	4.87056	4.60896	4.23598	4.32161	4.53779	3.7706	4.5384	4.82057	4.34988	4.08219	4.18088	3.82319	4.11683	3.94546	4.18248	3.85129	3.8695	3.7627	4.14132	4.12403	4.5219	4.00041	3.77656	3.93629
YBR139W	8.46358	8.38989	8.3806	8.03124	8.07307	7.44809	8.20513	8.0283	8.12701	8.30673	8.28191	8.3056	7.93022	7.97533	7.2144	7.8498	7.82305	7.2749	7.92822	8.10002	7.58771	7.68122	7.68985	7.26823	7.40398	7.50701	7.66602	7.5041	7.368	7.46621	7.83	7.80659	7.76033	7.31491	7.22797	7.16738
YBR140C	6.92147	6.98156	6.96248	6.71973	6.89272	6.7147	7.0194	6.87867	6.8793	6.8705	6.92539	6.96489	7.07255	7.01185	6.60444	6.92139	7.05045	6.76617	6.81056	6.87901	6.54205	6.64062	6.95408	6.48502	6.5533	6.81161	6.24814	6.52418	6.72722	6.63386	6.60925	6.70837	6.48949	6.32968	6.1757	6.2369
YBR141C	3.69561	3.66868	3.66597	4.23004	4.01964	4.70801	3.83523	3.60494	3.50412	3.95401	3.97277	3.66339	3.70842	3.69181	4.70538	4.03892	3.87065	4.44421	3.48515	3.10327	3.68518	3.65468	3.38013	4.29374	3.60778	3.40584	3.8184	3.37322	3.2337	3.18937	3.45333	3.22896	3.63578	3.78133	3.96939	4.04938
YBR141W-A	1.94452	1.79194	1.92067	1.89105	2.08855	1.82033	1.80644	1.83739	1.78013	1.62679	1.60911	1.94334	1.39857	2.08169	1.57124	2.08345	1.70455	1.64162	2.17529	2.27108	1.54762	1.54388	1.8312	1.5125	1.92651	1.51736	1.41432	1.7022	1.84304	1.72305	1.64273	1.47231	1.50576	1.54897	1.7116	1.59624
YBR142W	5.76877	6.07628	6.06287	6.4175	6.49794	7.15618	6.13471	5.98105	6.09489	6.21996	6.31208	6.26382	6.33106	6.18329	7.1373	6.40174	6.28884	6.90842	6.0176	5.63359	6.20448	6.32947	6.17798	6.80469	6.51753	6.50342	6.76034	6.39277	6.61179	6.52758	6.13177	6.24291	6.50471	6.85148	6.4589	6.82269
YBR143C	8.23414	8.4362	8.3582	8.49731	8.58044	8.92327	8.33023	8.2863	8.3278	8.40678	8.41065	8.39674	8.18883	8.17374	8.74839	8.31773	8.2032	8.50389	8.26883	8.14399	8.41528	8.15924	8.25316	8.5225	8.70162	8.70896	8.79471	8.69854	8.74555	8.60431	8.60232	8.46773	8.78926	8.81372	8.6104	8.71763
YBR144C	1.00014	0.909066	0.926425	0.950944	0.679908	1.08952	0.728065	0.811074	1.01564	0.830173	0.77167	1.02089	0.775444	0.528348	0.670346	0.866892	0.837267	0.820983	0.957376	1.01272	1.13256	0.76253	0.859054	1.11177	0.755581	0.767431	0.530059	0.65434	0.512241	0.66843	0.7799	0.540422	0.528522	0.922396	0.852302	0.532883
YBR145W	9.49894	9.57402	9.42355	9.35435	9.24505	8.96992	8.9349	9.11621	8.83472	8.91813	8.87803	8.75497	8.25458	7.76973	8.06885	7.97531	7.5234	7.44456	7.958	7.82617	8.09844	7.27353	7.20983	7.2932	8.16745	7.61262	7.72726	7.51281	7.32925	7.67688	7.1147	7.31082	7.02582	7.1565	7.28994	7.42843
YBR146W	7.95442	7.99962	7.95069	7.97347	7.97005	7.95664	8.0094	7.88328	7.92798	7.96028	7.96584	7.83387	7.63086	7.65954	7.45071	7.7097	7.61771	7.4458	7.54899	7.70736	7.34341	7.30863	7.42439	7.19745	7.18054	7.13115	7.20009	7.01916	7.08967	7.01539	7.28163	7.31082	7.36066	7.15455	7.05348	7.14746
YBR147W	7.32973	7.37946	7.33027	7.35556	7.25744	7.17622	7.16431	7.14606	6.9601	7.32143	7.27788	7.10339	7.64664	7.49429	7.42834	7.53932	7.36282	7.35064	7.60937	7.70251	7.71109	7.32175	7.36619	7.09814	7.98732	7.89776	8.14236	7.7378	7.89457	7.94649	7.5165	7.61228	7.69019	7.48228	7.33754	7.53703
YBR148W	3.71831	3.85352	3.89128	3.56274	3.60111	3.41918	3.62004	3.61974	3.88824	3.8187	3.83244	3.564	3.65647	4.06965	3.501	3.78334	3.65823	3.30567	3.76172	4.01143	3.86961	3.43848	3.91498	3.35524	3.7545	3.90878	3.79186	3.35512	3.65777	3.76996	3.77586	3.76708	3.64314	3.29568	3.12677	3.52337
YBR149W	9.22737	9.16027	9.10732	8.94639	8.88944	8.44111	8.84875	8.76721	8.81109	9.0389	8.93755	8.83217	8.97561	8.95855	8.42079	8.83669	8.82148	8.35711	8.87042	8.93168	8.63038	8.80308	8.81345	8.32913	8.66099	8.81844	8.58853	8.76412	8.72321	8.58411	8.82348	8.85483	8.71837	8.4525	8.38489	8.32464
YBR150C	6.19545	6.27414	6.14469	5.98103	6.0448	6.00076	6.10786	5.8985	6.16474	6.17603	6.09771	6.16423	6.13213	6.06663	6.03933	5.85777	6.0647	5.90616	5.76042	6.07182	5.80885	5.89574	6.07241	5.78683	6.34297	6.28772	6.29967	6.18425	6.25882	6.3219	5.99008	6.02776	6.12217	6.15025	5.92125	6.27534
YBR151W	7.86233	7.77524	7.83221	7.66313	7.67512	7.13283	7.82471	7.63823	7.86205	7.8856	7.77405	7.72127	7.82657	7.8357	7.30596	7.6863	7.67995	7.17484	7.5618	7.80944	7.434	7.49813	7.58468	6.96509	7.84405	7.81274	7.68011	7.49017	7.5909	7.51725	7.56268	7.65866	7.6364	7.20582	7.21376	7.4546
YBR152W	3.56814	3.41573	3.49349	3.65406	3.74683	3.8247	3.71301	3.54417	3.65736	3.48305	3.702	3.564	3.37352	3.64137	3.61101	3.56837	3.40904	3.47133	2.93518	3.29377	3.14461	3.36568	3.2819	3.32235	3.19315	3.24698	3.39338	3.23154	2.98375	3.02917	3.3049	3.09458	3.21017	3.30511	3.19452	3.06091
YBR153W	5.43146	5.54903	5.52092	5.78486	5.70766	5.9413	5.68867	5.57504	5.62496	5.69064	5.63939	5.54844	5.52037	5.65556	6.12883	5.59685	5.64131	6.02754	5.50584	5.45823	5.54544	5.4057	5.49352	5.53504	5.35635	5.32976	5.34311	5.16795	5.27309	5.1097	5.16398	5.37672	5.30098	5.57793	5.56807	5.69954
YBR154C	6.75126	6.90484	6.85477	7.05826	7.17972	7.54999	6.7242	6.7576	6.61082	6.80538	6.80272	6.83808	6.68508	6.68277	7.36634	6.71263	6.76419	7.13526	6.47016	6.26265	6.72262	6.53787	6.5463	6.94902	6.89284	6.77203	7.14873	6.71373	6.76447	6.61585	6.4724	6.38282	6.74747	7.06367	6.78798	6.99531
YBR155W	5.16577	5.28528	5.41058	5.43953	5.59455	6.19656	5.32135	5.1751	5.09731	5.19143	5.39262	5.30498	5.31549	5.31064	6.10877	5.46402	5.40504	5.86394	4.82365	4.66589	5.21729	5.2087	5.0885	5.4437	4.98384	5.02644	5.29668	4.92569	4.6806	4.67566	4.68624	4.65245	5.20984	5.11369	5.10821	5.26432
YBR156C	4.53354	4.85166	4.71596	4.50976	4.63746	4.77182	4.73428	4.78978	4.91002	4.92843	4.94813	5.03781	4.74471	4.49184	4.48747	4.48198	4.55235	4.3727	4.43543	4.77756	4.42052	4.49681	4.59206	4.34921	4.36761	4.34122	4.47295	4.16368	4.20044	4.24665	4.27701	4.44258	4.48555	4.28419	4.04475	4.38041
YBR157C	7.69363	7.62976	7.43967	7.63819	7.50458	7.45357	7.98514	7.73825	7.72234	6.8024	6.75343	6.72582	8.34644	8.39647	8.1839	8.31802	8.17113	8.37845	8.90518	8.60283	8.92578	8.57848	8.50945	8.46935	8.57168	8.59524	8.50701	8.50221	8.4717	8.32448	8.80568	8.72225	8.43358	7.92812	7.8432	7.77631
YBR158W	6.15304	6.31177	6.40591	6.2358	6.44197	6.44185	6.77539	6.69259	6.84691	7.03386	7.04701	7.07798	6.16968	6.41111	6.22513	6.32721	6.51382	6.2086	6.86584	7.24539	6.57228	6.47499	6.66266	6.50469	5.47398	5.64541	5.8194	5.63746	5.5743	5.59373	6.49185	6.51036	6.64682	6.39409	6.19651	6.32229
YBR159W	7.30433	7.39795	7.39857	7.30363	7.2862	7.15767	7.28908	7.35672	7.29009	7.29971	7.33252	7.31571	7.02725	7.17841	7.09204	7.0165	7.0809	6.62272	7.01069	7.14353	7.02343	6.69681	6.95263	6.60495	6.89811	6.74998	6.91513	6.57591	6.72041	6.65754	6.64346	6.52893	6.75428	6.62727	6.581	6.60921
YBR160W	5.61197	5.84818	5.77328	5.71448	5.80702	5.86655	5.72261	5.84125	5.76834	5.82028	5.85703	5.96284	5.60503	5.44904	5.71666	5.53296	5.40705	5.60332	5.59371	5.58836	5.54995	5.67896	5.69087	5.74194	5.61237	5.60339	5.52933	5.55063	5.55572	5.5648	5.65083	5.82165	5.64106	5.75704	5.69824	5.89537
YBR161W	5.08948	5.1773	5.23741	5.15687	5.3402	5.21218	5.32135	5.2073	5.24435	5.07089	5.1572	5.0827	4.95593	4.98337	5.21453	5.11044	4.94059	4.941	5.14352	5.12505	5.07751	5.10709	5.32437	5.15398	4.5082	4.58325	4.71462	4.3806	4.49095	4.50777	4.47236	4.77468	4.6442	4.78329	4.59296	4.85012
YBR162C	9.49593	9.55709	9.65034	9.68439	9.66126	9.81978	9.50881	9.64379	9.62505	9.71453	9.76141	9.86152	8.8854	8.86117	9.14344	8.86842	8.93782	8.98761	8.82398	8.93281	8.79918	8.51708	8.5877	8.82505	8.38314	8.23645	8.52852	8.22405	7.96506	8.04067	8.45546	8.46943	8.64152	8.39733	8.43068	8.36458
YBR162W-A	5.60387	5.8	5.86787	6.03639	5.89129	6.08638	5.87958	5.94625	5.72661	6.0065	5.88189	5.95833	5.79034	5.76057	6.16535	5.68502	5.71435	6.09575	5.86576	6.19762	6.21303	5.61758	5.82535	5.78079	5.97365	6.06529	6.03274	5.83657	6.00613	5.79397	5.99615	6.00609	6.63673	6.07641	6.11143	6.34695
YBR163W	5.25385	5.40848	5.44544	5.21201	5.32738	5.56269	5.29903	5.34503	5.42599	5.34159	5.40411	5.38333	4.87706	5.16777	5.28517	5.05362	5.04467	4.83095	5.13212	5.16668	5.15354	5.25262	5.32662	5.25328	5.24017	5.12568	5.1529	4.98577	5.14788	5.11256	5.04032	5.07154	5.19491	5.52643	5.35268	5.5191
YBR164C	5.84121	6.00111	5.86143	5.81486	5.872	5.87928	5.87623	5.90153	5.81796	6.11477	6.11296	6.01733	5.48464	5.70376	5.95357	5.4536	5.38281	5.39995	5.54723	5.78325	5.70555	5.24394	5.44483	5.33799	5.65392	5.47125	5.62075	5.27776	5.43893	5.29474	5.30255	5.23485	5.52645	5.39123	5.47805	5.60534
YBR165W	5.63402	5.74054	5.62151	5.82472	5.72731	5.70636	5.82161	5.67762	5.67568	5.96081	5.9184	5.73576	5.91401	5.71426	5.68605	5.84666	5.46206	5.65806	6.05282	5.85662	6.21587	6.1737	6.09231	6.02176	6.13289	5.79935	5.83735	5.79855	5.88554	5.93629	5.85314	5.61217	6.04933	6.145	6.01167	6.21027
YBR166C	6.00246	6.17043	6.0989	6.26651	6.24752	6.42459	6.11497	6.08735	6.02149	6.14965	6.20669	6.16944	5.82269	5.76562	6.12741	5.65622	5.85606	5.68361	5.58537	5.5998	5.7454	5.69603	5.75885	5.7828	5.57712	5.60993	5.41226	5.45823	5.47173	5.42462	5.3123	5.41951	5.41919	5.65559	5.39649	5.58968
YBR167C	4.58796	4.72909	4.71953	4.805	4.76079	4.90228	4.64665	4.83487	4.65888	4.72062	4.79656	4.69888	4.72323	4.8659	4.99172	4.70572	4.77974	4.86486	4.77314	5.09841	4.86239	4.85313	5.18308	4.81095	5.13438	5.23133	5.34768	5.24372	5.00331	5.02727	5.11467	5.22148	5.42347	5.39565	5.33278	5.50037
YBR168W	5.02419	4.73741	4.83576	4.76459	4.69446	4.4882	4.93094	4.72282	4.76763	5.0408	4.95596	4.80315	4.89639	5.16522	4.79776	4.91161	4.94335	4.41908	5.03133	5.12241	5.03954	4.82237	4.97876	4.60305	5.18455	5.00674	5.27529	4.97692	5.24385	5.12676	5.16129	4.93402	5.13619	5.00789	4.96683	5.11095
YBR169C	7.45382	7.44146	7.36653	7.01412	6.79463	5.89727	7.20756	7.20735	7.11736	7.15585	7.10095	7.00698	7.3604	7.44315	6.67044	7.30553	7.4205	7.05839	7.87018	7.90668	7.53752	7.9849	7.96271	7.63701	6.93302	7.2626	7.28817	7.05044	7.05039	7.10279	7.64024	7.69346	7.44459	7.06922	6.96975	6.91355
YBR170C	6.31938	6.46241	6.37798	6.12045	6.19204	6.09887	6.30366	6.25788	6.18589	6.31241	6.24659	6.21551	6.06966	6.05429	5.80301	6.09215	5.85018	5.69413	5.97354	6.07045	6.03473	6.07767	6.02902	5.86883	6.19295	6.21875	6.25301	6.19574	6.0706	5.86349	6.19772	6.22961	6.20275	6.11581	5.97039	5.82355
YBR171W	6.23271	6.21082	6.22212	6.2014	6.30878	6.37537	6.26452	6.06725	6.1519	6.29268	6.21323	6.27958	5.8869	6.05153	6.24758	5.89368	5.86046	5.87322	5.66074	5.874	5.79562	5.70026	5.8301	5.79883	5.84542	5.79074	5.94815	5.67261	5.70266	5.50514	5.52436	5.6506	5.72141	5.91634	5.76661	6.07341
YBR172C	6.90426	7.01445	7.04932	7.16535	7.32153	7.47649	7.03749	7.0352	7.04358	7.1115	7.1484	7.17316	7.02652	6.85549	7.21239	7.03059	7.05365	7.0794	6.67956	6.57238	6.70958	6.53906	6.38681	6.747	6.63766	6.60027	6.76376	6.5048	6.38472	6.33909	6.42262	6.40901	6.54844	6.38522	6.28204	6.29841
YBR173C	7.70835	7.71929	7.72413	7.71017	7.80883	7.68507	7.75582	7.72505	7.78882	7.72511	7.76999	7.72747	7.931	7.78267	7.68596	7.66749	7.74518	7.73926	7.67077	7.7512	7.6213	7.83936	7.69637	7.46751	7.73297	7.72653	7.47178	7.5486	7.70258	7.67737	7.85106	8.06949	7.61506	7.41851	7.54858	7.41461
YBR174C	1.49668	1.19336	1.27541	1.26088	0.971078	1.66095	1.26699	1.09145	1.11309	1.30545	0.949455	1.2741	0.659577	0.528348	0.901097	0.96407	0.929391	1.04782	0.793265	0.817487	1.03302	1.10682	1.12939	0.948952	0.645255	0.61961	0.819994	0.972034	1.0644	0.787685	0.83507	0.733665	0.762565	0.653637	0.852302	0.880488
YBR175W	4.9558	5.16296	5.2718	5.06335	5.27228	5.41063	5.20613	5.36932	5.1355	5.11327	5.16397	5.20702	5.01016	4.96883	5.39335	5.03416	5.0108	5.12634	4.92958	4.83678	5.45938	5.00465	5.00419	5.02365	4.96674	4.75546	4.55414	4.6641	4.64589	4.50777	4.60921	4.69951	4.80689	5.0194	5.1796	5.01748
YBR176W	4.97163	5.18137	5.066	5.14747	5.19537	5.1535	5.078	5.28363	5.23356	4.91744	5.13668	5.14487	4.7518	4.85645	4.96328	4.68805	4.81035	4.43421	4.89288	4.96322	4.8911	4.70081	4.82869	4.55667	4.96099	4.68593	4.66796	4.49664	4.63948	4.51643	4.65592	4.64045	4.60708	4.71769	4.76251	4.85012
YBR177C	7.49766	7.33675	7.40799	7.50654	7.22533	7.11526	7.59006	7.45024	7.50168	7.55637	7.43454	7.41064	8.10652	8.02711	7.58172	7.96397	8.16581	7.98386	8.114	8.16885	7.98815	7.80339	7.91174	7.71298	8.13305	8.22504	7.91264	8.10991	8.19553	8.1333	8.31365	8.3614	8.20333	7.76806	7.85415	7.51699
YBR178W	0.468741	0.45054	0.655796	0.47782	0.472048	0.474355	0.46845	0.395528	0.542704	0.395528	0.568856	0.65532	0.533585	0.649964	0.539471	0.590759	0.687014	0.820983	0.60806	0.463903	0.810607	0.553694	0.395528	0.555016	0.645255	0.61961	0.464361	0.65434	0.455064	0.60489	0.535343	0.540422	0.590687	0.767215	0.609192	0.532883
YBR179C	7.00152	7.0682	7.02791	6.75935	6.81222	6.70554	6.95742	6.8182	6.93283	6.97231	7.02672	6.92307	7.07821	6.97013	6.68212	6.94316	7.05685	6.55165	6.78712	6.79938	6.61055	6.91931	6.98776	6.80171	6.79369	6.86593	6.78578	6.56708	6.76299	6.6673	6.83155	6.88584	6.73548	6.79317	6.55761	6.56484
YBR180W	1.1853	1.0932	0.974952	0.892137	1.02287	1.18636	1.34653	1.09145	1.24792	1.21254	1.28387	1.34951	1.63168	1.76913	1.72972	1.68776	1.89938	2.03483	1.95993	2.19266	2.22572	2.10015	2.22644	2.30124	1.58179	1.4313	1.72603	1.51917	1.99117	1.83804	2.06815	2.34134	1.99385	2.24184	2.13591	2.32032
YBR181C	9.6805	9.89263	9.82016	9.88633	9.98021	10.2699	9.53239	9.92429	9.68149	9.6383	9.79752	9.77078	9.38187	9.45073	10.1459	9.55377	9.47633	9.80411	9.59637	9.46215	10.1752	9.44315	9.42787	9.77603	9.88317	9.4717	9.84675	9.53847	9.69351	9.73559	9.37257	8.97225	9.60413	9.74319	9.83012	9.83259
YBR182C	4.31768	4.13957	4.15618	4.30521	4.2971	4.29543	4.29725	4.02745	4.08121	4.51226	4.36644	4.10537	4.52641	4.60896	4.81908	4.50639	4.31255	4.61774	4.35921	4.3821	4.54769	4.84932	4.73392	4.78302	4.68243	4.63229	4.63101	4.6456	4.79733	4.77282	4.67116	4.73005	4.50182	5.24203	5.24763	5.24695
YBR182C-A	1.2281	1.22526	1.19576	1.30663	0.803512	1.18636	1.09343	1.17398	1.06519	1.5145	1.25032	1.23486	0.982518	1.29696	0.953446	1.01031	1.13684	0.820983	1.10471	0.966332	1.39561	1.42608	1.42551	1.30371	1.35523	0.984429	1.26797	1.34663	1.34179	1.49671	1.1715	1.10384	1.01011	1.23035	1.36475	1.43032
YBR183W	6.62783	6.3348	6.23214	6.6659	6.00672	5.77804	6.48924	6.2626	6.19705	7.15272	6.70858	6.33164	7.24641	7.05033	6.54491	7.35955	6.74213	6.87184	7.34858	7.17765	7.6341	7.44675	7.13699	7.07282	7.61123	7.13001	7.21702	7.44166	7.46803	7.48839	7.30441	6.88923	7.62994	7.3727	7.44807	7.44158
YBR184W	2.49301	2.4615	2.32806	2.11329	2.59563	2.19088	2.19816	2.41413	2.31864	2.47373	2.20724	2.6431	2.9115	3.49485	2.83027	2.86553	2.72615	2.7981	2.93518	3.33086	3.48314	2.97623	3.30936	2.90031	3.05973	2.83139	3.1643	2.49693	2.8008	2.67422	2.98944	2.7368	2.93862	3.31448	3.17228	3.41202
YBR185C	7.198	7.19292	7.10557	7.06908	7.08391	6.90102	7.32266	7.249	7.25649	7.1928	7.16594	7.0993	7.47141	7.28786	7.01023	7.30842	7.40755	7.06165	7.16837	7.27364	7.06103	7.02777	7.09158	6.76852	6.97496	6.76032	6.63251	6.61543	6.83969	6.87851	6.85426	6.79035	6.75513	6.69342	6.72446	6.64089
YBR186W	1.75264	1.70411	1.92067	1.5543	1.25715	1.55613	1.94064	1.49615	1.62358	1.66235	1.6611	1.89382	2.34489	2.61726	1.72972	2.35832	2.34634	1.92484	2.15289	2.10973	2.10836	2.37907	2.16764	2.00225	1.77756	1.96812	1.63938	1.64373	1.60096	2.11388	1.99736	1.79474	1.82309	2.11884	1.9393	1.46506
YBR187W	7.1674	7.26231	7.19214	7.52178	7.4214	7.69127	7.28845	7.42044	7.2638	7.45481	7.44662	7.52229	6.82528	6.91736	7.48778	7.16121	6.95573	7.45572	7.32436	7.21409	7.50538	7.33679	7.30555	7.76694	6.92271	6.93727	7.04229	7.14766	6.95438	6.96724	7.11957	7.11356	7.23977	7.51059	7.32626	7.52987
YBR188C	5.08367	5.04504	5.0827	5.00904	5.04065	4.93052	5.14349	4.86934	5.05195	5.0408	4.93763	5.03496	5.16426	5.16522	5.20646	5.15229	4.94335	5.07899	5.08556	5.36967	5.37297	5.22349	5.28111	5.20298	5.00912	4.85523	5.02772	4.89782	4.75651	4.6562	5.11188	5.24016	5.24892	5.10831	4.87346	5.22937
YBR189W	9.45133	9.67177	9.59599	9.76214	9.85398	10.1295	9.41709	9.62695	9.55497	9.51332	9.59397	9.58143	9.15831	9.3148	9.99719	9.44158	9.41292	9.76972	9.36303	9.30575	9.49723	9.09006	9.26415	9.56835	9.60335	9.46008	9.76395	9.53534	9.4697	9.45223	9.20042	9.11523	9.41078	9.53319	9.3992	9.57517
YBR190W	1.2281	0.869241	1.11145	1.47638	0.971078	0.985706	0.728065	0.75855	0.798467	0.830173	0.513362	0.769549	0.533585	0.590437	0.731585	0.650376	0.633239	0.551707	0.850068	0.764252	0.749201	0.476777	0.808628	0.765388	0.645255	0.81352	0.592895	0.53073	0.671315	0.468743	0.535343	0.540422	0.463557	0.464512	0.673917	0.465839
YBR191W	9.03908	9.19277	9.18962	9.53082	9.49672	9.83806	9.03226	9.34912	9.16663	9.21277	9.29784	9.22807	8.87813	8.9419	9.6699	9.05421	9.0648	9.58247	9.04384	8.96929	9.41359	8.91732	8.97614	9.24222	9.31197	9.03664	9.26176	9.02471	9.16914	9.18697	8.79854	8.6779	9.0852	9.01145	9.19245	9.19642
YBR191W-A	1.59806	0.985563	1.42263	1.43578	1.16795	1.90814	1.30731	0.811074	1.59012	1.34976	1.21597	1.19453	1.02995	1.40456	1.46706	1.44003	1.67824	1.80577	1.05725	1.44361	1.13256	0.696221	1.32146	1.5125	1.04348	1.13722	1.54719	0.712388	1.67794	1.72305	0.662797	0.733665	1.37055	1.30748	0.735862	1.46506
YBR192W	6.20083	6.32655	6.24084	6.29658	6.3738	6.45406	6.35264	6.28134	6.36224	6.35242	6.29778	6.17722	6.13484	6.08022	6.19691	6.04434	6.0545	5.93304	5.93303	5.98723	5.93485	5.96073	5.99561	5.92285	5.91987	5.79792	5.8341	5.63559	5.67632	5.70207	5.68126	5.73018	5.5963	5.93317	5.85126	5.97739
YBR193C	5.21181	5.26624	5.19707	5.34677	5.33252	5.2093	5.24297	5.2743	5.21995	5.36336	5.30137	5.06043	5.03653	5.1905	5.04998	5.13674	5.18677	5.16918	5.22363	5.38958	5.20018	5.11028	5.22213	5.16947	4.93192	5.02644	5.10251	5.09345	4.91331	5.08662	4.99259	5.13283	5.13358	5.00789	5.06361	5.01748
YBR194W	4.36639	4.36391	4.38888	3.92733	4.06975	3.98136	4.17185	4.31345	4.20241	4.20375	4.38588	4.03859	4.23912	4.25838	4.20393	4.26553	4.00375	3.71386	4.57677	4.53295	4.46416	4.08219	4.53504	4.08739	4.23581	4.29323	4.30013	4.1053	3.91791	3.8881	4.26199	4.26105	4.55735	4.33112	4.17344	4.37128
YBR195C	4.55891	4.63128	4.73722	4.82871	4.95326	5.03823	4.79579	4.73306	4.86177	4.79059	5.00959	5.13158	4.63394	4.8659	5.05298	4.98001	4.95983	5.18418	5.08556	5.0211	4.99395	5.44156	5.61953	5.47397	4.67191	4.7196	4.43915	4.75667	4.89193	4.7473	5.01367	5.0952	4.89268	5.25182	5.13432	4.97893
YBR196C	10.4929	10.6243	10.6174	10.5178	10.6331	10.6078	10.4943	10.8112	10.6349	10.606	10.6697	10.8	10.0072	10.0366	9.92119	10.0439	10.2755	10.1276	10.501	10.3676	10.3971	10.6265	10.6529	10.5311	9.51837	9.6335	9.42527	9.50333	9.73595	9.82151	10.0371	10.2971	9.66059	10.0066	10.0677	9.92586
YBR196C-A	2.51045	2.62587	2.76058	2.2366	2.4136	2.71379	2.52314	2.70527	2.39812	2.41239	2.60247	2.43382	2.32601	2.01534	2.31407	1.89913	2.2779	2.11214	2.17529	2.25187	2.61805	2.24634	2.30129	2.30124	2.43754	1.96812	1.88513	2.37643	2.23145	2.15882	2.32096	2.0581	1.92313	2.55819	1.96539	2.3943
YBR196C-B	2.49301	2.93645	2.6303	2.99201	3.02192	2.86773	2.77389	2.64867	2.62981	2.82708	2.78928	2.77203	2.53773	2.39173	2.74373	2.22742	2.45882	2.61543	2.86801	2.71164	2.24809	2.24634	2.58211	2.25552	2.10384	2.41936	2.45779	2.62335	2.12549	2.34534	2.32096	2.25996	2.18733	2.49364	2.38821	2.33918
YBR197C	3.86112	3.9281	3.87858	4.26522	4.30757	4.44482	4.01028	3.85681	4.04462	4.28585	4.20942	4.04427	3.9309	3.99701	3.93121	3.95866	4.00904	4.03827	3.77645	3.75592	3.76491	4.09512	3.7906	3.99302	4.01514	3.8156	3.95023	4.12146	3.84745	4.02183	3.84469	3.77443	3.80922	3.85383	3.97583	3.77256
YBR198C	5.94909	6.01714	6.07266	6.06994	6.11509	6.2381	6.11355	5.97675	5.94249	6.21547	6.06793	6.02741	5.56131	5.48422	5.78506	5.44731	5.53536	5.43548	5.14068	5.24406	5.07439	5.21759	5.13273	5.31309	5.3164	5.17947	5.39252	5.24617	5.12515	5.02727	5.26034	5.25336	5.09925	5.23711	4.99244	5.0407
YBR199W	7.88215	8.01908	7.99915	7.89421	7.96344	8.03228	7.97462	7.99036	7.97572	8.10422	8.10667	8.11009	7.77138	7.76763	7.80826	7.85773	7.72564	7.63942	8.00488	7.96461	8.22048	8.09957	8.05922	8.04701	7.92744	7.81203	7.95586	7.76933	7.76456	7.69654	7.85815	7.69007	8.00502	8.04816	7.92192	8.04244
YBR200W	6.51678	6.42684	6.44411	6.69307	6.57152	6.52984	6.56185	6.47994	6.49358	7.0364	6.92472	6.79994	6.52357	6.38836	6.28636	6.53918	6.34219	6.36156	6.49931	6.49688	6.57781	6.81674	6.68117	6.74286	6.52437	6.49725	6.48812	6.40052	6.36739	6.27164	6.49506	6.56855	6.65412	6.88804	6.60506	6.73198
YBR200W-A	0.395528	0.45054	0.395528	0.395528	0.395528	0.395528	0.395528	0.395528	0.470992	0.395528	0.395528	0.395528	0.395528	0.395528	0.539471	0.395528	0.395528	0.47573	0.469905	0.529184	0.685065	0.476777	0.395528	0.477475	0.395528	0.395528	0.653108	0.53073	0.395528	0.538422	0.467128	0.672083	0.395528	0.593308	0.470321	0.395528
YBR201C-A	6.78928	6.83743	6.86366	6.48247	7.02242	6.88307	6.71111	6.46567	6.8291	6.46748	6.60537	6.65048	8.80609	9.12102	8.61713	8.60089	8.75832	8.54629	7.98123	8.2651	7.78896	8.16653	8.36207	7.86058	9.45092	9.52103	9.2958	9.02864	9.36834	9.56804	8.53284	8.53495	8.36409	8.39014	8.27835	8.76328
YBR201W	5.174	5.06721	4.8937	5.11891	5.01531	4.78348	5.06924	5.14216	4.99875	5.26846	5.11121	5.05762	4.87706	5.02892	4.67842	4.99733	4.89561	4.58647	5.29953	5.49137	5.38058	5.32022	5.44895	5.21198	5.0771	5.00922	5.06421	4.87258	4.88112	4.79078	5.16398	4.97284	5.30098	5.28796	5.11113	5.35973
YBR202W	6.62183	6.79422	6.817	6.72921	6.9254	7.02403	6.75641	6.76594	6.79646	6.82513	6.9373	6.93153	6.38678	6.51482	6.70329	6.21323	6.47804	6.28433	6.20619	6.2829	6.0884	5.98002	6.0138	6.23114	6.18064	6.12133	6.28547	5.9035	5.90835	5.84126	5.90078	5.9193	5.78427	5.84698	5.78687	5.64566
YBR203W	6.49613	6.30619	6.26666	6.53747	6.1764	6.18196	6.67979	6.26142	6.34729	6.78132	6.4951	6.16814	7.25455	7.22135	7.21976	7.42502	7.01475	7.33996	7.15646	6.91304	7.40692	7.25997	6.91737	7.25812	7.43073	7.36287	7.56484	7.27169	7.39105	7.51185	7.04694	7.05897	7.24582	7.23511	7.03819	7.3014
YBR204C	6.29064	6.24332	6.15526	6.19988	6.01952	5.61364	6.30863	6.17388	6.19705	6.57052	6.43664	6.41519	6.3275	6.41434	5.74107	6.41684	6.20378	6.0192	6.68348	6.72558	6.69337	6.7822	6.89715	6.67175	6.30379	6.34179	6.3787	6.26526	6.24834	6.18603	6.54658	6.47586	6.7994	6.73938	6.58837	6.69129
YBR205W	6.08918	6.11404	6.04735	6.11081	6.22143	6.09887	6.21505	6.32488	6.16332	6.53258	6.62104	6.5808	5.91085	6.01662	5.83649	6.13973	6.04166	5.84519	6.3136	6.467	6.2932	6.33764	6.44883	6.26615	5.79463	5.83889	6.00845	5.86723	5.83741	5.76519	6.03495	6.06567	6.15982	6.45044	6.27293	6.24817
YBR206W	2.8212	2.94606	2.9666	2.82914	2.98323	2.89664	3.24781	2.98219	3.10285	3.16129	3.42963	3.34196	2.82001	2.75917	2.77316	2.5891	2.90697	3.16761	3.03655	3.22648	3.02016	3.03106	3.05196	3.01452	2.78842	2.34285	2.67665	2.60814	2.60444	2.15882	3.04898	2.89342	2.99717	3.02584	2.76021	3.1275
YBR207W	7.15913	7.0797	7.09394	7.15522	6.93979	6.93625	7.39868	7.24542	7.31654	7.376	7.29187	7.25939	7.68558	7.54564	7.43756	7.68675	7.50152	7.58452	7.71445	7.48634	7.77988	7.78705	7.60283	7.67223	7.60203	7.5574	7.59489	7.51892	7.55903	7.51725	7.78998	7.75184	7.6924	7.66649	7.63798	7.58669
YBR208C	6.49065	6.68948	6.69647	6.45987	6.55292	6.72481	6.30117	6.46976	6.44176	6.3096	6.33427	6.34437	5.72158	5.75549	5.6705	5.59116	5.61554	5.22826	5.47457	5.35849	5.49956	5.537	5.53288	5.22093	5.93167	5.84167	5.7556	6.01726	5.98483	5.72092	5.56369	5.50367	5.40412	5.78259	5.64475	5.31995
YBR209W	0.395528	0.554645	0.465127	0.555671	0.472048	0.474355	0.395528	0.462734	0.470992	0.47768	0.513362	0.531264	0.659577	0.463466	0.670346	0.590759	0.395528	0.551707	0.540635	0.591638	0.395528	0.626717	0.587205	0.555016	0.807733	0.71982	0.530059	0.593859	0.512241	0.468743	0.467128	0.607754	0.590687	0.653637	0.541427	0.465839
YBR210W	5.23035	5.1609	5.18164	5.09954	5.25343	5.24627	5.22204	4.96516	5.0146	5.4164	5.40029	5.33544	5.74308	5.7453	5.5503	5.49077	5.60511	5.30436	5.40518	5.76474	5.35247	5.31471	5.54641	5.0772	5.43721	5.41257	5.44669	5.39981	5.35742	5.47213	5.27039	5.07452	5.42133	5.27601	5.14577	5.44052
YBR211C	5.16301	5.20156	5.23243	5.10926	5.27495	5.189	5.37686	5.14472	5.17553	5.43194	5.38684	5.25928	5.01607	4.93034	4.91459	5.01728	4.73577	4.73644	5.13783	5.17435	5.27561	5.05182	5.05915	4.97158	5.27068	4.8771	5.11058	4.82075	5.06193	5.0303	5.21167	5.04142	5.21478	5.14029	5.10528	5.32941
YBR212W	7.79141	7.83073	7.8899	7.71919	7.65935	7.36325	7.89129	7.69828	7.78559	8.04903	8.02191	8.0879	7.95693	7.96144	7.17843	7.8711	8.18842	7.65134	7.773	8.02597	7.4236	7.99571	7.95947	7.75569	7.71088	7.76589	7.78895	7.92512	7.7861	7.89346	8.10011	8.2095	7.82681	7.49933	7.75526	7.35507
YBR213W	3.26321	3.23951	3.51826	3.60912	3.64309	3.86914	3.29869	3.29959	3.21685	3.38	3.25454	3.41399	3.31728	3.13746	4.074	3.22052	3.37667	3.86297	3.13127	3.30313	3.52953	3.73944	3.75775	4.0477	3.39415	3.42823	3.47905	3.62064	3.28381	2.9924	3.39026	3.64418	3.89179	4.42064	4.29159	4.76204
YBR214W	8.84025	8.7493	8.73138	8.4871	8.4321	7.59258	8.94632	8.74902	8.70226	8.91099	8.80733	8.75454	8.3438	8.32892	7.36029	8.3677	8.64804	8.27122	8.32595	8.38043	7.71562	8.61005	8.37242	8.27787	7.90854	8.11921	7.77673	8.2616	8.09355	8.24661	8.60951	8.5336	7.95531	7.75306	7.9938	7.47872
YBR215W	5.27186	5.3644	5.48995	5.33853	5.45777	5.4031	5.25333	5.24597	5.47493	5.52181	5.48927	5.53235	5.34861	5.22516	5.18473	5.27573	5.31612	5.18418	4.97179	5.18957	4.97731	5.3979	5.48552	5.2906	5.13183	5.1073	5.19402	4.89782	5.11596	5.07495	4.99562	5.35239	5.1099	5.26155	4.98289	5.3962
YBR216C	6.06577	6.16633	6.14337	6.06994	6.02747	5.80497	6.05704	6.04138	5.83591	6.14494	6.09299	6.00572	5.80234	5.81846	5.55242	5.7815	5.71435	5.28779	5.83443	5.81632	5.74933	5.86211	5.94835	5.63886	5.54292	5.4477	5.40571	5.32504	5.3921	5.17678	5.4904	5.5256	5.42773	5.6011	5.40128	5.48141
YBR217W	4.56727	4.62233	4.57354	4.63609	4.69446	4.51175	4.57828	4.49698	4.47407	4.83802	4.77017	4.62113	4.68669	4.78191	4.47409	4.80087	4.55597	4.414	4.83073	4.72977	4.94686	4.93088	4.78698	4.74217	4.75727	4.5564	4.73914	4.44621	4.45494	4.4726	4.65592	4.43333	4.81993	4.93987	4.69784	5.0204
YBR218C	8.59764	8.80643	8.80474	8.56152	8.68687	8.79141	8.17242	8.38055	8.28923	8.19353	8.25123	8.26571	7.79174	7.8413	8.14995	7.67109	7.76015	7.57488	7.2544	7.32739	7.14612	7.17121	7.15097	7.29037	7.43229	7.34189	7.69002	7.4146	7.19164	7.22471	7.0122	6.92432	6.89719	7.08779	7.03049	6.9721
YBR219C	2.87606	3.02067	2.74667	2.94939	2.95684	3.15775	2.94973	2.83776	3.01733	3.0313	3.01584	2.81257	3.11217	3.22814	3.62722	3.07582	3.0055	3.23829	3.04874	3.09252	3.02016	2.66565	3.07347	2.97275	3.01606	2.87551	3.10086	3.01798	2.98375	3.02917	2.92732	3.11787	3.23957	3.20787	3.00627	3.14902
YBR220C	5.35145	5.57557	5.51478	5.83841	5.69774	6.07852	5.80411	5.6723	5.62702	5.71414	5.71359	5.77731	5.61284	5.56375	5.96637	5.65076	5.63106	5.68572	5.57908	5.55152	5.66663	5.5813	5.60668	5.76252	5.86555	5.82207	5.82104	6.03158	5.93211	5.67912	5.76177	5.87387	5.76923	5.84537	5.91791	5.85664
YBR221C	9.94547	9.9122	9.88795	9.83383	9.84074	9.67358	9.8394	9.88013	9.90978	9.76857	9.77207	9.93986	9.93434	9.71708	9.40647	9.66387	9.84354	9.44915	9.68356	9.63359	9.50799	9.57671	9.6272	9.36689	9.26785	9.3213	9.06422	9.17258	9.24806	9.18493	9.32398	9.45251	9.14954	9.11381	9.03331	8.91981
[truncated: 6,090 more rows]
