# Supplementary material for: Spatiotemporal patterns of gene expression during development of a complex colony morphology
Source: PLoS One. 2024 Dec 5;19(12):e0311061. doi: 10.1371/journal.pone.0311061 (PMC11620645; doi:10.1371/journal.pone.0311061)
Supplement: S4 File — (TXT) [file pone.0311061.s004.txt]

library(edgeR)
library(car)
library(pheatmap)
library(gprofiler2)

#############################################################################
################################ Functions ##################################
#############################################################################


#Carries our gprofiler enrichment analysis of a list of yeast gene names
extract_enrichment_results=function(clust_names,clust_list){
  
  out=lapply(1:length(clust_list),function(x){
    
    gostres <- gost(query = clust_list[[x]], 
                    organism = "scerevisiae", ordered_query = FALSE, 
                    multi_query = FALSE, significant = TRUE, exclude_iea = FALSE, 
                    measure_underrepresentation = FALSE, evcodes = FALSE, 
                    user_threshold = 0.05, correction_method = "g_SCS", 
                    domain_scope = "annotated", custom_bg = NULL, 
                    numeric_ns = "", sources = NULL, as_short_link = FALSE, highlight = TRUE)
    if (is.null(gostres)){
      temp_tab=matrix(nrow=1,ncol=15)
      temp_tab[1,]=rep(NA,15)
    } else {
    temp_tab=gostres$result
    #Collapse list version of GO terms into semicolon separated character vector
    temp_tab[,14]=sapply(1:nrow(temp_tab),function(x){y=temp_tab[,14][[x]];y=paste(y,collapse=";")})
    temp_tab=temp_tab[order(temp_tab$p_value),]
    }
    
    temp_tab
  })
  names(out)=clust_names
  return(out)
  
}

#For each row in a table, sets the mean level of each level
#of a factor (given as a separate vector) to zero and returns
#the standard deviation of the mean-normalized values
factor_normalized_sd=function(big_mat,norm_vect){
  big_mat_mean_norm=big_mat
  big_mat_mean_norm=t(apply(big_mat_mean_norm,1,function(x){
    lm(x~as.factor(norm_vect))$residuals
  }))
  sd_big_mat_mean_norm=apply(big_mat_mean_norm,1,sd)
  return(list(sd_big_mat_mean_norm,big_mat_mean_norm))
}


#Carries out cluster analysis using ward.D2 on row normalized (mean and SD),
#data matrix (rows=genes, columns=samples) plots and saves clustering results for
#full set of genes and for subclusters with hierarchical cultering cut to produce 
#the specified number of clusters
#Returns a list of clusters with the genes contained in each
extract_and_plot_clusters=function(mat,clus_num,name){
  
  #Center and normalize scaling
  mat_mean_sd_norm=t(apply(mat,1,function(x){y=x-mean(x);y=y/sd(y);y}))
  
  #Culster
  pheatmap(mat,col=colorRampPalette(c("blue", "white", "red"))(n = 100), scale='row', border_color=NA, fontsize_row=4, main="",cluster_cols=F,cluster_rows=T,clustering_method="ward.D2",clustering_distance_rows="correlation",filename=paste("heatmap_",name,".pdf",sep=""),show_rownames=F)
  #Extract clusters
  ward_clus=pheatmap(mat,col=colorRampPalette(c("blue", "white", "red"))(n = 100), scale='row', border_color=NA, fontsize_row=4, main="",cluster_cols=F,cluster_rows=T,clustering_method="ward.D2",clustering_distance_rows="correlation")
  ward_k_1=cutree(ward_clus$tree_row,clus_num)
  
  #Process subclusters
  out=list()
  for ( j in 1:clus_num){
    temp=mat_mean_sd_norm[ward_k_1==j,]
    out[[j]]=rownames(temp)
    write.table(file=paste("cluster_",name,"_",j,"_genes.txt",sep=""),rownames(temp),col.names=F,row.names=F,sep="\t",quote=F)

    pheatmap(temp,col=colorRampPalette(c("blue", "white", "red"))(n = 100), scale='row', border_color=NA, fontsize_row=4, main="",cluster_cols=F,cluster_rows=T,clustering_method="ward.D2",clustering_distance_rows="correlation",filename=paste("cluster_heat_",name,"_",j,".pdf",sep=""),show_rownames=F,width=6.7,height=6.7)
    pdf(file=paste("cluster_trace_",name,"_",j,".pdf",sep=""))
    plot(apply(temp,2,mean),type="l",ylim=c(-2.5,2.5),lwd=4,col="red",main=paste ("Cluster ",j,sep=""),ylab="Normalized Expression",xaxt='n',xlab="")
    rect(-1, -3, 12.5, 3, density = NA, angle = 45,
         col = "gray92", border = NA, lty = par("lty"), lwd = par("lwd"))
    rect(12.5, -3, 24.5, 3, density = NULL, angle = 45,
         col = "gray99", border = NA, lty = par("lty"), lwd = par("lwd"))
    rect(24.5, -3, 40, 3, density = NULL, angle = 45,
         col = "gray92", border = NA, lty = par("lty"), lwd = par("lwd"))
    for(i in 1:length(temp[,1])){
      lines(temp[i,],col="grey70",lwd=2)
    } 
    lines(apply(temp,2,mean),lwd=4,col="red")
    tec1_pos=which(grepl("Tec1",colnames(mat)))
    points(tec1_pos,apply(temp,2,mean)[tec1_pos],pch=19,cex=1.5,col="orange")
    points(tec1_pos,apply(temp,2,mean)[tec1_pos],pch=1,cex=1.5,lwd=2)
    f13_pos=which(grepl("F13",colnames(mat)))
    points(f13_pos,apply(temp,2,mean)[f13_pos],pch=19,cex=1.5,col="grey80")
    points(f13_pos,apply(temp,2,mean)[f13_pos],pch=1,cex=1.5,lwd=2)   
    sfl1_pos=which(grepl("Sfl1",colnames(mat)))
    points(sfl1_pos,apply(temp,2,mean)[sfl1_pos],pch=19,cex=1.5,col="darkolivegreen2") 
    points(sfl1_pos,apply(temp,2,mean)[sfl1_pos],pch=1,cex=1.5,lwd=2) 
    dig1_pos=which(grepl("Dig1",colnames(mat)))
    points(dig1_pos,apply(temp,2,mean)[dig1_pos],pch=19,cex=1.5,col="cornflowerblue") 
    text(c(2,16,28),c(-2.5,-2.5,-2.5),c("Day2", "Day5-Out","Day5-In"))
    dev.off()
  }
  return(out)
}


#############################################################################
#############################################################################
#################### Set Paths and Input Featurecounts ######################
#############################################################################
#############################################################################


feature_dir="/Volumes/Dudley1/Home/gcromie/current/day_2_5/Submission_2024/featurecounts"
outfiles_dir="/Volumes/Dudley1/Home/gcromie/current/day_2_5/Submission_2024/processed_files"
enrichment_dir="/Volumes/Dudley1/Home/gcromie/current/day_2_5/Submission_2024/processed_files/enrichment"
outpics_dir="/Volumes/Dudley1/Home/gcromie/current/day_2_5/Submission_2024/processed_pics"
outpics_geno_dir="/Volumes/Dudley1/Home/gcromie/current/day_2_5/Submission_2024/processed_pics/genotype_clusters"
outpics_cond_dir="/Volumes/Dudley1/Home/gcromie/current/day_2_5/Submission_2024/processed_pics/condition_clusters"
outpics_cond_preset_dir="/Volumes/Dudley1/Home/gcromie/current/day_2_5/Submission_2024/processed_pics/condition_clusters_preset"
outpics_additive_overlap_dir="/Volumes/Dudley1/Home/gcromie/current/day_2_5/Submission_2024/processed_pics/additive_overlap_clusters"

outpics_non_norm_dir="/Volumes/Dudley1/Home/gcromie/current/day_2_5/Submission_2024/processed_pics/non_norm_clusters"
outpics_inter_dir="/Volumes/Dudley1/Home/gcromie/current/day_2_5/Submission_2024/processed_pics/inter_clusters"
outpics_extracell_dir="/Volumes/Dudley1/Home/gcromie/current/day_2_5/Submission_2024/processed_pics/extracell_clusters"

#Get table of counts
setwd(feature_dir)
featurecounts=read.delim("/Volumes/Dudley3/RNA_seq/projects/F13_day2_and_day5_study/day5_RNA_seq/day5_table.txt", row.names=1)
featurecounts=featurecounts[order(rownames(featurecounts)),]


#############################################################################
#############################################################################
######################### Process Table of Counts ###########################
#############################################################################
#############################################################################

#Separate counts from gene information
gene_info=featurecounts[,1:5]
counts_info=featurecounts[,-c(1:5)]


#Reorder the counts columns
#in order day2(Tec1, F13, Sfl1, Dig1), day5_out(Tec1, F13, Sfl1, Dig1), day5_in(Tec1, F13, Sfl1, Dig1)
gene_region_day=sapply(colnames(counts_info),function(x){unlist(strsplit(x,"sam_"))[2]})
gene_region_day=factor(gene_region_day, levels = c("Tec1", "F13", "Sfl1","Dig1","Tec1.out", "F13.out", "Sfl1.out","Dig1.out","Tec1.in", "F13.in", "Sfl1.in","Dig1.in"))
counts_info=counts_info[,order(gene_region_day)]
gene_region_day=sort(gene_region_day)

#Check 3 repeats of each gene+region
table(gene_region_day)

#Create matching labelling vectors (factors but saved as charatcer vectors)
geno_vect=c(rep(c("Tec1","Tec1","Tec1","F13","F13","F13","Sfl1","Sfl1","Sfl1","Dig1","Dig1","Dig1"),3))
cond_vect=c(rep("D2",12),rep("D5Out",12),rep("D5In",12))

#Save
setwd(outfiles_dir)
save(counts_info,file="counts_info.rdata")
write.csv(counts_info,file="counts_info.csv")
save(gene_info,file="gene_info.rdata")
save(geno_vect,file="geno_vect.rdata")
save(cond_vect,file="cond_vect.rdata")


#############################################################################
############################# Create DGE Object #############################
#############################################################################

#Create design matrix
temp_group=as.numeric(as.factor(gene_region_day))
temp_group=as.factor(as.numeric(as.factor(gene_region_day)))
design=model.matrix(~0+temp_group,data=counts_info)
colnames(design)=levels(gene_region_day)

#Create DGE list object
#Normalize and calculate dispersions
dge=DGEList(counts_info,group=temp_group)
dge <- calcNormFactors(dge,method="TMM")

dge=estimateGLMCommonDisp(dge,design)
dge=estimateGLMTrendedDisp(dge,design)
dge=estimateGLMTagwiseDisp(dge,design)

#Save
setwd(outfiles_dir)
save(design,file="design.rdata")
save(dge,file="dge.rdata")

#############################################################################
######################## Direct Analysis of Counts ##########################
#############################################################################

#Get table of counts for genes only
gene_filter=grepl("^Y",rownames(counts_info))
gene_info_genes=gene_info[gene_filter,]
counts_info_genes=counts_info[gene_filter,]


#Make library_size adjusted cpm matrix
temp=counts_info_genes
for (i in 1:length(temp[1,])){
  temp[,i]=temp[,i]/dge$samples[i,3]
}
big_cpm=cpm(temp,log=T,prior.count=0)
colnames(big_cpm)=gene_region_day

#Calculate sd and mean for each gene
#Expect high SD for genes whose expression varies across time, genotype
#and region of colony
sd_big_cpm=apply(big_cpm,1,sd)
mean_big_cpm=apply(big_cpm,1,mean)

#Looks like variance of genes with log mean <3 is high
setwd(outpics_dir)
pdf(file="cpm_mean_sd_pre_adjust.pdf",width=10)
plot(mean_big_cpm,sd_big_cpm,xlab="Mean Log CPM", ylab="SD Log CPM")
dev.off()

#Increase prior count to stabilize variance
big_cpm=cpm(temp,log=T,prior.count=20)
colnames(big_cpm)=gene_region_day
sd_big_cpm=apply(big_cpm,1,sd)
var_big_cpm=sd_big_cpm**2
mean_big_cpm=apply(big_cpm,1,mean)

#Save
setwd(outpics_dir)
pdf(file="cpm_mean_sd_post_adjust.pdf",width=10)
plot(mean_big_cpm,sd_big_cpm,xlab="Mean Log CPM", ylab="SD Log CPM")
dev.off()


#Reorder to group by genotype/condition and create scaled and centered version (mean 0, sd=1)
big_cpm_scaled_centered=t(apply(big_cpm,1,function(x){y=x-mean(x);y=y/sd(y);y}))

#Save
setwd(outfiles_dir)
save(big_cpm,file="big_cpm.rdata")
write.csv(big_cpm,file="big_cpm.csv")
save(big_cpm_scaled_centered,file="big_cpm_scaled_centered.rdata")


#############################################################################
########################### Interaction Anova ###############################
#############################################################################

#Carry out 2-factor anova with interaction term
anova_large_inter=t(apply(big_cpm_scaled_centered,1,function(x){

  #Create matrix for current gene and carry out 2 factor anova with interaction
  express=as.numeric(x)
  test=data.frame(cbind(geno_vect,cond_vect,express),stringsAsFactors=F)
  fit=lm(express~geno_vect*cond_vect,test)
  test_anova=Anova(fit,type="III")
  
  #Model fit as r-squared
  pred=summary(fit)$r.squared
  
  #Compare full model to null model (expression unaffected by either factor)
  null_fit=lm(express~1)
  null_test=anova(fit,null_fit)
  
  #Output the r-squared of the full model, the p-vale of the full model versus null
  # and the p-values of the genotype factor, the condition factor and the interaction term  
  out=c(pred,null_test$"Pr(>F)"[2],test_anova$"Pr(>F)"[2:4])
  out
}))


#Add column names and adjust p-values for false discovery rate (FDR)
colnames(anova_large_inter)=c("R-Squared_Full","P-Value_Full","P-Value_Genotype","P-Value_Condition","P-Value_Inter")
anova_large_inter_adj=anova_large_inter
anova_large_inter_adj[,2:5]=apply(anova_large_inter_adj[,2:5],2,function(x){p.adjust(x)})

#Save
setwd(outfiles_dir)
save(anova_large_inter,file="anova_large_inter.rdata")
save(anova_large_inter_adj,file="anova_large_inter_adj.rdata")

#Carry out permutations for empirical false discovery rate calculation
#Carry out 100 iterations where each row of the expression matrix is randomly permuted across factor labels
#Use the entire resulting dataset to calculate FRD
anova_large_inter_perm=matrix(nrow=0,ncol=5)
set.seed(100)
for (i in 1:100){
  print(i)
  current_perm=t(apply(big_cpm_scaled_centered,1,function(x){
  
    #Create matrix for current gene and carry out 2 factor anova with interaction
    express=as.numeric(x[sample(1:36,36)])
    test=data.frame(cbind(geno_vect,cond_vect,express),stringsAsFactors=F)
    fit=lm(express~geno_vect*cond_vect,test)
    test_anova=Anova(fit,type="III")
  
    pred=summary(fit)$r.squared
  
    #Compare full model to null model (expression unaffected by either factor)
    null_fit=lm(express~1)
    null_test=anova(fit,null_fit)
  
    #Output the r-squared of the full model, the p-vale of the full model versus null
    #the p-value of the genotype factor, the condition factor and the interaction term  
    out=c(pred,null_test$"Pr(>F)"[2],test_anova$"Pr(>F)"[2:4])
    out
  }))

  anova_large_inter_perm=rbind(anova_large_inter_perm,current_perm)
}

#Save
setwd(outfiles_dir)
save(anova_large_inter_perm,file="anova_large_inter_perm.rdata")

#The number of genes with adjusted (full model) p-value<0.01 is 2710 (unpermuted)
observed_pos_inter_number=length(which(anova_large_inter_adj[,2]<0.01))

#The gene that has the highest adjusted p-value under the 0.01 cutoff is
#YPL209C. It has an unadjusted (whole model) P-value of 2.586157e-06
#In the permutation a proportion of 1.520913e-05 genes had
#a whole-model p-value below this threshold. This corresponds to 0.1 expected
#false positives among the 6575 genes in the true dataset and an FDR of 0.1/2710
#i.e. 3.690037e-05
prop_inter_perm_below=length(which(anova_large_inter_perm[,2]<= 2.586157e-06))/nrow(anova_large_inter_perm)
inter_false_disovery_number=prop_inter_perm_below*nrow(anova_large_inter)
fdr_inter=inter_false_disovery_number/observed_pos_inter_number

#############################################################################
############################# Additive Anova ################################
#############################################################################


#Carry out 2-factor additive anova
anova_large_add=t(apply(big_cpm_scaled_centered,1,function(x){
  
  #Create matrix for current gene and carry out 2 factor anova without interaction
  express=as.numeric(x)
  test=data.frame(cbind(geno_vect,cond_vect,express),stringsAsFactors=F)
  fit=lm(express~geno_vect+cond_vect,test)

  test_anova=Anova(fit,type="II")
  
  #Model fit as r-squared
  pred=summary(fit)$r.squared
  
  #Compare full model to null model (expression unaffected by either factor)
  null_fit=lm(express~1)
  null_test=anova(fit,null_fit)
  
  #Output the r-squared of the full model, the p-vale of the full model versus null
  #the p-value of the genotype factor and the condition factor
  out=c(pred,null_test$"Pr(>F)"[2],test_anova$"Pr(>F)"[1:2])
  out
}))


#Add column names and adjust p-values for false discovery rate (FDR)
colnames(anova_large_add)=c("R-Squared_Full","P-Value_Full","P-Value_Genotype","P-Value_Condition")
anova_large_add_adj=anova_large_add
anova_large_add_adj[,2:4]=apply(anova_large_add_adj[,2:4],2,function(x){p.adjust(x)})

#Save
setwd(outfiles_dir)
save(anova_large_add,file="anova_large_add.rdata")
save(anova_large_add_adj,file="anova_large_add_adj.rdata")

#Carry out permutations for empirical false discovery rate calculation
#Carry out 100 iterations where each row of the expression matrix is randomly permuted across factor labels
#Use the entire resulting dataset to calculate FDR
anova_large_add_perm=matrix(nrow=0,ncol=4)
set.seed(1000)
for (i in 1:100){
  print(i)
  current_perm=t(apply(big_cpm_scaled_centered,1,function(x){
    
    #Create matrix for current gene and carry out 2 factor anova without interaction
    express=as.numeric(x[sample(1:36,36)])
    test=data.frame(cbind(geno_vect,cond_vect,express),stringsAsFactors=F)
    fit=lm(express~geno_vect+cond_vect,test)

    test_anova=Anova(fit,type="II")
    
    pred=summary(fit)$r.squared
    
    #Compare full model to null model (expression unaffected by either factor)
    null_fit=lm(express~1)
    null_test=anova(fit,null_fit)
    
    #Output the r-squared of the full model, the p-vale of the full model versus null
    #the p-value of the genotype factor and the condition factor
    out=c(pred,null_test$"Pr(>F)"[2],test_anova$"Pr(>F)"[1:2])
    out
  }))
  
  anova_large_add_perm=rbind(anova_large_add_perm,current_perm)
}

#Save
setwd(outfiles_dir)
save(anova_large_add_perm,file="anova_large_add_perm.rdata")


#The number of genes with adjusted (full model,unpermuted) p-value<0.01 is 2978
observed_pos_add_number=length(which(anova_large_add_adj[,2]<0.01))

#The gene that has the highest adjusted p-value under the 0.01 cutoff is
#YDL154W. It has an unadjusted P-value of 2.775210e-06
#In the permutation a proportion of 4.562738e-06 genes had
#a whole-model p-value below this threshold. This corresponds to 0.03 expected
#false positives among the 6575 genes in the true dataset and an FDR of 0.1/2710
#i.e. 1.007388e-05
prop_add_perm_below=length(which(anova_large_add_perm[,2]<= 2.775210e-06))/nrow(anova_large_add_perm)
add_false_disovery_number=prop_add_perm_below*nrow(anova_large_add)
fdr_add=add_false_disovery_number/observed_pos_add_number

#############################################################################
######### Look at Numbers of Genes Impacted by Condition vs Genotype ########
#############################################################################

#there are 2978 genes with adjusted whole-model additive p-values <0.01
#of these 344 show a significant response to the genotype factor, 2772
#show a significant response to the spatiotemporal factor and 221 show a significant
#response to both
filter=anova_large_add_adj[,2]<0.01
length(which(anova_large_add_adj[filter,3]<0.01))
length(which(anova_large_add_adj[filter,4]<0.01))
length(which(anova_large_add_adj[filter,3]<0.01 & anova_large_add_adj[filter,4]<0.01))

#Plot p-values for genotype and spatiotemporal factors for purely additive model
#Clip at -2 (i.e. adjusted p<0.01)
temp=hist(log(anova_large_add_adj[filter,3],10),breaks=c(-28:0))
temp$breaks=temp$breaks[1:27]
temp$counts=temp$counts[1:26]
temp$density=temp$density[1:26]
temp$mids=temp$mids[1:26]
genotype_p_value_hist=temp

temp2=hist(log(anova_large_add_adj[filter,4],10),breaks=c(-28:0))
temp2$breaks=temp2$breaks[1:27]
temp2$counts=temp2$counts[1:26]
temp2$density=temp2$density[1:26]
temp2$mids=temp2$mids[1:26]
condition_p_value_hist=temp2

setwd(outpics_dir)
pdf(file="Hist_Genotype_p_values_add.pdf")
plot(genotype_p_value_hist,xlab="P-Value (Log10)", main="Genotype Factor",ylim=c(0,400),xlim=c(-26,0))
dev.off()
pdf(file="Hist_Spatiotemporal_p_values_add.pdf")
plot(condition_p_value_hist,xlab="P-Value (Log10)", main="Spatiotemporal Factor",ylim=c(0,400),xlim=c(-26,0))
dev.off()

pdf(file="Figure2.pdf",width=14,height=7)
par(mfrow=c(1,2))
plot(genotype_p_value_hist,xlab="P-Value (Log10)", main="Genotype Factor",ylim=c(0,400))
plot(condition_p_value_hist,xlab="P-Value (Log10)", main="Spatiotemporal Factor",ylim=c(0,400))
dev.off()

#############################################################################
########################### Model Performance ###############################
#############################################################################

#Note that the most highly variant genes are generally well explained by genotype 
#and condition (additive). However there are some genes with a significant interaction 
#between the two factors
setwd(outpics_dir)
pdf(file="additive_model_variance_explained.pdf",width=10)
plot(var_big_cpm,anova_large_add[,1],pch=1,cex=0.3,xlab="Gene Expression Variance",ylab="Additive Model R2",xlim=c(0,1))
dev.off()

pdf(file="interaction_model_variance_explained.pdf",width=10)
plot(var_big_cpm,anova_large_inter[,1],pch=1,cex=0.3,xlab="Gene Expression Variance",ylab="Interaction Model R2",xlim=c(0,1))
dev.off()

pdf(file="addive_model_variance_explained_sig_inter_highlighted.pdf",width=10)
plot(var_big_cpm,anova_large_add[,1],pch=1,cex=0.3,xlab="Gene Expression Variance",ylab="Interaction Model R2",xlim=c(0,1))
filter=anova_large_inter_adj[,5]<0.01
points(var_big_cpm[filter],anova_large_add[filter,1],col="red")
dev.off()

#Display r2 for all genes under additive and interaction models, highlight those with significant interaction_term in red
pdf(file="interaction_vs_additive_r2.pdf",width=10)
plot(anova_large_add[,1],anova_large_inter[,1],pch=1,cex=0.3,xlab="Additive Model R2",ylab="Interaction Model R2",main="Significant (p<0.05) in Green, (P<0.01) in Red")
points(anova_large_add[anova_large_inter_adj[,5]<0.05,1],anova_large_inter[anova_large_inter_adj[,5]<0.05,1],pch=1,cex=0.3,col="green")
points(anova_large_add[anova_large_inter_adj[,5]<0.01,1],anova_large_inter[anova_large_inter_adj[,5]<0.01,1],pch=1,cex=0.3,col="red")
dev.off()


#############################################################################
################ Genes Responding Additively to the Factors #################
#############################################################################

#Want to explore the expression pattern of genes with highly variable expression 
#(var_big_cpm>0.2) that show a significant response to an additive model 
#(genotype+spatiotemporal)(anova_large_add_adj[,2]<0.01) and where the model 
#explains a high proportion of their variance (anova_large_add[,1]>0.7) and where
#there is no strong interaction between the two factors (anova_large_inter_adj[,5]>0.01)
#there are 642 such genes and all show either a significant effect of genotype or
#spatiotemporal factor (anova_large_add_adj[,3]<0.01 | anova_large_add_adj[,4]<0.01) 
num_add_genes=length(which(anova_large_add[,1]>0.7  & anova_large_add_adj[,2]<0.01 & anova_large_inter_adj[,5]>0.01 & var_big_cpm>0.2))
num_add_genes_classified=length(which(anova_large_add[,1]>0.7  & anova_large_add_adj[,2]<0.01 & (anova_large_add_adj[,3]<0.01 | anova_large_add_adj[,4]<0.01) & anova_large_inter_adj[,5]>0.01 & var_big_cpm>0.2))

#############################################################################
################### Find Condition and Genotype Clusters ####################
#############################################################################

#Normalize counts matrix for conditions or genotypes (list entry [[2]])
#Then calculate SD of each gene (list entry [[1]])
geno_norm_list=factor_normalized_sd(big_cpm,geno_vect)
cond_norm_list=factor_normalized_sd(big_cpm,cond_vect)

#For genes with no interaction term, look at genotype effect independent of condition
geno_filter=anova_large_add[,1]>0.7  & anova_large_add_adj[,2]<0.01   & anova_large_add_adj[,3]<0.01 & anova_large_inter_adj[,5]>0.01 & var_big_cpm>0.2
pheatmap(cond_norm_list[[2]][geno_filter,],col=colorRampPalette(c("blue", "white", "red"))(n = 100), scale='row', border_color=NA, fontsize_row=4, main="",cluster_cols=F,cluster_rows=T,clustering_method="ward.D2",clustering_distance_rows="correlation")

#Carry out cluster analysis, 3 clusters
setwd(outpics_geno_dir)
geno_clusts=extract_and_plot_clusters(cond_norm_list[[2]][geno_filter,],3,"genotype")


#For genes with no interaction term, look at condition effect independent of genotype
#Note the cultering here is a dummy clustering- see below
cond_filter=anova_large_add_adj[,1]>0.7  & anova_large_add_adj[,2]<0.01 & anova_large_add_adj[,4]<0.01 & anova_large_inter_adj[,5]>0.01 & var_big_cpm>0.2
pheatmap(geno_norm_list[[2]][cond_filter,],col=colorRampPalette(c("blue", "white", "red"))(n = 100), scale='row', border_color=NA, fontsize_row=4, main="",cluster_cols=F,cluster_rows=T,clustering_method="ward.D2",clustering_distance_rows="correlation")

#Save
setwd(outpics_cond_dir)
cond_clusts=extract_and_plot_clusters(geno_norm_list[[2]][cond_filter,],7,"condition_first_pass")

#Three major patterns observable by eye, day5-out max, day5-in high/day2 low, day5-in low/day2 high. Latter two are large
#and can be further split based on behavior or day5-out whether day2-like or day5-in-like or intermediate
#Encode the resulting 8 patterns with 0 (low), 1 (intermediate) and 2 (high)
cond_clust_patterns=matrix(nrow=8,ncol=36)
cond_clust_patterns[1,]=c(rep(2,12),rep(0,12),rep(0,12))
cond_clust_patterns[2,]=2-cond_clust_patterns[1,]
cond_clust_patterns[3,]=c(rep(2,12),rep(2,12),rep(0,12))
cond_clust_patterns[4,]=2-cond_clust_patterns[3,]
cond_clust_patterns[5,]=c(rep(2,12),rep(1,12),rep(0,12))
cond_clust_patterns[6,]=2-cond_clust_patterns[5,]
cond_clust_patterns[7,]=c(rep(0,12),rep(2,12),rep(0,12))
cond_clust_patterns[8,]=2-cond_clust_patterns[7,]

#Now assign each gene passing condition significance filter to one of the 8 groups, using
#expression data normalized for effect of genotype
cond_clust_scores=apply(cond_clust_patterns,1,function(x){apply(geno_norm_list[[2]][cond_filter,],1,function(y){cor(x,y)})})
best_cond_clust=apply(cond_clust_scores,1,function(x){c(1:12)[order(x)][8]})
best_cond_clust_list=list()

#Save
setwd(outpics_cond_preset_dir)
for (i in 1:8){
  write.table(names(best_cond_clust)[best_cond_clust==i],file=paste("cond_clust_",i,".txt",sep=""),sep="\t",row.names=F,quote=F,col.names=F) 
  best_cond_clust_list[[i]]=extract_and_plot_clusters(geno_norm_list[[2]][rownames(geno_norm_list[[2]]) %in% names(best_cond_clust)[best_cond_clust==i],],1,paste("cond_clust",i,sep=""))
  best_cond_clust_list[[i]]=unlist(best_cond_clust_list[[i]])
}

#Save
setwd(outfiles_dir)
save(geno_clusts,file="geno_clusts.rdata")
save(cond_clusts,file="cond_clusts.rdata")
save(best_cond_clust_list,file="best_cond_clust_list.rdata")


#############################################################################
########### Visualize the Clusters in the Non-Normalized Data ###############
#############################################################################

#Examine the patterns in the data non-normalized for the effect of either factor
setwd(outpics_non_norm_dir)
for (i in 1:8){
  pheatmap(big_cpm[names(best_cond_clust)[best_cond_clust==i],],col=colorRampPalette(c("blue", "white", "red"))(n = 100), scale='row', border_color=NA, fontsize_row=4, main="",cluster_cols=F,cluster_rows=T,clustering_method="ward.D2",clustering_distance_rows="correlation",filename=paste("preset_cond_clust_",i,"_non_norm.pdf",sep=""))
}
for (i in 1:3){
  pheatmap(big_cpm[geno_clusts[[i]],],col=colorRampPalette(c("blue", "white", "red"))(n = 100), scale='row', border_color=NA, fontsize_row=4, main="",cluster_cols=F,cluster_rows=T,clustering_method="ward.D2",clustering_distance_rows="correlation",filename=paste("geno_clust_",i,"_non_norm.pdf",sep=""))
}

#############################################################################
################## Gene Enrichment Analysis in Clusters #####################
#############################################################################

#label the genotype and condition clusters as G1, C1 etc.
geno_clust_names=paste0("G",1:length(geno_clusts))
best_cond_clust_names=paste0("C",1:length(best_cond_clust_list))

#Carry out the enrichment analysis and return lists of enrichment tables
geno_clust_enrich=extract_enrichment_results(geno_clust_names,geno_clusts)
best_cond_clust_enrich=extract_enrichment_results(best_cond_clust_names,best_cond_clust_list)

#Save
setwd(enrichment_dir)
for (current_geno_clust in geno_clust_names){
  write.csv(geno_clust_enrich[[current_geno_clust]],file=paste0(current_geno_clust,"_enrichment.csv"))
}

for (current_cond_clust in best_cond_clust_names){
  write.csv(best_cond_clust_enrich[[current_cond_clust]],file=paste0(current_cond_clust,"_enrichment.csv"))
}

#############################################################################
################### Classify Additive Category Overlaps #####################
#############################################################################

#Carry out fishers test for larger than expected overlap between the genotype and condition genes
#p=4.730394e-84
all_geno_genes=unlist(geno_clusts)
all_cond_genes=unlist(best_cond_clust_list)
both_count=length(which(all_geno_genes %in% all_cond_genes))
geno_only_count=length(all_geno_genes)-both_count
cond_only_count=length(all_cond_genes)-both_count
all_count=nrow(big_cpm_scaled_centered)
fisher_result_class=fisher.test(matrix(c(both_count,cond_only_count,geno_only_count,all_count-both_count-cond_only_count-geno_only_count),nrow=2,ncol=2),alternative="greater")


#look at class overlaps between the condition and genotype clusters
new_overlaps=sapply(1:3,function(x){
  sapply(1:8,function(y){
    length(which(geno_clusts[[x]] %in% best_cond_clust_list[[y]]))
  })
})


#Label with numbers in each category (total,not just those overlapping with the other factor)
rownames(new_overlaps)=sapply(1:8,function(x){length(best_cond_clust_list[[x]])})
colnames(new_overlaps)=sapply(1:3,function(x){length(geno_clusts[[x]])})
new_overlaps_big_total=sum(new_overlaps)


#Carry out fishers test for independence p=2.054e-08. Non random distribution across the two datasets
fisher_result_ind=fisher.test(new_overlaps,workspace = 2000000)

#Calculate numbers under independence based on marginal totals to identify biggest difference from
#expectation
new_overlaps_ind=chisq.test(new_overlaps)$expected

#Extract the genes in the overlap between G1 and C2 and between G2 and C1
G1_C2_overlap=geno_clusts[[1]][geno_clusts[[1]] %in% best_cond_clust_list[[2]]]
G2_C1_overlap=geno_clusts[[2]][geno_clusts[[2]] %in% best_cond_clust_list[[1]]]

#Save
setwd(outpics_additive_overlap_dir)
write.table(G1_C2_overlap,file="G1_C2_overlap.txt",sep="\t",row.names=F,quote=F,col.names=F) 
write.table(G2_C1_overlap,file="G2_C1_overlap.txt",sep="\t",row.names=F,quote=F,col.names=F) 


#List form for extracting enrichment
additive_overlap_list=list()
additive_overlap_list[["G1_C2_overlap"]]=geno_clusts[[1]][geno_clusts[[1]] %in% best_cond_clust_list[[2]]]
additive_overlap_list[["G2_C1_overlap"]]=geno_clusts[[2]][geno_clusts[[2]] %in% best_cond_clust_list[[1]]]

additive_overlap_names=names(additive_overlap_list)
additive_overlap_enrich=extract_enrichment_results(additive_overlap_names,additive_overlap_list)

#Save
setwd(enrichment_dir)
for (current_overlap_clust in additive_overlap_names){
  write.csv(additive_overlap_enrich[[current_overlap_clust]],file=paste0(current_overlap_clust,"_enrichment.csv"))
}


#Look at the two important genotype clusters un-normalized and look specifically at behavior of overlap
pheatmap(big_cpm[geno_clusts[[1]],],col=colorRampPalette(c("blue", "white", "red"))(n = 100), scale='row', border_color=NA, fontsize_row=4, main="",cluster_cols=F,cluster_rows=T,clustering_method="ward.D2",clustering_distance_rows="correlation")
pheatmap(big_cpm[G1_C2_overlap,],col=colorRampPalette(c("blue", "white", "red"))(n = 100), scale='row', border_color=NA, fontsize_row=4, main="",cluster_cols=F,cluster_rows=T,clustering_method="ward.D2",clustering_distance_rows="correlation")
pheatmap(big_cpm[geno_clusts[[2]],],col=colorRampPalette(c("blue", "white", "red"))(n = 100), scale='row', border_color=NA, fontsize_row=4, main="",cluster_cols=F,cluster_rows=T,clustering_method="ward.D2",clustering_distance_rows="correlation")
pheatmap(big_cpm[G2_C1_overlap,],col=colorRampPalette(c("blue", "white", "red"))(n = 100), scale='row', border_color=NA, fontsize_row=4, main="",cluster_cols=F,cluster_rows=T,clustering_method="ward.D2",clustering_distance_rows="correlation")


#############################################################################
######################### Non-Additive Interactions #########################
#############################################################################

#Cluster genes with significant interaction term between the two factors
inter_filter=anova_large_inter_adj[,1]>0.9  & anova_large_inter_adj[,5]<0.01 & var_big_cpm>0.2
pheatmap(big_cpm[inter_filter,],col=colorRampPalette(c("blue", "white", "red"))(n = 100), scale='row', border_color=NA, fontsize_row=4, main="",cluster_cols=F,cluster_rows=T,clustering_method="ward.D2",clustering_distance_rows="correlation")

#Carry out cluster analysus. 9 clusters
setwd(outpics_inter_dir)
inter_clusts=extract_and_plot_clusters(big_cpm[inter_filter,],9,"inter")

#Save
setwd(outfiles_dir)
save(inter_clusts,file="inter_clusts.rdata")

#Enrichment analysis of clusters
inter_clust_names=paste0("I",1:length(inter_clusts))
inter_clust_enrich=extract_enrichment_results(inter_clust_names,inter_clusts)

#Save
setwd(enrichment_dir)
for (current_inter_clust in inter_clust_names){
  write.csv(inter_clust_enrich[[current_inter_clust]],file=paste0(current_inter_clust,"_enrichment.csv"))
}

#Enrichment analysis of all non-additive
inter_clust_all=list()
inter_clust_all[["I-all"]]=unlist(inter_clusts)
inter_clust_enrich_all=extract_enrichment_results("I-all",inter_clust_all)

#Assign each gene to its cluster number
inter_classified=as.data.frame(matrix(nrow=0,ncol=2))
for (x in 1:length(inter_clusts)){
  current_genes=inter_clusts[[x]]
  current_class=cbind(current_genes,rep(paste0("I",x),length(current_genes)))
  inter_classified=rbind(inter_classified,current_class)
}

#Save
setwd(enrichment_dir)
write.csv(inter_clust_enrich_all[["I-all"]],file="I-all_enrichment.csv")
write.csv(inter_classified,file="inter_classified.csv")


#############################################################################
############################ Extracellular Genes ############################
#############################################################################

#Get predefined list of extracellular genes
combined_extracellular=read.table("/Volumes/Dudley1/Home/gcromie/current/day_2_5/Submission_2024/gene_lists/combined_extracellular.txt",sep="\t")

#Cluster extracellular genes passing the filters for the additive and interaction models
extracell_filter=rownames(big_cpm) %in% combined_extracellular[,2]
add_filter=anova_large_add[,1]>0.7  & anova_large_add[,2]<0.01
int_filter=anova_large_inter[,1]>0.9 & anova_large_inter[,5]<0.01
full_filter=extracell_filter & (add_filter | int_filter) & var_big_cpm>0.2
pheatmap(big_cpm[full_filter,],col=colorRampPalette(c("blue", "white", "red"))(n = 100), scale='row', border_color=NA, fontsize_row=4, main="",cluster_cols=F,cluster_rows=T,clustering_method="ward.D2",clustering_distance_rows="correlation")

#Carry out cluster extraction, 5 clusters
setwd(outpics_extracell_dir)
extracell_clusts=extract_and_plot_clusters(big_cpm[full_filter,],5,"extra")

#Save
setwd(outfiles_dir)
save(extracell_clusts,file="extracell_clusts.rdata")

#Enrichment analysis of clusters
extracell_clust_names=paste0("E",1:length(extracell_clusts))
extracell_clust_enrich=extract_enrichment_results(extracell_clust_names,extracell_clusts)

#Assign each gene to its cluster number
extracell_classified=as.data.frame(matrix(nrow=0,ncol=2))
for (x in 1:length(extracell_clusts)){
  current_genes=extracell_clusts[[x]]
  current_class=cbind(current_genes,rep(paste0("E",x),length(current_genes)))
  extracell_classified=rbind(extracell_classified,current_class)
}

#Save
setwd(enrichment_dir)
for (current_extracell_clust in extracell_clust_names){
  write.csv(extracell_clust_enrich[[current_extracell_clust]],file=paste0(current_extracell_clust,"_enrichment.csv"))
}

for (current_cond_clust in best_cond_clust_names){
  write.csv(best_cond_clust_enrich[[current_cond_clust]],file=paste0(current_cond_clust,"_enrichment.csv"))
}
