# Supplementary material for: Spatiotemporal patterns of gene expression during development of a complex colony morphology
Source: PLoS One. 2024 Dec 5;19(12):e0311061. doi: 10.1371/journal.pone.0311061 (PMC11620645; doi:10.1371/journal.pone.0311061)
Supplement: S1 Table — (CSV) [file pone.0311061.s005.csv]

#Table S1. Functional enrichment analysis for genes in cluster G1
p_value	term_size	query_size	intersection_size	precision	recall	term_id	source	term_name	effective_domain_size	source_order	parents	highlighted
3.38E-07	1044	85	36	0.423529412	0.034482759	TF:M01810	TF	Factor: Tec1p; motif: RMATTCYY	6599	298	TF:M00000	FALSE
0.000271395	142	84	11	0.130952381	0.077464789	GO:0009277	GO:CC	fungal-type cell wall	6557	518	GO:0005618	TRUE
0.000436812	149	84	11	0.130952381	0.073825503	GO:0005618	GO:CC	cell wall	6557	234	GO:0030312	FALSE
0.000466521	150	84	11	0.130952381	0.073333333	GO:0030312	GO:CC	external encapsulating structure	6557	927	GO:0071944;GO:0110165	FALSE
0.000566612	7	84	4	0.047619048	0.571428571	GO:0032878	GO:BP	regulation of establishment or maintenance of cell polarity	6518	8154	GO:0007163;GO:0050794	TRUE
0.000777819	128	84	10	0.119047619	0.078125	GO:0005576	GO:CC	extracellular region	6557	198	GO:0110165	TRUE
0.004593166	890	84	26	0.30952381	0.029213483	GO:0071944	GO:CC	cell periphery	6557	2793	GO:0110165	FALSE
0.007661304	55	25	5	0.2	0.090909091	KEGG:00010	KEGG	Glycolysis / Gluconeogenesis	2161	2	KEGG:00000	FALSE
0.045665972	100	84	7	0.083333333	0.07	GO:0005934	GO:CC	cellular bud tip	6557	457	GO:0005933;GO:0030427	TRUE
Genes
YAR020C	PAU7
YBL016W	FUS3
YBL109W
YBR056W-A	MNC1
YBR083W	TEC1	#Clustering of TEC1 is affected by presence of TEC1 deletion data in the analysis
YBR180W	DTR1
YDL049C	KNH1
YDL127W	PCL2
YDL218W
YDL244W	THI13
YDR043C	NRG1
YDR055W	PST1
YDR077W	SED1
YDR223W	CRF1
YDR309C	GIC2
YDR380W	ARO10
YDR441C	APT2
YER039C	HVG1
YER039C-A
YER095W	RAD51
YER158C
YFL030W	AGX1
YFL047W	RGD2
YGL038C	OCH1
YGR040W	KSS1
YGR066C	GID10
YGR087C	PDC6
YGR146C	ECL1
YGR221C	TOS2
YIL009W	FAA3
YIL024C
YIL119C	RPI1
YIL162W	SUC2
YIL166C	SOA1
YJL145W	SFH5
YJL158C	CIS3
YJR009C	TDH2
YKL071W	OSI1
YKL095W	YJU2
YKL096W	CWP1
YKL096W-A	CWP2
YKL107W
YKL163W	PIR3
YKL220C	FRE2
YKR010C	TOF2
YKR013W	PRY2
YKR061W	KTR2
YKR091W	SRL3
YKR102W	FLO10
YLL061W	MMP1
YLL062C	MHT1
YLR031W
YLR084C	RAX2
YLR099C	ICT1
YLR136C	TIS11
YLR164W	SHH4
YLR307W	CDA1
YLR353W	BUD8
YML124C	TUB3
YMR056C	AAC1
YMR122W-A	NCW1
YMR170C	ALD2
YMR173W	DDR48
YMR173W-A
YMR175W	SIP18
YMR199W	CLN1
YMR265C
YMR266W	RSN1
YNL208W
YNL289W	PCL1
YOL052C-A	DDR2
YOR161C	PNS1
YOR248W
YOR296W
YOR315W	SFG1
YOR318C
YOR381W	FRE3
YOR393W	ERR1
YPL171C	OYE3
YPL258C	THI21
YPL281C	ERR2
YPR005C	HAL1
YPR007C	REC8
YPR145C-A
YPR192W	AQY1
