# Supplementary material for: Spatiotemporal patterns of gene expression during development of a complex colony morphology
Source: PLoS One. 2024 Dec 5;19(12):e0311061. doi: 10.1371/journal.pone.0311061 (PMC11620645; doi:10.1371/journal.pone.0311061)
Supplement: S2 Table — (CSV) [file pone.0311061.s006.csv]

#Table S2. Functional enrichment analysis for genes in cluster G2
p_value	term_size	query_size	intersection_size	precision	recall	term_id	source	term_name	effective_domain_size	source_order	parents	highlighted
1.78E-11	128	38	13	0.342105263	0.1015625	GO:0005576	GO:CC	extracellular region	6557	198	GO:0110165	TRUE
1.72E-09	142	38	12	0.315789474	0.084507042	GO:0009277	GO:CC	fungal-type cell wall	6557	518	GO:0005618	TRUE
3.06E-09	149	38	12	0.315789474	0.080536913	GO:0005618	GO:CC	cell wall	6557	234	GO:0030312	FALSE
3.31E-09	150	38	12	0.315789474	0.08	GO:0030312	GO:CC	external encapsulating structure	6557	927	GO:0071944;GO:0110165	FALSE
1.70E-06	890	38	20	0.526315789	0.02247191	GO:0071944	GO:CC	cell periphery	6557	2793	GO:0110165	FALSE
1.42E-05	274	38	12	0.315789474	0.04379562	GO:0071555	GO:BP	cell wall organization	6518	17261	GO:0045229;GO:0071554	TRUE
1.42E-05	274	38	12	0.315789474	0.04379562	GO:0045229	GO:BP	external encapsulating structure organization	6518	11733	GO:0016043	FALSE
7.59E-05	49	38	6	0.157894737	0.12244898	GO:0004553	GO:MF	hydrolase activity, hydrolyzing O-glycosyl compounds	6539	875	GO:0016798	TRUE
0.000122751	333	38	12	0.315789474	0.036036036	GO:0071554	GO:BP	cell wall organization or biogenesis	6518	17260	GO:0009987	FALSE
0.000251054	103	38	7	0.184210526	0.067961165	GO:0098552	GO:CC	side of membrane	6557	3188	GO:0016020;GO:0110165	TRUE
0.000286329	61	38	6	0.157894737	0.098360656	GO:0016798	GO:MF	hydrolase activity, acting on glycosyl bonds	6539	2988	GO:0016787	FALSE
0.00036531	45	38	5	0.131578947	0.111111111	TF:M01510	TF	Factor: Mcm1p; motif: NNTTTCCNAATTNGGAMANN	6599	154	TF:M00000	FALSE
0.001108755	125	9	5	0.555555556	0.04	KEGG:01230	KEGG	Biosynthesis of amino acids	2161	188	KEGG:00000	FALSE
0.001468452	29	38	4	0.105263158	0.137931034	TF:M08191_1	TF	Factor: Matalpha2-Mcm1; motif: ATGTAATTACCTAATTAGG; match class: 1	6599	145	TF:M08191	FALSE
0.001582568	280	38	9	0.236842105	0.032142857	TF:M08191	TF	Factor: Matalpha2-Mcm1; motif: ATGTAATTACCTAATTAGG	6599	144	TF:M00000	FALSE
0.002346683	225	38	9	0.236842105	0.04	GO:0031505	GO:BP	fungal-type cell wall organization	6518	7449	GO:0071555;GO:0071852	FALSE
0.007873273	261	38	9	0.236842105	0.034482759	GO:0071852	GO:BP	fungal-type cell wall organization or biogenesis	6518	17448	GO:0071554	FALSE
Genes
YBR115C	LYS2
YBR201C-A	MIN7
YBR218C	PYC2
YCR021C	HSP30
YDL241W
YDR033W	MRH1
YDR046C	BAP3
YDR259C	YAP6
YDR403W	DIT1
YEL040W	UTR2
YER081W	SER3
YER124C	DSE1
YGR041W	BUD9
YHL016C	DUR3
YHR029C	YHI9
YIL011W	TIR3
YIL169C	CSS1
YIR039C	YPS6
YJL160C	PIR5
YJR150C	DAN1
YJR151C	DAN4
YLR267W	BOP2
YLR286C	CTS1
YMR279C	ATR2
YMR319C	FET4
YNL066W	SUN4
YNL077W	APJ1
YNL327W	EGT2
YNR067C	DSE4
YOL014W
YOL155C	HPF1
YOL158C	ENB1
YOR140W	SFL1	#Clustering of SFL1 is affected by presence of SFL1 deletion data in the analysis
YPL049C	DIG1	#Clustering of DIG1 is affected by presence of DIG1 deletion data in the analysis
YPL187W	MF(ALPHA)1
YPR001W	CIT3
YPR145W	ASN1
YPR150W
