# Supplementary material for: Spatiotemporal patterns of gene expression during development of a complex colony morphology
Source: PLoS One. 2024 Dec 5;19(12):e0311061. doi: 10.1371/journal.pone.0311061 (PMC11620645; doi:10.1371/journal.pone.0311061)
Supplement: S3 Table — (CSV) [file pone.0311061.s007.csv]

#Table S3. Functional enrichment analysis for genes in cluster G3
p_value	term_size	query_size	intersection_size	precision	recall	term_id	source	term_name	effective_domain_size	source_order	parents	highlighted
0.000561589	5	6	2	0.333333333	0.4	GO:0005372	GO:MF	water transmembrane transporter activity	6539	1450	GO:0015318	FALSE
0.000561589	5	6	2	0.333333333	0.4	GO:0015250	GO:MF	water channel activity	6539	2438	GO:0005372;GO:0015267	TRUE
0.002632031	5	6	2	0.333333333	0.4	GO:0006833	GO:BP	water transport	6518	2533	GO:0042044	TRUE
0.002632031	5	6	2	0.333333333	0.4	GO:0042044	GO:BP	fluid transport	6518	10279	GO:0006810	FALSE
Genes
YDL037C	BSC1
YDL039C	PRM7
YGR249W	MGA1
YLL052C	AQY2
YLL053C
YOR382W	FIT2
