# Supplementary material for: Spatiotemporal patterns of gene expression during development of a complex colony morphology
Source: PLoS One. 2024 Dec 5;19(12):e0311061. doi: 10.1371/journal.pone.0311061 (PMC11620645; doi:10.1371/journal.pone.0311061)
Supplement: S4 Table — (CSV) [file pone.0311061.s008.csv]

#Table S4. Functional enrichment analysis for genes in cluster C1
p_value	term_size	query_size	intersection_size	precision	recall	term_id	source	term_name	effective_domain_size	source_order	parents	highlighted
4.23E-06	128	62	11	0.177419355	0.0859375	GO:0005576	GO:CC	extracellular region	6557	198	GO:0110165	TRUE
1.25E-05	142	62	11	0.177419355	0.077464789	GO:0009277	GO:CC	fungal-type cell wall	6557	518	GO:0005618	TRUE
2.06E-05	149	62	11	0.177419355	0.073825503	GO:0005618	GO:CC	cell wall	6557	234	GO:0030312	FALSE
2.21E-05	150	62	11	0.177419355	0.073333333	GO:0030312	GO:CC	external encapsulating structure	6557	927	GO:0071944;GO:0110165	FALSE
7.91E-05	103	62	9	0.14516129	0.087378641	GO:0098552	GO:CC	side of membrane	6557	3188	GO:0016020;GO:0110165	TRUE
0.000123515	890	62	24	0.387096774	0.026966292	GO:0071944	GO:CC	cell periphery	6557	2793	GO:0110165	FALSE
0.000256715	351	23	13	0.565217391	0.037037037	KEGG:01110	KEGG	Biosynthesis of secondary metabolites	2161	182	KEGG:00000	FALSE
0.000837256	43	63	6	0.095238095	0.139534884	GO:0005199	GO:MF	structural constituent of cell wall	6539	1348	GO:0005198	TRUE
0.007699487	798	23	17	0.739130435	0.021303258	KEGG:01100	KEGG	Metabolic pathways	2161	181	KEGG:00000	FALSE
Genes
YAL013W	DEP1
YBR085W	AAC3
YBR145W	ADH5
YBR208C	DUR12
YBR218C	PYC2
YCR048W	ARE1
YDL019C	OSH2
YDL198C	GGC1
YDL241W
YDR035W	ARO3
YDR044W	HEM13
YDR516C	EMI2
YEL047C	FRD1
YER011W	TIR1
YER019W	ISC1
YER060W	FCY21
YER088C-A
YER089C	PTC2
YFR053C	HXK1
YFR055W	IRC7
YGL053W	PRM8
YGL229C	SAP4
YGL256W	ADH4
YGR021W	DPC29
YGR041W	BUD9
YGR177C	ATF2
YHR016C	YSC84
YHR025W	THR1
YHR123W	EPT1
YHR211W	FLO5
YHR216W	IMD2
YIL011W	TIR3
YIL013C	PDR11
YIL169C	CSS1
YJL213W
YJR047C	ANB1
YJR147W	HMS2
YJR150C	DAN1
YJR151C	DAN4
YLR413W	INA1
YLR437C	DIF1
YML083C
YMR006C	PLB2
YMR047C	NUP116
YMR261C	TPS3
YMR279C	ATR2
YMR321C
YNL254C	RTC4
YOL013W-A
YOL014W
YOL058W	ARG1
YOL154W	ZPS1
YOL155C	HPF1
YOL158C	ENB1
YOR009W	TIR4
YOR010C	TIR2
YOR011W	AUS1
YOR130C	ORT1
YOR181W	LAS17
YOR332W	VMA4
YOR387C
YPL222C-A
YPL273W	SAM4
YPR013C	CMR3
