# Supplementary material for: Spatiotemporal patterns of gene expression during development of a complex colony morphology
Source: PLoS One. 2024 Dec 5;19(12):e0311061. doi: 10.1371/journal.pone.0311061 (PMC11620645; doi:10.1371/journal.pone.0311061)
Supplement: S5 Table — (CSV) [file pone.0311061.s009.csv]

#Table S5. Functional enrichment analysis for genes in cluster C2
p_value	term_size	query_size	intersection_size	precision	recall	term_id	source	term_name	effective_domain_size	source_order	parents	highlighted
5.82E-05	798	41	30	0.731707317	0.037593985	KEGG:01100	KEGG	Metabolic pathways	2161	181	KEGG:00000	FALSE
6.06E-05	77	143	12	0.083916084	0.155844156	GO:0032989	GO:BP	cellular anatomical entity morphogenesis	6518	8249	GO:0009653	FALSE
6.06E-05	77	143	12	0.083916084	0.155844156	GO:0010927	GO:BP	cellular component assembly involved in morphogenesis	6518	4569	GO:0022607;GO:0032989;GO:0048646	TRUE
0.000418695	127	143	14	0.097902098	0.11023622	GO:0030437	GO:BP	ascospore formation	6518	7041	GO:0022413;GO:0043935;GO:0048468;GO:1903046	FALSE
0.000461366	128	143	14	0.097902098	0.109375	GO:0048468	GO:BP	cell development	6518	13194	GO:0030154;GO:0048856;GO:0048869	FALSE
0.000687297	152	143	15	0.104895105	0.098684211	GO:0030154	GO:BP	cell differentiation	6518	6924	GO:0048869	FALSE
0.000809979	134	143	14	0.097902098	0.104477612	GO:0034293	GO:BP	sexual sporulation	6518	8838	GO:0003006;GO:0043934;GO:0051321	FALSE
0.000809979	134	143	14	0.097902098	0.104477612	GO:0043935	GO:BP	sexual sporulation resulting in formation of a cellular spore	6518	11224	GO:0030435;GO:0034293	FALSE
0.001223089	159	143	15	0.104895105	0.094339623	GO:0048869	GO:BP	cellular developmental process	6518	13537	GO:0009987;GO:0032502	FALSE
0.00147098	8	145	4	0.027586207	0.5	TF:M00753	TF	Factor: RCS1; motif: AAHTGGGTGCAKT	6599	218	TF:M00000	FALSE
0.001675645	163	143	15	0.104895105	0.09202454	GO:0022413	GO:BP	reproductive process in single-celled organism	6518	6841	GO:0022414;GO:0032505	FALSE
0.00186046	142	144	13	0.090277778	0.091549296	GO:0009277	GO:CC	fungal-type cell wall	6557	518	GO:0005618	TRUE
0.002579012	222	145	16	0.110344828	0.072072072	TF:M01633	TF	Factor: Pdr1p; motif: YCCGCGGA	6599	188	TF:M00000	FALSE
0.002579012	222	145	16	0.110344828	0.072072072	TF:M01633_1	TF	Factor: Pdr1p; motif: YCCGCGGA; match class: 1	6599	189	TF:M01633	FALSE
0.003009605	193	143	16	0.111888112	0.082901554	GO:0048646	GO:BP	anatomical structure formation involved in morphogenesis	6518	13329	GO:0009653;GO:0032502	FALSE
0.003132919	149	144	13	0.090277778	0.087248322	GO:0005618	GO:CC	cell wall	6557	234	GO:0030312	FALSE
0.003366223	150	144	13	0.090277778	0.086666667	GO:0030312	GO:CC	external encapsulating structure	6557	927	GO:0071944;GO:0110165	FALSE
0.00633145	77	144	9	0.0625	0.116883117	GO:0005628	GO:CC	prospore membrane	6557	238	GO:0016020;GO:0042764	TRUE
0.00658208	182	143	15	0.104895105	0.082417582	GO:0003006	GO:BP	developmental process involved in reproduction	6518	1464	GO:0022414;GO:0032502	FALSE
0.007025171	78	144	9	0.0625	0.115384615	GO:0042763	GO:CC	intracellular immature spore	6557	1838	GO:0110165	FALSE
0.007025171	78	144	9	0.0625	0.115384615	GO:0042764	GO:CC	ascospore-type prospore	6557	1839	GO:0042763	FALSE
0.007830639	18	41	4	0.097560976	0.222222222	KEGG:00730	KEGG	Thiamine metabolism	2161	118	KEGG:00000	FALSE
0.008570849	186	143	15	0.104895105	0.080645161	GO:0030435	GO:BP	sporulation resulting in formation of a cellular spore	6518	7039	GO:0043934;GO:0048646	FALSE
0.009042355	51	143	8	0.055944056	0.156862745	GO:0070591	GO:BP	ascospore wall biogenesis	6518	16691	GO:0009272;GO:0030437;GO:0070590;GO:1903046	FALSE
0.009042355	51	143	8	0.055944056	0.156862745	GO:0042244	GO:BP	spore wall assembly	6518	10396	GO:0010927;GO:0070590;GO:0070726	FALSE
0.009042355	51	143	8	0.055944056	0.156862745	GO:0070590	GO:BP	spore wall biogenesis	6518	16690	GO:0030435;GO:0042546	FALSE
0.009042355	51	143	8	0.055944056	0.156862745	GO:0030476	GO:BP	ascospore wall assembly	6518	7050	GO:0003006;GO:0042244;GO:0070591;GO:0071940;GO:1903046	FALSE
0.009420879	4	143	3	0.020979021	0.75	GO:0019172	GO:MF	glyoxalase III activity	6539	3633	GO:0016836	TRUE
Genes
YAL066W
YAR020C	PAU7
YBL065W
YBL095W	MRX3
YBR005W	RCR1
YBR026C	ETR1
YBR054W	YRO2
YBR101C	FES1
YBR180W	DTR1
YBR183W	YPC1
YBR201C-A	MIN7
YBR230C	OM14
YBR294W	SUL1
YCR021C	HSP30
YDL024C	DIA3
YDL218W
YDL244W	THI13
YDR005C	MAF1
YDR059C	UBC5
YDR077W	SED1
YDR119W-A	COX26
YDR275W	TLD1
YDR281C	PHM6
YDR374C	PHO92
YDR380W	ARO10
YDR403W	DIT1
YDR441C	APT2
YDR523C	SPS1
YDR536W	STL1
YEL049W	PAU2
YEL073C
YER037W	PHM8
YER039C	HVG1
YER039C-A
YER053C-A
YER072W	VTC1
YER084W
YER096W	SHC1
YER103W	SSA4
YER121W
YER158C
YFL003C	MSH4
YFL030W	AGX1
YFR023W	PES4
YGL038C	OCH1
YGL165C
YGR087C	PDC6
YGR088W	CTT1
YGR110W	CLD1
YGR142W	BTN2
YGR146C	ECL1
YGR182C
YGR243W	MPC3
YHR008C	SOD2
YHR033W
YHR136C	SPL2
YHR138C
YHR140W
YHR184W	SSP1
YIL024C
YIL037C	PRM2
YIL066W-A
YIL119C	RPI1
YIL166C	SOA1
YIR039C	YPS6
YJL037W	IRC18
YJL045W	SDH9
YJL048C	UBX6
YJL116C	NCA3
YJR078W	BNA2
YJR128W
YJR156C	THI11
YKL026C	GPX1
YKL065W-A	DPC7
YKL071W	OSI1
YKL096W	CWP1
YKL096W-A	CWP2
YKL107W
YKL163W	PIR3
YKL221W	MCH2
YKR010C	TOF2
YKR034W	DAL80
YKR046C	PLN1
YKR075C
YLL052C	AQY2
YLL055W	YCT1
YLL061W	MMP1
YLL062C	MHT1
YLR030W
YLR031W
YLR053C	NRS1
YLR136C	TIS11
YLR142W	PUT1
YLR164W	SHH4
YLR307W	CDA1
YLR311C
YLR343W	GAS2
YML123C	PHO84
YMR030W	RSF1
YMR056C	AAC1
YMR058W	FET3
YMR101C	SRT1
YMR118C	SHH3
YMR175W	SIP18
YMR232W	FUS2
YMR251W	GTO3
YMR256C	COX7
YMR322C	SNO4
YNL012W	SPO1
YNL036W	NCE103
YNL114C
YNL145W	MFA2
YNL202W	SPS19
YNL237W	YTP1
YNR064C
YNR071C
YOL052C-A	DDR2
YOL132W	GAS4
YOR161C	PNS1
YOR316C	COT1
YOR317W	FAA1
YOR318C
YOR382W	FIT2
YOR391C	HSP33
YOR392W
YOR393W	ERR1
YPL019C	VTC3
YPL024W	RMI1
YPL033C	SRL4
YPL036W	PMA2
YPL130W	SPO19
YPL134C	ODC1
YPL135W	ISU1
YPL171C	OYE3
YPL189C-A	COA2
YPL223C	GRE1
YPL258C	THI21
YPL280W	HSP32
YPR007C	REC8
YPR010C-A	MRA1
YPR050C
YPR061C	JID1
YPR151C	SUE1
YPR192W	AQY1
YPR193C	HPA2
