# Supplementary material for: Spatiotemporal patterns of gene expression during development of a complex colony morphology
Source: PLoS One. 2024 Dec 5;19(12):e0311061. doi: 10.1371/journal.pone.0311061 (PMC11620645; doi:10.1371/journal.pone.0311061)
Supplement: S6 Table — (CSV) [file pone.0311061.s010.csv]

#Table S6. Genes in cluster C3
Genes
YBR092C	PHO3
YDR033W	MRH1
YER175C	TMT1
YHR092C	HXT4
YKL029C	MAE1
YLR353W	BUD8
YLR411W	CTR3
YML043C	RRN11
YMR122W-A	NCW1
YMR199W	CLN1
YNL065W	AQR1
YNL289W	PCL1
YOR269W	PAC1
YOR315W	SFG1
YOR359W	VTS1
