# Supplementary material for: Spatiotemporal patterns of gene expression during development of a complex colony morphology
Source: PLoS One. 2024 Dec 5;19(12):e0311061. doi: 10.1371/journal.pone.0311061 (PMC11620645; doi:10.1371/journal.pone.0311061)
Supplement: S7 Table — (CSV) [file pone.0311061.s011.csv]

#Table S7. Functional enrichment analysis for genes in cluster C4
p_value	term_size	query_size	intersection_size	precision	recall	term_id	source	term_name	effective_domain_size	source_order	parents	highlighted
2.61E-07	173	33	11	0.333333333	0.063583815	GO:0032787	GO:BP	monocarboxylic acid metabolic process	6518	8101	GO:0019752	TRUE
9.86E-07	71	33	8	0.242424242	0.112676056	GO:0006631	GO:BP	fatty acid metabolic process	6518	2370	GO:0032787;GO:0044255	FALSE
2.59E-06	341	33	13	0.393939394	0.038123167	GO:0044255	GO:BP	cellular lipid metabolic process	6518	11307	GO:0006629;GO:0044237	TRUE
3.52E-06	23	14	5	0.357142857	0.217391304	KEGG:01212	KEGG	Fatty acid metabolism	2161	186	KEGG:00000	FALSE
6.12E-06	366	33	13	0.393939394	0.035519126	GO:0006629	GO:BP	lipid metabolic process	6518	2369	GO:0044238;GO:0071704	FALSE
0.000176108	29	33	5	0.151515152	0.172413793	GO:0015718	GO:BP	monocarboxylic acid transport	6518	4897	GO:0046942	TRUE
0.000217267	94	33	7	0.212121212	0.074468085	GO:0046942	GO:BP	carboxylic acid transport	6518	12859	GO:0015711;GO:0015849	FALSE
0.000233725	95	33	7	0.212121212	0.073684211	GO:0015849	GO:BP	organic acid transport	6518	5017	GO:0071702	FALSE
0.000251397	13	33	4	0.121212121	0.307692308	GO:0001676	GO:BP	long-chain fatty acid metabolic process	6518	385	GO:0006631	FALSE
0.000946185	381	33	11	0.333333333	0.028871391	GO:0019752	GO:BP	carboxylic acid metabolic process	6518	6252	GO:0043436	FALSE
0.001000894	7	33	3	0.090909091	0.428571429	GO:0016408	GO:MF	C-acyltransferase activity	6539	2779	GO:0016747	TRUE
0.001000894	7	33	3	0.090909091	0.428571429	GO:0008519	GO:MF	ammonium transmembrane transporter activity	6539	1774	GO:0015267;GO:0022890	TRUE
0.00129675	13	14	3	0.214285714	0.230769231	KEGG:00061	KEGG	Fatty acid biosynthesis	2161	9	KEGG:00000	FALSE
0.001492767	399	33	11	0.333333333	0.027568922	GO:0043436	GO:BP	oxoacid metabolic process	6518	11048	GO:0006082	FALSE
0.001568041	401	33	11	0.333333333	0.027431421	GO:0006082	GO:BP	organic acid metabolic process	6518	1967	GO:0044237;GO:0044281;GO:0071704	FALSE
0.002721763	7	33	3	0.090909091	0.428571429	GO:0072488	GO:BP	ammonium transmembrane transport	6518	17929	GO:0071705;GO:0098662	TRUE
0.002721763	7	33	3	0.090909091	0.428571429	GO:0015909	GO:BP	long-chain fatty acid transport	6518	5065	GO:0015908	FALSE
0.003089515	139	33	7	0.212121212	0.050359712	GO:0015711	GO:BP	organic anion transport	6518	4890	GO:0071702	FALSE
0.003479486	2	33	2	0.060606061	1	GO:0005835	GO:CC	fatty acid synthase complex	6557	385	GO:0140535;GO:1902494	TRUE
0.003829626	43	33	4	0.121212121	0.093023256	TF:M01671	TF	Factor: Ino2p; motif: GCATGTGAA	6599	116	TF:M00000	FALSE
0.003829626	43	33	4	0.121212121	0.093023256	TF:M01689	TF	Factor: Ino4p; motif: GCATGTGAA	6599	118	TF:M00000	FALSE
0.005031921	20	14	3	0.214285714	0.15	KEGG:00071	KEGG	Fatty acid degradation	2161	11	KEGG:00000	FALSE
0.006114012	2	33	2	0.060606061	1	GO:0004321	GO:MF	fatty-acyl-CoA synthase activity	6539	688	GO:0016408	FALSE
0.006114012	2	33	2	0.060606061	1	GO:0004312	GO:MF	fatty acid synthase activity	6539	680	GO:0016747	FALSE
0.006228401	775	33	14	0.424242424	0.018064516	GO:0044281	GO:BP	small molecule metabolic process	6518	11317	GO:0008152	FALSE
0.008534407	4	8	2	0.25	0.5	WP:WP380	WP	Fatty acid elongation saturated	841	64	WP:000000	FALSE
0.00888764	229	33	8	0.242424242	0.034934498	GO:0008610	GO:BP	lipid biosynthetic process	6518	3242	GO:0006629;GO:1901576	FALSE
0.009235463	10	33	3	0.090909091	0.3	GO:0015908	GO:BP	fatty acid transport	6518	5064	GO:0006869;GO:0015718	FALSE
Genes
YAL054C	ACS1
YAL059W	ECM1
YBR296C	PHO89
YCR010C	ADY2
YDL174C	DLD1
YDR346C	SVF1
YDR384C	ATO3
YDR492W	IZH1
YER042W	MXR1
YFL055W	AGP3
YGL055W	OLE1
YGR049W	SCM4
YGR131W	FHN1
YGR157W	CHO2
YGR286C	BIO2
YJL152W
YJL153C	INO1
YKL182W	FAS1
YKL187C	FAT3
YKR039W	GAP1
YLR099C	ICT1
YLR284C	ECI1
YLR322W	VPS65
YML075C	HMG1
YMR246W	FAA4
YNL105W	RRT16
YNL142W	MEP2
YNL193W
YNR019W	ARE2
YOL002C	IZH2
YPL028W	ERG10
YPL147W	PXA1
YPL231W	FAS2
