# Supplementary material for: Spatiotemporal patterns of gene expression during development of a complex colony morphology
Source: PLoS One. 2024 Dec 5;19(12):e0311061. doi: 10.1371/journal.pone.0311061 (PMC11620645; doi:10.1371/journal.pone.0311061)
Supplement: S8 Table — (CSV) [file pone.0311061.s012.csv]

#Table S8. Functional enrichment analysis for genes in cluster C5
p_value	term_size	query_size	intersection_size	precision	recall	term_id	source	term_name	effective_domain_size	source_order	parents	highlighted
4.54E-15	125	127	35	0.275590551	0.28	KEGG:01230	KEGG	Biosynthesis of amino acids	2161	188	KEGG:00000	FALSE
2.09E-12	276	246	41	0.166666667	0.148550725	GO:0005856	GO:CC	cytoskeleton	6557	399	GO:0043232	TRUE
3.42E-12	131	247	29	0.117408907	0.221374046	GO:0008652	GO:BP	amino acid biosynthetic process	6518	3260	GO:0046394;GO:1901566	TRUE
1.66E-11	240	247	38	0.153846154	0.158333333	GO:0006520	GO:BP	amino acid metabolic process	6518	2267	GO:0044238;GO:0071704	FALSE
2.96E-11	258	246	38	0.154471545	0.147286822	GO:0005933	GO:CC	cellular bud	6557	456	GO:0110165	TRUE
8.66E-11	280	246	39	0.158536585	0.139285714	GO:0030427	GO:CC	site of polarized growth	6557	935	GO:0110165	FALSE
4.01E-10	202	246	32	0.130081301	0.158415842	GO:0005935	GO:CC	cellular bud neck	6557	458	GO:0005933;GO:0030427	FALSE
6.92E-10	381	247	46	0.186234818	0.120734908	GO:0019752	GO:BP	carboxylic acid metabolic process	6518	6252	GO:0043436	FALSE
9.32E-10	399	247	47	0.190283401	0.117794486	GO:0043436	GO:BP	oxoacid metabolic process	6518	11048	GO:0006082	FALSE
1.12E-09	401	247	47	0.190283401	0.117206983	GO:0006082	GO:BP	organic acid metabolic process	6518	1967	GO:0044237;GO:0044281;GO:0071704	FALSE
1.23E-09	301	247	40	0.16194332	0.132890365	GO:0007010	GO:BP	cytoskeleton organization	6518	2653	GO:0006996	TRUE
1.98E-09	775	247	69	0.279352227	0.089032258	GO:0044281	GO:BP	small molecule metabolic process	6518	11317	GO:0008152	FALSE
4.76E-09	357	247	43	0.174089069	0.120448179	GO:0044283	GO:BP	small molecule biosynthetic process	6518	11319	GO:0009058;GO:0044281	FALSE
7.74E-09	5222	246	232	0.943089431	0.044427422	GO:0005622	GO:CC	intracellular anatomical structure	6557	237	GO:0110165	FALSE
1.11E-08	366	247	43	0.174089069	0.117486339	GO:1903047	GO:BP	mitotic cell cycle process	6518	23301	GO:0000278;GO:0022402	FALSE
2.56E-08	195	247	30	0.12145749	0.153846154	GO:0016053	GO:BP	organic acid biosynthetic process	6518	5145	GO:0006082;GO:0044249;GO:0044283;GO:1901576	FALSE
2.56E-08	195	247	30	0.12145749	0.153846154	GO:0046394	GO:BP	carboxylic acid biosynthetic process	6518	12522	GO:0016053;GO:0019752	FALSE
6.23E-08	4444	246	209	0.849593496	0.047029703	GO:0005737	GO:CC	cytoplasm	6557	309	GO:0005622;GO:0110165	FALSE
6.81E-08	402	247	44	0.178137652	0.109452736	GO:0000278	GO:BP	mitotic cell cycle	6518	77	GO:0007049	FALSE
8.15E-08	4984	247	227	0.91902834	0.045545746	GO:0009987	GO:BP	cellular process	6518	3849	GO:0008150	FALSE
1.47E-07	17	127	10	0.078740157	0.588235294	KEGG:00400	KEGG	Phenylalanine, tyrosine and tryptophan biosynthesis	2161	49	KEGG:00000	FALSE
1.97E-07	323	247	38	0.153846154	0.117647059	GO:0051301	GO:BP	cell division	6518	14080	GO:0009987	FALSE
3.85E-07	351	127	46	0.362204724	0.131054131	KEGG:01110	KEGG	Biosynthesis of secondary metabolites	2161	182	KEGG:00000	FALSE
1.11E-06	16	247	9	0.036437247	0.5625	GO:0009073	GO:BP	aromatic amino acid family biosynthetic process	6518	3286	GO:0009072;GO:0019438;GO:0046394;GO:1901362;GO:1901566	FALSE
1.14E-06	5771	246	241	0.979674797	0.041760527	GO:0110165	GO:CC	cellular anatomical entity	6557	3439	GO:0005575	FALSE
1.15E-06	890	246	67	0.272357724	0.075280899	GO:0071944	GO:CC	cell periphery	6557	2793	GO:0110165	FALSE
2.62E-06	120	247	21	0.085020243	0.175	GO:1901607	GO:BP	alpha-amino acid biosynthetic process	6518	22124	GO:0046394;GO:1901566;GO:1901605	FALSE
2.80E-06	906	245	67	0.273469388	0.073951435	GO:1901363	GO:MF	heterocyclic compound binding	6539	10912	GO:0036094	TRUE
3.72E-06	88	246	17	0.069105691	0.193181818	GO:0005816	GO:CC	spindle pole body	6557	369	GO:0005815	FALSE
3.78E-06	199	246	26	0.105691057	0.130653266	GO:0005938	GO:CC	cell cortex	6557	460	GO:0005737;GO:0071944	FALSE
5.30E-06	90	246	17	0.069105691	0.188888889	GO:0005815	GO:CC	microtubule organizing center	6557	368	GO:0015630;GO:0110165	FALSE
1.00E-05	95	247	18	0.072874494	0.189473684	GO:0000281	GO:BP	mitotic cytokinesis	6518	80	GO:0061640;GO:1903047	FALSE
1.20E-05	798	127	74	0.582677165	0.09273183	KEGG:01100	KEGG	Metabolic pathways	2161	181	KEGG:00000	FALSE
1.38E-05	782	245	59	0.240816327	0.07544757	GO:0017076	GO:MF	purine nucleotide binding	6539	3134	GO:0000166	FALSE
1.51E-05	120	247	20	0.08097166	0.166666667	GO:0000910	GO:BP	cytokinesis	6518	245	GO:0022402;GO:0051301	FALSE
1.68E-05	98	247	18	0.072874494	0.183673469	GO:0061640	GO:BP	cytoskeleton-dependent cytokinesis	6518	16089	GO:0000910	FALSE
1.77E-05	133	247	21	0.085020243	0.157894737	GO:0007017	GO:BP	microtubule-based process	6518	2656	GO:0009987	FALSE
2.41E-05	854	245	62	0.253061224	0.072599532	GO:0000166	GO:MF	nucleotide binding	6539	31	GO:1901265;GO:1901363	FALSE
2.41E-05	854	245	62	0.253061224	0.072599532	GO:1901265	GO:MF	nucleoside phosphate binding	6539	10909	GO:0097159	FALSE
2.50E-05	1705	245	101	0.412244898	0.059237537	GO:0036094	GO:MF	small molecule binding	6539	5395	GO:0005488	FALSE
4.74E-05	29	247	10	0.04048583	0.344827586	GO:0007018	GO:BP	microtubule-based movement	6518	2657	GO:0007017	FALSE
5.54E-05	61	246	13	0.052845528	0.213114754	GO:0032153	GO:CC	cell division site	6557	1255	GO:0110165	FALSE
6.47E-05	14	68	8	0.117647059	0.571428571	WP:WP27	WP	Phenylalanine tyrosine and tryptophan biosynthesis	841	40	WP:000000	FALSE
6.72E-05	117	245	18	0.073469388	0.153846154	GO:0008092	GO:MF	cytoskeletal protein binding	6539	1544	GO:0005515	TRUE
6.87E-05	183	247	24	0.097165992	0.131147541	GO:1901605	GO:BP	alpha-amino acid metabolic process	6518	22122	GO:0006520;GO:0019752;GO:1901564	FALSE
7.17E-05	2347	245	126	0.514285714	0.053685556	GO:0003824	GO:MF	catalytic activity	6539	368	GO:0003674	TRUE
7.57E-05	881	245	62	0.253061224	0.070374574	GO:0043168	GO:MF	anion binding	6539	5722	GO:0043167	FALSE
9.82E-05	31	247	10	0.04048583	0.322580645	GO:0009072	GO:BP	aromatic amino acid metabolic process	6518	3285	GO:0006520;GO:0006725;GO:0019752;GO:1901360;GO:1901564	FALSE
0.000119525	148	247	21	0.085020243	0.141891892	GO:0170039	GO:BP	proteinogenic amino acid metabolic process	6518	20789	GO:0006520;GO:0019752;GO:1901564	FALSE
0.000120267	24	127	9	0.070866142	0.375	KEGG:04814	KEGG	Motor proteins	2161	366	KEGG:00000	FALSE
0.000169683	151	247	21	0.085020243	0.139072848	GO:0170033	GO:BP	L-amino acid metabolic process	6518	20783	GO:1901605	FALSE
0.000185055	2038	247	115	0.465587045	0.05642787	GO:1901564	GO:BP	organonitrogen compound metabolic process	6518	22098	GO:0006807;GO:0071704	FALSE
0.000210413	79	246	14	0.056910569	0.17721519	GO:0030863	GO:CC	cortical cytoskeleton	6557	979	GO:0005856;GO:0005938	FALSE
0.000235524	142	246	19	0.077235772	0.133802817	GO:0009277	GO:CC	fungal-type cell wall	6557	518	GO:0005618	TRUE
0.0003177	94	247	16	0.064777328	0.170212766	GO:0051493	GO:BP	regulation of cytoskeleton organization	6518	14203	GO:0007010;GO:0033043	FALSE
0.000337079	62	247	13	0.052631579	0.209677419	GO:0019954	GO:BP	asexual reproduction	6518	6303	GO:0000003	FALSE
0.000337079	62	247	13	0.052631579	0.209677419	GO:0007114	GO:BP	cell budding	6518	2721	GO:0019954;GO:0032505;GO:0051301	FALSE
0.000365618	160	246	20	0.081300813	0.125	GO:0015630	GO:CC	microtubule cytoskeleton	6557	708	GO:0005856	FALSE
0.000430331	25	246	8	0.032520325	0.32	GO:0000399	GO:CC	cellular bud neck septin structure	6557	68	GO:0005935;GO:0032153;GO:0110165	FALSE
0.000430331	25	246	8	0.032520325	0.32	GO:0032161	GO:CC	cleavage apparatus septin structure	6557	1262	GO:0005938;GO:0032153;GO:0032156;GO:0110165	FALSE
0.000434705	133	247	19	0.076923077	0.142857143	GO:0097435	GO:BP	supramolecular fiber organization	6518	19199	GO:0016043	FALSE
0.000440465	33	246	9	0.036585366	0.272727273	GO:0032156	GO:CC	septin cytoskeleton	6557	1257	GO:0005856	FALSE
0.000452153	10	247	6	0.024291498	0.6	GO:0000105	GO:BP	histidine biosynthetic process	6518	48	GO:0006547;GO:0008652	FALSE
0.000452153	10	247	6	0.024291498	0.6	GO:0006547	GO:BP	histidine metabolic process	6518	2294	GO:0019752;GO:1901564	FALSE
0.000493753	149	246	19	0.077235772	0.127516779	GO:0005618	GO:CC	cell wall	6557	234	GO:0030312	FALSE
0.000525314	85	246	14	0.056910569	0.164705882	GO:0015629	GO:CC	actin cytoskeleton	6557	707	GO:0005856	FALSE
0.000546628	150	246	19	0.077235772	0.126666667	GO:0030312	GO:CC	external encapsulating structure	6557	927	GO:0071944;GO:0110165	FALSE
0.000667542	75	246	13	0.052845528	0.173333333	GO:0030864	GO:CC	cortical actin cytoskeleton	6557	980	GO:0015629;GO:0030863	FALSE
0.000677125	752	245	53	0.216326531	0.070478723	GO:0032553	GO:MF	ribonucleotide binding	6539	4451	GO:0000166;GO:0097367	FALSE
0.000714281	34	245	9	0.036734694	0.264705882	GO:0005200	GO:MF	structural constituent of cytoskeleton	6539	1349	GO:0005198	TRUE
0.000724508	66	247	13	0.052631579	0.196969697	GO:1902903	GO:BP	regulation of supramolecular fiber organization	6518	23167	GO:0051128;GO:0097435	FALSE
0.000759674	100	247	16	0.064777328	0.16	GO:0016052	GO:BP	carbohydrate catabolic process	6518	5144	GO:0005975;GO:1901575	TRUE
0.000853994	166	247	21	0.085020243	0.126506024	GO:0030036	GO:BP	actin cytoskeleton organization	6518	6897	GO:0007010;GO:0030029	FALSE
0.000870462	30	247	9	0.036437247	0.3	GO:0030705	GO:BP	cytoskeleton-dependent intracellular transport	6518	7123	GO:0046907	TRUE
0.000922692	89	246	14	0.056910569	0.157303371	GO:0099081	GO:CC	supramolecular polymer	6557	3342	GO:0099080	FALSE
0.000922692	89	246	14	0.056910569	0.157303371	GO:0099512	GO:CC	supramolecular fiber	6557	3365	GO:0099081	FALSE
0.001059018	48	247	11	0.044534413	0.229166667	GO:1901292	GO:BP	nucleoside phosphate catabolic process	6518	21874	GO:0006753;GO:0034655;GO:0046434	FALSE
0.001073216	683	245	49	0.2	0.071742313	GO:0030554	GO:MF	adenyl nucleotide binding	6539	3946	GO:0017076	FALSE
0.001136451	765	245	53	0.216326531	0.069281046	GO:0097367	GO:MF	carbohydrate derivative binding	6539	9101	GO:0005488	FALSE
0.001270796	17	247	7	0.028340081	0.411764706	GO:0044380	GO:BP	protein localization to cytoskeleton	6518	11360	GO:0033365	TRUE
0.001270796	17	247	7	0.028340081	0.411764706	GO:0051125	GO:BP	regulation of actin nucleation	6518	13950	GO:0045010;GO:0110053	FALSE
0.001270796	17	247	7	0.028340081	0.411764706	GO:0007121	GO:BP	bipolar cellular bud site selection	6518	2727	GO:0000282;GO:0007114	FALSE
0.001299853	7	247	5	0.020242915	0.714285714	GO:0046219	GO:BP	indolalkylamine biosynthetic process	6518	12382	GO:0006586;GO:0042401;GO:0042435	FALSE
0.001299853	7	247	5	0.020242915	0.714285714	GO:0000162	GO:BP	tryptophan biosynthetic process	6518	55	GO:0006568;GO:0008652;GO:0009073;GO:0046219;GO:1901607	FALSE
0.001299853	7	247	5	0.020242915	0.714285714	GO:0042435	GO:BP	indole-containing compound biosynthetic process	6518	10521	GO:0018130;GO:0019438;GO:0042430;GO:0044271;GO:1901362;GO:1901566	FALSE
0.001308973	728	245	51	0.208163265	0.070054945	GO:0035639	GO:MF	purine ribonucleoside triphosphate binding	6539	5351	GO:0043168;GO:1901265;GO:1901363	FALSE
0.001534117	732	245	51	0.208163265	0.069672131	GO:0032555	GO:MF	purine ribonucleotide binding	6539	4453	GO:0017076;GO:0032553	FALSE
0.001596576	32	247	9	0.036437247	0.28125	GO:0006096	GO:BP	glycolytic process	6518	1976	GO:0006090;GO:0006091;GO:0016052;GO:0019364;GO:0046032;GO:0046034;GO:0046496	FALSE
0.001596576	32	247	9	0.036437247	0.28125	GO:0009137	GO:BP	purine nucleoside diphosphate catabolic process	6518	3341	GO:0009134;GO:0009135	FALSE
0.001596576	32	247	9	0.036437247	0.28125	GO:0009181	GO:BP	purine ribonucleoside diphosphate catabolic process	6518	3384	GO:0009137;GO:0009179;GO:0009191	FALSE
0.001596576	32	247	9	0.036437247	0.28125	GO:0046032	GO:BP	ADP catabolic process	6518	12207	GO:0009154;GO:0009181;GO:0046031	FALSE
0.001693714	173	247	21	0.085020243	0.121387283	GO:0030029	GO:BP	actin filament-based process	6518	6890	GO:0009987	FALSE
0.001952451	83	247	14	0.056680162	0.168674699	GO:0046496	GO:BP	nicotinamide nucleotide metabolic process	6518	12605	GO:0019362	FALSE
0.002019444	1645	245	92	0.375510204	0.055927052	GO:0043167	GO:MF	ion binding	6539	5721	GO:0036094	FALSE
0.002123426	33	247	9	0.036437247	0.272727273	GO:0009191	GO:BP	ribonucleoside diphosphate catabolic process	6518	3394	GO:0009134;GO:0009185	FALSE
0.002123426	33	247	9	0.036437247	0.272727273	GO:0019364	GO:BP	pyridine nucleotide catabolic process	6518	5917	GO:0009166;GO:0019362;GO:0072526	FALSE
0.002235539	204	247	21	0.085020243	0.102941176	TF:M08830	TF	Factor: SWI4P; motif: CRCGAAAAT	6599	276	TF:M00000	FALSE
0.002264801	84	247	14	0.056680162	0.166666667	GO:0019362	GO:BP	pyridine nucleotide metabolic process	6518	5915	GO:0009117;GO:0072524	FALSE
0.002284699	59	245	11	0.044897959	0.186440678	GO:0015631	GO:MF	tubulin binding	6539	2658	GO:0008092	FALSE
0.002300218	5	245	4	0.016326531	0.8	GO:0000146	GO:MF	microfilament motor activity	6539	26	GO:0003774;GO:0140657	TRUE
0.002300993	14	127	6	0.047244094	0.428571429	KEGG:00340	KEGG	Histidine metabolism	2161	40	KEGG:00000	FALSE
0.002414149	15	245	6	0.024489796	0.4	GO:0003777	GO:MF	microtubule motor activity	6539	360	GO:0003774;GO:0140657	FALSE
0.002624492	97	247	15	0.060728745	0.154639175	GO:0072524	GO:BP	pyridine-containing compound metabolic process	6518	17943	GO:0034641;GO:0046483;GO:1901360;GO:1901564	FALSE
0.002793346	34	247	9	0.036437247	0.264705882	GO:0009134	GO:BP	nucleoside diphosphate catabolic process	6518	3338	GO:0009132;GO:1901292	FALSE
0.002793346	34	247	9	0.036437247	0.264705882	GO:0046031	GO:BP	ADP metabolic process	6518	12206	GO:0009150;GO:0009179	FALSE
0.002877054	26	247	8	0.032388664	0.307692308	GO:0045010	GO:BP	actin nucleation	6518	11616	GO:0007015	FALSE
0.002954961	380	247	31	0.125506073	0.081578947	TF:M01947_1	TF	Factor: Xbp1p; motif: YTCGARN; match class: 1	6599	307	TF:M01947	FALSE
0.002995306	98	247	15	0.060728745	0.153061224	GO:0170034	GO:BP	L-amino acid biosynthetic process	6518	20784	GO:0008652;GO:0170033;GO:1901607	FALSE
0.002995306	98	247	15	0.060728745	0.153061224	GO:0170038	GO:BP	proteinogenic amino acid biosynthetic process	6518	20788	GO:0046394;GO:0170039;GO:1901566	FALSE
0.00302589	16	246	6	0.024390244	0.375	GO:0000144	GO:CC	cellular bud neck septin ring	6557	20	GO:0000399;GO:0005940;GO:0032161	FALSE
0.003060439	50	245	10	0.040816327	0.2	GO:0008017	GO:MF	microtubule binding	6539	1523	GO:0015631	FALSE
0.003175561	86	246	13	0.052845528	0.151162791	GO:0099513	GO:CC	polymeric cytoskeletal fiber	6557	3366	GO:0005856;GO:0099512	FALSE
0.003388638	3827	245	175	0.714285714	0.045727724	GO:0005488	GO:MF	binding	6539	1480	GO:0003674	FALSE
0.003553597	44	247	10	0.04048583	0.227272727	GO:0009166	GO:BP	nucleotide catabolic process	6518	3369	GO:0009117;GO:1901292	FALSE
0.003637238	35	247	9	0.036437247	0.257142857	GO:0072526	GO:BP	pyridine-containing compound catabolic process	6518	17945	GO:0044270;GO:0046700;GO:0072524;GO:1901361;GO:1901565	FALSE
0.003637238	35	247	9	0.036437247	0.257142857	GO:0009179	GO:BP	purine ribonucleoside diphosphate metabolic process	6518	3382	GO:0009135;GO:0009185	FALSE
0.003637238	35	247	9	0.036437247	0.257142857	GO:0009135	GO:BP	purine nucleoside diphosphate metabolic process	6518	3339	GO:0009132	FALSE
0.003693421	100	246	14	0.056910569	0.14	GO:0005934	GO:CC	cellular bud tip	6557	457	GO:0005933;GO:0030427	FALSE
0.003755629	856	247	58	0.234817814	0.067757009	GO:0007049	GO:BP	cell cycle	6518	2680	GO:0009987	FALSE
0.003800806	24	246	7	0.028455285	0.291666667	GO:0005940	GO:CC	septin ring	6557	461	GO:0005856;GO:0005938;GO:0032156	FALSE
0.003948885	130	127	19	0.149606299	0.146153846	KEGG:04111	KEGG	Cell cycle - yeast	2161	265	KEGG:00000	FALSE
0.004175732	154	247	19	0.076923077	0.123376623	GO:0140014	GO:BP	mitotic nuclear division	6518	20198	GO:0000280;GO:1903047	FALSE
0.004709618	745	247	49	0.198380567	0.065771812	TF:M01947	TF	Factor: Xbp1p; motif: YTCGARN	6599	306	TF:M00000	FALSE
0.004810443	5	68	4	0.058823529	0.8	WP:WP165	WP	Tryptophan biosynthesis	841	16	WP:000000	FALSE
0.005051936	231	247	24	0.097165992	0.103896104	GO:0009117	GO:BP	nucleotide metabolic process	6518	3323	GO:0006753	FALSE
0.005460126	46	247	10	0.04048583	0.217391304	GO:0006090	GO:BP	pyruvate metabolic process	6518	1973	GO:0032787	FALSE
0.005685881	14	247	6	0.024291498	0.428571429	GO:0072741	GO:BP	protein localization to cell division site	6518	18068	GO:0008104	TRUE
0.00599612	37	247	9	0.036437247	0.243243243	GO:0009185	GO:BP	ribonucleoside diphosphate metabolic process	6518	3388	GO:0009132	FALSE
0.006765128	131	247	17	0.068825911	0.129770992	GO:0007163	GO:BP	establishment or maintenance of cell polarity	6518	2758	GO:0009987	FALSE
0.007324538	9	247	5	0.020242915	0.555555556	GO:2000601	GO:BP	positive regulation of Arp2/3 complex-mediated actin nucleation	6518	26574	GO:0034314;GO:0034315;GO:0051127	FALSE
0.007387927	55	245	10	0.040816327	0.181818182	GO:0003779	GO:MF	actin binding	6539	361	GO:0008092	FALSE
0.007516111	55	127	11	0.086614173	0.2	KEGG:00010	KEGG	Glycolysis / Gluconeogenesis	2161	2	KEGG:00000	FALSE
0.007600108	38	247	9	0.036437247	0.236842105	GO:0009154	GO:BP	purine ribonucleotide catabolic process	6518	3358	GO:0006195;GO:0009150;GO:0009261	FALSE
0.008999271	12	246	5	0.020325203	0.416666667	GO:0030428	GO:CC	cell septum	6557	936	GO:0110165	FALSE
0.009092218	239	247	24	0.097165992	0.10041841	GO:0006753	GO:BP	nucleoside phosphate metabolic process	6518	2478	GO:0006796;GO:0019637;GO:0055086	FALSE
0.009177218	15	247	6	0.024291498	0.4	GO:0034315	GO:BP	regulation of Arp2/3 complex-mediated actin nucleation	6518	8860	GO:0034314;GO:0051125	FALSE
0.009557205	39	247	9	0.036437247	0.230769231	GO:0009261	GO:BP	ribonucleotide catabolic process	6518	3463	GO:0009166;GO:0009259;GO:1901136	FALSE
Genes
YAL023C	PMT2	YAL023C
YAL029C	MYO4	YAL029C
YAL063C	FLO9	YAL063C
YAR018C	KIN3	YAR018C
YAR028W	KTD1	YAR028W
YBL002W	HTB2	YBL002W
YBL003C	HTA2	YBL003C
YBL031W	SHE1	YBL031W
YBL080C	PET112	YBL080C
YBL085W	BOI1	YBL085W
YBR037C	SCO1	YBR037C
YBR038W	CHS2	YBR038W
YBR104W	YMC2	YBR104W
YBR112C	CYC8	YBR112C
YBR115C	LYS2	YBR115C
YBR127C	VMA2	YBR127C
YBR130C	SHE3	YBR130C
YBR138C		YBR138C
YBR162C	TOS1	YBR162C
YBR238C		YBR238C
YBR248C	HIS7	YBR248C
YBR249C	ARO4	YBR249C
YBR256C	RIB5	YBR256C
YBR279W	PAF1	YBR279W
YBR286W	APE3	YBR286W
YCL008C	STP22	YCL008C
YCL009C	ILV6	YCL009C
YCL030C	HIS4	YCL030C
YCL049C		YCL049C
YCL057W	PRD1	YCL057W
YCL061C	MRC1	YCL061C
YCR012W	PGK1	YCR012W
YCR024C	SLM5	YCR024C
YCR030C	SYP�1	YCR030C
YCR045W-A		YCR045W-A
YCR052W	RSC6	YCR052W
YCR084C	TUP1	YCR084C
YCR088W	ABP1	YCR088W
YDL003W	MCD1	YDL003W
YDL021W	GPM2	YDL021W
YDL085C-A		YDL085C-A
YDL170W	UGA3	YDL170W
YDL189W	RBS1	YDL189W
YDR046C	BAP3	YDR046C
YDR127W	ARO1	YDR127W
YDR144C	MKC7	YDR144C
YDR146C	SWI5	YDR146C
YDR158W	HOM2	YDR158W
YDR259C	YAP6	YDR259C
YDR261C	EXG2	YDR261C
YDR320C	SWA2	YDR320C
YDR354W	TRP4	YDR354W
YDR405W	MRP20	YDR405W
YDR430C	CYM1	YDR430C
YDR451C	YHP1	YDR451C
YDR453C	TSA2	YDR453C
YDR488C	PAC11	YDR488C
YDR507C	GIN4	YDR507C
YEL017W	GTT3	YEL017W
YEL040W	UTR2	YEL040W
YER016W	BIM1	YER016W
YER032W	FIR1	YER032W
YER055C	HIS1	YER055C
YER070W	RNR1	YER070W
YER073W	ALD5	YER073W
YER081W	SER3	YER081W
YER087W	AIM10	YER087W
YER090W	TRP2	YER090W
YFL034C-B	MOB2	YFL034C-B
YFL037W	TUB2	YFL037W
YFL047W	RGD2	YFL047W
YFR007W	YFH7	YFR007W
YFR025C	HIS2	YFR025C
YFR031C	SMC2	YFR031C
YFR044C	DUG1	YFR044C
YFR051C	RET2	YFR051C
YGL008C	PMA1	YGL008C
YGL021W	ALK1	YGL021W
YGL026C	TRP5	YGL026C
YGL092W	NUP145	YGL092W
YGL105W	ARC1	YGL105W
YGL148W	ARO2	YGL148W
YGL202W	ARO8	YGL202W
YGL224C	SDT1	YGL224C
YGL242C	ANK1	YGL242C
YGL253W	HXK2	YGL253W
YGR078C	PAC10	YGR078C
YGR108W	CLB1	YGR108W
YGR109C	CLB6	YGR109C
YGR185C	TYS1	YGR185C
YGR192C	TDH3	YGR192C
YGR204W	ADE3	YGR204W
YGR208W	SER2	YGR208W
YGR221C	TOS2	YGR221C
YHL016C	DUR3	YHL016C
YHL034C	SBP1	YHL034C
YHL044W	DFP4	YHL044W
YHR011W	DIA4	YHR011W
YHR018C	ARG4	YHR018C
YHR023W	MYO1	YHR023W
YHR029C	YHI9	YHR029C
YHR038W	RRF1	YHR038W
YHR041C	SRB2	YHR041C
YHR047C	AAP1	YHR047C
YHR061C	GIC1	YHR061C
YHR114W	BZZ1	YHR114W
YHR128W	FUR1	YHR128W
YHR144C	DCD1	YHR144C
YHR149C	SKG6	YHR149C
YHR152W	SPO12	YHR152W
YHR163W	SOL3	YHR163W
YHR172W	SPC97	YHR172W
YHR174W	ENO2	YHR174W
YHR179W	OYE2	YHR179W
YHR183W	GND1	YHR183W
YHR208W	BAT1	YHR208W
YIL009W	FAA3	YIL009W
YIL109C	SEC24	YIL109C
YIL111W	COX5B	YIL111W
YIL116W	HIS5	YIL116W
YIL158W	AIM20	YIL158W
YIL162W	SUC2	YIL162W
YIR006C	PAN1	YIR006C
YIR007W	EGH1	YIR007W
YIR034C	LYS1	YIR034C
YJL020C	BBC1	YJL020C
YJL051W	IRC8	YJL051W
YJL063C	MRPL8	YJL063C
YJL076W	NET1	YJL076W
YJL145W	SFH5	YJL145W
YJL158C	CIS3	YJL158C
YJL194W	CDC6	YJL194W
YJL200C	ACO2	YJL200C
YJR009C	TDH2	YJR009C
YJR040W	GEF1	YJR040W
YJR069C	HAM1	YJR069C
YJR092W	BUD4	YJR092W
YJR109C	CPA2	YJR109C
YJR130C	STR2	YJR130C
YKL011C	CCE1	YKL011C
YKL068W	NUP100	YKL068W
YKL080W	VMA5	YKL080W
YKL081W	TEF4	YKL081W
YKL101W	HSL1	YKL101W
YKL103C	APE1	YKL103C
YKL105C	SEG2	YKL105C
YKL106W	AAT1	YKL106W
YKL120W	OAC1	YKL120W
YKL127W	PGM1	YKL127W
YKL128C	PMU1	YKL128C
YKL129C	MYO3	YKL129C
YKL151C	NNR2	YKL151C
YKL152C	GPM1	YKL152C
YKL204W	EAP1	YKL204W
YKL211C	TRP3	YKL211C
YKL215C	OXP1	YKL215C
YKR098C	UBP11	YKR098C
YLL002W	RTT109	YLL002W
YLL009C	COX17	YLL009C
YLL018C	DPS1	YLL018C
YLL021W	SPA2	YLL021W
YLL024C	SSA2	YLL024C
YLR044C	PDC1	YLR044C
YLR045C	STU2	YLR045C
YLR049C	MLO50	YLR049C
YLR084C	RAX2	YLR084C
YLR090W	XDJ1	YLR090W
YLR095C	IOC2	YLR095C
YLR115W	CFT2	YLR115W
YLR131C	ACE2	YLR131C
YLR139C	SLS1	YLR139C
YLR179C		YLR179C
YLR183C	TOS4	YLR183C
YLR212C	TUB4	YLR212C
YLR289W	GUF1	YLR289W
YLR314C	CDC3	YLR314C
YLR337C	VRP1	YLR337C
YLR354C	TAL1	YLR354C
YLR378C	SEC61	YLR378C
YLR439W	MRPL4	YLR439W
YML027W	YOX1	YML027W
YML052W	SUR7	YML052W
YML064C	TEM1	YML064C
YML085C	TUB1	YML085C
YML110C	COQ5	YML110C
YML124C	TUB3	YML124C
YMR001C	CDC5	YMR001C
YMR032W	HOF1	YMR032W
YMR062C	ARG7	YMR062C
YMR109W	MYO5	YMR109W
YMR166C	MME1	YMR166C
YMR182C	RGM1	YMR182C
YMR183C	SSO2	YMR183C
YMR215W	GAS3	YMR215W
YMR273C	ZDS1	YMR273C
YMR319C	FET4	YMR319C
YNL045W	LAP2	YNL045W
YNL058C		YNL058C
YNL059C	ARP5	YNL059C
YNL066W	SUN4	YNL066W
YNL129W	NRK1	YNL129W
YNL138W	SRV2	YNL138W
YNL257C	SIP3	YNL257C
YNL274C	GOR1	YNL274C
YNL300W	TOS6	YNL300W
YNL327W	EGT2	YNL327W
YNR009W	NRM1	YNR009W
YNR013C	PHO91	YNR013C
YNR027W	BUD17	YNR027W
YNR030W	ALG12	YNR030W
YNR033W	ABZ1	YNR033W
YNR067C	DSE4	YNR067C
YOL007C	CSI2	YOL007C
YOL023W	IFM1	YOL023W
YOL049W	GSH2	YOL049W
YOL056W	GPM3	YOL056W
YOL070C	NBA1	YOL070C
YOL076W	MDM20	YOL076W
YOL096C	COQ3	YOL096C
YOR025W	HST3	YOR025W
YOR074C	CDC21	YOR074C
YOR120W	GCY1	YOR120W
YOR198C	BFR1	YOR198C
YOR216C	RUD3	YOR216C
YOR239W	ABP140	YOR239W
YOR248W		YOR248W
YOR264W	DSE3	YOR264W
YOR301W	RAX1	YOR301W
YOR323C	PRO2	YOR323C
YOR334W	MRS2	YOR334W
YOR373W	NUD1	YOR373W
YOR381W	FRE3	YOR381W
YPL075W	GCR1	YPL075W
YPL104W	MSD1	YPL104W
YPL155C	KIP2	YPL155C
YPL158C	AIM44	YPL158C
YPL199C		YPL199C
YPL212C	PUS1	YPL212C
YPL252C	YAH1	YPL252C
YPL253C	VIK1	YPL253C
YPL256C	CLN2	YPL256C
YPR034W	ARP7	YPR034W
YPR036W	VMA13	YPR036W
YPR047W	MSF1	YPR047W
YPR119W	CLB2	YPR119W
YPR145W	ASN1	YPR145W
YPR157W	TDA6	YPR157W
