# Supplementary material for: Spatiotemporal patterns of gene expression during development of a complex colony morphology
Source: PLoS One. 2024 Dec 5;19(12):e0311061. doi: 10.1371/journal.pone.0311061 (PMC11620645; doi:10.1371/journal.pone.0311061)
Supplement: S9 Table — (CSV) [file pone.0311061.s013.csv]

#Table S9. Functional enrichment analysis for genes in cluster C6
p_value	term_size	query_size	intersection_size	precision	recall	term_id	source	term_name	effective_domain_size	source_order	parents	highlighted
2.79E-09	11	95	7	0.073684211	0.636363636	TF:M01663	TF	Factor: Cat8p; motif: CGGNYNAATGGA	6599	36	TF:M00000	FALSE
2.70E-07	29	36	8	0.222222222	0.275862069	KEGG:00630	KEGG	Glyoxylate and dicarboxylate metabolism	2161	107	KEGG:00000	FALSE
7.74E-06	79	17	10	0.588235294	0.126582278	WP:WP112	WP	Principal pathways of carbon metabolism	841	4	WP:000000	FALSE
2.37E-05	4	93	4	0.043010753	1	GO:0015795	GO:BP	sorbitol transmembrane transport	6518	4968	GO:0015791;GO:0034219	TRUE
2.37E-05	4	93	4	0.043010753	1	GO:0015797	GO:BP	mannitol transmembrane transport	6518	4970	GO:0015791;GO:0034219	FALSE
2.76E-05	112	36	11	0.305555556	0.098214286	KEGG:01200	KEGG	Carbon metabolism	2161	184	KEGG:00000	FALSE
7.41E-05	173	93	14	0.150537634	0.080924855	GO:0032787	GO:BP	monocarboxylic acid metabolic process	6518	8101	GO:0019752	TRUE
0.000328059	101	94	10	0.106382979	0.099009901	GO:0042579	GO:CC	microbody	6557	1794	GO:0005737;GO:0043231	FALSE
0.000328059	101	94	10	0.106382979	0.099009901	GO:0005777	GO:CC	peroxisome	6557	344	GO:0042579	TRUE
0.000381457	32	17	6	0.352941176	0.1875	WP:WP490	WP	TCA cycle	841	81	WP:000000	FALSE
0.000586168	590	95	23	0.242105263	0.038983051	TF:M01708	TF	Factor: Mig1p; motif: ATAAAAATGCGGGGAA	6599	168	TF:M00000	FALSE
0.000605359	464	95	20	0.210526316	0.043103448	TF:M01536_1	TF	Factor: Yml081wp; motif: NYGNRNTACCCCGCANNNNNN; match class: 1	6599	331	TF:M01536	FALSE
0.000666587	148	95	11	0.115789474	0.074324324	TF:M12992	TF	Factor: UME6; motif: NWTTAGCCGCCSANN	6599	302	TF:M00000	FALSE
0.00124864	16	93	5	0.053763441	0.3125	GO:0015791	GO:BP	polyol transmembrane transport	6518	4964	GO:0015850;GO:0055085	FALSE
0.001574227	20	94	5	0.053191489	0.25	GO:0005782	GO:CC	peroxisomal matrix	6557	347	GO:0005777;GO:0031907	FALSE
0.001574227	20	94	5	0.053191489	0.25	GO:0031907	GO:CC	microbody lumen	6557	1202	GO:0042579;GO:0070013	FALSE
0.002042299	798	36	25	0.694444444	0.031328321	KEGG:01100	KEGG	Metabolic pathways	2161	181	KEGG:00000	FALSE
0.0024158	31	93	6	0.064516129	0.193548387	GO:0006099	GO:BP	tricarboxylic acid cycle	6518	1979	GO:0009060;GO:0044238	TRUE
0.002521811	36	94	6	0.063829787	0.166666667	GO:0015295	GO:MF	solute:proton symporter activity	6539	2461	GO:0015078;GO:0015294	TRUE
0.002826014	9	93	4	0.043010753	0.444444444	GO:0006097	GO:BP	glyoxylate cycle	6518	1977	GO:0005975;GO:0046487	FALSE
0.003025738	15	17	4	0.235294118	0.266666667	WP:WP390	WP	Serine isocitrate lyase pathway	841	66	WP:000000	FALSE
0.003272207	381	93	18	0.193548387	0.047244094	GO:0019752	GO:BP	carboxylic acid metabolic process	6518	6252	GO:0043436	FALSE
0.00362431	775	93	27	0.290322581	0.03483871	GO:0044281	GO:BP	small molecule metabolic process	6518	11317	GO:0008152	FALSE
0.003696103	31	36	5	0.138888889	0.161290323	KEGG:00020	KEGG	Citrate cycle (TCA cycle)	2161	3	KEGG:00000	FALSE
0.003755042	282	18	13	0.722222222	0.046099291	HP:0033354	HP	Abnormal urine metabolite level	1334	13341	HP:0003110	FALSE
0.003822355	274	93	15	0.161290323	0.054744526	GO:0005975	GO:BP	carbohydrate metabolic process	6518	1863	GO:0044238;GO:0071704	TRUE
0.003857254	246	95	13	0.136842105	0.052845528	TF:M01572	TF	Factor: Mig1p; motif: NNNANNAATGCGGGGGRNNWK	6599	166	TF:M00000	FALSE
0.003937432	71	93	8	0.086021505	0.112676056	GO:0006631	GO:BP	fatty acid metabolic process	6518	2370	GO:0032787;GO:0044255	FALSE
0.004080027	39	94	6	0.063829787	0.153846154	GO:0015294	GO:MF	solute:monoatomic cation symporter activity	6539	2460	GO:0008324;GO:0015293;GO:0022853	FALSE
0.004658628	10	93	4	0.043010753	0.4	GO:0046487	GO:BP	glyoxylate metabolic process	6518	12597	GO:0006081;GO:0032787	FALSE
0.006011181	2928	95	61	0.642105263	0.020833333	TF:M01629	TF	Factor: Leu3p; motif: CCKKHNSCGG	6599	122	TF:M00000	FALSE
0.006228105	399	93	18	0.193548387	0.045112782	GO:0043436	GO:BP	oxoacid metabolic process	6518	11048	GO:0006082	FALSE
0.006673421	401	93	18	0.193548387	0.044887781	GO:0006082	GO:BP	organic acid metabolic process	6518	1967	GO:0044237;GO:0044281;GO:0071704	FALSE
0.006947653	351	36	15	0.416666667	0.042735043	KEGG:01110	KEGG	Biosynthesis of secondary metabolites	2161	182	KEGG:00000	FALSE
Genes
YBR050C	REG2
YBR056W-A	MNC1
YBR222C	PCS60
YBR242W
YCL048W	SPS22
YCR005C	CIT2
YCR045C	RRT12
YDL049C	KNH1
YDL245C	HXT15
YDR043C	NRG1
YDR055W	PST1
YDR223W	CRF1
YDR256C	CTA1
YDR262W
YDR374W-A	WIP1
YDR461W	MFA1
YDR497C	ITR1
YDR502C	SAM2
YEL020C	PXP1
YEL069C	HXT13
YEL070W	DSF1
YER015W	FAA2
YER024W	YAT2
YER065C	ICL1
YER095W	RAD51
YER185W	PUG1
YGL184C	STR3
YGL193C
YGR067C
YGR149W	GPC1
YGR183C	QCR9
YGR236C	SPG1
YGR249W	MGA�1
YGR250C	RIE1
YHL024W	RIM4
YHR053C	CUP1-1
YHR055C	CUP1-2
YHR126C	ANS1
YIL047C-A
YIL101C	XBP1
YJL089W	SIP4
YJL106W	IME2
YJR019C	TES1
YJR074W	MOG1
YJR095W	SFC1
YJR158W	HXT16
YKL006C-A	SFT1
YKL095W	YJU2
YKL217W	JEN1
YKR071C	DRE2
YKR097W	PCK1
YLL056C
YLR004C	THI73
YLR054C	OSW2
YLR154W-A
YLR174W	IDP2
YLR205C	HMX1
YLR307C-A	DPA10
YLR308W	CDA2
YLR327C	TMA10
YLR377C	FBP1
YML022W	APT1
YML054C	CYB2
YML089C
YMR009W	ADI1
YMR017W	SPO20
YMR018W	PEX9
YMR034C	RCH1
YMR175W-A
YMR191W	SPG5
YMR244W
YMR316W	DIA1
YNL077W	APJ1
YNL117W	MLS1
YNL194C
YNL269W	BSC4
YNL270C	ALP1
YNR002C	ATO2
YNR072W	HXT17
YNR073C	MAN2
YOL048C	RRT8
YOL084W	PHM7
YOL126C	MDH2
YOR095C	RKI1
YOR100C	CRC1
YOR348C	PUT4
YOR374W	ALD4
YPL136W
YPL156C	PRM4
YPL200W	CSM4
YPL201C	YIG1
YPR001W	CIT3
YPR006C	ICL2
YPR030W	CSR2
YPR145C-A
