# Supplementary material for: Spatiotemporal patterns of gene expression during development of a complex colony morphology
Source: PLoS One. 2024 Dec 5;19(12):e0311061. doi: 10.1371/journal.pone.0311061 (PMC11620645; doi:10.1371/journal.pone.0311061)
Supplement: S10 Table — (CSV) [file pone.0311061.s014.csv]

#Table S10. Genes in cluster C7
Genes
YDL048C	STP4
YEL057C	SDD1
YER062C	GPP2
YGR066C	GID10
YGR256W	GND2
YKR061W	KTR2
YKR076W	ECM4
YLL053C
YMR265C
YOR186W
YPL281C	ERR2
