# Supplementary material for: Spatiotemporal patterns of gene expression during development of a complex colony morphology
Source: PLoS One. 2024 Dec 5;19(12):e0311061. doi: 10.1371/journal.pone.0311061 (PMC11620645; doi:10.1371/journal.pone.0311061)
Supplement: S11 Table — (CSV) [file pone.0311061.s015.csv]

#Table S11. Genes in cluster C8
Genes
YBR066C	NRG2
YGL255W	ZRT1
YOL101C	IZH4
YOR153W	PDR5
YOR175C	ALE1
YPR150W
