# Supplementary material for: Spatiotemporal patterns of gene expression during development of a complex colony morphology
Source: PLoS One. 2024 Dec 5;19(12):e0311061. doi: 10.1371/journal.pone.0311061 (PMC11620645; doi:10.1371/journal.pone.0311061)
Supplement: S12 Table — (CSV) [file pone.0311061.s016.csv]

#Table S12. Functional enrichment analysis for genes present in both cluster G1 and cluster C2
p_value	term_size	query_size	intersection_size	precision	recall	term_id	source	term_name	effective_domain_size	source_order	parents	highlighted
0.001245796	7	3	2	0.666666667	0.285714286	WP:WP178	WP	Isoleucine degradation	841	18	WP:000000	FALSE
0.002700966	798	12	11	0.916666667	0.013784461	KEGG:01100	KEGG	Metabolic pathways	2161	181	KEGG:00000	FALSE
0.003252387	11	3	2	0.666666667	0.181818182	WP:WP573	WP	Phenylalanine degradation	841	95	WP:000000	FALSE
0.00389974	12	3	2	0.666666667	0.166666667	WP:WP301	WP	Tryptophan degradation	841	48	WP:000000	FALSE
Genes
YAR020C	PAU7
YBR180W	DTR1
YDL218W
YDL244W	THI13
YDR077W	SED1
YDR380W	ARO10
YDR441C	APT2
YER039C	HVG1
YER039C-A
YER158C
YFL030W	AGX1
YGL038C	OCH1
YGR087C	PDC6
YGR146C	ECL1
YIL024C
YIL119C	RPI1
YIL166C	SOA1
YKL071W	OSI1
YKL096W	CWP1
YKL096W-A	CWP2
YKL107W
YKL163W	PIR3
YKR010C	TOF2
YLL061W	MMP1
YLL062C	MHT1
YLR031W
YLR136C	TIS11
YLR164W	SHH4
YLR307W	CDA1
YMR056C	AAC1
YMR175W	SIP18
YOL052C-A	DDR2
YOR161C	PNS1
YOR318C
YOR393W	ERR1
YPL171C	OYE3
YPL258C	THI21
YPR007C	REC8
YPR192W	AQY1
