# Supplementary material for: Spatiotemporal patterns of gene expression during development of a complex colony morphology
Source: PLoS One. 2024 Dec 5;19(12):e0311061. doi: 10.1371/journal.pone.0311061 (PMC11620645; doi:10.1371/journal.pone.0311061)
Supplement: S13 Table — (CSV) [file pone.0311061.s017.csv]

#Table S13. Functional enrichment analysis for genes present in both cluster G2 and cluster C1
p_value	term_size	query_size	intersection_size	precision	recall	term_id	source	term_name	effective_domain_size	source_order	parents	highlighted
0.000104617	128	11	5	0.454545455	0.0390625	GO:0005576	GO:CC	extracellular region	6557	198	GO:0110165	TRUE
0.000175269	142	11	5	0.454545455	0.035211268	GO:0009277	GO:CC	fungal-type cell wall	6557	518	GO:0005618	TRUE
0.000222488	149	11	5	0.454545455	0.033557047	GO:0005618	GO:CC	cell wall	6557	234	GO:0030312	FALSE
0.000229981	150	11	5	0.454545455	0.033333333	GO:0030312	GO:CC	external encapsulating structure	6557	927	GO:0071944;GO:0110165	FALSE
0.00119792	890	11	8	0.727272727	0.008988764	GO:0071944	GO:CC	cell periphery	6557	2793	GO:0110165	FALSE
0.001652288	103	11	4	0.363636364	0.038834951	GO:0098552	GO:CC	side of membrane	6557	3188	GO:0016020;GO:0110165	TRUE
0.005430198	43	11	3	0.272727273	0.069767442	GO:0005199	GO:MF	structural constituent of cell wall	6539	1348	GO:0005198	TRUE
Genes
YBR218C	PYC2
YDL241W
YGR041W	BUD9
YIL011W	TIR3
YIL169C	CSS1
YJR150C	DAN1
YJR151C	DAN4
YMR279C	ATR2
YOL014W
YOL155C	HPF1
YOL158C	ENB1
