# Supplementary material for: Spatiotemporal patterns of gene expression during development of a complex colony morphology
Source: PLoS One. 2024 Dec 5;19(12):e0311061. doi: 10.1371/journal.pone.0311061 (PMC11620645; doi:10.1371/journal.pone.0311061)
Supplement: S14 Table — (CSV) [file pone.0311061.s018.csv]

#Table S14. Functional enrichment analysis for all genes showing non-additive response to genotype and spatiotemporal factors
p_value	term_size	query_size	intersection_size	precision	recall	term_id	source	term_name	effective_domain_size	source_order	parents	highlighted
1.64E-10	890	73	35	0.479452055	0.039325843	GO:0071944	GO:CC	cell periphery	6557	2793	GO:0110165	TRUE
5.63E-10	149	73	16	0.219178082	0.10738255	GO:0005618	GO:CC	cell wall	6557	234	GO:0030312	FALSE
6.25E-10	150	73	16	0.219178082	0.106666667	GO:0030312	GO:CC	external encapsulating structure	6557	927	GO:0071944;GO:0110165	FALSE
3.68E-09	142	73	15	0.205479452	0.105633803	GO:0009277	GO:CC	fungal-type cell wall	6557	518	GO:0005618	FALSE
1.14E-08	128	73	14	0.191780822	0.109375	GO:0005576	GO:CC	extracellular region	6557	198	GO:0110165	TRUE
1.07E-07	15	24	6	0.25	0.4	KEGG:00920	KEGG	Sulfur metabolism	2161	140	KEGG:00000	FALSE
1.42E-07	18	16	7	0.4375	0.388888889	WP:WP4173	WP	Sulfate assimilation and copper detoxification	841	70	WP:000000	FALSE
3.94E-07	465	73	22	0.301369863	0.047311828	GO:0000322	GO:CC	storage vacuole	6557	52	GO:0005773	TRUE
3.94E-07	465	73	22	0.301369863	0.047311828	GO:0000324	GO:CC	fungal-type vacuole	6557	54	GO:0000322;GO:0000323	FALSE
4.27E-07	467	73	22	0.301369863	0.047109208	GO:0000323	GO:CC	lytic vacuole	6557	53	GO:0005773	FALSE
2.12E-06	52	72	9	0.125	0.173076923	GO:0000096	GO:BP	sulfur amino acid metabolic process	6518	43	GO:0006790;GO:0019752;GO:1901564	TRUE
3.21E-06	38	72	8	0.111111111	0.210526316	GO:0009086	GO:BP	methionine biosynthetic process	6518	3296	GO:0000097;GO:0006555;GO:0009067	FALSE
4.96E-06	40	72	8	0.111111111	0.2	GO:0000097	GO:BP	sulfur amino acid biosynthetic process	6518	44	GO:0000096;GO:0044272;GO:0046394;GO:1901566	FALSE
7.49E-06	42	72	8	0.111111111	0.19047619	GO:0006555	GO:BP	methionine metabolic process	6518	2302	GO:0000096;GO:0009066	FALSE
8.40E-06	549	73	22	0.301369863	0.04007286	GO:0005773	GO:CC	vacuole	6557	340	GO:0005737;GO:0043231	FALSE
9.34E-06	474	73	20	0.273972603	0.042194093	TF:M03540	TF	Factor: Cbf1p; motif: CACGTGM	6599	48	TF:M00000	FALSE
3.22E-05	6	16	4	0.25	0.666666667	WP:WP579	WP	Sulfate assimilation pathway II	841	97	WP:000000	FALSE
3.60E-05	11	72	5	0.069444444	0.454545455	GO:0000103	GO:BP	sulfate assimilation	6518	47	GO:0006790	FALSE
5.62E-05	220	73	13	0.178082192	0.059090909	TF:M01678	TF	Factor: MET4; motif: AVCTGTGG	6599	162	TF:M00000	FALSE
5.71E-05	14	16	5	0.3125	0.357142857	WP:WP7	WP	Sulfur amino acid biosynthesis	841	102	WP:000000	FALSE
5.94E-05	54	72	8	0.111111111	0.148148148	GO:0009067	GO:BP	aspartate family amino acid biosynthetic process	6518	3280	GO:0009066;GO:0170034;GO:0170038	FALSE
7.00E-05	696	73	23	0.315068493	0.033045977	TF:M01699_1	TF	Factor: Cbf1p; motif: CACGTG; match class: 1	6599	39	TF:M01699	FALSE
7.00E-05	696	73	23	0.315068493	0.033045977	TF:M01699	TF	Factor: Cbf1p; motif: CACGTG	6599	38	TF:M00000	FALSE
8.03E-05	130	72	11	0.152777778	0.084615385	GO:0006790	GO:BP	sulfur compound metabolic process	6518	2504	GO:0044237	FALSE
9.95E-05	39	72	7	0.097222222	0.179487179	GO:0009069	GO:BP	serine family amino acid metabolic process	6518	3282	GO:0170033;GO:0170039	FALSE
0.000116679	81	72	9	0.125	0.111111111	GO:0044272	GO:BP	sulfur compound biosynthetic process	6518	11313	GO:0006790;GO:0044249	FALSE
0.000152202	14	72	5	0.069444444	0.357142857	GO:0019344	GO:BP	cysteine biosynthetic process	6518	5898	GO:0000097;GO:0006534;GO:0009070	FALSE
0.000328468	29	72	6	0.083333333	0.206896552	GO:0009070	GO:BP	serine family amino acid biosynthetic process	6518	3283	GO:0009069;GO:0170034;GO:0170038	FALSE
0.000369303	151	72	11	0.152777778	0.072847682	GO:0170033	GO:BP	L-amino acid metabolic process	6518	20783	GO:1901605	FALSE
0.000606212	98	72	9	0.125	0.091836735	GO:0170034	GO:BP	L-amino acid biosynthetic process	6518	20784	GO:0008652;GO:0170033;GO:1901607	FALSE
0.000606212	98	72	9	0.125	0.091836735	GO:0170038	GO:BP	proteinogenic amino acid biosynthetic process	6518	20788	GO:0046394;GO:0170039;GO:1901566	FALSE
0.000612926	156	73	10	0.136986301	0.064102564	TF:M03540_1	TF	Factor: Cbf1p; motif: CACGTGM; match class: 1	6599	49	TF:M03540	FALSE
0.000629359	18	72	5	0.069444444	0.277777778	GO:0006534	GO:BP	cysteine metabolic process	6518	2281	GO:0000096;GO:1901605	FALSE
0.000649369	73	72	8	0.111111111	0.109589041	GO:0009066	GO:BP	aspartate family amino acid metabolic process	6518	3279	GO:0170033;GO:0170039	FALSE
0.002472604	183	72	11	0.152777778	0.06010929	GO:1901605	GO:BP	alpha-amino acid metabolic process	6518	22122	GO:0006520;GO:0019752;GO:1901564	FALSE
0.002481562	148	72	10	0.138888889	0.067567568	GO:0170039	GO:BP	proteinogenic amino acid metabolic process	6518	20789	GO:0006520;GO:0019752;GO:1901564	FALSE
0.00280999	43	73	6	0.082191781	0.139534884	GO:0005199	GO:MF	structural constituent of cell wall	6539	1348	GO:0005198	TRUE
0.003320089	120	72	9	0.125	0.075	GO:1901607	GO:BP	alpha-amino acid biosynthetic process	6518	22124	GO:0046394;GO:1901566;GO:1901605	FALSE
0.005541077	18	73	4	0.054794521	0.222222222	GO:0009986	GO:CC	cell surface	6557	661	GO:0110165	TRUE
0.006814319	131	72	9	0.125	0.06870229	GO:0008652	GO:BP	amino acid biosynthetic process	6518	3260	GO:0046394;GO:1901566	FALSE
0.007485294	8	16	3	0.1875	0.375	WP:WP423	WP	Threonine and methionine biosynthesis	841	71	WP:000000	FALSE
0.008389618	3	24	2	0.083333333	0.666666667	KEGG:00261	KEGG	Monobactam biosynthesis	2161	29	KEGG:00000	FALSE
0.013710661	401	72	15	0.208333333	0.037406484	GO:0006082	GO:BP	organic acid metabolic process	6518	1967	GO:0044237;GO:0044281;GO:0071704	FALSE
0.02208708	274	72	12	0.166666667	0.04379562	GO:0045229	GO:BP	external encapsulating structure organization	6518	11733	GO:0016043	FALSE
0.02208708	274	72	12	0.166666667	0.04379562	GO:0071555	GO:BP	cell wall organization	6518	17261	GO:0045229;GO:0071554	TRUE
0.027945604	195	72	10	0.138888889	0.051282051	GO:0016053	GO:BP	organic acid biosynthetic process	6518	5145	GO:0006082;GO:0044249;GO:0044283;GO:1901576	FALSE
0.027945604	195	72	10	0.138888889	0.051282051	GO:0046394	GO:BP	carboxylic acid biosynthetic process	6518	12522	GO:0016053;GO:0019752	FALSE
0.031601781	203	73	9	0.123287671	0.044334975	TF:M01779	TF	Factor: Cbf1p; motif: ATCACRTG	6599	40	TF:M00000	FALSE
0.031905914	240	72	11	0.152777778	0.045833333	GO:0006520	GO:BP	amino acid metabolic process	6518	2267	GO:0044238;GO:0071704	FALSE
0.032665583	381	72	14	0.194444444	0.036745407	GO:0019752	GO:BP	carboxylic acid metabolic process	6518	6252	GO:0043436	FALSE
0.034845412	601	73	17	0.232876712	0.02828619	GO:0005886	GO:CC	plasma membrane	6557	422	GO:0016020;GO:0071944	FALSE
0.039983567	8	72	3	0.041666667	0.375	GO:0070813	GO:BP	hydrogen sulfide metabolic process	6518	16819	GO:0006790	FALSE
0.039983567	8	72	3	0.041666667	0.375	GO:0070814	GO:BP	hydrogen sulfide biosynthetic process	6518	16820	GO:0044272;GO:0070813	FALSE
0.049832549	4	16	2	0.125	0.5	WP:WP256	WP	Cysteine biosynthesis from homoserine	841	35	WP:000000	FALSE
Genes		Cluster
YAL062W	GDH3	I1
YHL036W	MUP3	I1
YHR137C-A		I1
YIL047C	SYG1	I1
YMR096W	SNZ1	I1
YOR388C	FDH1	I1
YPL092W	SSU1	I1
YPR194C	OPT2	I1
YAL067C	SEO1	I2
YBR157C	ICS2	I2
YCL048W-A		I2
YCR098C	GIT1	I2
YDL210W	UGA4	I2
YEL065W	SIT�1.00	I2
YGR144W	THI4	I2
YJL133C-A	DPI8	I2
YLL057C	JLP1	I2
YAR068W		I3
YGL028C	SCW11	I3
YGL089C	MF(ALPHA)2	I3
YHR143W	DSE2	I3
YHR214W-A		I3
YJL078C	PRY3	I3
YJR004C	SAG1	I3
YBR093C	PHO5	I4
YBR301W	PAU24	I4
YFL020C	PAU5	I4
YGR294W	PAU12	I4
YHR015W	MIP6	I4
YIL117C	PRM5	I4
YLL025W	PAU17	I4
YLR042C	NFG1	I4
YMR323W	ERR3	I4
YCL027W	FUS1	I5
YDL179W	PCL9	I5
YDR508C	GNP1	I5
YER154W	OXA1	I5
YKL164C	PIR1	I5
YLR214W	FRE1	I5
YOL152W	FRE7	I5
YOR313C	SPS4	I5
YDL059C	RAD59	I6
YDR253C	MET32	I6
YEL072W	RMD6	I6
YIR017C	MET28	I6
YKL001C	MET14	I6
YKL068W-A		I6
YLR092W	SUL2	I6
YLR364W	GRX8	I6
YNL277W	MET2	I6
YPL250C	ATG41	I6
YDR345C	HXT3	I7
YER052C	HOM3	I7
YHR210C		I7
YJL060W	BNA3	I7
YJR010W	MET3	I7
YJR137C	MET5	I7
YLR303W	MET17	I7
YML058W-A	HUG1	I7
YOL064C	MET22	I7
YOR047C	STD�1	I7
YGL039W		I8
YGL258W	VEL1	I8
YLR037C	PAU23	I8
YOR237W	HES1	I8
YGR014W	MSB2	I9
YIL123W	SIM1	I9
YIR019C	FLO11	I9
YKL043W	PHD1	I9
YNL283C	WSC2	I9
YOL019W	TOS7	I9
YOR247W	SRL1	I9
YPL163C	SVS1	I9
