# Supplementary material for: Spatiotemporal patterns of gene expression during development of a complex colony morphology
Source: PLoS One. 2024 Dec 5;19(12):e0311061. doi: 10.1371/journal.pone.0311061 (PMC11620645; doi:10.1371/journal.pone.0311061)
Supplement: S15 Table — (CSV) [file pone.0311061.s019.csv]

#Table S15. Functional enrichment analysis for genes present in cluster I9
p_value	term_size	query_size	intersection_size	precision	recall	term_id	source	term_name	effective_domain_size	source_order	parents	highlighted
7.15E-05	18	8	3	0.375	0.166666667	GO:0009986	GO:CC	cell surface	6557	661	GO:0110165	TRUE
0.000434669	890	8	7	0.875	0.007865169	GO:0071944	GO:CC	cell periphery	6557	2793	GO:0110165	TRUE
0.000511497	280	8	5	0.625	0.017857143	GO:0030427	GO:CC	site of polarized growth	6557	935	GO:0110165	TRUE
0.000676328	128	8	4	0.5	0.03125	GO:0005576	GO:CC	extracellular region	6557	198	GO:0110165	TRUE
0.001237263	149	8	4	0.5	0.026845638	GO:0005618	GO:CC	cell wall	6557	234	GO:0030312	FALSE
0.00127053	150	8	4	0.5	0.026666667	GO:0030312	GO:CC	external encapsulating structure	6557	927	GO:0071944;GO:0110165	FALSE
0.00171662	114	3	3	1	0.026315789	KEGG:04011	KEGG	MAPK signaling pathway - yeast	2161	244	KEGG:00000	FALSE
0.00608796	465	8	5	0.625	0.010752688	GO:0000322	GO:CC	storage vacuole	6557	52	GO:0005773	TRUE
0.00608796	465	8	5	0.625	0.010752688	GO:0000324	GO:CC	fungal-type vacuole	6557	54	GO:0000322;GO:0000323	FALSE
0.006215569	467	8	5	0.625	0.010706638	GO:0000323	GO:CC	lytic vacuole	6557	53	GO:0005773	FALSE
0.006836603	11	8	2	0.25	0.181818182	GO:0004888	GO:MF	transmembrane signaling receptor activity	6539	1145	GO:0038023	TRUE
Genes
YGR014W	MSB2
YIL123W	SIM1
YIR019C	FLO11
YKL043W	PHD1
YNL283C	WSC2
YOL019W	TOS7
YOR247W	SRL1
YPL163C	SVS1
