# Supplementary material for: Spatiotemporal patterns of gene expression during development of a complex colony morphology
Source: PLoS One. 2024 Dec 5;19(12):e0311061. doi: 10.1371/journal.pone.0311061 (PMC11620645; doi:10.1371/journal.pone.0311061)
Supplement: S16 Table — (CSV) [file pone.0311061.s020.csv]

#Table S16. Genes in cluster I1
Genes
YAL062W	GDH3
YHL036W	MUP3
YIL047C	SYG1
YMR096W	SNZ1
YOR388C	FDH1
YPL092W	SSU1
YPR194C	OPT2
YHR137C-A	YHR137C-A
