# Supplementary material for: Spatiotemporal patterns of gene expression during development of a complex colony morphology
Source: PLoS One. 2024 Dec 5;19(12):e0311061. doi: 10.1371/journal.pone.0311061 (PMC11620645; doi:10.1371/journal.pone.0311061)
Supplement: S17 Table — (CSV) [file pone.0311061.s021.csv]

#Table S17. Clustering of extracellular genes
Genes		Cluster
YAL063C	FLO9	E1
YBR162C	TOS1	E1
YDR144C	MKC7	E1
YDR261C	EXG2	E1
YEL040W	UTR2	E1
YER011W	TIR1	E1
YHR211W	FLO5	E1
YIL011W	TIR3	E1
YJR150C	DAN1	E1
YKL129C	MYO3	E1
YLL024C	SSA2	E1
YMR006C	PLB2	E1
YMR109W	MYO5	E1
YNL066W	SUN4	E1
YNL327W	EGT2	E1
YOL154W	ZPS1	E1
YOR009W	TIR4	E1
YOR010C	TIR2	E1
YBR093C	PHO5	E2
YCL048W	SPS22	E2
YDL024C	DIA3	E2
YDL049C	KNH1	E2
YDR055W	PST1	E2
YDR461W	MFA1	E2
YIR039C	YPS6	E2
YJL116C	NCA3	E2
YKL163W	PIR3	E2
YNL145W	MFA2	E2
YOL132W	GAS4	E2
YOR382W	FIT2	E2
YPL130W	SPO19	E2
YPR030W	CSR2	E2
YBR301W	PAU24	E3
YDR077W	SED1	E3
YKL096W	CWP1	E3
YKL096W-A	CWP2	E3
YLR042C	NFG1	E3
YGL028C	SCW11	E4
YGL089C	MF(ALPHA)2	E4
YHR143W	DSE2	E4
YJL078C	PRY3	E4
YJR004C	SAG1	E4
YJR151C	DAN4	E4
YLR286C	CTS1	E4
YNR067C	DSE4	E4
YOL155C	HPF1	E4
YPL187W	MF(ALPHA)1	E4
YGR014W	MSB2	E5
YGR192C	TDH3	E5
YIL123W	SIM1	E5
YIL162W	SUC2	E5
YIR019C	FLO11	E5
YJL158C	CIS3	E5
YJR009C	TDH2	E5
YKL164C	PIR1	E5
YKR013W	PRY2	E5
YKR102W	FLO10	E5
YLR037C	PAU23	E5
YMR215W	GAS3	E5
YNL283C	WSC2	E5
YNL300W	TOS6	E5
YOR247W	SRL1	E5
YPL163C	SVS1	E5
